# Supplementary material for: Arabidopsis downy mildew effector HaRxL106 suppresses plant immunity by binding to RADICAL‐INDUCED CELL DEATH1
Source: New Phytol. 2018 Aug 29;220(1):232–48. doi: 10.1111/nph.15277 (PMC6175486; doi:10.1111/nph.15277)
Supplement: Supplementary file 2 — Table S1 Quantification of Hyaloperonospora arabidopsidis Noco2 conidiophores on adult leaves of Arabidopsis thaliana and statistical analysis based on two independent biological experiments Table S2 Quantification of Arabidopsis thaliana seedling hypocotyl length and statistical analysis based on three independent biological experiments Table S3 Quantification of Arabidopsis thaliana relative PR1 transcript levels by qRT‐PCR and statistical analysis based on three independent biological experiments Table S4 Quantification of SA levels in Arabidopsis thaliana and statistical analysis based on three independent biological experiments Table S5 Quantification of Arabidopsis thaliana relative PR1 transcript levels by qRT‐PCR and statistical analysis based on three independent biological experiments Table S7 Quantification of Arabidopsis thaliana relative PR1 transcript levels by qRT‐PCR and statistical analysis based on five independent biologicals experiments Table S8 Quantification of Hyaloperonospora arabidopsidis Noco2 conidiophores on cotyledons of Arabidopsis thaliana and statistical analysis based on three independent biological experiments Table S9 Quantification of Arabidopsis thaliana relative PR1 transcript levels by qRT‐PCR and statistical analysis based on three independent biological experiments Table S10 Quantification of Hyaloperonospora arabidopsidis Noco2 conidiophores on cotyledons of Arabidopsis thaliana and statistical analysis based on five independent biological experiments Table S13 Quantification of Paraquat tolerance in Arabidopsis thaliana Col‐0, rcd1‐1 and transgenic lines expressing RCD1 mutant variants in the rcd1‐1 background based on two independent experiments Table S16 List of proteins identified in the immunoprecipitate of the Arabidopsis thaliana RCD1 WWE‐linker bait protein expressed in A. thaliana in a single experiment Table S17 Quantification of Arabidopsis thaliana relative PR1 transcript levels by qRT‐PCR and statistical analysi [file NPH-220-232-s002.xlsx]

## Sheet: title
New Phytologist Supporting Information Tables S1-S5, S7-S10, S13, S16-S18
Article title: Arabidopsis Downy Mildew effector HaRxL106 suppresses plant immunity by binding to RADICAL-INDUCED CELL DEATH1
Authors: Lennart Wirthmueller, Shuta Asai, Ghanasyam Rallapalli, Jan Sklenar, Georgina Fabro, Dae Sung Kim, Ruth Lintermann, Pinja Jaspers, Michael Wrzaczek, Jaakko Kangasjärvi, Daniel MacLean, Frank L. H. Menke, Mark J. Banfield and Jonathan D. G. Jones
Article acceptance date: 09 May 2018

## Sheet: Table S1
Table S1. Quantification of Hyaloperonospora arabidopsidis Noco2 conidiophores on adult leaves of Arabidopsis thaliana and statistical analysis based on two independent biological experiments.
exp1
	Col-0	YFP_No4	YFP_No6	YFP:HaRxL106_No12	YFP:HaRxL106_No13	HS_No1	HS_No3	HS:HaRxL106_No1	HS:HaRxL106_No2		> aov.Set = aov(value~genotype,data=DataSet)
1	27	41	8	42	38	26	16	34	56		> summary(aov.Set)
2	15	33	3	46	50	55	35	41	75		Df Sum Sq Mean Sq F value Pr(>F)
3	29	29	36	29	69	7	25	38	44		genotype 8 23695 2961.9 14.4 5.73e-16 ***
4	37	27	28	43	59	18	48	33	38		Residuals 171 35166 205.6
5	48	30	34	54	43	2	33	35	43
6	17	27	26	49	56	55	41	44	69		> TukeyHSD(aov.Set)
7	11	31	28	51	58	45	48	45	55		Tukey multiple comparisons of means
8	26	37	40	38	39	38	12	71	32		95% family-wise confidence level
9	45	20	16	40	57	16	8	57	72
10	31	35	6	37	59	23	48	56	47		Fit: aov(formula = value ~ genotype, data = DataSet)
11	8	35	36	46	56	21	3	39	45
12	1	42	44	55	34	22	28	38	39		$genotype
13	29	31	3	49	68	44	29	49	44			diff	lwr	upr	p adj
14	36	27	44	70	26	30	1	44	49		HS:HaRxL106_No1-Col-0	21.6	7.35178	35.8482	0.0001385
15	55	22	45	53	65	35	45	45	46		HS:HaRxL106_No2-Col-0	22.85	8.60178	37.0982	4.11e-05
16	3	26	1	55	55	25	54	56	52		HS_No1-Col-0	-1.05	-15.2982	13.1982	1
17	44	13	35	59	63	42	0	58	57		HS_No3-Col-0	-1.6	-15.8482	12.6482	0.999993
18	65	19	37	61	30	6	0	61	61		YFP:HaRxL106_No12-Col-0	22.6	8.35178	36.8482	5.26e-05
19	6	38	39	57	67	1	25	69	39		YFP:HaRxL106_No13-Col-0	24.95	10.7018	39.1982	4.8e-06
20	3	12	46	54	43	4	5	55	30		YFP_No4-Col-0	1.95	-12.2982	16.1982	0.999967
											YFP_No6-Col-0	0.95	-13.2982	15.1982	1
mean	26.8	28.75	27.75	49.4	51.75	25.75	25.2	48.4	49.65		HS:HaRxL106_No2-HS:HaRxL106_No1	1.25	-12.9982	15.4982	0.999999
STD	18.1896	8.21508	15.3195	9.3188	12.794	16.6189	18.0571	11.1014	12.2159		HS_No1-HS:HaRxL106_No1	-22.65	-36.8982	-8.40178	5.01e-05
SEM	4.06731	1.83695	3.42555	2.08375	2.86083	3.7161	4.0377	2.48234	2.73155		HS_No3-HS:HaRxL106_No1	-23.2	-37.4482	-8.95178	2.9e-05
											YFP:HaRxL106_No12-HS:HaRxL106_No1	1	-13.2482	15.2482	1
											YFP:HaRxL106_No13-HS:HaRxL106_No1	3.35	-10.8982	17.5982	0.998144
											YFP_No4-HS:HaRxL106_No1	-19.65	-33.8982	-5.40178	0.000825
											YFP_No6-HS:HaRxL106_No1	-20.65	-34.8982	-6.40178	0.0003362
											HS_No1-HS:HaRxL106_No2	-23.9	-38.1482	-9.65178	1.42e-05
											HS_No3-HS:HaRxL106_No2	-24.45	-38.6982	-10.2018	8.1e-06
											YFP:HaRxL106_No12-HS:HaRxL106_No2	-0.25	-14.4982	13.9982	1
											YFP:HaRxL106_No13-HS:HaRxL106_No2	2.1	-12.1482	16.3482	0.999942
											YFP_No4-HS:HaRxL106_No2	-20.9	-35.1482	-6.65178	0.000267
											YFP_No6-HS:HaRxL106_No2	-21.9	-36.1482	-7.65178	0.000104
											HS_No3-HS_No1	-0.55	-14.7982	13.6982	1
											YFP:HaRxL106_No12-HS_No1	23.65	9.40178	37.8982	1.84e-05
											YFP:HaRxL106_No13-HS_No1	26	11.7518	40.2482	1.5e-06
											YFP_No4-HS_No1	3	-11.2482	17.2482	0.999161
											YFP_No6-HS_No1	2	-12.2482	16.2482	0.99996
											YFP:HaRxL106_No12-HS_No3	24.2	9.95178	38.4482	1.05e-05
											YFP:HaRxL106_No13-HS_No3	26.55	12.3018	40.7982	8e-07
											YFP_No4-HS_No3	3.55	-10.6982	17.7982	0.997205
											YFP_No6-HS_No3	2.55	-11.6982	16.7982	0.999747
											YFP:HaRxL106_No13-YFP:HaRxL106_No12	2.35	-11.8982	16.5982	0.999863
											YFP_No4-YFP:HaRxL106_No12	-20.65	-34.8982	-6.40178	0.0003362
											YFP_No6-YFP:HaRxL106_No12	-21.65	-35.8982	-7.40178	0.0001321
											YFP_No4-YFP:HaRxL106_No13	-23	-37.2482	-8.75178	3.54e-05
											YFP_No6-YFP:HaRxL106_No13	-24	-38.2482	-9.75178	1.29e-05
											YFP_No6-YFP_No4	-1	-15.2482	13.2482	1
exp2
	Col-0	YFP_No4	YFP_No6	YFP:HaRxL106_No12	YFP:HaRxL106_No13	HS_No1	HS_No3	HS:HaRxL106_No1	HS:HaRxL106_No2		> aov.Set = aov(value~genotype,data=DataSet)
1	16	10	45	45	45	5	7	46	32		> summary(aov.Set)
2	14	35	38	55	69	3	23	50	42		Df Sum Sq Mean Sq F value Pr(>F)
3	2	18	39	18	23	25	5	44	59		genotype 8 15030 1878.8 9.594 6.13e-11 ***
4	40	14	36	36	64	22	33	48	47		Residuals 171 33486 195.8
5	2	16	5	50	50	5	41	42	53
6	35	20	28	37	31	31	29	57	29		> TukeyHSD(aov.Set)
7	42	15	28	60	48	45	11	37	43		Tukey multiple comparisons of means
8	59	33	15	23	32	28	19	45	28		95% family-wise confidence level
9	7	26	44	30	57	7	8	43	64
10	29	25	8	19	59	13	36	36	37		Fit: aov(formula = value ~ genotype, data = DataSet)
11	32	4	29	36	36	24	23	39	35
12	9	31	37	48	38	17	16	13	9		$genotype
13	20	55	46	19	69	20	21	44	24			diff	lwr	upr	p adj
14	17	27	4	60	50	37	3	14	38		HS:HaRxL106_No1-Col-0	13.1	-0.803905	27.0039	0.0821115
15	55	18	43	57	43	26	37	35	41		HS:HaRxL106_No2-Col-0	15.65	1.7461	29.5539	0.0149725
16	47	30	30	55	25	20	34	17	42		HS_No1-Col-0	-4.45	-18.3539	9.4539	0.984938
17	11	29	26	52	11	12	17	42	33		HS_No3-Col-0	-3.05	-16.9539	10.8539	0.998871
18	25	27	33	25	67	7	20	39	34		YFP:HaRxL106_No12-Col-0	17.55	3.6461	31.4539	0.0033693
19	12	11	4	72	41	36	34	39	64		YFP:HaRxL106_No13-Col-0	19.9	5.9961	33.8039	0.000425
20	22	35	9	50	36	24	18	28	55		YFP_No4-Col-0	-0.85	-14.7539	13.0539	1
											YFP_No6-Col-0	2.55	-11.3539	16.4539	0.999697
mean	24.8	23.95	27.35	42.35	44.7	20.35	21.75	37.9	40.45		HS:HaRxL106_No2-HS:HaRxL106_No1	2.55	-11.3539	16.4539	0.999697
STD	16.6151	11.2137	14.3118	15.6629	15.8591	11.5077	11.2333	11.4145	13.4888		HS_No1-HS:HaRxL106_No1	-17.55	-31.4539	-3.6461	0.0033693
SEM	3.71524	2.50746	3.20021	3.50234	3.5462	2.5732	2.51185	2.55235	3.01619		HS_No3-HS:HaRxL106_No1	-16.15	-30.0539	-2.2461	0.0102871
											YFP:HaRxL106_No12-HS:HaRxL106_No1	4.45	-9.4539	18.3539	0.984938
											YFP:HaRxL106_No13-HS:HaRxL106_No1	6.8	-7.1039	20.7039	0.836635
											YFP_No4-HS:HaRxL106_No1	-13.95	-27.8539	-0.0460955	0.0485407
											YFP_No6-HS:HaRxL106_No1	-10.55	-24.4539	3.3539	0.299505
											HS_No1-HS:HaRxL106_No2	-20.1	-34.0039	-6.1961	0.0003527
											HS_No3-HS:HaRxL106_No2	-18.7	-32.6039	-4.7961	0.0012595
											YFP:HaRxL106_No12-HS:HaRxL106_No2	1.9	-12.0039	15.8039	0.999967
											YFP:HaRxL106_No13-HS:HaRxL106_No2	4.25	-9.6539	18.1539	0.988815
											YFP_No4-HS:HaRxL106_No2	-16.5	-30.4039	-2.5961	0.0078513
											YFP_No6-HS:HaRxL106_No2	-13.1	-27.0039	0.803904	0.0821115
											HS_No3-HS_No1	1.4	-12.5039	15.3039	0.999997
											YFP:HaRxL106_No12-HS_No1	22	8.0961	35.9039	5.56e-05
											YFP:HaRxL106_No13-HS_No1	24.35	10.4461	38.2539	4.8e-06
											YFP_No4-HS_No1	3.6	-10.3039	17.5039	0.996347
											YFP_No6-HS_No1	7	-6.9039	20.9039	0.813438
											YFP:HaRxL106_No12-HS_No3	20.6	6.6961	34.5039	0.0002197
											YFP:HaRxL106_No13-HS_No3	22.95	9.0461	36.8539	2.1e-05
											YFP_No4-HS_No3	2.2	-11.7039	16.1039	0.9999
											YFP_No6-HS_No3	5.6	-8.3039	19.5039	0.939847
											YFP:HaRxL106_No13-YFP:HaRxL106_No12	2.35	-11.5539	16.2539	0.999835
											YFP_No4-YFP:HaRxL106_No12	-18.4	-32.3039	-4.4961	0.0016371
											YFP_No6-YFP:HaRxL106_No12	-15	-28.9039	-1.0961	0.0239192
											YFP_No4-YFP:HaRxL106_No13	-20.75	-34.6539	-6.8461	0.0001902
											YFP_No6-YFP:HaRxL106_No13	-17.35	-31.2539	-3.4461	0.0039742
											YFP_No6-YFP_No4	3.4	-10.5039	17.3039	0.99755

## Sheet: Table S2
Table S2. Quantification of Arabidopsis thaliana seedling hypocotyl length and statistical analysis based on three independent biological experiments.
seedling hypocotyl length in cm of the indicated genotypes determined on d 5; seedlings grown in low white light (12 mmol m-2 s-1)
exp1
	Col-0	YFP:HaRxL106_No12	YFP_No6	HS:HaRxL106_No2	HS_No6	phyB-9
1	0.600206	0.867919	0.659137	1.33677	0.702001	1.1294		> aov.Set = aov(value~genotype,data=DataSet)
2	0.702882	1.05491	0.678778	1.43759	0.641773	0.864973		> summary(aov.Set)
3	0.70377	0.906517	0.44217	1.19791	0.505248	1.14493		Df Sum Sq Mean Sq F value Pr(>F)
4	0.631495	1.07819	0.718998	1.03069	0.790207	1.16442		genotype 5 13.503 2.7005 215.5 <2e-16 ***
5	0.688789	1.05972	0.566801	1.22851	0.661287	1.15062		Residuals 174 2.181 0.0125
6	0.706971	0.995867	0.566801	1.27354	0.642459	1.0784
7	0.654446	0.930379	0.539053	1.51754	0.598419	1.20769		> TukeyHSD(aov.Set)
8	0.711985	1.13053	0.495866	1.26684	0.711332	1.22094		Tukey multiple comparisons of means
9	0.579015	1.11693	0.70297	1.1946	0.61863	0.976179		95% family-wise confidence level
10	0.652804	1.34927	0.503436	1.09782	0.556292	0.966296
11	0.6095	1.17402	0.701065	1.24473	0.566945	1.11369		Fit: aov(formula = value ~ genotype, data = DataSet)
12	0.6	1.09251	0.530383	1.08802	0.747141	1.14876
13	0.730049	1.03158	0.512983	1.22487	0.540194	1.22486		$genotype
14	0.661299	0.958717	0.552731	1.00256	0.421125	1.22165			diff	lwr	upr	p adj
15	0.694696	1.10472	0.616007	1.07438	0.545851	1.16097		HS:HaRxL106_No2-Col-0	0.5814	0.498102	0.664698	0
16	0.763701	1.23522	0.672967	1.22029	0.514629	0.969856		HS_No6-Col-0	-0.0600333	-0.143331	0.0232644	0.304262
17	0.521917	1.18525	0.72562	0.985094	0.603289	1.1331		phyB-9-Col-0	0.4489	0.365602	0.532198	0
18	0.743162	1.1529	0.620959	1.18914	0.713941	1.15451		YFP:HaRxL106_No12-Col-0	0.446633	0.363336	0.529931	0
19	0.666451	1.07776	0.750963	1.46219	0.644437	1.03237		YFP_No6-Col-0	-0.0782667	-0.161564	0.00503106	0.0788455
20	0.764078	0.818661	0.546595	1.32993	0.486133	1.13703		HS_No6-HS:HaRxL106_No2	-0.641433	-0.724731	-0.558136	0
21	0.686275	1.17515	0.433637	1.44045	0.521487	1.18241		phyB-9-HS:HaRxL106_No2	-0.1325	-0.215798	-0.0492023	0.0001254
22	0.647725	1.14868	0.656972	1.3669	0.55985	1.25529		YFP:HaRxL106_No12-HS:HaRxL106_No2	-0.134767	-0.218064	-0.0514689	8.99e-05
23	0.694598	1.02755	0.554014	1.26631	0.516704	0.90064		YFP_No6-HS:HaRxL106_No2	-0.659667	-0.742964	-0.576369	0
24	0.575431	1.2244	0.495238	1.00678	0.602189	1.24973		phyB-9-HS_No6	0.508933	0.425636	0.592231	0
25	0.617956	0.953156	0.492446	1.2476	0.67903	1.02275		YFP:HaRxL106_No12-HS_No6	0.506667	0.423369	0.589964	0
26	0.784926	1.32227	0.546901	1.34772	0.526372	0.989818		YFP_No6-HS_No6	-0.0182333	-0.101531	0.0650644	0.988579
27	0.526132	1.35065	0.455259	1.30972	0.625831	0.902995		YFP:HaRxL106_No12-phyB-9	-0.00226667	-0.0855644	0.0810311	1
28	0.599765	1.25722	0.541751	1.39957	0.432379	1.2949		YFP_No6-phyB-9	-0.527167	-0.610464	-0.443869	0
29	0.432373	1.10956	0.531671	1.04072	0.563049	1.04757		YFP_No6-YFP:HaRxL106_No12	-0.5249	-0.608198	-0.441602	0
30	0.68051	1.13897	0.47198	1.24169	0.597057	1.0519
mean	0.65443	1.10097	0.576138	1.23568	0.59451	1.10329
STD	0.0774192	0.132341	0.0902759	0.143798	0.0874852	0.112704
SEM	0.0141347	0.0241621	0.0164821	0.0262539	0.0159725	0.0205768
exp2
	Col-0	YFP:HaRxL106_No12	YFP_No6	HS:HaRxL106_No2	HS_No6	phyB-9		> aov.Set = aov(value~genotype,data=DataSet)
1	0.650556	0.998475	0.70668	1.15875	0.640457	0.951501		> summary(aov.Set)
2	0.701218	0.910002	0.642767	1.08014	0.546464	1.09615		Df Sum Sq Mean Sq F value Pr(>F)
3	0.863458	0.950215	0.647752	0.928703	0.496556	0.812901		genotype 5 8.821 1.7642 163.4 <2e-16 ***
4	0.69194	1.05901	0.697837	1.02216	0.585748	0.873551		Residuals 174 1.878 0.0108
5	0.675005	0.990928	0.603222	0.701513	0.535606	0.950226
6	0.751796	1.15604	0.677893	0.935634	0.608499	1.14458		> TukeyHSD(aov.Set)
7	0.659986	0.947096	0.582759	1.20017	0.46966	1.1005		Tukey multiple comparisons of means
8	0.604935	1.10872	0.667295	1.05901	0.461626	0.964786		95% family-wise confidence level
9	0.633431	1.01486	0.595431	0.935972	0.607046	0.865738
10	0.558671	0.962194	0.544167	1.05897	0.529111	1.1167		Fit: aov(formula = value ~ genotype, data = DataSet)
11	0.753208	1.11398	0.537102	1.20034	0.519874	0.998777
12	0.577685	1.04456	0.620219	1.12704	0.57465	1.25864		$genotype
13	0.676435	0.976431	0.498802	1.13613	0.504657	0.941564			diff	lwr	upr	p adj
14	0.716995	0.972621	0.704322	1.0884	0.583382	0.964399		HS:HaRxL106_No2-Col-0	0.423667	0.346356	0.500977	0
15	0.699014	0.966387	0.579189	1.32585	0.561594	1.04268		HS_No6-Col-0	-0.131067	-0.208377	-0.0537563	3.4e-05
16	0.696662	1.05324	0.432795	1.08565	0.616594	0.898641		phyB-9-Col-0	0.3484	0.27109	0.42571	0
17	0.82706	1.06941	0.481932	1.24148	0.693602	1.14587		YFP:HaRxL106_No12-Col-0	0.300533	0.223223	0.377844	0
18	0.620662	1.01791	0.56962	1.14588	0.50978	1.04852		YFP_No6-Col-0	-0.0865667	-0.163877	-0.00925625	0.0184145
19	0.768421	1.00298	0.61995	1.13619	0.570011	1.08161		HS_No6-HS:HaRxL106_No2	-0.554733	-0.632044	-0.477423	0
20	0.687745	1.04824	0.637178	1.01685	0.634814	1.03686		phyB-9-HS:HaRxL106_No2	-0.0752667	-0.152577	0.00204375	0.061284
21	0.721819	1.03337	0.696446	1.14565	0.565555	1.37722		YFP:HaRxL106_No12-HS:HaRxL106_No2	-0.123133	-0.200444	-0.0458229	0.0001223
22	0.711806	0.94337	0.527953	1.05348	0.52227	1.04233		YFP_No6-HS:HaRxL106_No2	-0.510233	-0.587544	-0.432923	0
23	0.596574	0.834373	0.53123	0.971923	0.551929	1.13919		phyB-9-HS_No6	0.479467	0.402156	0.556777	0
24	0.599801	0.901568	0.454466	1.06712	0.577112	1.06746		YFP:HaRxL106_No12-HS_No6	0.4316	0.35429	0.50891	0
25	0.55919	0.867636	0.70327	1.23596	0.647722	0.873999		YFP_No6-HS_No6	0.0445	-0.0328104	0.12181	0.560895
26	0.710458	0.905511	0.570728	1.10445	0.501246	0.831141		YFP:HaRxL106_No12-phyB-9	-0.0478667	-0.125177	0.0294437	0.478614
27	0.680981	0.944933	0.520916	1.50374	0.544583	1.13293		YFP_No6-phyB-9	-0.434967	-0.512277	-0.357656	0
28	0.691255	0.926269	0.685462	1.51202	0.442137	1.09567		YFP_No6-YFP:HaRxL106_No12	-0.3871	-0.46441	-0.30979	0
29	0.592194	0.852373	0.553712	0.925834	0.428822	1.06454
30	0.74287	0.867014	0.535069	1.02677	0.455963	0.950675
mean	0.680728	0.981324	0.594205	1.10439	0.549569	1.02898
STD	0.0724671	0.0791323	0.0775585	0.159926	0.0637345	0.124487
SEM	0.0132306	0.0144475	0.0141602	0.0291983	0.0116363	0.022728
exp3
	Col-0	YFP:HaRxL106_No12	YFP_No6	HS:HaRxL106_No2	HS_No6	phyB-9		> aov.Set = aov(value~genotype,data=DataSet)
1	0.611721	0.998475	0.598218	0.931079	0.52718	1.15144		> summary(aov.Set)
2	0.716367	0.910002	0.713563	1.13871	0.477752	0.880532		Df Sum Sq Mean Sq F value Pr(>F)
3	0.717271	0.950215	0.631742	1.29827	0.368258	1.15404		genotype 5 10.402 2.0803 197 <2e-16 ***
4	0.64361	1.05901	0.669746	1.05213	0.504911	0.978258		Residuals 174 1.838 0.0106
5	0.702003	0.990928	0.604814	1.19746	0.521781	1.13696
6	0.720534	1.15604	0.462466	1.14465	0.581597	0.913254		> TukeyHSD(aov.Set)
7	0.667001	0.947096	0.665007	1.17063	0.594441	1.04838		Tukey multiple comparisons of means
8	0.725644	1.10872	0.630474	1.1505	0.519363	1.05879		95% family-wise confidence level
9	0.590123	1.01486	0.640102	1.17519	0.717194	0.868796
10	0.665328	0.962194	0.432661	1.01087	0.707594	1.1352		Fit: aov(formula = value ~ genotype, data = DataSet)
11	0.621193	1.11398	0.504963	1.16915	0.61903	1.10963
12	0.611511	1.04456	0.460839	1.16402	0.501582	0.943568		$genotype
13	0.744055	0.976431	0.663206	1.07901	0.540274	1.10792			diff	lwr	upr	p adj
14	0.673986	0.972621	0.681651	1.25667	0.629073	1.28702		HS:HaRxL106_No2-Col-0	0.4947	0.418232	0.571168	0
15	0.708024	0.966387	0.544376	0.864527	0.553787	1.20408		HS_No6-Col-0	-0.0842667	-0.160735	-0.00779852	0.0215185
16	0.778352	1.05324	0.621095	1.39256	0.54679	0.805123		phyB-9-Col-0	0.388267	0.311798	0.464735	0
17	0.531929	1.06941	0.494222	1.06502	0.464479	1.2632		YFP:HaRxL106_No12-Col-0	0.3143	0.237832	0.390768	0
18	0.757419	1.01791	0.511149	1.14102	0.656326	1.05476		YFP_No6-Col-0	-0.111667	-0.188135	-0.0351985	0.0005808
19	0.679237	1.00298	0.560917	1.14558	0.408119	1.20512		HS_No6-HS:HaRxL106_No2	-0.578967	-0.655435	-0.502499	0
20	0.778737	1.04824	0.495363	1.15546	0.643101	1.18898		phyB-9-HS:HaRxL106_No2	-0.106433	-0.182901	-0.0299652	0.0012432
21	0.69944	1.03337	0.531518	1.29585	0.6211	1.12877		YFP:HaRxL106_No12-HS:HaRxL106_No2	-0.1804	-0.256868	-0.103932	0
22	0.660152	0.94337	0.590589	1.37786	0.71783	0.905377		YFP_No6-HS:HaRxL106_No2	-0.606367	-0.682835	-0.529899	0
23	0.707924	0.834373	0.495622	1.12674	0.731179	1.10001		phyB-9-HS_No6	0.472533	0.396065	0.549001	0
24	0.586471	0.901568	0.611981	1.21115	0.675588	1.08398		YFP:HaRxL106_No12-HS_No6	0.398567	0.322099	0.475035	0
25	0.629811	0.867636	0.411891	1.25858	0.574765	0.98452		YFP_No6-HS_No6	-0.0274	-0.103868	0.0490681	0.906372
26	0.799985	0.905511	0.580621	1.39537	0.779588	0.926625		YFP:HaRxL106_No12-phyB-9	-0.0739667	-0.150435	0.00250147	0.0642575
27	0.536226	0.944933	0.486512	1.0292	0.754216	1.0258		YFP_No6-phyB-9	-0.499933	-0.576402	-0.423465	0
28	0.611271	0.926269	0.380145	1.24378	0.504887	0.838848		YFP_No6-YFP:HaRxL106_No12	-0.425967	-0.502435	-0.349499	0
29	0.440667	0.852373	0.547686	1.05085	0.588538	1.13508
30	0.693565	0.867014	0.43425	1.15621	0.449683	1.03224
mean	0.666985	0.981324	0.555246	1.1616	0.582667	1.05521
STD	0.0789045	0.0791323	0.0874738	0.121883	0.102895	0.125244
SEM	0.0144059	0.0144475	0.0159705	0.0222527	0.0187859	0.0228663
seedling hypocotyl length of the indicated genotypes determined on d 5; seedlings grown in darkness
exp1
	Col-0	YFP:HaRxL106_No12	YFP_No6	HS:HaRxL106_No2	HS_No6	phyB-9		> aov.Set = aov(value~genotype,data=DataSet)
1	1.84926	1.22061	1.58191	1.80348	1.62951	1.99083		> summary(aov.Set)
2	1.68305	1.67772	2.0781	1.34396	1.8292	1.48697		Df Sum Sq Mean Sq F value Pr(>F)
3	1.69623	1.84577	1.83492	1.36147	1.65371	1.51395		genotype 5 0.697 0.13936 3.14 0.0097 **
4	1.70237	1.76241	1.73104	1.22122	1.35068	1.98848		Residuals 174 7.722 0.04438
5	1.74966	1.69355	1.72317	1.19664	1.91516	2.02809
6	1.80295	1.62787	1.77087	1.39369	1.94229	1.45307		> TukeyHSD(aov.Set)
7	1.79924	1.5631	1.58741	1.48055	1.8838	1.99213		Tukey multiple comparisons of means
8	1.5299	1.95618	1.64451	1.37435	1.30415	1.63669		95% family-wise confidence level
9	1.66024	1.62554	1.80323	1.55761	1.83483	1.39893
10	1.66008	1.29088	1.39243	1.57164	1.60234	1.64217		Fit: aov(formula = value ~ genotype, data = DataSet)
11	1.69814	1.50376	1.31115	1.5838	1.69176	1.67564
12	1.70627	1.71558	1.28104	1.90664	1.72579	1.79181		$genotype
13	1.84654	1.84553	1.6141	1.56952	1.44376	1.67426			diff	lwr	upr	p adj
14	1.68198	1.77953	1.58316	2.05487	1.32058	1.44455		HS:HaRxL106_No2-Col-0	-0.201267	-0.358016	-0.0445175	0.0038647
15	2.0148	1.59102	1.634	1.84266	1.94538	1.95434		HS_No6-Col-0	-0.0874333	-0.244182	0.0693158	0.59479
16	1.73546	1.39824	1.5093	2.15689	1.36226	1.56589		phyB-9-Col-0	-0.104067	-0.260816	0.0526825	0.397608
17	1.71376	1.46889	1.67416	1.4857	1.26877	1.61449		YFP:HaRxL106_No12-Col-0	-0.1116	-0.268349	0.0451491	0.317791
18	2.26943	1.77665	1.44763	1.78024	1.78337	1.65339		YFP_No6-Col-0	-0.157433	-0.314182	-0.000684188	0.0483184
19	1.76965	1.68102	1.41982	1.40844	1.67804	1.58345		HS_No6-HS:HaRxL106_No2	0.113833	-0.0429158	0.270582	0.295913
20	1.77509	1.62667	1.33519	1.16334	1.81187	1.75762		phyB-9-HS:HaRxL106_No2	0.0972	-0.0595492	0.253949	0.476846
21	1.82797	1.55982	1.43039	1.6297	1.66643	1.40974		YFP:HaRxL106_No12-HS:HaRxL106_No2	0.0896667	-0.0670825	0.246416	0.56768
22	1.66546	1.59637	1.27004	1.72823	2.00583	1.61761		YFP_No6-HS:HaRxL106_No2	0.0438333	-0.112916	0.200582	0.966142
23	1.45705	1.60386	1.93912	1.12632	1.30769	1.25983		phyB-9-HS_No6	-0.0166333	-0.173382	0.140116	0.999637
24	1.92805	1.85439	1.69481	1.78062	1.93698	1.49519		YFP:HaRxL106_No12-HS_No6	-0.0241667	-0.180916	0.132582	0.997786
25	1.62444	1.67591	1.51022	1.40078	1.59061	1.36745		YFP_No6-HS_No6	-0.07	-0.226749	0.0867491	0.791868
26	1.7619	1.5966	1.7822	1.80987	1.6037	1.637		YFP:HaRxL106_No12-phyB-9	-0.00753333	-0.164282	0.149216	0.999993
27	1.75854	1.28702	1.72874	1.38336	1.32235	1.55381		YFP_No6-phyB-9	-0.0533667	-0.210116	0.103382	0.923424
28	1.39989	1.80008	1.48582	1.33332	1.8215	1.56217		YFP_No6-YFP:HaRxL106_No12	-0.0458333	-0.202582	0.110916	0.959047
29	1.64699	1.50203	1.53606	1.29697	1.86968	1.98558
30	1.87798	1.8129	1.23466	1.50639	1.56412	1.43436
mean	1.74308	1.63132	1.58564	1.54174	1.65554	1.63898
STD	0.157605	0.174922	0.201856	0.258155	0.225896	0.208635
SEM	0.0287746	0.0319362	0.0368538	0.0471324	0.0412428	0.0380913
exp2
	Col-0	YFP:HaRxL106_No12	YFP_No6	HS:HaRxL106_No2	HS_No6	phyB-9		> aov.Set = aov(value~genotype,data=DataSet)
1	1.77367	1.7042	1.60982	1.05472	1.39563	1.71868		> summary(aov.Set)
2	1.47821	1.37647	1.89233	1.36386	1.57505	1.33079		Df Sum Sq Mean Sq F value Pr(>F)
3	1.53129	1.5788	1.45323	2.00064	1.66556	1.46762		genotype 5 0.567 0.11333 2.592 0.0274 *
4	1.6491	1.84133	1.48073	1.63589	1.93063	1.41659		Residuals 174 7.609 0.04373
5	1.6245	1.31669	1.47483	1.66363	1.30764	1.68834
6	1.55935	1.63801	1.35612	1.2716	1.66796	1.42563		> TukeyHSD(aov.Set)
7	1.61388	1.26134	1.31482	1.25879	1.56955	1.70192		Tukey multiple comparisons of means
8	1.68743	1.64504	1.37949	1.76162	1.68173	1.58821		95% family-wise confidence level
9	1.74405	1.36797	1.64796	1.58714	1.85807	1.42189
10	1.64418	1.67714	1.1568	1.37515	1.31825	1.59282		Fit: aov(formula = value ~ genotype, data = DataSet)
11	1.73954	1.38475	1.54872	1.66471	1.50366	1.34746
12	1.67716	1.25904	1.72184	1.74806	1.73064	1.57379		$genotype
13	1.36073	1.49521	1.85925	1.79584	1.81561	1.6828			diff	lwr	upr	p adj
14	1.41167	1.7101	1.49694	1.37613	1.62501	1.57899		HS:HaRxL106_No2-Col-0	-0.0965333	-0.252125	0.0590579	0.476232
15	1.91633	1.25618	1.61936	1.6901	1.68107	1.34027		HS_No6-Col-0	0.013	-0.142591	0.168591	0.999888
16	1.69933	1.20465	2.06525	1.2905	1.76863	1.64116		phyB-9-Col-0	-0.109733	-0.265325	0.0458579	0.328376
17	1.68194	1.52542	1.9244	1.24269	1.91142	1.37376		YFP:HaRxL106_No12-Col-0	-0.1293	-0.284891	0.0262913	0.163781
18	1.70947	1.68742	1.7273	1.85405	1.24214	1.60409		YFP_No6-Col-0	-0.0228	-0.178391	0.132791	0.998264
19	1.7004	1.24462	1.82288	1.83623	1.4159	1.46191		HS_No6-HS:HaRxL106_No2	0.109533	-0.0460579	0.265125	0.330429
20	1.30047	1.68317	1.74401	1.94145	1.83791	1.62247		phyB-9-HS:HaRxL106_No2	-0.0132	-0.168791	0.142391	0.999879
21	1.73372	1.70399	1.58165	1.20249	1.11843	1.32292		YFP:HaRxL106_No12-HS:HaRxL106_No2	-0.0327667	-0.188358	0.122825	0.99043
22	1.4677	1.71452	1.54189	1.36093	2.02402	1.59528		YFP_No6-HS:HaRxL106_No2	0.0737333	-0.0818579	0.229325	0.747444
23	1.7138	1.44512	1.40082	1.28308	1.60859	1.29225		phyB-9-HS_No6	-0.122733	-0.278325	0.0328579	0.210748
24	1.44849	1.42639	1.87355	1.4392	1.83257	1.48654		YFP:HaRxL106_No12-HS_No6	-0.1423	-0.297891	0.0132913	0.0942731
25	1.70616	1.4255	1.49656	1.62591	1.74211	1.56884		YFP_No6-HS_No6	-0.0358	-0.191391	0.119791	0.985678
26	1.89625	1.70878	1.9171	2.19315	1.38582	1.595		YFP:HaRxL106_No12-phyB-9	-0.0195667	-0.175158	0.136025	0.99917
27	1.49041	1.34867	1.25881	1.35685	1.44116	1.78194		YFP_No6-phyB-9	0.0869333	-0.0686579	0.242525	0.59301
28	1.73521	1.34718	1.92421	1.60938	1.91458	1.60894		YFP_No6-YFP:HaRxL106_No12	0.1065	-0.0490913	0.262091	0.362366
29	1.73145	1.57733	1.36527	1.57067	1.99645	1.33484
30	1.60381	1.59251	1.6856	1.07463	1.84736	1.56657
mean	1.63432	1.50492	1.61138	1.53764	1.6471	1.52441
STD	0.143068	0.178991	0.226471	0.277879	0.23321	0.135215
SEM	0.0261205	0.0326792	0.0413478	0.0507336	0.0425782	0.0246867
exp3
	Col-0	YFP:HaRxL106_No12	YFP_No6	HS:HaRxL106_No2	HS_No6	phyB-9		> aov.Set = aov(value~genotype,data=DataSet)
1	1.78075	1.77463	1.66831	2.0644	1.99579	1.37731		> summary(aov.Set)
2	1.31139	1.41056	1.33393	2.02695	1.17741	2.01109		Df Sum Sq Mean Sq F value Pr(>F)
3	1.68748	1.57584	1.66459	1.16054	1.67934	1.78515		genotype 5 0.331 0.06612 1.369 0.238
4	1.67756	1.47145	1.7379	1.11178	1.36764	2.05293		Residuals 174 8.407 0.04831
5	1.53759	1.59049	1.81165	1.35814	1.41226	1.90152
6	1.63535	1.62362	1.63005	1.58053	1.51339	1.38704
7	1.68299	1.50878	1.64962	1.49212	1.70501	1.57819
8	1.87646	1.51141	1.53133	1.59927	1.90298	1.53764
9	1.55481	1.56398	1.91751	1.52807	1.38049	1.85111
10	1.53878	1.47505	1.93771	1.84187	1.53249	1.84447
11	1.6868	1.4021	1.36655	1.8007	1.54306	1.79137
12	1.64915	1.73962	1.4461	1.48802	1.5387	1.90192
13	1.57858	1.88187	1.27493	1.70892	1.98938	1.23802
14	1.79497	1.47916	1.73781	1.29181	1.51633	2.20381
15	1.62121	1.55037	1.49043	1.70275	2.23573	1.54889
16	1.5469	1.39092	1.90827	1.5759	1.92481	1.32295
17	1.57884	1.66932	1.69043	1.90717	1.59063	1.37908
18	1.65411	1.50203	1.65999	1.2245	1.98016	1.47091
19	1.67958	1.38725	1.37296	2.3101	1.44807	1.44007
20	1.64334	1.6658	1.3431	1.58546	1.76945	2.03401
21	1.7703	1.46775	1.45007	1.82039	1.74039	1.36581
22	1.70947	1.90976	1.64305	1.70394	1.57612	1.78602
23	1.72651	1.4653	1.72813	1.95619	1.35566	1.44079
24	1.67116	1.31368	1.83251	1.78049	1.58045	1.44459
25	1.5597	1.53222	1.66893	1.54225	1.64097	1.75635
26	1.66186	1.89853	1.72572	2.00226	1.20377	1.92722
27	1.73101	1.54857	1.51786	1.77597	1.9365	1.61085
28	1.64112	1.07242	1.29861	1.70141	1.23687	1.88977
29	1.88334	1.59562	1.61363	1.61051	1.49177	1.69874
30	1.73911	1.5685	1.60764	1.59644	1.87655	1.82604
mean	1.66034	1.55155	1.60864	1.66163	1.62807	1.68012
STD	0.11014	0.173106	0.184078	0.269916	0.259114	0.253407
SEM	0.0201087	0.0316048	0.0336079	0.0492797	0.0473075	0.0462656

## Sheet: Table S3
Table S3. Quantification of Arabidopsis thaliana relative PR1 transcript levels by qRT-PCR and statistical analysis based on three independent biological experiments.
DCt values calculated from [Ct(PR1)-Ct(EF1a)] as determined by qRT-PCR
exp1
	mock	SA	mock	SA	mock	SA	mock	SA
	Col-0	Col-0	YFP:HaRxL106_No12	YFP:HaRxL106_No12	HS:HaRxL106_No2	HS:HaRxL106_No2	npr1-1	npr1-1
DCt	3.12667	-0.903333	7.50333	3.48667	14.7067	5.36667	14.7167	13.99
STD	0.0899383	0.292423	0.102198	0.0754247	0.161107	0.0851143	0.109646	0.286589
2^(-DCt)	0.114493	1.87038	0.00551152	0.089209	3.73983e-05	0.0242366	3.714e-05	6.14597e-05
exp2
	mock	SA	mock	SA	mock	SA	mock	SA
	Col-0	Col-0	YFP:HaRxL106_No12	YFP:HaRxL106_No12	HS:HaRxL106_No2	HS:HaRxL106_No2	npr1-1	npr1-1
DCt	7.95667	-0.83	6.95333	1.44667	15.4333	6.26333	12.83	13.59
STD	0.148174	0.0811035	0.153551	0.069602	0.225733	0.237393	0.192469	0.228862
2^(-DCt)	0.00402536	1.77769	0.00806934	0.366868	2.25998e-05	0.0130181	0.000137336	8.10965e-05
exp3
	mock	SA	mock	SA	mock	SA	mock	SA
	Col-0	Col-0	YFP:HaRxL106_No12	YFP:HaRxL106_No12	HS:HaRxL106_No2	HS:HaRxL106_No2	npr1-1	npr1-1
DCt	12.025	-0.46	6.205	4.435	8.34	6.895	16.665	14.42
STD	0.225887	0.0608276	0.140089	0.0776209	0.120208	0.145344	0.320351	0.414367
2^(-DCt)	0.000239946	1.37554	0.0135553	0.0462309	0.0030861	0.0084023	9.62355e-06	4.56192e-05
summary
	mock	SA	mock	SA	mock	SA	mock	SA		> aov.Set = aov(value~genotype,data=DataSet)
	Col-0	Col-0	YFP:HaRxL106_No12	YFP:HaRxL106_No12	HS:HaRxL106_No2	HS:HaRxL106_No2	npr1-1	npr1-1		> summary(aov.Set)
exp1	0.114493	1.87038	0.00551152	0.089209	3.73983e-05	0.0242366	3.714e-05	6.14597e-05		Df Sum Sq Mean Sq F value Pr(>F)
exp2	0.00402536	1.77769	0.00806934	0.366868	2.25998e-05	0.0130181	0.000137336	8.10965e-05		genotype 7 7.138 1.020 78.6 3.39e-11 ***
exp3	0.000239946	1.37554	0.0135553	0.0462309	0.0030861	0.0084023	9.62355e-06	4.56192e-05		Residuals 16 0.208 0.013
mean	0.0395862	1.67454	0.00904539	0.167436	0.0010487	0.015219	6.13666e-05	6.27251e-05		> TukeyHSD(aov.Set)
STD	0.0529898	0.214781	0.0033556	0.142107	0.00144067	0.00664903	5.48807e-05	1.45112e-05		Tukey multiple comparisons of means
SEM	0.0305937	0.124004	0.00193736	0.0820456	0.000831772	0.00383882	3.16854e-05	8.37804e-06		95% family-wise confidence level
										Fit: aov(formula = value ~ genotype, data = DataSet)
										$genotype
											diff	lwr	upr	p adj
										Col-0_SA-Col-0_mock	1.63495	1.31297	1.95693	0
										HS:HaRxL106_No2_mock-Col-0_mock	-0.0385375	-0.360515	0.28344	0.999853
										HS:HaRxL106_No2_SA-Col-0_mock	-0.0243671	-0.346345	0.297611	0.999993
										npr1-1_mock-Col-0_mock	-0.0395248	-0.361502	0.282453	0.999826
										npr1-1_SA-Col-0_mock	-0.0395234	-0.361501	0.282454	0.999826
										YFP:HaRxL106_No12_mock-Col-0_mock	-0.0305408	-0.352518	0.291437	0.999969
										YFP:HaRxL106_No12_SA-Col-0_mock	0.12785	-0.194128	0.449827	0.855799
										HS:HaRxL106_No2_mock-Col-0_SA	-1.67349	-1.99547	-1.35151	0
										HS:HaRxL106_No2_SA-Col-0_SA	-1.65932	-1.9813	-1.33734	0
										npr1-1_mock-Col-0_SA	-1.67447	-1.99645	-1.3525	0
										npr1-1_SA-Col-0_SA	-1.67447	-1.99645	-1.3525	0
										YFP:HaRxL106_No12_mock-Col-0_SA	-1.66549	-1.98747	-1.34351	0
										YFP:HaRxL106_No12_SA-Col-0_SA	-1.5071	-1.82908	-1.18512	0
										HS:HaRxL106_No2_SA-HS:HaRxL106_No2_mock	0.0141703	-0.307807	0.336148	1
										npr1-1_mock-HS:HaRxL106_No2_mock	-0.000987333	-0.322965	0.32099	1
										npr1-1_SA-HS:HaRxL106_No2_mock	-0.000985974	-0.322964	0.320992	1
										YFP:HaRxL106_No12_mock-HS:HaRxL106_No2_mock	0.00799669	-0.313981	0.329974	1
										YFP:HaRxL106_No12_SA-HS:HaRxL106_No2_mock	0.166387	-0.15559	0.488365	0.635209
										npr1-1_mock-HS:HaRxL106_No2_SA	-0.0151577	-0.337135	0.30682	1
										npr1-1_SA-HS:HaRxL106_No2_SA	-0.0151563	-0.337134	0.306821	1
										YFP:HaRxL106_No12_mock-HS:HaRxL106_No2_SA	-0.00617364	-0.328151	0.315804	1
										YFP:HaRxL106_No12_SA-HS:HaRxL106_No2_SA	0.152217	-0.169761	0.474195	0.723666
										npr1-1_SA-npr1-1_mock	1.35862e-06	-0.321976	0.321979	1
										YFP:HaRxL106_No12_mock-npr1-1_mock	0.00898402	-0.312994	0.330962	1
										YFP:HaRxL106_No12_SA-npr1-1_mock	0.167375	-0.154603	0.489352	0.628914
										YFP:HaRxL106_No12_mock-npr1-1_SA	0.00898266	-0.312995	0.33096	1
										YFP:HaRxL106_No12_SA-npr1-1_SA	0.167373	-0.154604	0.489351	0.628923
										YFP:HaRxL106_No12_SA-YFP:HaRxL106_No12_mock	0.158391	-0.163587	0.480368	0.685705

## Sheet: Table S4
Table S4. Quantification of SA levels in Arabidopsis thaliana and statistical analysis based on three independent biological experiments.
mean values of SA levels in mg per g FW as determined by HPLC
exp1
	non-treated	non-treated	non-treated	non-treated	mock	mock	mock	mock	Pst	Pst	Pst	Pst
	Col-0	YFP:HaRxL106_No12	HS:HaRxL106_No2	sid2-1	Col-0	YFP:HaRxL106_No12	HS:HaRxL106_No2	sid2-1	Col-0	YFP:HaRxL106_No12	HS:HaRxL106_No2	sid2-1
mean	0.343463	0.142147	0.0939051	0.105643	1.6622	4.15553	3.84657	1.01646	5.62734	4.30829	2.99407	1.04921
STD	0.242833	0.113593	0.0314675	0.103601	0.193484	1.07597	0.76091	0.328432	1.05959	0.640254	1.06874	0.109185
exp2
	non-treated	non-treated	non-treated	non-treated	mock	mock	mock	mock	Pst	Pst	Pst	Pst
	Col-0	YFP:HaRxL106_No12	HS:HaRxL106_No2	sid2-1	Col-0	YFP:HaRxL106_No12	HS:HaRxL106_No2	sid2-1	Col-0	YFP:HaRxL106_No12	HS:HaRxL106_No2	sid2-1
mean	0.313705	0.18658	0.199817	0.0841092	0.392201	0.147281	0.277583	0.126063	0.716713	0.756314	0.842097	0.240867
STD	0.0702044	0.0512146	0.0782713	0.0743233	0.0298333	0.0474868	0.0991414	0.0134548	0.0159101	0.229083	0.181008	0.134247
exp3
	non-treated	non-treated	non-treated	non-treated	mock	mock	mock	mock	Pst	Pst	Pst	Pst
	Col-0	YFP:HaRxL106_No12	HS:HaRxL106_No2	sid2-1	Col-0	YFP:HaRxL106_No12	HS:HaRxL106_No2	sid2-1	Col-0	YFP:HaRxL106_No12	HS:HaRxL106_No2	sid2-1
mean	0.326408	0.245996	0.149933	0.157371	0.47189	0.234217	0.158335	0.15836	0.702191	0.308842	0.287012	0.175921
STD	0.0613554	0.00573576	0.0895472	0.0561677	0.0157365	0.0124037	0.124046	0.050104	0.0308635	0.0882385	0.0585538	0.0358231
> aov.Set = aov(value~genotype,data=DataSet)
> summary(aov.Set)
Df Sum Sq Mean Sq F value Pr(>F)
genotype 11 18.5 1.682 0.79 0.648
Residuals 24 51.1 2.129

## Sheet: Table S5
Table S5. Quantification of Arabidopsis thaliana relative PR1 transcript levels by qRT-PCR and statistical analysis based on three independent biological experiments.
DCt values calculated from [Ct(PR1)-Ct(EF1a)] as determined by qRT-PCR
exp1
	Col-0	NPR1:GFP	NPR1:GFP HS:HaRxL106_No1	NPR1:GFP HS:HaRxL106_No3
DCt	8.73667	-1.72667	6.67333	7.45667
STD	0.22	0.12	0.05	0.17
2^(-DCt)	0.00234424	3.30962	0.00979775	0.00569272
exp2
	Col-0	NPR1:GFP	NPR1:GFP HS:HaRxL106_No1	NPR1:GFP HS:HaRxL106_No3
DCt	11.9801	0.70772	21.3137	17.7789
STD	0.07	0.15	1.36	0.51
2^(-DCt)	0.000247536	0.612287	3.83664e-07	4.44658e-06
exp3
	Col-0	NPR1:GFP	NPR1:GFP HS:HaRxL106_No1	NPR1:GFP HS:HaRxL106_No3
DCt	9.64049	-0.840544	20.8415	16.7381
STD	0.12	0.07	1.75	0.31
2^(-DCt)	0.00125292	1.79073	5.32193e-07	9.14813e-06
summary
	Col-0	NPR1:GFP	NPR1:GFP HS:HaRxL106_No1	NPR1:GFP HS:HaRxL106_No3				> aov.Set = aov(value~genotype,data=DataSet)
exp1	0.00234424	3.30962	0.00979775	0.00569272				> summary(aov.Set)
exp2	0.000247536	0.612287	3.83664e-07	4.44658e-06
exp3	0.00125292	1.79073	5.32193e-07	9.14813e-06				Df Sum Sq Mean Sq F value Pr(>F)
								genotype 3 8.138 2.7128 5.931 0.0197 *
mean	0.00128156	1.90421	0.00326622	0.0019021				Residuals 8 3.659 0.4574
STD	0.000856214	1.1041	0.00461849	0.00268037
SEM	0.000494335	0.637454	0.00266649	0.00154751				> TukeyHSD(aov.Set)
								Tukey multiple comparisons of means
								95% family-wise confidence level
								Fit: aov(formula = value ~ genotype, data = DataSet)
								$genotype
									diff	lwr	upr	p adj
								NPR1:GFP-Col-0	1.90272	0.134361	3.67108	0.0355616
								NPR1:GFP_HS:HaRxL106_No1-Col-0	0.00198764	-1.76637	1.77035	1
								NPR1:GFP_HS:HaRxL106_No3-Col-0	0.000621867	-1.76774	1.76898	1
								NPR1:GFP_HS:HaRxL106_No1-NPR1:GFP	-1.90073	-3.66909	-0.132374	0.0357403
								NPR1:GFP_HS:HaRxL106_No3-NPR1:GFP	-1.9021	-3.67046	-0.133739	0.0356174
								NPR1:GFP_HS:HaRxL106_No3-NPR1:GFP_HS:HaRxL106_No1	-0.00136577	-1.76973	1.76699	1		1

## Sheet: Table S7
Table S7. Quantification of Arabidopsis thaliana relative PR1 transcript levels by qRT-PCR and statistical analysis based on five independent biologicals experiments.
DCt values calculated from [Ct(PR1)-Ct(EF1a)] as determined by qRT-PCR
exp1
	mock	SA	mock	SA	mock	SA	mock	SA	mock	SA
	Col-0	Col-0	YFP:HaRxL106_No12	YFP:HaRxL106_No12	rcd1-1	rcd1-1	sro1-1	sro1-1	npr1-1	npr1-1
DCt	5.60667	-1.18	nd	4.02333	nd	0.846667	nd	1.33333	nd	13.41		nd = not determined in exp1
STD	0.116714	0.0843274		0.179134		0.0884433		0.363654		0.178512
2^(-DCt)	0.0205223	2.26577		0.0614973		0.556068		0.39685		9.1873e-05
exp2
	mock	SA	mock	SA	mock	SA	mock	SA	mock	SA
	Col-0	Col-0	YFP:HaRxL106_No12	YFP:HaRxL106_No12	rcd1-1	rcd1-1	sro1-1	sro1-1	npr1-1	npr1-1
DCt	3.12667	-0.903333	7.50333	3.48667	3.22	-0.13	14.37	1.69333	14.7167	13.99
STD	0.0899383	0.292423	0.102198	0.0754247	0.191137	0.106458	0.0986577	0.19385	0.109646	0.286589
2^(-DCt)	0.114493	1.87038	0.00551152	0.089209	0.107321	1.09429	4.72279e-05	0.309212	3.714e-05	6.14597e-05
exp3
	mock	SA	mock	SA	mock	SA	mock	SA	mock	SA
	Col-0	Col-0	YFP:HaRxL106_No12	YFP:HaRxL106_No12	rcd1-1	rcd1-1	sro1-1	sro1-1	npr1-1	npr1-1
DCt	7.95667	-0.83	6.95333	1.44667	7.11667	0.45	2.59333	-0.903333	12.83	13.59
STD	0.148174	0.0811035	0.153551	0.069602	0.273293	0.161864	0.0722649	0.048074	0.192469	0.228862
2^(-DCt)	0.00402536	1.77769	0.00806934	0.366868	0.0072056	0.732043	0.165702	1.87038	0.000137336	8.10965e-05
exp4
	mock	SA	mock	SA	mock	SA	mock	SA	mock	SA
	Col-0	Col-0	YFP:HaRxL106_No12	YFP:HaRxL106_No12	rcd1-1	rcd1-1	sro1-1	sro1-1	npr1-1	npr1-1
DCt	12.025	-0.46	6.205	4.435	15.07	2.725	2.625	0.58	16.665	14.405
STD	0.225887	0.0608276	0.140089	0.0776209	0.23927	0.12659	0.12855	0.0360555	0.320351	0.416803
2^(-DCt)	0.000239946	1.37554	0.0135553	0.0462309	2.90722e-05	0.151249	0.162105	0.668964	9.62355e-06	4.6096e-05
exp5
	mock	SA	mock	SA	mock	SA	mock	SA	mock	SA
	Col-0	Col-0	YFP:HaRxL106_No12	YFP:HaRxL106_No12	rcd1-1	rcd1-1	sro1-1	sro1-1	npr1-1	npr1-1
DCt	13.0449	2.43827	11.0533	2.92829	11.1052	4.2703	11.8886	2.71405	19.5407	11.2206
STD	0.201187	0.12169	0.13313	0.0769351	0.0549428	0.0861299	0.0415363	0.0648462	0.00730282	0.127202
2^(-DCt)	0.00011833	0.184505	0.000470558	0.13137	0.000453943	0.0518217	0.000263745	0.152401	1.31121e-06	0.000419034
summary
	mock	SA	mock	SA	mock	SA	mock	SA
	Col-0	Col-0	YFP:HaRxL106_No12	YFP:HaRxL106_No12	rcd1-1	rcd1-1	sro1-1	sro1-1	npr1-1	npr1-1		> aov.Set = aov(value~genotype,data=DataSet)
exp1	0.0205223	2.26577		0.0614973		0.556068		0.39685		9.1873e-05		> summary(aov.Set)
exp2	0.114493	1.87038	0.00551152	0.089209	0.107321	1.09429	4.72279e-05	0.309212	3.714e-05	6.14597e-05
exp3	0.00402536	1.77769	0.00806934	0.366868	0.0072056	0.732043	0.165702	1.87038	0.000137336	8.10965e-05		Df Sum Sq Mean Sq F value Pr(>F)
exp4	0.000239946	1.37554	0.0135553	0.0462309	2.90722e-05	0.151249	0.162105	0.668964	9.62355e-06	4.6096e-05		genotype 9 10.235 1.1372 7.717 3.24e-06 ***
exp5	0.00011833	0.184505	0.000470558	0.13137	0.000453943	0.0518217	0.000263745	0.152401	1.31121e-06	0.000419034		Residuals 36 5.305 0.1474
mean	0.0278798	1.49478	0.00690168	0.139035	0.0287523	0.517095	0.0820296	0.679562	4.63527e-05	0.000139912		> TukeyHSD(aov.Set)
STD	0.0439538	0.713663	0.00471503	0.117536	0.0454507	0.382414	0.081884	0.618571	5.41771e-05	0.000140451		Tukey multiple comparisons of means
SEM	0.0196568	0.31916	0.00235751	0.0525639	0.0227254	0.171021	0.040942	0.276633	2.70886e-05	6.28116e-05		95% family-wise confidence level
												Fit: aov(formula = value ~ genotype, data = DataSet)
												$genotype
													diff	lwr	upr	p adj
												Col-0_SA-Col-0_mock	1.46922	0.651338	2.28711	2.41e-05
												npr1-1_mock-Col-0_mock	-0.0277313	-0.895229	0.839766	1
												npr1-1_SA-Col-0_mock	-0.0276377	-0.845522	0.790247	1
												rcd1-1_mock-Col-0_mock	0.000895675	-0.866602	0.868393	1
												rcd1-1_SA-Col-0_mock	0.488382	-0.329502	1.30627	0.596888
												sro1-1_mock-Col-0_mock	0.0543002	-0.813197	0.921797	1
												sro1-1_SA-Col-0_mock	0.651622	-0.166262	1.46951	0.21823
												YFP:HaRxL106_No12_mock-Col-0_mock	-0.0208649	-0.888362	0.846632	1
												YFP:HaRxL106_No12_SA-Col-0_mock	0.111202	-0.706682	0.929087	0.999981
												npr1-1_mock-Col-0_SA	-1.49695	-2.36445	-0.629456	4.96e-05
												npr1-1_SA-Col-0_SA	-1.49686	-2.31474	-0.678976	1.71e-05
												rcd1-1_mock-Col-0_SA	-1.46833	-2.33582	-0.600829	6.94e-05
												rcd1-1_SA-Col-0_SA	-0.98084	-1.79872	-0.162956	0.0088657
												sro1-1_mock-Col-0_SA	-1.41492	-2.28242	-0.547425	0.0001297
												sro1-1_SA-Col-0_SA	-0.8176	-1.63548	0.000284249	0.0501407
												YFP:HaRxL106_No12_mock-Col-0_SA	-1.49009	-2.35758	-0.62259	5.37e-05
												YFP:HaRxL106_No12_SA-Col-0_SA	-1.35802	-2.1759	-0.540136	9.62e-05
												npr1-1_SA-npr1-1_mock	9.36678e-05	-0.867404	0.867591	1
												rcd1-1_mock-npr1-1_mock	0.028627	-0.885795	0.943049	1
												rcd1-1_SA-npr1-1_mock	0.516114	-0.351384	1.38361	0.601688
												sro1-1_mock-npr1-1_mock	0.0820315	-0.832391	0.996454	1
												sro1-1_SA-npr1-1_mock	0.679354	-0.188143	1.54685	0.237426
												YFP:HaRxL106_No12_mock-npr1-1_mock	0.00686649	-0.907556	0.921289	1
												YFP:HaRxL106_No12_SA-npr1-1_mock	0.138934	-0.728564	1.00643	0.999923
												rcd1-1_mock-npr1-1_SA	0.0285333	-0.838964	0.896031	1
												rcd1-1_SA-npr1-1_SA	0.51602	-0.301864	1.3339	0.522686
												sro1-1_mock-npr1-1_SA	0.0819379	-0.785559	0.949435	0.999999
												sro1-1_SA-npr1-1_SA	0.67926	-0.138624	1.49714	0.175453
												YFP:HaRxL106_No12_mock-npr1-1_SA	0.00677282	-0.860724	0.87427	1
												YFP:HaRxL106_No12_SA-npr1-1_SA	0.13884	-0.679044	0.956724	0.999874
												rcd1-1_SA-rcd1-1_mock	0.487487	-0.38001	1.35498	0.673363
												sro1-1_mock-rcd1-1_mock	0.0534045	-0.861018	0.967827	1
												sro1-1_SA-rcd1-1_mock	0.650727	-0.216771	1.51822	0.288781
												YFP:HaRxL106_No12_mock-rcd1-1_mock	-0.0217605	-0.936183	0.892662	1
												YFP:HaRxL106_No12_SA-rcd1-1_mock	0.110307	-0.75719	0.977804	0.999989
												sro1-1_mock-rcd1-1_SA	-0.434082	-1.30158	0.433415	0.795955
												sro1-1_SA-rcd1-1_SA	0.16324	-0.654644	0.981124	0.999528
												YFP:HaRxL106_No12_mock-rcd1-1_SA	-0.509247	-1.37674	0.35825	0.619052
												YFP:HaRxL106_No12_SA-rcd1-1_SA	-0.37718	-1.19506	0.440704	0.860825
												sro1-1_SA-sro1-1_mock	0.597322	-0.270175	1.46482	0.401619
												YFP:HaRxL106_No12_mock-sro1-1_mock	-0.075165	-0.989587	0.839257	1
												YFP:HaRxL106_No12_SA-sro1-1_mock	0.0569022	-0.810595	0.924399	1
												YFP:HaRxL106_No12_mock-sro1-1_SA	-0.672487	-1.53998	0.19501	0.249129
												YFP:HaRxL106_No12_SA-sro1-1_SA	-0.54042	-1.3583	0.277464	0.458659
												YFP:HaRxL106_No12_SA-YFP:HaRxL106_No12_mock	0.132067	-0.73543	0.999564	0.999949

## Sheet: Table S8
Table S8. Quantification of Hyaloperonospora arabidopsidis Noco2 conidiophores on cotyledons of Arabidopsis thaliana and statistical analysis based on three independent biological experiments.
Col-0 and RFP:HaRxL106 (left panel) exp1
	Col-0	RFP:HaRxL106_No2	RFP:HaRxL106_No6			> aov.Set = aov(value~genotype,data=DataSet)
1	0	9	11			> summary(aov.Set)
2	4	17	14
3	0	10	8			Df Sum Sq Mean Sq F value Pr(>F)
4	0	8	16			genotype 2 3665 1832 46.99 3.43e-15 ***
5	0	23	25			Residuals 102 3978 39
6	0	11	21
7	3	13	20			> TukeyHSD(aov.Set)
8	0	4	41			Tukey multiple comparisons of means
9	0	11	12			95% family-wise confidence level
10	2	13	14
11	0	4	28			Fit: aov(formula = value ~ genotype, data = DataSet)
12	6	17	6
13	2	5	14			$genotype
14	1	10	9				diff	lwr	upr	p adj
15	0	15	15			RFP:HaRxL106_No2-Col-0	9	5.44962	12.5504	1e-07
16	0	11	15			RFP:HaRxL106_No6-Col-0	14.3143	10.7639	17.8647	0
17	0	6	16			RFP:HaRxL106_No6-RFP:HaRxL106_No2	5.31429	1.76391	8.86467	0.0016247
18	10	18	26
19	3	6	25
20	0	5	22
21	0	22	13
22	0	16	19
23	13	13	14
24	2	4	22
25	0	8	14
26	3	12	5
27	0	11	30
28	8	10	18
29	0	8	23
30	5	8	12
31	0	14	24
32	3	29	7
33	0	5	3
34	3	4	9
35	2	5	0
mean	2	11	16.3143
STD	3.07989	5.87002	8.34873
SEM	0.520596	0.992215	1.41119
Col-0 and RFP:HaRxL106 (left panel) exp2
	Col-0	RFP:HaRxL106_No2	RFP:HaRxL106_No6			> aov.Set = aov(value~genotype,data=DataSet)
1	0	22	18			> summary(aov.Set)
2	7	26	19
3	2	12	29			Df Sum Sq Mean Sq F value Pr(>F)
4	0	6	24			genotype 2 4764 2381.9 35.61 8.33e-13 ***
5	4	31	10			Residuals 117 7825 66.9
6	7	22	23
7	0	8	15			> TukeyHSD(aov.Set)
8	6	34	14			Tukey multiple comparisons of means
9	9	8	17			95% family-wise confidence level
10	3	14	4
11	0	19	13			Fit: aov(formula = value ~ genotype, data = DataSet)
12	0	11	1
13	3	27	40			$genotype
14	4	13	9				diff	lwr	upr	p adj
15	3	21	0			RFP:HaRxL106_No2-Col-0	14	9.65879	18.3412	0
16	0	15	21			RFP:HaRxL106_No6-Col-0	12.625	8.28379	16.9662	0
17	1	26	16			RFP:HaRxL106_No6-RFP:HaRxL106_No2	-1.375	-5.71621	2.96621	0.733087
18	6	23	30
19	1	24	17
20	3	25	20
21	2	1	14
22	8	35	6
23	10	15	11
24	3	11	21
25	5	23	11
26	4	4	4
27	2	16	4
28	13	28	31
29	14	10	15
30	6	6	37
31	2	24	18
32	7	14	7
33	20	22	8
34	0	33	42
35	9	26	21
36	0	6	26
37	3	20	9
38	2	19	17
39	3	7	16
40	1	26	20
mean	4.325	18.325	16.95
STD	4.34964	8.83286	9.93466
SEM	0.687739	1.3966	1.57081
Col-0 and RFP:HaRxL106 (left panel) exp3
	Col-0	RFP:HaRxL106_No2	RFP:HaRxL106_No6			> aov.Set = aov(value~genotype,data=DataSet)
1	0	0	0			> summary(aov.Set)
2	8	7	3
3	0	2	0			Df Sum Sq Mean Sq F value Pr(>F)
4	0	4	7			genotype 2 410.4 205.22 9.882 0.000108 ***
5	0	0	9			Residuals 117 2429.9 20.77
6	1	0	3
7	0	3	15			> TukeyHSD(aov.Set)
8	0	14	1			Tukey multiple comparisons of means
9	5	14	8			95% family-wise confidence level
10	0	25	0
11	0	16	2			Fit: aov(formula = value ~ genotype, data = DataSet)
12	0	1	3
13	3	13	3			$genotype
14	3	3	0				diff	lwr	upr	p adj
15	0	5	10			RFP:HaRxL106_No2-Col-0	4.525	2.10593	6.94407	6.05e-05
16	0	1	17			RFP:HaRxL106_No6-Col-0	2.45	0.0309294	4.86907	0.046416
17	1	0	0			RFP:HaRxL106_No6-RFP:HaRxL106_No2	-2.075	-4.49407	0.344071	0.108112
18	0	11	0
19	0	7	12
20	1	1	1
21	1	3	2
22	0	9	1
23	9	1	2
24	0	8	3
25	0	4	12
26	2	1	7
27	4	12	0
28	8	12	5
29	0	16	3
30	3	2	7
31	2	0	0
32	1	6	1
33	0	1	6
34	4	9	0
35	0	0	6
36	6	4	4
37	0	7	0
38	1	10	0
39	4	8	2
40	3	11	13
mean	1.75	6.275	4.2
STD	2.4774	5.78786	4.59456
SEM	0.391711	0.915142	0.726464
						statistics for pooled data set
						> aov.Set = aov(value~genotype,data=DataSet)
						> summary(aov.Set)
						Df Sum Sq Mean Sq F value Pr(>F)
						genotype 2 6772 3386 54.14 <2e-16 ***
						Residuals 342 21390 63
						> TukeyHSD(aov.Set)
						Tukey multiple comparisons of means
						95% family-wise confidence level
						Fit: aov(formula = value ~ genotype, data = DataSet)
						$genotype
							diff	lwr	upr	p adj
						RFP:HaRxL106_No2-Col-0	9.18261	6.72756	11.6377	0
						RFP:HaRxL106_No6-Col-0	9.6	7.14496	12.055	0
						RFP:HaRxL106_No6-RFP:HaRxL106_No2	0.417391	-2.03765	2.87244	0.915531
Col-0, RFP:HaRxL106DC and RFP:Cterm58 (right panel) exp1
	Col-0	RFP:HaRxL106DC_No2	RFP:HaRxL106DC_No24	RFP:Cterm58_No2	RFP:Cterm58_No14	> aov.Set = aov(value~genotype,data=DataSet)
1	6	2	5	4	1	> summary(aov.Set)
2	8	7	2	1	8
3	7	3	8	15	8	Df Sum Sq Mean Sq F value Pr(>F)
4	5	5	0	11	7	genotype 4 712.8 178.21 13.27 1.49e-09 ***
5	6	2	2	14	10	Residuals 190 2551.8 13.43
6	7	14	2	1	7
7	3	4	4	2	7	> TukeyHSD(aov.Set)
8	6	6	0	4	3	Tukey multiple comparisons of means
9	1	5	5	12	8	95% family-wise confidence level
10	4	2	1	14	9
11	9	4	0	6	5	Fit: aov(formula = value ~ genotype, data = DataSet)
12	0	8	3	8	6
13	3	0	4	3	2	$genotype
14	3	3	3	9	6		diff	lwr	upr	p adj
15	6	3	1	5	6	RFP:Cterm58_No14-Col-0	2.25	-0.00691956	4.50692	0.0511338
16	4	6	0	13	1	RFP:Cterm58_No2-Col-0	2.175	-0.0819196	4.43192	0.0648829
17	10	10	2	1	7	RFP:HaRxL106DC_No2-Col-0	-0.441667	-2.87942	1.99609	0.987379
18	2	2	4	16	4	RFP:HaRxL106DC_No24-Col-0	-2.68611	-4.87944	-0.492779	0.0079349
19	4	2	3	3	6	RFP:Cterm58_No2-RFP:Cterm58_No14	-0.075	-2.33192	2.18192	0.999984
20	14	6	0	4	5	RFP:HaRxL106DC_No2-RFP:Cterm58_No14	-2.69167	-5.12942	-0.253915	0.0223327
21	10	2	0	5	9	RFP:HaRxL106DC_No24-RFP:Cterm58_No14	-4.93611	-7.12944	-2.74278	0
22	0	1	4	6	11	RFP:HaRxL106DC_No2-RFP:Cterm58_No2	-2.61667	-5.05442	-0.178915	0.0285857
23	0	4	4	11	3	RFP:HaRxL106DC_No24-RFP:Cterm58_No2	-4.86111	-7.05444	-2.66778	1e-07
24	10	6	1	3	8	RFP:HaRxL106DC_No24-RFP:HaRxL106DC_No2	-2.24444	-4.62345	0.134558	0.074689
25	5	9	0	10	9
26	3	8	8	14	6
27	6	2	0	4	17
28	0	2	5	12	15
29	4	12	1	12	2
30	6	2	9	3	3
31	13	1	2	5	6
32	12	5	3	3	11
33	6	0	1	0	6
34	0	5	0	10	5
35	3	5	0	9	8
36	6		0	16	14
37	2		4	3	12
38	8		0	5	12
39	2		1	11	11
40	3		4	6	13
mean	5.175	4.51429	2.4	7.35	7.425
STD	3.5839	3.23703	2.38537	4.7093	3.75425
SEM	0.566665	0.547158	0.37716	0.744606	0.593599
Col-0, RFP:HaRxL106DC and RFP:Cterm58 (right panel) exp2
	Col-0	RFP:HaRxL106DC_No2	RFP:HaRxL106DC_No24	RFP:Cterm58_No2	RFP:Cterm58_No14	> aov.Set = aov(value~genotype,data=DataSet)
1	3	0	1	0	1	> summary(aov.Set)
2	0	2	0	19	13
3	0	0	1	8	0	Df Sum Sq Mean Sq F value Pr(>F)
4	0	1	1	15	0	genotype 4 899.8 224.95 14.51 2.18e-10 ***
5	2	0	3	3	11	Residuals 195 3024.2 15.51
6	0	0	3	4	5
7	1	2	4	4	1	> TukeyHSD(aov.Set)
8	0	0	0	2	6	Tukey multiple comparisons of means
9	0	0	1	12	2	95% family-wise confidence level
10	0	5	0	23	8
11	4	3	7	2	6	Fit: aov(formula = value ~ genotype, data = DataSet)
12	0	0	1	2	8
13	0	0	0	10	10	$genotype
14	2	3	3	0	0		diff	lwr	upr	p adj
15	16	0	0	5	0	RFP:Cterm58_No14-Col-0	3.00556	0.649206	5.3619	0.0049607
16	5	0	0	8	5	RFP:Cterm58_No2-Col-0	4.9	2.47534	7.32466	9e-07
17	0	7	0	24	0	RFP:HaRxL106DC_No2-Col-0	-0.292857	-2.80262	2.21691	0.997677
18	8	1	0	5	9	RFP:HaRxL106DC_No24-Col-0	-0.325	-2.74966	2.09966	0.996019
19	2	3	2	1	14	RFP:Cterm58_No2-RFP:Cterm58_No14	1.89444	-0.461905	4.25079	0.178971
20	0	0	8	1	7	RFP:HaRxL106DC_No2-RFP:Cterm58_No14	-3.29841	-5.74224	-0.854582	0.0024272
21	2	0	0	0	3	RFP:HaRxL106DC_No24-RFP:Cterm58_No14	-3.33056	-5.6869	-0.974206	0.0012756
22	0	1	0	9	3	RFP:HaRxL106DC_No2-RFP:Cterm58_No2	-5.19286	-7.70262	-2.68309	4e-07
23	1	5	2	1	0	RFP:HaRxL106DC_No24-RFP:Cterm58_No2	-5.225	-7.64966	-2.80034	1e-07
24	0	4	4	6	8	RFP:HaRxL106DC_No24-RFP:HaRxL106DC_No2	-0.0321429	-2.54191	2.47762	1
25	2	0	2	10	9
26	1	3	0	14	14
27	2	8	2	12	6
28	0	0	1	0	0
29	0	6	0	8	13
30	0	0	1	9	4
31	3	0	2	8	5
32	4	0	1	7	0
33	1	0	3	11	2
34	4	4	0	0	5
35	1	0	3	17	6
36	0	0	9	5	2
37	1	0	2	2	5
38	2	7	1	5	1
39	7	1	2	4	5
40	4	1	0	6	4
mean	1.95	1.675	1.75	7.05	5.025
STD	2.99124	2.32796	2.15349	6.14797	4.19218
SEM	0.472956	0.368082	0.340496	0.972079	0.662842
Col-0, RFP:HaRxL106DC and RFP:Cterm58 (right panel) exp3
	Col-0	RFP:HaRxL106DC_No2	RFP:HaRxL106DC_No24	RFP:Cterm58_No2	RFP:Cterm58_No14	> aov.Set = aov(value~genotype,data=DataSet)
1	0	0	0	0	0	> summary(aov.Set)
2	5	8	2	7	5
3	0	4	4	2	12	Df Sum Sq Mean Sq F value Pr(>F)
4	0	3	6	4	3	genotype 4 855 213.79 10.37 1.24e-07 ***
5	0	6	0	0	8	Residuals 195 4021 20.62
6	0	1	2	0	1
7	10	2	1	3	17	> TukeyHSD(aov.Set)
8	0	7	2	14	9	Tukey multiple comparisons of means
9	0	0	0	14	9	95% family-wise confidence level
10	5	1	14	25	0
11	4	10	2	16	5	Fit: aov(formula = value ~ genotype, data = DataSet)
12	7	6	0	1	2
13	5	0	0	13	7	$genotype
14	3	0	0	3	8		diff	lwr	upr	p adj
15	0	0	4	5	6	RFP:Cterm58_No14-Col-0	4.425	1.62927	7.22073	0.0002043
16	4	1	0	1	2	RFP:Cterm58_No2-Col-0	3.3	0.504271	6.09573	0.0117379
17	0	0	0	0	5	RFP:HaRxL106DC_No2-Col-0	-0.2	-2.99573	2.59573	0.999662
18	2	3	1	11	12	RFP:HaRxL106DC_No24-Col-0	-0.625	-3.42073	2.17073	0.972489
19	2	0	14	7	11	RFP:Cterm58_No2-RFP:Cterm58_No14	-1.125	-3.92073	1.67073	0.802193
20	4	11	3	1	6	RFP:HaRxL106DC_No2-RFP:Cterm58_No14	-4.625	-7.42073	-1.82927	8.95e-05
21	6	0	3	3	16	RFP:HaRxL106DC_No24-RFP:Cterm58_No14	-5.05	-7.84573	-2.25427	1.41e-05
22	0	10	5	9	17	RFP:HaRxL106DC_No2-RFP:Cterm58_No2	-3.5	-6.29573	-0.704271	0.006179
23	0	5	2	1	8	RFP:HaRxL106DC_No24-RFP:Cterm58_No2	-3.925	-6.72073	-1.12927	0.0014064
24	7	6	0	8	1	RFP:HaRxL106DC_No24-RFP:HaRxL106DC_No2	-0.425	-3.22073	2.37073	0.993533
25	3	1	0	4	0
26	4	0	4	1	0
27	4	0	0	12	19
28	2	4	0	12	13
29	6	0	3	16	15
30	4	3	5	2	9
31	9	4	1	0	4
32	0	0	0	6	18
33	7	1	0	1	6
34	2	9	4	9	2
35	1	0	0	0	2
36	12	0	2	4	20
37	0	2	6	7	13
38	0	0	4	10	2
39	1	0	0	8	1
40	0	3	0	11	2
mean	2.975	2.775	2.35	6.275	7.4
STD	3.1503	3.3052	3.26764	5.78786	5.95735
SEM	0.498106	0.522599	0.51666	0.915142	0.941939
						statistics for pooled data set
						> aov.Set = aov(value~genotype,data=DataSet)
						> summary(aov.Set)
						Df Sum Sq Mean Sq F value Pr(>F)
						genotype 4 2240 559.9 32.44 <2e-16 ***
						Residuals 590 10184 17.3
						> TukeyHSD(aov.Set)
						Tukey multiple comparisons of means
						95% family-wise confidence level
						Fit: aov(formula = value ~ genotype, data = DataSet)
						$genotype
							diff	lwr	upr	p adj
						RFP:Cterm58_No14-Col-0	3.16133	1.7085	4.61417	0
						RFP:Cterm58_No2-Col-0	3.45833	1.99075	4.92592	0
						RFP:HaRxL106DC_No2-Col-0	-0.404762	-1.92386	1.11433	0.949714
						RFP:HaRxL106DC_No24-Col-0	-1.19867	-2.6515	0.254169	0.160393
						RFP:Cterm58_No2-RFP:Cterm58_No14	0.297	-1.15583	1.74984	0.980754
						RFP:HaRxL106DC_No2-RFP:Cterm58_No14	-3.5661	-5.07095	-2.06125	0
						RFP:HaRxL106DC_No24-RFP:Cterm58_No14	-4.36	-5.79793	-2.92207	0
						RFP:HaRxL106DC_No2-RFP:Cterm58_No2	-3.8631	-5.38219	-2.344	0
						RFP:HaRxL106DC_No24-RFP:Cterm58_No2	-4.657	-6.10984	-3.20416	0
						RFP:HaRxL106DC_No24-RFP:HaRxL106DC_No2	-0.793905	-2.29875	0.710945	0.599688

## Sheet: Table S9
Table S9. Quantification of Arabidopsis thaliana relative PR1 transcript levels by qRT-PCR and statistical analysis based on three independent biological experiments.
DCt values calculated from [Ct(PR1)-Ct(EF1a)] as determined by qRT-PCR
exp1
	mock	SA	mock	SA	mock	SA	mock	SA	mock	SA	mock	SA	mock	SA	mock	SA
	Col-0	Col-0	RFP:HaRxL106_No2	RFP:HaRxL106_No2	RFP:HaRxL106_No6	RFP:HaRxL106_No6	RFP:NLS:HaRxL106DC_No2	RFP:NLS:HaRxL106DC_No2	RFP:NLS:HaRxL106DC_No24	RFP:NLS:HaRxL106DC_No24	RFP:Cterm58_No2	RFP:Cterm58_No2	RFP:Cterm58_No14	RFP:Cterm58_No14	npr1-1	npr1-1
DCt	13.3818	3.70763	9.98679	5.7352	12.8971	3.55958	13.9939	3.2087	14.2793	3.90457	11.7192	5.78802	12.0186	3.72998	18.2803	6.76879
STD	0.060936	0.33771	0.131588	0.237679	0.364487	0.227228	0.19579	0.10028	0.743719	0.110193	0.0372365	0.163134	0.156928	0.292869	0.3706	0.628841
2^(-DCt)	9.3689e-05	0.0765407	0.000985544	0.018773	0.000131098	0.0848124	6.1292e-05	0.108164	5.02923e-05	0.066774	0.0002966	0.0180981	0.000241007	0.0753643	3.14101e-06	0.00917047
exp2
	mock	SA	mock	SA	mock	SA	mock	SA	mock	SA	mock	SA	mock	SA	mock	SA
	Col-0	Col-0	RFP:HaRxL106_No2	RFP:HaRxL106_No2	RFP:HaRxL106_No6	RFP:HaRxL106_No6	RFP:NLS:HaRxL106DC_No2	RFP:NLS:HaRxL106DC_No2	RFP:NLS:HaRxL106DC_No24	RFP:NLS:HaRxL106DC_No24	RFP:Cterm58_No2	RFP:Cterm58_No2	RFP:Cterm58_No14	RFP:Cterm58_No14	npr1-1	npr1-1
DCt	11.9685	2.88743	11.1203	5.25928	12.7913	4.48757	11.4502	2.67287	11.8864	2.81377	13.4719	6.34056	10.4415	5.37674	11.5905	15.5312
STD	0.0403947	0.440008	0.227613	0.11972	0.244809	0.140019	0.198518	0.0870669	0.135943	0.0613085	0.247639	0.0923959	0.185426	0.0496485	0.0471476	0.0741486
2^(-DCt)	0.000249525	0.135144	0.000449218	0.0261095	0.000141072	0.0445765	0.000357388	0.156814	0.000264141	0.142223	8.80161e-05	0.0123396	0.000719099	0.024068	0.000324276	2.11176e-05
exp3
	mock	SA	mock	SA	mock	SA	mock	SA	mock	SA	mock	SA	mock	SA	mock	SA
	Col-0	Col-0	RFP:HaRxL106_No2	RFP:HaRxL106_No2	RFP:HaRxL106_No6	RFP:HaRxL106_No6	RFP:NLS:HaRxL106DC_No2	RFP:NLS:HaRxL106DC_No2	RFP:NLS:HaRxL106DC_No24	RFP:NLS:HaRxL106DC_No24	RFP:Cterm58_No2	RFP:Cterm58_No2	RFP:Cterm58_No14	RFP:Cterm58_No14	npr1-1	npr1-1
DCt	5.42587	-2.35481	0.246867	1.78468	2.274	2.81848	2.48712	-2.03407	2.66461	-1.27289	13.5594	3.58847	11.2945	3.34587	8.1171	13.6446
STD	0.166163	0.312255	0.879543	0.131631	0.585432	0.36098	0.496119	0.546601	1.55669	0.501367	0.86149	0.768953	0.786132	0.481444	0.206772	1.41496
2^(-DCt)	0.0232622	5.11526	0.842724	0.290241	0.206756	0.14176	0.178362	4.09559	0.157715	2.41644	8.28358e-05	0.0831311	0.000398129	0.098354	0.00360171	7.80825e-05
summary
	mock	SA	mock	SA	mock	SA	mock	SA	mock	SA	mock	SA	mock	SA	mock	SA		> aov.Set = aov(value~genotype,data=DataSet)
	Col-0	Col-0	RFP:HaRxL106_No2	RFP:HaRxL106_No2	RFP:HaRxL106_No6	RFP:HaRxL106_No6	RFP:NLS:HaRxL106DC_No2	RFP:NLS:HaRxL106DC_No2	RFP:NLS:HaRxL106DC_No24	RFP:NLS:HaRxL106DC_No24	RFP:Cterm58_No2	RFP:Cterm58_No2	RFP:Cterm58_No14	RFP:Cterm58_No14	npr1-1	npr1-1		> summary(aov.Set)
exp1	9.3689e-05	0.0765407	0.000985544	0.018773	0.000131098	0.0848124	6.1292e-05	0.108164	5.02923e-05	0.066774	0.0002966	0.0180981	0.000241007	0.0753643	3.14101e-06	0.00917047
exp2	0.000249525	0.135144	0.000449218	0.0261095	0.000141072	0.0445765	0.000357388	0.156814	0.000264141	0.142223	8.80161e-05	0.0123396	0.000719099	0.024068	0.000324276	2.11176e-05		Df Sum Sq Mean Sq F value Pr(>F)
exp3	0.00155081	0.341017	0.0561816	0.0193494	0.0137838	0.00945068	0.0118908	0.273039	0.0105143	0.161096	5.52239e-06	0.00554207	2.65419e-05	0.00655694	0.000240114	5.2055e-06		genotype 15 0.18083 0.012055 5.859 1.4e-05 ***
																		Residuals 32 0.06584 0.002058
mean	0.000631342	0.184234	0.0192055	0.0214107	0.00468531	0.0462799	0.00410316	0.179339	0.00360958	0.123364	0.000130046	0.0119932	0.000328883	0.0353297	0.000189177	0.0030656
STD	0.000653269	0.113415	0.026147	0.00333094	0.00643357	0.0307899	0.00550802	0.0691687	0.00488316	0.0407505	0.000122492	0.00513181	0.000289483	0.0291974	0.00013596	0.0043168		> TukeyHSD(aov.Set)
SEM	0.000377165	0.06548	0.015096	0.00192312	0.00371443	0.0177765	0.00318006	0.0399346	0.00281929	0.0235273	7.07209e-05	0.00296285	0.000167133	0.0168571	7.84968e-05	0.00249231		Tukey multiple comparisons of means
																		95% family-wise confidence level
NB: all values from exp3 divided by factor 15 for summary statistics
																		Fit: aov(formula = value ~ genotype, data = DataSet)
																		$genotype
																			diff	lwr	upr	p adj
																		Col-0_SA-Col-0_mock	0.183535	0.046201	0.32087	0.001975
																		npr1-1_mock-Col-0_mock	-0.000442187	-0.137777	0.136892	1
																		npr1-1_SA-Col-0_mock	0.0024342	-0.1349	0.139769	1
																		RFP:Cterm58_No14_mock-Col-0_mock	-0.0003024	-0.137637	0.137032	1
																		RFP:Cterm58_No14_SA-Col-0_mock	0.0347221	-0.102612	0.172057	0.999799
																		RFP:Cterm58_No2_mock-Col-0_mock	-0.00050106	-0.137836	0.136833	1
																		RFP:Cterm58_No2_SA-Col-0_mock	0.0113488	-0.125986	0.148683	1
																		RFP:HaRxL106_No2_mock-Col-0_mock	0.0185804	-0.118754	0.155915	1
																		RFP:HaRxL106_No2_SA-Col-0_mock	0.0207688	-0.116566	0.158103	1
																		RFP:HaRxL106_No6_mock-Col-0_mock	0.00405943	-0.133275	0.141394	1
																		RFP:HaRxL106_No6_SA-Col-0_mock	0.0456521	-0.0916824	0.182987	0.995868
																		RFP:NLS:HaRxL106DC_No2_mock-Col-0_mock	0.00347487	-0.13386	0.140809	1
																		RFP:NLS:HaRxL106DC_No2_SA-Col-0_mock	0.178702	0.0413676	0.316037	0.0028232
																		RFP:NLS:HaRxL106DC_No24_mock-Col-0_mock	0.00297353	-0.134361	0.140308	1
																		RFP:NLS:HaRxL106DC_No24_SA-Col-0_mock	0.122635	-0.014699	0.25997	0.121299
																		npr1-1_mock-Col-0_SA	-0.183978	-0.321312	-0.0466432	0.0019112
																		npr1-1_SA-Col-0_SA	-0.181101	-0.318436	-0.0437668	0.0023652
																		RFP:Cterm58_No14_mock-Col-0_SA	-0.183838	-0.321172	-0.0465034	0.0019311
																		RFP:Cterm58_No14_SA-Col-0_SA	-0.148813	-0.286148	-0.0114789	0.0235525
																		RFP:Cterm58_No2_mock-Col-0_SA	-0.184036	-0.321371	-0.046702	0.0019029
																		RFP:Cterm58_No2_SA-Col-0_SA	-0.172187	-0.309521	-0.0348522	0.0045482
																		RFP:HaRxL106_No2_mock-Col-0_SA	-0.164955	-0.302289	-0.0276205	0.0076601
																		RFP:HaRxL106_No2_SA-Col-0_SA	-0.162767	-0.300101	-0.0254322	0.0089517
																		RFP:HaRxL106_No6_mock-Col-0_SA	-0.179476	-0.31681	-0.0421415	0.0026667
																		RFP:HaRxL106_No6_SA-Col-0_SA	-0.137883	-0.275218	-0.000548864	0.0482841
																		RFP:NLS:HaRxL106DC_No2_mock-Col-0_SA	-0.180061	-0.317395	-0.0427261	0.0025542
																		RFP:NLS:HaRxL106DC_No2_SA-Col-0_SA	-0.00483333	-0.142168	0.132501	1
																		RFP:NLS:HaRxL106DC_No24_mock-Col-0_SA	-0.180562	-0.317896	-0.0432274	0.0024614
																		RFP:NLS:HaRxL106DC_No24_SA-Col-0_SA	-0.0609	-0.198234	0.0764345	0.94671
																		npr1-1_SA-npr1-1_mock	0.00287639	-0.134458	0.140211	1
																		RFP:Cterm58_No14_mock-npr1-1_mock	0.000139787	-0.137195	0.137474	1
																		RFP:Cterm58_No14_SA-npr1-1_mock	0.0351643	-0.10217	0.172499	0.999766
																		RFP:Cterm58_No2_mock-npr1-1_mock	-5.88733e-05	-0.137393	0.137276	1
																		RFP:Cterm58_No2_SA-npr1-1_mock	0.0117909	-0.125544	0.149125	1
																		RFP:HaRxL106_No2_mock-npr1-1_mock	0.0190226	-0.118312	0.156357	1
																		RFP:HaRxL106_No2_SA-npr1-1_mock	0.0212109	-0.116124	0.158545	1
																		RFP:HaRxL106_No6_mock-npr1-1_mock	0.00450162	-0.132833	0.141836	1
																		RFP:HaRxL106_No6_SA-npr1-1_mock	0.0460943	-0.0912402	0.183429	0.995448
																		RFP:NLS:HaRxL106DC_No2_mock-npr1-1_mock	0.00391705	-0.133417	0.141252	1
																		RFP:NLS:HaRxL106DC_No2_SA-npr1-1_mock	0.179144	0.0418098	0.316479	0.0027328
																		RFP:NLS:HaRxL106DC_No24_mock-npr1-1_mock	0.00341572	-0.133919	0.14075	1
																		RFP:NLS:HaRxL106DC_No24_SA-npr1-1_mock	0.123078	-0.0142568	0.260412	0.118289
																		RFP:Cterm58_No14_mock-npr1-1_SA	-0.0027366	-0.140071	0.134598	1
																		RFP:Cterm58_No14_SA-npr1-1_SA	0.0322879	-0.105047	0.169622	0.999916
																		RFP:Cterm58_No2_mock-npr1-1_SA	-0.00293526	-0.14027	0.134399	1
																		RFP:Cterm58_No2_SA-npr1-1_SA	0.00891456	-0.12842	0.146249	1
																		RFP:HaRxL106_No2_mock-npr1-1_SA	0.0161462	-0.121188	0.153481	1
																		RFP:HaRxL106_No2_SA-npr1-1_SA	0.0183346	-0.119	0.155669	1
																		RFP:HaRxL106_No6_mock-npr1-1_SA	0.00162523	-0.135709	0.13896	1
																		RFP:HaRxL106_No6_SA-npr1-1_SA	0.0432179	-0.0941166	0.180552	0.99765
																		RFP:NLS:HaRxL106DC_No2_mock-npr1-1_SA	0.00104066	-0.136294	0.138375	1
																		RFP:NLS:HaRxL106DC_No2_SA-npr1-1_SA	0.176268	0.0389334	0.313602	0.0033762
																		RFP:NLS:HaRxL106DC_No24_mock-npr1-1_SA	0.00053933	-0.136795	0.137874	1
																		RFP:NLS:HaRxL106DC_No24_SA-npr1-1_SA	0.120201	-0.0171332	0.257536	0.139027
																		RFP:Cterm58_No14_SA-RFP:Cterm58_No14_mock	0.0350245	-0.10231	0.172359	0.999777
																		RFP:Cterm58_No2_mock-RFP:Cterm58_No14_mock	-0.00019866	-0.137533	0.137136	1
																		RFP:Cterm58_No2_SA-RFP:Cterm58_No14_mock	0.0116512	-0.125683	0.148986	1
																		RFP:HaRxL106_No2_mock-RFP:Cterm58_No14_mock	0.0188828	-0.118452	0.156217	1
																		RFP:HaRxL106_No2_SA-RFP:Cterm58_No14_mock	0.0210712	-0.116263	0.158406	1
																		RFP:HaRxL106_No6_mock-RFP:Cterm58_No14_mock	0.00436183	-0.132973	0.141696	1
																		RFP:HaRxL106_No6_SA-RFP:Cterm58_No14_mock	0.0459545	-0.09138	0.183289	0.995584
																		RFP:NLS:HaRxL106DC_No2_mock-RFP:Cterm58_No14_mock	0.00377727	-0.133557	0.141112	1
																		RFP:NLS:HaRxL106DC_No2_SA-RFP:Cterm58_No14_mock	0.179005	0.04167	0.316339	0.002761
																		RFP:NLS:HaRxL106DC_No24_mock-RFP:Cterm58_No14_mock	0.00327593	-0.134059	0.14061	1
																		RFP:NLS:HaRxL106DC_No24_SA-RFP:Cterm58_No14_mock	0.122938	-0.0143966	0.260272	0.119234
																		RFP:Cterm58_No2_mock-RFP:Cterm58_No14_SA	-0.0352232	-0.172558	0.102111	0.999761
																		RFP:Cterm58_No2_SA-RFP:Cterm58_No14_SA	-0.0233733	-0.160708	0.113961	0.999999
																		RFP:HaRxL106_No2_mock-RFP:Cterm58_No14_SA	-0.0161417	-0.153476	0.121193	1
																		RFP:HaRxL106_No2_SA-RFP:Cterm58_No14_SA	-0.0139533	-0.151288	0.123381	1
																		RFP:HaRxL106_No6_mock-RFP:Cterm58_No14_SA	-0.0306627	-0.167997	0.106672	0.999956
																		RFP:HaRxL106_No6_SA-RFP:Cterm58_No14_SA	0.01093	-0.126404	0.148264	1
																		RFP:NLS:HaRxL106DC_No2_mock-RFP:Cterm58_No14_SA	-0.0312472	-0.168582	0.106087	0.999944
																		RFP:NLS:HaRxL106DC_No2_SA-RFP:Cterm58_No14_SA	0.14398	0.00664553	0.281314	0.0325145
																		RFP:NLS:HaRxL106DC_No24_mock-RFP:Cterm58_No14_SA	-0.0317486	-0.169083	0.105586	0.999932
																		RFP:NLS:HaRxL106DC_No24_SA-RFP:Cterm58_No14_SA	0.0879133	-0.0494211	0.225248	0.577798
																		RFP:Cterm58_No2_SA-RFP:Cterm58_No2_mock	0.0118498	-0.125485	0.149184	1
																		RFP:HaRxL106_No2_mock-RFP:Cterm58_No2_mock	0.0190815	-0.118253	0.156416	1
																		RFP:HaRxL106_No2_SA-RFP:Cterm58_No2_mock	0.0212698	-0.116065	0.158604	1
																		RFP:HaRxL106_No6_mock-RFP:Cterm58_No2_mock	0.00456049	-0.132774	0.141895	1
																		RFP:HaRxL106_No6_SA-RFP:Cterm58_No2_mock	0.0461532	-0.0911813	0.183488	0.995389
																		RFP:NLS:HaRxL106DC_No2_mock-RFP:Cterm58_No2_mock	0.00397593	-0.133359	0.14131	1
																		RFP:NLS:HaRxL106DC_No2_SA-RFP:Cterm58_No2_mock	0.179203	0.0418687	0.316538	0.0027209
																		RFP:NLS:HaRxL106DC_No24_mock-RFP:Cterm58_No2_mock	0.00347459	-0.13386	0.140809	1
																		RFP:NLS:HaRxL106DC_No24_SA-RFP:Cterm58_No2_mock	0.123136	-0.014198	0.260471	0.117893
																		RFP:HaRxL106_No2_mock-RFP:Cterm58_No2_SA	0.00723167	-0.130103	0.144566	1
																		RFP:HaRxL106_No2_SA-RFP:Cterm58_No2_SA	0.00942	-0.127914	0.146754	1
																		RFP:HaRxL106_No6_mock-RFP:Cterm58_No2_SA	-0.00728933	-0.144624	0.130045	1
																		RFP:HaRxL106_No6_SA-RFP:Cterm58_No2_SA	0.0343033	-0.103031	0.171638	0.999826
																		RFP:NLS:HaRxL106DC_No2_mock-RFP:Cterm58_No2_SA	-0.0078739	-0.145208	0.129461	1
																		RFP:NLS:HaRxL106DC_No2_SA-RFP:Cterm58_No2_SA	0.167353	0.0300189	0.304688	0.0064506
																		RFP:NLS:HaRxL106DC_No24_mock-RFP:Cterm58_No2_SA	-0.00837523	-0.14571	0.128959	1
																		RFP:NLS:HaRxL106DC_No24_SA-RFP:Cterm58_No2_SA	0.111287	-0.0260478	0.248621	0.222357
																		RFP:HaRxL106_No2_SA-RFP:HaRxL106_No2_mock	0.00218833	-0.135146	0.139523	1
																		RFP:HaRxL106_No6_mock-RFP:HaRxL106_No2_mock	-0.014521	-0.151855	0.122813	1
																		RFP:HaRxL106_No6_SA-RFP:HaRxL106_No2_mock	0.0270717	-0.110263	0.164406	0.999991
																		RFP:NLS:HaRxL106DC_No2_mock-RFP:HaRxL106_No2_mock	-0.0151056	-0.15244	0.122229	1
																		RFP:NLS:HaRxL106DC_No2_SA-RFP:HaRxL106_No2_mock	0.160122	0.0227872	0.297456	0.0107924
																		RFP:NLS:HaRxL106DC_No24_mock-RFP:HaRxL106_No2_mock	-0.0156069	-0.152941	0.121728	1
																		RFP:NLS:HaRxL106DC_No24_SA-RFP:HaRxL106_No2_mock	0.104055	-0.0332795	0.241389	0.313037
																		RFP:HaRxL106_No6_mock-RFP:HaRxL106_No2_SA	-0.0167093	-0.154044	0.120625	1
																		RFP:HaRxL106_No6_SA-RFP:HaRxL106_No2_SA	0.0248833	-0.112451	0.162218	0.999997
																		RFP:NLS:HaRxL106DC_No2_mock-RFP:HaRxL106_No2_SA	-0.0172939	-0.154628	0.120041	1
																		RFP:NLS:HaRxL106DC_No2_SA-RFP:HaRxL106_No2_SA	0.157933	0.0205989	0.295268	0.0125834
																		RFP:NLS:HaRxL106DC_No24_mock-RFP:HaRxL106_No2_SA	-0.0177952	-0.15513	0.119539	1
																		RFP:NLS:HaRxL106DC_No24_SA-RFP:HaRxL106_No2_SA	0.101867	-0.0354678	0.239201	0.344526
																		RFP:HaRxL106_No6_SA-RFP:HaRxL106_No6_mock	0.0415927	-0.0957418	0.178927	0.998437
																		RFP:NLS:HaRxL106DC_No2_mock-RFP:HaRxL106_No6_mock	-0.000584567	-0.137919	0.13675	1
																		RFP:NLS:HaRxL106DC_No2_SA-RFP:HaRxL106_No6_mock	0.174643	0.0373082	0.311977	0.0038026
																		RFP:NLS:HaRxL106DC_No24_mock-RFP:HaRxL106_No6_mock	-0.0010859	-0.13842	0.136249	1
																		RFP:NLS:HaRxL106DC_No24_SA-RFP:HaRxL106_No6_mock	0.118576	-0.0187585	0.25591	0.152001
																		RFP:NLS:HaRxL106DC_No2_mock-RFP:HaRxL106_No6_SA	-0.0421772	-0.179512	0.0951572	0.998185
																		RFP:NLS:HaRxL106DC_No2_SA-RFP:HaRxL106_No6_SA	0.13305	-0.00428447	0.270384	0.0653944
																		RFP:NLS:HaRxL106DC_No24_mock-RFP:HaRxL106_No6_SA	-0.0426786	-0.180013	0.0946559	0.997942
																		RFP:NLS:HaRxL106DC_No24_SA-RFP:HaRxL106_No6_SA	0.0769833	-0.0603511	0.214318	0.764631
																		RFP:NLS:HaRxL106DC_No2_SA-RFP:NLS:HaRxL106DC_No2_mock	0.175227	0.0378928	0.312562	0.0036435
																		RFP:NLS:HaRxL106DC_No24_mock-RFP:NLS:HaRxL106DC_No2_mock	-0.000501333	-0.137836	0.136833	1
																		RFP:NLS:HaRxL106DC_No24_SA-RFP:NLS:HaRxL106DC_No2_mock	0.119161	-0.0181739	0.256495	0.147227
																		RFP:NLS:HaRxL106DC_No24_mock-RFP:NLS:HaRxL106DC_No2_SA	-0.175729	-0.313063	-0.0383941	0.0035122
																		RFP:NLS:HaRxL106DC_No24_SA-RFP:NLS:HaRxL106DC_No2_SA	-0.0560667	-0.193401	0.0812678	0.972375
																		RFP:NLS:HaRxL106DC_No24_SA-RFP:NLS:HaRxL106DC_No24_mock	0.119662	-0.0176726	0.256996	0.143229

## Sheet: Table S10
Table S10. Quantification of Hyaloperonospora arabidopsidis Noco2 conidiophores on cotyledons of Arabidopsis thaliana and statistical analysis based on five independent biological experiments.
exp1
	Col-0	rcd1-1	YFP:HaRxL106_rcd1	BC_No55	BC_No56		> aov.Set = aov(value~genotype,data=DataSet)
1	6	2	5	4	1		> summary(aov.Set)
2	8	7	2	1	8
3	7	3	8	15	8		Df Sum Sq Mean Sq F value Pr(>F)
4	5	5	0	11	7		genotype 4 705.6 176.40 13.1 1.93e-09 ***
5	6	2	2	14	10		Residuals 190 2559.0 13.47
6	7	14	2	1	7
7	3	4	4	2	7		> TukeyHSD(aov.Set)
8	6	6	0	4	3		Tukey multiple comparisons of means
9	1	5	5	12	8		95% family-wise confidence level
10	4	2	1	14	9
11	9	4	0	6	5		Fit: aov(formula = value ~ genotype, data = DataSet)
12	0	8	3	8	6
13	3	0	4	3	2		$genotype
14	3	3	3	9	6			diff	lwr	upr	p adj
15	6	3	1	5	6		BC_No56-BC_No55	0.075	-2.18512	2.33512	0.999984
16	4	6	0	13	1		Col-0-BC_No55	-2.175	-4.43511	0.0851154	0.0655069
17	10	10	2	1	7		rcd1-1-BC_No55	-2.83571	-5.17516	-0.496273	0.0088803
18	2	2	4	16	4		YFP:HaRxL106_rcd1-BC_No55	-4.95	-7.21012	-2.68988	1e-07
19	4	2	3	3	6		Col-0-BC_No56	-2.25	-4.51011	0.0101154	0.0516624
20	14	6	0	4	5		rcd1-1-BC_No56	-2.91071	-5.25016	-0.571273	0.0066448
21	10	2	0	5	9		YFP:HaRxL106_rcd1-BC_No56	-5.025	-7.28512	-2.76488	1e-07
22	0	1	4	6	11		rcd1-1-Col-0	-0.660714	-3.00016	1.67873	0.936741
23	0	4	4	11	3		YFP:HaRxL106_rcd1-Col-0	-2.775	-5.03512	-0.514885	0.0077129
24	10	6	1	3	8		YFP:HaRxL106_rcd1-rcd1-1	-2.11429	-4.45373	0.225156	0.0974159
25	5	9	0	10	9
26	3	8	8	14	6
27	6	2	0	4	17
28	0	2	5	12	15
29	4	12	1	12	2
30	6	2	9	3	3
31	13	1	2	5	6
32	12	5	3	3	11
33	6	0	1	0	6
34	0	5	0	10	5
35	3	5	0	9	8
36	6		0	16	14
37	2		4	3	12
38	8		0	5	12
39	2		1	11	11
40	3		4	6	13
mean	5.175	4.51429	2.4	7.35	7.425
STD	3.5839	3.23703	2.38537	4.7093	3.75425
SEM	0.566665	0.547158	0.37716	0.744606	0.593599
exp2
	Col-0	rcd1-1	YFP:HaRxL106_No12	YFP:HaRxL106_rcd1	BC_No55	BC_No56	> aov.Set = aov(value~genotype,data=DataSet)
1	0	2	8	0	6	6	> summary(aov.Set)
2	5	1	1	0	10	9
3	3	7	3	2	10	8	Df Sum Sq Mean Sq F value Pr(>F)
4	3	0	4	0	12	6	genotype 5 2279 455.8 40.27 <2e-16 ***
5	0	1	8	2	3	3	Residuals 234 2648 11.3
6	4	1	15	3	4	12
7	4	1	11	0	6	7	> TukeyHSD(aov.Set)
8	2	0	18	0	2	5	Tukey multiple comparisons of means
9	0	2	8	2	7	4	95% family-wise confidence level
10	5	2	6	0	3	4
11	7	0	12	0	4	4	Fit: aov(formula = value ~ genotype, data = DataSet)
12	3	0	4	1	3	10
13	2	1	5	0	5	2	$genotype
14	0	0	4	0	9	8		diff	lwr	upr	p adj
15	0	1	8	3	2	10	BC_No56-BC_No55	-1.05	-3.21151	1.11151	0.729534
16	4	2	12	0	3	2	Col-0-BC_No55	-3.975	-6.13651	-1.81349	4.3e-06
17	4	0	8	0	12	9	rcd1-1-BC_No55	-5.675	-7.83651	-3.51349	0
18	3	0	8	1	8	7	YFP:HaRxL106_No12-BC_No55	2.475	0.313488	4.63651	0.0145202
19	5	0	7	2	13	9	YFP:HaRxL106_rcd1-BC_No55	-5.925	-8.08651	-3.76349	0
20	4	1	3	0	2	1	Col-0-BC_No56	-2.925	-5.08651	-0.763488	0.0018112
21	3	2	6	5	15	5	rcd1-1-BC_No56	-4.625	-6.78651	-2.46349	1e-07
22	2	2	11	0	8	11	YFP:HaRxL106_No12-BC_No56	3.525	1.36349	5.68651	6.88e-05
23	4	0	9	1	8	12	YFP:HaRxL106_rcd1-BC_No56	-4.875	-7.03651	-2.71349	0
24	1	5	11	7	3	6	rcd1-1-Col-0	-1.7	-3.86151	0.461512	0.214919
25	0	3	12	0	5	4	YFP:HaRxL106_No12-Col-0	6.45	4.28849	8.61151	0
26	2	0	6	0	5	4	YFP:HaRxL106_rcd1-Col-0	-1.95	-4.11151	0.211512	0.103216
27	7	0	8	0	9	2	YFP:HaRxL106_No12-rcd1-1	8.15	5.98849	10.3115	0
28	2	0	16	2	5	6	YFP:HaRxL106_rcd1-rcd1-1	-0.25	-2.41151	1.91151	0.999458
29	7	0	21	4	4	0	YFP:HaRxL106_rcd1-YFP:HaRxL106_No12	-8.4	-10.5615	-6.23849	0
30	0	0	3	0	17	2
31	3	2	15	0	10	1
32	4	2	8	2	3	1
33	7	0	1	1	7	4
34	2	1	13	1	3	3
35	3	2	24	0	8	5
36	4	3	11	0	7	11
37	1	0	18	0	8	4
38	3	3	8	0	5	11
39	0	3	12	1	2	7
40	5	0	10	0	21	10
mean	2.95	1.25	9.4	1	6.925	5.875
STD	2.08507	1.51245	5.2	1.56525	4.32081	3.37778
SEM	0.329678	0.239139	0.822192	0.247487	0.68318	0.534073
exp3
	Col-0	rcd1-1	YFP:HaRxL106_No12	YFP:HaRxL106_rcd1	BC_No55	BC_No56	> aov.Set = aov(value~genotype,data=DataSet)
1	16	11	2	0	10	13	> summary(aov.Set)
2	8	2	0	2	8	13
3	4	1	1	4	3	9	Df Sum Sq Mean Sq F value Pr(>F)
4	9	4	14	0	13	9	genotype 5 1900 380.0 17.6 8.64e-15 ***
5	9	7	8	7	3	16	Residuals 234 5054 21.6
6	8	0	17	2	9	16
7	7	0	11	1	3	14	> TukeyHSD(aov.Set)
8	7	3	5	0	6	25	Tukey multiple comparisons of means
9	0	7	7	1	5	8	95% family-wise confidence level
10	3	3	6	5	4	4
11	5	3	12	0	10	6	Fit: aov(formula = value ~ genotype, data = DataSet)
12	3	5	1	9	2	19
13	2	5	12	4	12	4	$genotype
14	3	0	27	2	7	13		diff	lwr	upr	p adj
15	1	4	14	0	13	10	BC_No56-BC_No55	0.725	-2.26102	3.71102	0.982067
16	1	0	20	0	16	7	Col-0-BC_No55	-2.475	-5.46102	0.511024	0.166939
17	12	3	9	5	17	2	rcd1-1-BC_No55	-5.45	-8.43602	-2.46398	5.2e-06
18	15	1	5	1	10	15	YFP:HaRxL106_No12-BC_No55	0.3	-2.68602	3.28602	0.999728
19	7	7	5	5	15	8	YFP:HaRxL106_rcd1-BC_No55	-6.35	-9.33602	-3.36398	1e-07
20	4	2	3	1	7	5	Col-0-BC_No56	-3.2	-6.18602	-0.213976	0.0277819
21	12	0	7	2	13	7	rcd1-1-BC_No56	-6.175	-9.16102	-3.18898	2e-07
22	0	4	1	0	5	8	YFP:HaRxL106_No12-BC_No56	-0.425	-3.41102	2.56102	0.998518
23	2	2	16	2	13	0	YFP:HaRxL106_rcd1-BC_No56	-7.075	-10.061	-4.08898	0
24	8	9	3	7	5	20	rcd1-1-Col-0	-2.975	-5.96102	0.0110241	0.0514713
25	8	2	0	6	12	10	YFP:HaRxL106_No12-Col-0	2.775	-0.211024	5.76102	0.0851796
26	7	6	21	5	9	7	YFP:HaRxL106_rcd1-Col-0	-3.875	-6.86102	-0.888976	0.0032612
27	5	4	13	4	13	6	YFP:HaRxL106_No12-rcd1-1	5.75	2.76398	8.73602	1.2e-06
28	11	7	20	0	6	9	YFP:HaRxL106_rcd1-rcd1-1	-0.9	-3.88602	2.08602	0.954153
29	6	6	3	1	10	27	YFP:HaRxL106_rcd1-YFP:HaRxL106_No12	-6.65	-9.63602	-3.66398	0
30	9	3	15	0	7	9
31	12	0	7	2	10	9
32	8	5	9	3	11	7
33	13	4	6	0	16	2
34	10	0	16	3	4	0
35	1	3	15	5	9	5
36	5	4	8	0	7	13
37	0	3	9	1	5	6
38	4	0	1	3	10	0
39	3	3	11	2	3	12
40	5	1	4	3	11	8
mean	6.325	3.35	9.1	2.45	8.8	9.525
STD	4.16166	2.66036	6.54905	2.33399	4.03237	6.11141
SEM	0.658015	0.420639	1.0355	0.369036	0.637574	0.966299
exp4
	Col-0	rcd1-1	YFP:HaRxL106_No12	YFP:HaRxL106_rcd1	BC_No55	BC_No56	> aov.Set = aov(value~genotype,data=DataSet)
1	2	1	1	2	7	5	> summary(aov.Set)
2	5	0	18	13	5	8
3	6	0	7	2	4	10	Df Sum Sq Mean Sq F value Pr(>F)
4	9	2	14	0	3	12	genotype 5 1804 360.9 29.26 <2e-16 ***
5	0	1	5	2	7	8	Residuals 234 2886 12.3
6	8	1	1	1	3	12
7	1	1	5	1	6	16	> TukeyHSD(aov.Set)
8	2	0	0	5	3	7	Tukey multiple comparisons of means
9	1	1	8	5	10	2	95% family-wise confidence level
10	4	2	0	0	6	14
11	4	5	9	0	17	19	Fit: aov(formula = value ~ genotype, data = DataSet)
12	6	0	11	8	8	7
13	3	2	5	2	3	11	$genotype
14	3	0	6	6	4	14		diff	lwr	upr	p adj
15	2	0	12	3	11	6	BC_No56-BC_No55	4.3	2.04338	6.55662	1.7e-06
16	2	3	6	0	6	2	Col-0-BC_No55	-1.275	-3.53162	0.981623	0.583822
17	5	3	5	3	8	12	rcd1-1-BC_No55	-4.3	-6.55662	-2.04338	1.7e-06
18	9	2	8	5	15	20	YFP:HaRxL106_No12-BC_No55	1.075	-1.18162	3.33162	0.745611
19	1	0	5	3	2	9	YFP:HaRxL106_rcd1-BC_No55	-2.575	-4.83162	-0.318377	0.0150536
20	6	2	12	0	1	8	Col-0-BC_No56	-5.575	-7.83162	-3.31838	0
21	3	1	6	4	2	15	rcd1-1-BC_No56	-8.6	-10.8566	-6.34338	0
22	3	0	12	6	3	2	YFP:HaRxL106_No12-BC_No56	-3.225	-5.48162	-0.968377	0.0007811
23	1	1	2	1	6	3	YFP:HaRxL106_rcd1-BC_No56	-6.875	-9.13162	-4.61838	0
24	1	2	8	3	8	14	rcd1-1-Col-0	-3.025	-5.28162	-0.768377	0.0020768
25	6	0	12	0	10	4	YFP:HaRxL106_No12-Col-0	2.35	0.0933768	4.60662	0.0358154
26	5	0	12	4	2	8	YFP:HaRxL106_rcd1-Col-0	-1.3	-3.55662	0.956623	0.562725
27	10	5	4	0	1	8	YFP:HaRxL106_No12-rcd1-1	5.375	3.11838	7.63162	0
28	8	0	10	3	1	17	YFP:HaRxL106_rcd1-rcd1-1	1.725	-0.531623	3.98162	0.243293
29	12	0	1	4	5	11	YFP:HaRxL106_rcd1-YFP:HaRxL106_No12	-3.65	-5.90662	-1.39338	8.15e-05
30	4	1	2	6	3	5
31	6	0	1	2	11	10
32	0	1	7	1	6	3
33	3	1	7	2	1	14
34	4	3	12	4	5	9
35	5	1	0	0	1	14
36	3	1	12	5	2	8
37	2	3	5	1	6	15
38	6	2	2	7	7	13
39	5	0	7	2	8	6
40	3	0	3	1	3	11
mean	4.225	1.2	6.575	2.925	5.5	9.8
STD	2.79721	1.30767	4.43783	2.69618	3.72827	4.66476
SEM	0.442277	0.206761	0.701683	0.426303	0.589491	0.737564
exp5
	Col-0	rcd1-1	YFP:HaRxL106_No12	YFP:HaRxL106_rcd1	BC_No55	BC_No56	> aov.Set = aov(value~genotype,data=DataSet)
1	14	5	4	0	11	12	> summary(aov.Set)
2	4	0	0	0	4	2
3	2	6	8	5	7	5	Df Sum Sq Mean Sq F value Pr(>F)
4	9	4	12	5	1	1	genotype 5 562.7 112.54 11.7 4.2e-10 ***
5	5	3	4	1	4	2	Residuals 234 2251.3 9.62
6	11	1	9	2	1	5
7	0	5	9	2	7	10	> TukeyHSD(aov.Set)
8	6	2	17	0	8	5	Tukey multiple comparisons of means
9	2	4	11	1	0	8	95% family-wise confidence level
10	5	3	1	1	0	2
11	8	2	6	7	3	7	Fit: aov(formula = value ~ genotype, data = DataSet)
12	4	3	14	2	0	5
13	5	0	4	0	7	4	$genotype
14	5	3	3	1	3	3		diff	lwr	upr	p adj
15	2	1	7	8	3	8	BC_No56-BC_No55	0.425	-1.56798	2.41798	0.990037
16	6	2	9	4	6	7	Col-0-BC_No55	-0.45	-2.44298	1.54298	0.987069
17	7	0	6	4	1	4	rcd1-1-BC_No55	-2.35	-4.34298	-0.357019	0.0105732
18	6	0	10	0	1	7	YFP:HaRxL106_No12-BC_No55	1.625	-0.367981	3.61798	0.181302
19	2	3	6	0	6	3	YFP:HaRxL106_rcd1-BC_No55	-2.75	-4.74298	-0.757019	0.0013549
20	3	2	3	2	2	1	Col-0-BC_No56	-0.875	-2.86798	1.11798	0.805515
21	6	0	1	1	7	7	rcd1-1-BC_No56	-2.775	-4.76798	-0.782019	0.0011796
22	4	5	4	0	9	11	YFP:HaRxL106_No12-BC_No56	1.2	-0.792981	3.19298	0.513268
23	8	2	6	0	1	2	YFP:HaRxL106_rcd1-BC_No56	-3.175	-5.16798	-1.18202	0.0001107
24	2	0	5	2	12	5	rcd1-1-Col-0	-1.9	-3.89298	0.0929808	0.0714553
25	3	4	5	4	4	7	YFP:HaRxL106_No12-Col-0	2.075	0.0820192	4.06798	0.0358819
26	2	1	3	2	7	2	YFP:HaRxL106_rcd1-Col-0	-2.3	-4.29298	-0.307019	0.0133646
27	1	1	4	1	2	1	YFP:HaRxL106_No12-rcd1-1	3.975	1.98202	5.96798	5e-07
28	0	1	1	2	2	3	YFP:HaRxL106_rcd1-rcd1-1	-0.4	-2.39298	1.59298	0.992466
29	1	3	9	3	8	0	YFP:HaRxL106_rcd1-YFP:HaRxL106_No12	-4.375	-6.36798	-2.38202	0
30	7	2	5	3	4	0
31	7	2	5	3	4	2
32	1	1	4	1	15	7
33	1	3	15	4	11	1
34	2	2	7	1	7	12
35	6	1	7	0	6	14
36	0	1	6	1	3	6
37	4	0	4	1	1	0
38	2	4	6	2	2	9
39	4	2	6	0	4	6
40	2	9	6	1	3	8
mean	4.225	2.325	6.3	1.925	4.675	5.1
STD	3.06991	1.91556	3.71618	1.92857	3.57343	3.59026
SEM	0.485396	0.302877	0.58758	0.304933	0.565008	0.567671
							statistics for pooled data set
							> aov.Set = aov(value~genotype,data=DataSet)
							> summary(aov.Set)
							Df Sum Sq Mean Sq F value Pr(>F)
							genotype 5 6028 1205.6 79.22 <2e-16 ***
							Residuals 1149 17486 15.2
							> TukeyHSD(aov.Set)
							Tukey multiple comparisons of means
							95% family-wise confidence level
							Fit: aov(formula = value ~ genotype, data = DataSet)
							$genotype
								diff	lwr	upr	p adj
							BC_No56-BC_No55	0.895	-0.218564	2.00856	0.197129
							Col-0-BC_No55	-2.07	-3.18356	-0.956436	2e-06
							rcd1-1-BC_No55	-4.17308	-5.29376	-3.0524	0
							YFP:HaRxL106_No12-BC_No55	1.19375	0.0126368	2.37486	0.0458721
							YFP:HaRxL106_rcd1-BC_No55	-4.51	-5.62356	-3.39644	0
							Col-0-BC_No56	-2.965	-4.07856	-1.85144	0
							rcd1-1-BC_No56	-5.06808	-6.18876	-3.9474	0
							YFP:HaRxL106_No12-BC_No56	0.29875	-0.882363	1.47986	0.979281
							YFP:HaRxL106_rcd1-BC_No56	-5.405	-6.51856	-4.29144	0
							rcd1-1-Col-0	-2.10308	-3.22376	-0.982397	1.5e-06
							YFP:HaRxL106_No12-Col-0	3.26375	2.08264	4.44486	0
							YFP:HaRxL106_rcd1-Col-0	-2.44	-3.55356	-1.32644	0
							YFP:HaRxL106_No12-rcd1-1	5.36683	4.179	6.55465	0
							YFP:HaRxL106_rcd1-rcd1-1	-0.336923	-1.4576	0.783757	0.956176
							YFP:HaRxL106_rcd1-YFP:HaRxL106_No12	-5.70375	-6.88486	-4.52264	0

[truncated: 4 more sheets: Table S13, Table S16, Table S17, Table S18]
