# Supplementary material for: Arabidopsis downy mildew effector HaRxL106 suppresses plant immunity by binding to RADICAL‐INDUCED CELL DEATH1
Source: New Phytol. 2018 Aug 29;220(1):232–48. doi: 10.1111/nph.15277 (PMC6175486; doi:10.1111/nph.15277)
Supplement: Supplementary file 3 — Table S6 Expression values of Arabidopsis thaliana SA and JA marker genes shown in Fig. 4 and detailed analysis of differentially expressed genes in Pro 35S :HS:HaRxL106 line #2 and rcd1‐1 using GO term annotation and analysis of cis‐regulatory elements [file NPH-220-232-s003.xlsx]

## Sheet: title
New Phytologist Supporting Information Table S6
Article title: Arabidopsis Downy Mildew effector HaRxL106 suppresses plant immunity by binding to RADICAL-INDUCED CELL DEATH1
Authors: Lennart Wirthmueller, Shuta Asai, Ghanasyam Rallapalli, Jan Sklenar, Georgina Fabro, Dae Sung Kim, Ruth Lintermann, Pinja Jaspers, Michael Wrzaczek, Jaakko Kangasjärvi, Daniel MacLean, Frank L. H. Menke, Mark J. Banfield and Jonathan D. G. Jones
Article acceptance date: 09 May 2018

## Sheet: SA JA marker gene expression
Table S6. Expression values of Arabidopsis thaliana SA and JA marker genes shown in Fig. 4 and detailed analysis of differentially expressed genes in Pro35S:HS:HaRxL106 line #2 and rcd1-1 using GO term annotation and analysis of cis-regulatory elements.
AGI code / gene name	HaRxL106 NT		HaRxL106 mock		HaRxL106 Pst		rcd1-1 NT		rcd1-1 mock		rcd1-1 Pst
	log2 FC	FDR	log2 FC	FDR	log2 FC	FDR	log2 FC	FDR	log2 FC	FDR	log2 FC	FDR
ARD3	-4.42174	3.64522e-05	-6.70825	2.02727e-07	-2.13411	0.033898	-7.5807	3.30974e-12	-4.50705	6.53435e-05	-1.68829	0.168184
At5g03350	-3.53327	2.02945e-07	-4.45078	6.00917e-13	-0.0233543	1	-1.47961	0.853848	-0.748218	0.294907	-0.255049	0.000567133
NIMIN1	-2.53264	0.00206451	-5.86618	2.87627e-07	-0.657771	0.246572	-4.00863	1.60421e-08	-1.70701	0.0474546	-0.590236	0.615212
WRKY54	-2.22907	1.2017e-08	-3.73123	2.42007e-09	-1.51001	4.57219e-05	-1.75075	0.000124804	-0.968886	0.171704	-0.355413	0.780251
WRKY38	-4.43434	1.43635e-06	-5.25074	2.18885e-08	-1.78695	0.00177888	-5.437	5.98335e-08	-2.69534	0.00056008	-0.79622	0.423625
XTH10	-6.16422	1.66551e-08	-3.32223	0.00156736	-4.42698	1.21185e-21	-2.65403	0.000392368	-3.58189	0.000477397	-1.21608	0.0141392
PR1	-5.99814	2.01473e-11	-8.85158	5.98312e-48	-3.84424	2.15656e-06	-7.33091	1.60516e-16	-3.60927	3.83609e-08	-1.13011	0.163534
LHT7	-2.54514	0.000775392	-4.25227	4.24795e-07	-1.14869	0.00600283	-5.11826	1.14305e-07	-2.84697	5.80151e-05	-0.404447	0.759951
At3g28510	-5.25588	2.89466e-31	-5.27723	5.73489e-21	-2.16275	3.10777e-05	-7.38478	8.08395e-14	-2.70222	0.00614978	-0.656895	0.579943
GRXS13	-2.62114	0.000643476	-2.36371	0.00133038	-1.39425	0.00182326	-3.40402	8.08623e-05	-1.63524	0.11646	-0.233639	0.982727
UGT76B1	-2.80862	0.00658546	-4.52979	1.46338e-07	-0.8879	0.188714	-5.35195	6.78024e-09	-4.6768	8.51866e-08	-0.977496	0.218766
PCC1	-1.72567	0.00781199	-4.33207	4.02105e-10	-2.35891	1.39095e-05	-1.94918	6.34242e-07	-0.768878	0.259283	-0.391987	0.781342
At3g29240	-0.102929	0.883485	-0.599138	0.464642	-0.803605	0.246572	-0.542567	0.445392	-0.752043	0.533746	-0.46721	0.81787
WRKY18	-2.14553	0.731957	-2.32303	0.257472	-1.10271	0.0593734	-2.12387	0.793616	-0.949539	0.956598	-0.562723	0.794642
WRKY70	-1.73764	0.000544124	-3.5871	1.47449e-10	-0.963253	0.0481219	-0.885345	0.145568	-0.781203	0.496733	-0.119648	1
CPFTSY	0.0306495	1	0.0860504	1	-0.543968	0.393959	-0.122522	0.940774	0.0425208	1	-0.198928	0.958609
At5g45000	-2.40685	0.0128434	-4.24563	3.36536e-06	-1.50961	0.00239797	-2.17787	0.012289	-1.56174	0.0695105	-0.171791	0.966092
MLO2	-1.07874	0.0288982	-1.97264	0.000350486	-1.44847	0.000805056	-0.338172	0.80665	-0.325212	0.793354	0.128874	1
At5g24210	-2.45526	8.91794e-07	-3.85305	3.99375e-11	-1.71602	0.00116426	-0.927952	0.137476	-0.759212	0.347587	-0.0348749	1
At1g02360	-2.78667	0.000667521	-3.85918	9.4687e-05	-1.72232	0.0037498	-0.541207	0.869752	-1.11499	0.22456	-0.249734	0.951103
LURP1	-2.3291	0.00988378	-5.14075	1.31341e-14	-1.33886	0.0243795	-2.27537	8.33441e-09	-0.452414	0.630252	0.0212524	1
At2g27660	-3.2453	0.00127605	-7.27197	8.3457e-11	-3.05587	2.11865e-11	-3.05893	0.00102369	-2.4456	0.000173866	-0.877161	0.114068
PDF1.2	-9.03146	5.57776e-15	-3.00958	0.00142325	3.00389	0.0233088	-4.15107	1.03331e-07	-1.29472	0.264962	-0.694981	0.831555
VSP2	-1.39802	0.159456	-5.5833	0.0001697	2.99623	4.81095e-09	-1.36067	0.0527173	-3.09651	0.105866	1.68046	0.10655

## Sheet: DEGs non-treated
up-regulated compared to Col-0						down-regulated compared to Col-0
HaRxL106	asil1	mos6	rcd1			HaRxL106	asil1	mos6	rcd1
AT1G75690	AT1G16000	AT5G25130	AT2G34430			AT1G13650	AT5G05690	AT3G55920	AT2G26400
AT3G25920	AT3G06320	AT3G30720	AT3G29320			AT5G44420	AT1G54060	AT3G41979	AT3G28510
AT5G12140	AT1G59590	AT5G24770	AT1G20010			AT5G08030	AT1G53480	AT1G53480	AT2G14610
AT2G47400	AT2G44040	AT4G04223	AT5G43460			AT1G75040	AT5G59320		AT2G30770
AT5G17870	AT1G13260	AT1G27730	AT2G33370			AT3G51860	AT2G38530		AT4G10500
AT3G54210	AT3G50470	AT3G10020	AT1G20620			AT4G10500			AT3G51860
AT1G05190	AT1G04770	AT2G15890	AT3G51840			AT3G15536			AT1G33960
AT4G05180	AT3G48650	AT5G21940	AT1G12440			AT2G14620			AT1G57560
AT2G05310	AT5G19230	AT3G21970	AT2G22990			AT2G14610			AT1G14880
AT1G07320	AT3G09020	AT4G24570	AT3G55440			AT2G32290			AT5G64810
AT4G20360	AT1G78830	AT3G42658	AT4G33666			AT3G57260			AT5G22570
AT3G12345	AT1G66400	AT5G19120	AT5G58070			AT1G77960			AT5G52390
AT1G03600	AT2G24550	AT3G48360	AT3G04910			AT2G26010			AT3G11340
AT2G43030	AT4G27450	AT1G74930	AT5G56350			AT5G44390			AT1G33950
AT4G22240	AT3G44260	AT2G01020	AT5G02160			AT3G22910			AT4G13890
AT1G22710	AT2G40000	AT5G38005	AT2G40205			AT5G58310			AT3G15536
AT1G01320	AT5G03570	AT2G01422	AT1G03610			AT3G46080			AT4G35180
AT2G20260	AT5G61590		AT1G18620			AT1G02820			AT3G25010
AT2G38140	AT5G27420		AT5G25980			AT4G14390			AT3G57260
AT2G04030	AT1G25400		AT5G24460			AT1G13340			AT3G47480
AT4G23890	AT2G34600		AT3G10740			AT2G22810			AT3G13950
AT5G43830	AT1G32920		AT1G79075			AT1G13470			AT5G40010
AT1G11860	AT2G15890		AT5G19550			AT2G04450			AT2G24850
AT3G14100	AT4G08950		AT3G50500			AT3G28540			AT2G04450
AT1G64510	AT5G56550		AT5G40890			AT3G28510			AT3G22600
AT1G74970	AT3G55980		AT1G14700			AT2G26560			AT5G10140
AT5G35100	AT3G10020		AT2G40960			AT4G10860			AT1G09932
AT5G06290	AT5G21940		AT4G27585			AT3G26320			AT4G00700
AT2G33450	AT1G27730		AT5G55200			AT2G24040			AT4G21840
AT1G64720	AT3G49570		AT5G19190			AT1G33950			AT2G43570
AT1G29070	AT1G21910		AT3G08590			AT1G10340			AT2G13810
AT3G10420	AT1G80440		AT4G27440			AT1G21240			AT3G46080
AT2G05100	AT1G57990		AT1G47720			AT3G61280			AT3G01830
AT2G24020	AT2G25735		AT4G22950			AT4G13890			AT4G14390
AT5G47190	AT5G61600		AT5G66880			AT1G76530			AT4G04500
AT1G76080	AT5G19120		AT5G25130			AT1G14880			AT5G26690
AT5G40450	AT4G37610		AT4G39090			AT1G57590			AT1G76930
AT4G21960	AT3G21970		AT4G38470			AT4G23260			AT1G57630
AT5G16390	AT4G24570		AT5G18170			AT5G22380			AT4G25070
AT1G64370	AT5G25240		AT1G20840			AT3G55110			AT5G44420
AT3G44890	AT5G57560		AT4G37910			AT3G24460			AT5G07010
AT1G77490	AT1G02610		AT5G51550			AT5G36910			AT1G51890
AT5G02120	AT3G48360		AT2G22980			AT3G26590			AT4G12490
AT1G79850			AT3G26740			AT3G28210			AT1G75040
AT5G21920			AT1G68190			AT1G74590			AT1G02230
ATCG00780			AT4G21870			AT1G56670			AT1G02450
AT1G62380			AT4G24800			AT3G28890			AT4G23150
AT5G39530			AT2G41430			AT3G44860			AT3G13610
AT3G29185			AT1G02300			AT5G56500			AT3G01080
AT2G03550			AT1G23390			AT3G09450			AT5G59220
AT4G17330			AT3G62950			AT1G30900			AT1G15520
AT5G10980			AT3G53800			AT2G32680			AT2G26010
AT2G29630			AT2G38790			AT4G12490			AT2G25000
AT5G22640			AT1G23710			AT4G25070			AT5G24200
AT1G74880			AT1G14720			AT4G13900			AT1G30900
AT5G26820			AT2G30250			AT1G74458			AT3G13100
AT1G15500			AT3G47160			AT3G60420			AT5G59320
AT1G06570			AT5G46780			AT2G06950			AT3G22910
AT5G14910			AT3G13750			AT1G29720			AT3G28540
AT4G04040			AT2G36460			AT5G22570			AT3G26440
AT2G44920			AT5G63470			AT2G04495			AT3G11010
AT2G18710			AT5G27660			AT5G55250			AT4G04293
AT4G09040			AT2G18700			AT2G26400			AT1G03850
AT1G22430			AT1G70290			AT1G33960			AT1G21525
AT5G13410			AT3G61060			AT2G43570			AT5G25260
AT3G27850			AT3G47800			AT5G10760			AT5G24915
AT5G56850			AT1G04800			AT3G51330			AT1G35230
AT4G38160			AT4G03510			AT5G48490			AT5G10760
AT1G71695			AT1G20350			AT3G16530			AT5G64000
AT4G28080			AT1G35320			AT5G45380			AT3G21150
ATCG01130			AT5G06690			AT3G22160			AT3G09270
ATCG00750			AT1G78830			AT4G03450			AT1G19250
AT2G21970			AT4G04223			AT1G15580			AT2G23880
AT1G72645			AT2G29300			AT1G76240			AT1G14250
AT1G08570			AT2G45170			AT3G57240			AT5G39670
AT5G58330			AT3G04290			AT3G13100			AT1G01680
AT2G30100			AT3G02040			AT3G46090			AT1G28480
AT3G13120			AT1G80920			AT1G19250			AT1G73325
AT1G48300			AT3G13080			AT1G14870			AT1G65690
AT1G78630			AT5G66052			AT5G54610			AT1G61800
AT5G27670			AT5G65207			AT4G00750			AT5G02490
AT4G32150			AT3G03270			AT1G21525			AT3G57460
AT3G27830			AT2G24550			AT5G64810			AT3G61190
AT5G05690			AT4G12470			AT4G14610			AT3G51440
AT5G08410			AT1G10170			AT4G02850			AT4G11890
AT2G24090			AT5G42200			AT1G65690			AT4G23210
AT2G44650			AT2G47000			AT4G00955			AT4G25110
AT5G35360			AT5G49448			AT1G55320			AT3G45860
AT2G46830			AT5G61590			AT3G13610			AT3G14280
AT5G62670			AT5G26270			AT1G09932			AT2G04495
AT1G01080			AT3G50060			AT1G76960			AT2G32680
AT4G37980			AT2G20670			AT2G34940			AT4G17820
AT5G65220			AT1G25400			AT5G59670			AT3G57240
AT5G15850			AT3G49790			AT2G13810			AT3G53310
AT4G01310			AT2G28630			AT1G52770			AT3G23120
AT2G43680			AT2G36050			AT2G40520			AT5G04950
AT2G33800			AT1G36370			AT1G66920			AT1G59930
AT1G23400			AT4G17460			AT5G38096			AT1G10340
AT3G63490			AT5G49360			AT1G51890			AT1G34281
AT3G14930			AT4G27450			AT4G00700			AT2G18690
AT2G18440			AT1G27730			AT2G26440			AT3G25882
AT5G02160			AT5G46710			AT3G44300			AT5G52810
AT3G11780			AT3G55980			AT1G51800			AT4G03450
AT4G23670			AT1G24095			AT4G23140			AT1G08050
AT1G80180			AT1G32928			AT3G14395			AT1G76980
AT5G57655			AT5G56550			AT4G18250			AT1G13470
AT1G16720			AT5G43450			AT5G26170			AT4G20110
AT3G04260			AT5G40690			AT1G66100			AT2G18660
AT4G33660			AT1G21910			AT3G47480			AT2G29500
AT1G10960			AT4G02390			AT5G42830			AT3G46090
AT1G66130			AT1G57990			AT3G45860			AT2G14620
AT1G51680			AT4G15760			AT1G02230			AT1G09080
AT3G19030			AT5G61600			AT2G25000			AT3G50480
AT5G52420			AT2G36800			AT1G35230			AT5G55450
AT2G32640			AT3G62550			AT2G29350			AT4G23610
AT2G37220			AT5G21940			AT2G45220			AT1G21310
AT3G52060			AT2G28830			AT1G20470			AT3G21890
AT5G13140			AT1G77210			AT2G16660			AT1G13340
AT2G37170			AT1G30160			AT3G07195			AT5G62770
AT5G03555			AT2G36790			AT1G45145			AT1G72120
AT1G53560			AT3G45730			AT5G26690			AT3G26840
AT4G00050			AT5G57560			AT1G07620			AT3G60420
AT4G33080			AT3G22370			AT4G08555			AT2G44290
AT2G33250			AT2G35480			AT5G03350			AT1G73805
AT3G19490			AT3G42658			AT4G23150			AT1G22400
AT2G36460			AT1G72330			AT2G18660			AT3G26210
AT3G05220			AT5G20250			AT1G53625			AT3G28890
AT3G24500			AT4G24570			AT5G39670			AT1G33720
AT1G48520			AT5G22920			AT1G58225			AT3G25020
AT3G28860			AT1G32920			AT5G10380			AT3G48080
AT1G68600			AT1G32870			AT3G50480			AT1G45145
AT1G10760			AT3G15450			AT3G09270			AT1G59920
AT3G58680			AT4G08555			AT2G20142			AT5G38900
ATCG00360			AT3G10020			AT5G60950			AT2G29350
AT1G21780			AT2G25735			AT5G24200			AT5G55460
AT3G06750			AT3G58270			AT3G25010			AT5G45380
AT2G33380			AT1G75700			AT4G39510			AT1G57590
AT5G52920			AT1G80440			AT3G25882			AT1G02930
AT1G12250			AT5G61930			AT1G76980			AT2G14560
AT2G05990			AT2G03760			AT1G51790			AT1G76040
AT2G33180			AT3G61630			AT5G25260			AT2G47130
AT4G35100			AT3G15630			AT4G23990			AT3G51330
AT2G47910			AT2G20800			AT1G61800			AT5G43910
AT3G14110			AT2G15890			AT1G76930			AT2G43510
AT3G27160			AT4G37610			AT1G01680			AT4G23140
AT5G45680			AT2G04070			AT5G48657			AT1G43910
AT4G11600			AT5G14730			AT1G33560			AT5G08380
AT3G16950			AT5G52930			AT5G46230			AT4G15248
AT3G20820			AT5G09570			AT3G60540			AT1G47200
AT5G47640			AT5G19120			AT5G40010			AT1G65790
AT3G56090			AT5G13210			AT5G41750			AT5G24530
AT4G11330			AT2G36750			AT5G17760			AT4G39030
AT5G04900			AT1G02610			AT1G43910			AT2G39710
AT3G16250			AT5G60250			AT5G51720			AT2G16367
AT1G48350			AT3G48360			AT5G50200			AT4G02380
AT5G17840			AT3G58150			AT3G47540			AT2G04430
AT3G04910			AT2G07213			AT2G44290			AT3G14395
AT3G14660			AT2G15090			AT1G33720			AT5G10380
AT1G52190			AT4G05380			AT4G04500			AT2G42540
AT5G18100			AT4G02320			AT1G32450			AT5G54610
AT1G78680			AT2G35570			AT3G22600			AT3G13790
AT5G26570			AT2G47520			AT3G52400			AT3G52430
AT4G14020			AT5G54450			AT1G78410			AT2G31865
AT3G22960			AT5G51440			AT5G50240			AT5G17760
AT4G36980			AT2G32020			AT3G50930			AT1G15790
AT2G19310			AT2G18193			AT2G31865			AT3G54960
AT1G15740			AT2G41730			AT4G02380			AT3G20470
AT5G56100			AT5G54560			AT4G14365			AT4G23170
AT3G07215			AT5G24280			AT1G75000			AT1G76970
AT5G47040			AT2G21640			AT5G09420			AT5G52640
AT2G41430			AT5G52940			AT4G34950			AT3G07520
AT3G53460			AT5G24640			AT4G04490			AT5G19875
AT5G27660			AT4G21490			AT2G23673			AT1G51660
AT1G05560			AT4G12735			AT5G24420			AT3G17609
AT5G57850			AT1G05680			AT1G67920			AT1G09240
AT3G03150			AT2G04050			AT4G11890			AT1G65845
AT5G11070						AT4G25110			AT5G50200
AT5G03240						AT3G27690			AT3G23110
AT2G35260						AT5G25250			AT3G22231
AT4G34000						AT5G49630			AT3G44990
AT2G38750						AT1G73325			AT4G16590
AT4G04692						AT2G30140			AT1G63840
AT2G04160						AT1G74300			AT3G47540
AT2G29450						AT5G25440			AT2G29120
AT1G15100						AT2G15080			AT1G58225
AT2G43910						AT4G15530			AT4G14365
AT3G63170						AT5G02490			AT1G80130
AT2G21620						AT2G44380			AT1G34750
AT3G09350						AT2G18690			AT4G01080
AT5G52780						AT3G04720			AT4G36988
AT3G26510						AT1G02360			AT4G02520
AT3G56130						AT1G13950			AT2G40750
AT4G26370						AT4G08870			AT5G52310
AT4G30460						AT3G63160			AT5G34851
AT3G21870						AT2G24600			AT1G08450
AT3G53990						AT2G04430			AT2G46680
AT4G14870						AT3G23120			AT1G11700
AT3G50440						AT1G69720			AT1G02820
AT5G53450						AT1G67970			AT2G32290
AT1G49980						AT3G48650			AT1G11330
AT2G15970						AT5G43780			AT2G17120
AT3G48115						AT1G21310			AT5G41400
AT2G34170						AT2G29170			AT5G60900
AT5G58650						AT5G44575			AT1G24147
AT4G27560						AT5G64000			AT4G17670
AT1G22770						AT5G26340			AT3G44860
AT4G14270						AT4G29740			AT5G46230
AT3G02380						AT4G35110			AT1G76960
AT5G05250						AT2G24850			AT1G55910
AT4G34030						AT1G70810			AT3G21220
AT2G36830						AT1G14250			ATCG00630
AT3G13750						AT4G37370			AT5G59670
AT4G37510						AT3G26440			AT4G21380
AT4G11211						AT1G66090			AT1G21250
AT1G49660						AT2G47130			AT5G58310
AT5G16820						AT5G54710			AT2G46430
AT3G58750						AT5G42250			AT2G15020
AT4G17030						AT1G58280			AT3G61890
AT5G02270						AT4G20110			AT5G03350
AT2G42530						AT1G24147			AT1G35710
AT5G16150						AT5G55460			AT5G48380
AT1G72030						AT5G26920			AT2G38170
AT5G21020						AT5G03630			AT5G08760
AT1G01620						AT3G07520			AT2G37710
AT2G21060						AT1G01560			AT1G69720
AT4G34230						AT4G01080			AT1G32900
AT2G34590						AT1G03850			AT4G17090
AT2G15820						AT3G57460			AT5G03555
AT4G12310						AT3G03820			AT4G28250
AT2G36145						AT1G24145			AT4G22305
AT5G22580						AT4G29110			AT2G46600
AT1G78670						AT1G52855			AT1G37130
AT4G09020						AT1G33420			AT1G66100
AT1G02850						AT5G50800			AT1G07610
AT2G36950						AT2G31880			AT5G15970
AT5G09225						AT3G22060			AT1G67360
AT4G30450						AT3G54830			AT5G58770
AT3G47640						AT5G38900			AT4G26850
AT5G24490						AT4G35180			AT1G20450
AT1G67590						AT5G44568			AT5G19240
AT3G23880						AT1G02220			AT1G52400
AT2G35387						AT1G09080			AT4G01070
AT1G54730						AT3G11010			AT5G53370
AT5G24850						AT3G56710			AT3G56290
AT3G29320						AT3G25610			AT4G14400
AT5G13740						AT1G63090			AT2G33530
AT4G32290						AT2G33580			AT2G33380
AT1G05870						AT3G52430			AT4G35090
AT1G13640						AT2G34770			ATCG01010
AT1G47270						AT4G15680			AT4G08870
AT4G05070						AT1G51660			AT3G23000
AT2G29300						AT1G76955			AT5G35480
AT1G18075						AT3G15790			AT4G05050
AT5G65410						AT5G24210
AT5G17300						AT4G23220
AT4G33490						AT2G39420
AT2G36390						AT5G40780
AT3G62550						AT5G20230
AT1G60835						AT4G08290
AT1G68220						AT3G51440
AT2G43820						AT1G73805
AT1G18710						AT2G29120
AT2G24760						AT1G56650
AT2G37630						AT4G38850
AT2G40960						AT1G14370
AT4G39090						AT1G35350
AT5G15230						AT1G56120
AT1G60590						AT1G16730
AT1G30320						AT4G22570
AT3G58070						AT2G23680
AT2G20560						AT3G01290
AT1G27030						AT3G27540
AT4G01380						AT4G21380
AT4G06477						AT5G60900
AT3G26740						AT3G49120
AT4G36570						AT1G56660
AT1G12845						AT5G36220
AT3G56330						AT5G08760
AT3G10120						AT4G18440
AT2G28900						AT1G78290
AT5G58070						AT1G72930
AT5G15970						AT1G66880
AT3G22840						AT5G44050
AT2G15960						AT5G44820
AT1G54740						AT5G18470
AT5G03285						AT2G40750
AT5G20630						AT5G44530
AT2G22980						AT1G74440
AT2G17300						AT5G19240
AT1G47395						AT2G32160
AT5G10860						AT5G61010
AT1G17870						AT5G13930
AT3G19100						AT2G43510
AT1G47520						AT1G65790
AT2G22170						AT1G15790
AT5G58160						AT4G31800
AT4G14540						AT5G52900
AT4G36970						AT1G23205
AT4G34138						AT2G43850
AT3G03341						AT2G05440
AT5G11550						AT2G35840
AT1G62710						AT4G24380
AT3G21240						AT3G10940
AT5G45040						AT4G27820
AT2G38870						AT2G39210
AT5G18670						AT4G39210
AT3G17110						AT1G09560
AT1G01520						AT5G13100
AT2G05380						AT5G53200
AT3G43210						AT1G21250
AT4G30350						AT5G47050
AT1G14700						AT1G65845
AT5G07030						AT4G13800
AT5G09230						AT1G32940
AT2G46640						AT5G49480
AT1G58270						AT1G53160
AT3G29639						AT5G52810
AT4G29020						AT1G34750
AT3G05880						AT2G23130
AT3G10020						AT1G22650
AT2G01918						AT2G41100
AT1G18870						AT2G25510
AT1G47510						AT3G23570
AT1G62480						AT1G11330
AT3G48240						AT5G24530
AT5G44110						AT3G51430
AT4G09500						AT3G08870
AT3G05890						AT4G14560
AT1G67080						AT5G58350
AT3G53340						AT3G57330
AT2G21660						AT2G20750
AT3G01960						AT5G18310
AT5G49448						AT3G23110
AT5G02020						AT5G18200
AT5G12110						AT4G23130
AT1G74310						AT1G69450
AT5G14920						AT2G46430
AT1G47400						AT4G33050
AT2G14247						AT2G37710
AT5G23660						AT1G21460
AT2G42540						AT2G30790
AT1G78450						AT4G04570
AT4G36410						AT4G36640
AT3G22142						AT3G06145
AT3G12580						AT5G18020
AT5G17460						AT3G51450
AT3G62960						AT3G19720
AT2G26695						AT3G52720
AT3G54990						AT2G16367
AT5G56550						AT3G44450
AT2G44300						AT5G28030
AT5G64260						AT3G19010
AT3G30720						AT1G19960
AT5G52310						AT2G27920
AT5G21940						AT2G03980
AT2G45230						AT4G05020
AT3G59220						AT2G38170
AT1G20440						AT2G37540
AT5G51440						AT1G71140
AT5G20740						AT4G08850
AT3G63480						AT4G26060
AT5G11260						AT3G55470
AT5G02430						AT2G41410
AT1G28330						AT3G09390
AT4G34900						AT3G55130
AT3G04000						AT3G56400
AT1G48100						AT5G03660
AT5G15530						AT1G55265
AT5G63810						AT4G34260
AT4G14690						AT1G08450
AT4G15210						AT3G23600
AT1G09350						AT5G48540
AT5G22460						AT1G70250
AT4G35770						AT3G48090
AT4G25480						AT5G24160
AT1G17460						AT4G15920
AT5G07215						AT4G38710
AT3G55500						AT4G29260
AT5G66052						AT2G26190
AT5G08000						AT5G06320
AT2G33830						AT1G56510
AT2G36792						AT4G32280
AT1G06180						AT1G71840
AT5G16600						AT2G29670
AT1G22230						AT1G19450
AT5G61930						AT1G58290
AT4G11320						AT4G25630
AT2G05110						AT3G02870
AT5G57785						AT5G56250
AT1G05680						AT1G78820
AT2G37060						AT1G72910
AT4G23680						AT2G41110
AT3G59480						AT4G22590
						AT1G07610
						AT3G26230
						AT3G55240
						AT3G04210
						AT1G62510
						AT5G26220
						AT1G28610
						AT5G59130
						AT1G31580
						AT4G22305
						AT2G41090
						AT1G76020
						AT4G20170
						AT4G29520
						AT4G18880
						AT3G17050
						AT3G05500
						AT1G22070
						AT3G60440
						AT5G54640
						AT2G13790
						AT2G41870
						AT3G55880
						AT1G77580
						AT2G44060
						AT1G22690
						AT2G46440
						AT5G04930
						AT2G42190
						AT5G44130
						AT3G59670
						AT4G01480
						AT1G55910
						AT4G15248
						AT5G07340
						AT3G51890
						AT5G60800
						AT2G39250
						AT3G04480
						AT2G43150
						AT1G08650
						AT5G18030
						AT2G17120
						AT2G28600
						AT1G17290
						AT2G35810
						AT1G29440
						AT5G20190
						AT5G18080
						AT2G28890
						AT4G12720
						AT3G18830
						AT5G42530
						AT3G06470
						AT4G14605
						AT1G70580
						AT1G71040
						AT4G40030
						AT1G72820
						AT4G00490
						AT2G37460
						AT4G00970
						AT1G41830
						AT5G12050
						AT1G72430
						AT4G25900
						AT3G15210
						AT5G22390
						AT2G46170
						AT3G44750
						AT4G21180
						AT5G61640
						AT4G23010
						AT3G44100
						AT4G31310
						AT2G41120
						AT1G26945
						AT4G00330
						AT5G54585
						AT4G10120
						AT2G40475
						AT1G12090
						AT3G59050
						AT3G28930
						AT5G08790
						AT2G17720
						AT1G63840
						AT3G25717
						AT4G38740
						AT3G11820
						AT5G17010
						AT1G26470
						AT1G03220
						AT1G71880
						AT1G52290
						AT3G08920
						AT3G57230
						AT1G26560
						AT3G51880
						AT1G21270
						AT1G29460
						AT1G61870
						AT3G18370
						AT1G29310
						AT1G29430
						AT3G19710
						AT2G32500
						AT4G23170
						AT1G32220
						AT1G44100
						AT3G06550
						AT3G26960
						AT4G04020
						AT1G09210
						AT4G28610
						AT5G49760
						AT4G35310
						AT2G43290
						AT4G14400
						AT3G02190
						AT2G41475
						AT3G48000
						AT3G50685
						AT1G54290
						AT1G52780
						AT4G08300
						AT5G56760
						AT3G02230
						AT1G31540
						AT1G78570
						AT3G26290
						AT2G46600
						AT5G59910
						AT3G01550
						AT1G56110
						AT2G46930
						AT3G16780
						AT3G13080
						AT5G53370
						AT1G67090
						AT4G40040
						AT5G24150
						AT4G01610
						AT1G18060
						AT5G18600
						AT4G27440
						AT4G16880
						AT5G56260
						AT3G28900
						AT1G51805
						AT4G32720
						AT1G54820
						AT5G02290
						AT1G75280
						AT4G02890
						AT5G61210
						AT3G56080
						AT4G25290
						AT3G45640
						AT1G03400
						AT2G15620
						AT1G48920
						AT4G22690
						AT2G26080
						AT1G64970
						AT4G36500
						AT3G57150
						AT1G69410
						AT5G02500
						AT1G52510
						AT1G53500
						AT5G48880
						AT5G14200
						AT4G25730
						AT3G46540
						AT1G55450
						AT2G40270
						AT1G67900
						AT4G14240
						AT2G39800
						AT3G47370
						AT3G51920
						AT1G07250
						AT4G16950
						AT4G25340
						AT4G17840
						AT4G27710
						AT2G43100
						AT2G33530
						AT4G37550
						AT1G45201
						AT4G25650
						AT5G06110
						AT5G19550
						AT4G29350
						AT4G26840
						AT5G50850
						AT1G75370
						AT5G20160
						AT1G76100
						AT5G09650
						AT4G13770
						AT4G31700
						AT1G70490
						AT5G02380
						AT5G65010
						AT5G14970
						AT1G56190
						AT2G35060
						AT2G22360
						AT1G62180
						AT3G02350
						AT5G06530
						AT1G31970
						AT2G15020
						AT5G48300
						AT2G19740
						AT5G60790
						AT3G51820
						AT3G14210
						AT5G43750
						AT3G16080
						AT2G36170
						AT3G17390
						AT5G67510
						AT4G15510
						AT5G19760
						AT5G36160
						AT3G08580
						AT5G09870
						AT2G37270
						AT1G51110
						AT1G05850
						AT3G51800
						AT1G53240
						AT3G55610
						AT5G59850
						AT1G16080
						AT5G64290
						AT2G42690
						AT5G02240
						AT5G01410
						AT5G14060
						AT1G15690
						AT3G13410
						AT3G49010
						AT4G34720
						AT5G15090
						AT3G13920
						AT5G01530
						AT4G16720
						AT2G45740
						AT3G44010
						AT5G14040
						AT1G77940

## Sheet: DEGs MgCl2 (24h)
up-regulated compared to Col-0						down-regulated compared to Col-0
HaRxL106	asil1	mos6	rcd1			HaRxL106	asil1	mos6	rcd1
AT2G38140	AT4G04293	AT3G42658	AT4G04500			AT1G75040	AT1G54060	AT3G55920	AT1G20440
AT3G54210	AT3G21970	AT3G30720	AT1G20620			AT3G57260	AT5G05690	AT2G26400	AT1G26420
AT5G54600	AT1G80440	AT2G01422	AT5G17460			AT2G14610	AT5G24240	AT1G53480	AT4G38100
AT3G46780			AT4G14390			AT4G10500	AT1G53480	AT3G41979	AT1G13340
AT1G05190			AT4G23590			AT1G13470	AT5G24915	AT3G11340	AT5G14105
AT3G26710			AT5G25610			AT4G13900		AT1G52690	AT3G21500
AT2G43030			AT4G12470			AT1G14880		AT2G41190	AT2G02390
ATCG00740			AT2G17840			AT3G57240		AT4G21840	AT5G16360
AT3G15190			AT3G26210			AT2G32680		AT3G25882	AT1G70250
AT5G21920			AT3G02610			AT3G48080		AT4G11890	AT1G80160
AT5G02120			AT3G46700			AT2G27660			AT5G02500
AT4G05180			AT5G16930			AT1G35230			AT1G64780
AT3G27850			AT1G49450			AT2G24040			AT2G47000
AT1G32990			AT1G21130			AT5G11920			AT3G24900
AT2G43910			AT5G17810			AT1G13650			AT5G37490
AT3G14930			AT2G24550			AT2G26400			AT5G43580
AT3G62700			AT2G36530			AT3G15536			AT3G46090
AT5G22640			AT1G64510			AT1G20350			AT5G44390
ATCG00360			AT4G35110			AT4G14390			AT1G01560
AT1G10657			AT1G73260			AT2G13810			AT5G05460
AT5G65220			AT1G26800			AT4G23140			AT2G47770
AT1G29070			AT4G23160			AT3G09940			AT3G13580
ATCG00800			AT4G27440			AT5G10760			AT2G33180
AT5G03555			AT2G33530			AT1G33950			AT3G52400
AT1G79850			AT5G65207			AT2G04495			AT3G26470
AT3G18680			AT4G24800			AT3G13610			AT1G61800
AT1G07320			AT3G53800			AT4G03450			AT4G10060
AT3G52150			AT3G45730			AT3G44860			AT1G21910
AT1G74970			AT4G05020			AT4G23310			AT5G40240
ATCG00780			AT5G39245			AT1G65790			AT1G68620
AT5G47040			AT5G54510			AT4G13890			AT1G19570
AT2G33450			AT4G27450			AT3G54150			AT5G13080
AT1G55490			AT3G58780			AT4G21903			AT1G02450
AT4G35100			AT1G67750			AT1G21240			AT1G75000
AT1G78630			AT5G61590			AT1G51850			AT4G13442
AT3G63490			AT2G20670			AT1G76960			AT1G67120
AT1G49975			AT1G59840			AT2G19190			AT3G48870
AT5G27660			ATCG00120			AT5G38250			AT4G04020
AT1G64510			AT5G06760			AT2G26440			AT4G16740
AT5G52970			AT5G52310			AT1G02450			AT2G28110
AT5G47190			AT4G35985			AT1G57590			AT5G65140
AT2G35960			AT4G04293			AT5G45380			AT4G01430
AT3G25920			AT5G62165			AT3G25010			AT3G01820
AT5G24490			AT5G11650			AT1G07620			AT1G09560
AT3G13750			AT3G47340			AT1G58225			AT2G27690
AT3G63170			AT3G20820			AT1G51800			AT5G19740
AT3G06750			AT4G37910			AT1G56550			AT2G41470
AT4G38160			AT2G45170			AT5G64810			AT4G19370
AT2G37220			AT5G19120			AT1G57630			AT3G14395
AT5G58070			AT3G10020			AT3G07195			AT5G40780
ATCG00050			AT2G14247			AT3G01080			AT1G14870
ATCG00750			AT5G45630			AT5G41750			AT5G10380
AT4G27180			AT2G15890			AT1G76240			AT4G17820
AT3G04260			AT1G60550			AT1G36622			AT1G51270
ATCG00030			AT1G20450			AT4G21840			AT5G43065
AT1G72645			AT5G65080			AT3G50770			AT2G39420
AT5G45930			AT5G22920			AT1G67980			AT1G71390
AT1G05870			AT5G65420			AT2G26560			AT1G05000
AT4G33660			AT1G67105			AT3G13950			AT1G74940
AT2G30695			AT5G52930			AT1G61800			AT3G13380
AT1G75690			AT3G13920			AT5G24770			AT1G54575
AT2G32640			AT5G05410			AT1G09932			AT2G38290
AT5G13140			AT1G05135			AT2G43570			AT2G32160
AT1G48350			AT2G32190			AT1G61120			AT1G17420
AT2G33800			AT3G09220			AT1G51620			AT3G15536
AT1G17650			AT5G43910			AT4G14630			AT3G10525
AT5G09230			AT1G29670			AT5G10380			AT3G05415
AT4G09040			AT5G52300			AT4G10860			AT1G16850
AT5G52780			AT4G25000			AT2G44240			AT2G23000
AT2G30100			AT2G23880			AT1G51860			AT4G16870
AT2G24090			AT3G21520			AT2G47130			AT5G22300
AT2G33180			AT4G11650			AT3G23120			AT3G13120
AT3G27160			AT3G47540			AT5G22545			AT3G15060
AT3G13120			AT2G10940			AT1G47370			AT4G00970
AT4G21960			AT1G15380			AT3G28510			AT5G42830
ATCG01130			AT1G05100			AT4G00700			AT3G26710
AT2G34620			AT1G34281			AT4G23150			AT1G02270
AT5G39530			AT2G01422			AT3G46080			AT5G58070
AT5G11580						AT5G22570			AT1G60190
AT5G40160						AT2G44380			AT5G28626
AT4G14870						AT1G23840			AT4G15610
AT4G28080						AT3G26320			AT3G26060
AT2G42540						AT3G60420			AT1G74360
AT3G27360						AT2G14560			AT3G47090
AT3G44890						AT5G59670			AT3G50440
AT1G68600						AT5G64000			AT3G14280
AT3G52060						AT3G26440			AT1G70690
AT4G23670						AT1G33960			AT3G03341
AT4G26370						AT4G04500			AT2G46600
AT3G53460						AT3G45860			AT2G21188
ATCG00170						AT5G55460			AT2G15620
AT3G56090						AT1G74590			AT4G12490
AT1G58270						AT1G02820			AT5G52882
AT5G45680						AT1G30900			AT2G38750
AT5G27670						AT5G58310			AT5G56250
AT1G72030						AT3G26830			AT1G06620
AT1G01620						AT3G12220			AT3G52700
AT3G01440						AT1G78410			AT5G42650
AT4G14270						AT2G18660			AT5G11520
AT4G04293						AT2G04450			AT3G21890
AT1G15000						AT4G18250			AT5G46230
AT1G13640						AT3G51330			AT4G06742
AT5G52100						AT2G34940			AT3G09020
AT3G09580						AT5G26170			AT3G02515
AT4G12880						AT1G51890			AT1G42990
AT3G28860						AT4G14610			AT5G01840
AT3G21870						AT3G28540			AT3G10815
AT2G36145						AT3G25882			AT2G35480
AT1G62480						AT2G24850			AT4G35180
AT3G53900						AT4G25070			AT3G22850
AT2G22170						AT1G02920			AT3G44400
AT1G12860						AT1G19250			AT5G57560
AT4G01310						AT3G24900			AT3G45130
AT5G63310						AT1G32350			AT3G28007
AT1G32090						AT3G24982			AT5G24300
AT1G68220						AT5G13320			AT4G23610
AT4G12310						AT3G61280			AT1G44130
AT2G33860						AT4G23230			AT1G51950
AT2G05380						AT5G26690			AT5G45820
AT3G55630						AT5G46230			AT1G72260
AT1G71695						AT3G25180			AT3G61890
AT5G56550						AT3G28890			AT3G03270
AT4G14540						AT3G09020			AT5G55050
AT4G33666						AT5G54610			AT3G28340
AT3G22150						AT1G24147			AT1G33960
AT3G56130						AT4G04490			AT5G63225
AT5G11260						AT3G48850			AT1G25480
AT5G46690						AT3G11340			AT3G28210
AT1G67080						AT5G40010			AT5G45680
AT5G47640						AT5G50200			AT5G56050
AT4G12970						AT1G70810			AT1G33260
AT5G14920						AT1G66960			AT5G52640
AT3G29320						AT1G10340			AT2G26330
AT2G44040						AT5G03350			AT2G04070
AT4G26288						AT5G55450			AT4G08290
AT2G37630						AT4G00955			AT5G49760
AT3G16250						AT5G25250			AT3G14470
AT2G29290						AT5G44820			AT1G57630
AT4G31820						AT3G47480			AT1G05010
AT3G14150						AT4G23260			AT1G19310
AT3G19850						AT2G16660			AT3G54150
AT4G34138						AT3G50480			AT5G02780
AT5G17300						AT1G26420			AT5G11920
AT1G67590						AT3G21080			AT2G40340
AT1G67830						AT5G42830			AT5G53120
AT5G57170						AT5G48657
AT2G21660						AT3G22231
AT1G09750						AT5G24200
AT2G29310						AT3G44400
AT5G56100						AT1G33030
AT4G15430						AT5G03970
AT5G65410						AT3G22060
AT1G18710						AT5G66640
AT1G52190						AT4G23320
AT3G30720						AT4G35180
AT5G57785						AT3G45060
AT3G50440						AT5G45000
AT5G66052						AT1G76980
AT1G53520						AT4G21850
AT3G20820						AT2G44290
AT2G16850						AT5G01900
AT5G12110						AT4G34950
AT5G24105						AT1G15520
AT1G25230						AT3G07520
AT2G31150						AT1G35710
AT3G56330						AT1G56120
AT5G16720						AT5G44568
AT3G06880						AT4G14365
AT1G60590						AT1G21250
AT4G04630						AT2G32290
AT5G20740						AT1G53625
AT3G55500						AT4G36110
AT3G13061						AT1G13340
AT3G02380						AT5G02490
AT5G07030						AT3G26590
AT3G60290						AT2G31865
AT2G22980						AT5G44575
AT1G22370						AT1G02930
AT2G29300						AT3G47090
AT5G45040						AT1G08050
AT3G62550						AT5G08760
AT1G14700						AT1G65610
AT4G01985						AT3G09450
AT3G63480						AT1G01560
AT4G34900						AT5G40780
AT1G09350						AT1G73805
AT4G23680						AT1G15790
AT2G01918						AT1G13950
AT1G78170						AT4G12490
AT1G47520						AT3G26210
AT3G55580						AT5G38900
AT1G27030						AT2G18690
AT3G54990						AT2G45760
AT1G48100						AT1G02360
AT5G19740						AT5G24210
AT3G22142						AT1G58280
AT5G08000						AT3G11010
AT3G28740						AT3G52430
AT2G37060						AT1G75000
AT1G12010						AT5G25820
AT2G23560						AT4G12500
AT2G05110						AT1G56650
AT1G78450						AT1G72240
AT3G59480						AT5G02780
						AT4G11890
						AT3G22910
						AT2G39420
						AT2G29120
						AT3G28007
						AT2G40750
						AT3G46280
						AT3G46090
						AT3G25020
						AT1G45145
						AT3G48640
						AT3G52748
						AT2G25510
						AT4G20110
						AT3G63380
						AT5G42250
						AT5G24530
						AT2G24600
						AT5G56500
						AT1G24140
						AT5G44390
						AT4G25110
						AT1G58420
						AT4G16563
						AT5G25930
						AT3G56710
						AT3G18250
						AT1G73325
						AT3G56400
						AT5G20230
						AT5G46520
						AT3G51860
						AT1G51790
						AT2G15390
						AT3G49340
						AT5G25260
						AT1G52770
						AT5G60950
						AT1G69720
						AT2G42360
						AT3G57460
						AT1G06620
						AT2G40520
						AT1G66880
						AT5G22300
						AT1G09080
						AT2G31880
						AT3G09270
						AT4G39670
						AT5G43910
						AT4G21380
						AT3G22235
						AT1G28480
						AT5G20480
						AT5G60900
						AT5G39670
						AT5G19240
						AT2G32160
						AT3G52400
						AT4G22305
						AT2G06950
						AT4G02520
						AT3G60540
						AT3G49120
						AT3G29034
						AT5G25440
						AT5G40240
						AT1G08450
						AT1G09560
						AT1G29720
						AT5G52810
						AT1G24145
						AT4G39890
						AT3G01290
						AT1G33560
						AT1G67970
						AT2G30770
						AT5G57550
						AT1G14870
						AT2G45220
						AT5G50915
						AT1G07000
						AT3G14470
						AT4G02330
						AT4G28390
						AT4G04220
						AT4G12120
						AT5G20960
						AT4G13800
						AT5G01100
						AT1G76970
						AT3G46650
						AT5G26920
						AT1G65690
						AT1G33720
						AT5G18270
						AT4G04695
						AT3G01830
						AT2G15080
						AT3G47780
						AT3G09010
						AT5G42530
						AT2G25000
						AT1G23140
						AT1G66100
						AT4G00750
						AT5G49630
						AT1G67920
						AT3G51450
						AT4G01750
						AT4G22590
						AT5G58940
						AT1G32940
						AT2G41190
						AT5G67340
						AT5G57560
						AT4G30280
						AT1G65486
						AT1G34420
						AT2G41090
						AT1G02220
						AT1G78290
						AT1G51660
						AT1G31580
						AT1G72280
						AT1G01680
						AT2G23680
						AT1G72910
						AT5G18470
						AT5G05460
						AT4G23130
						AT3G04210
						AT3G25780
						AT1G76090
						AT1G34750
						AT2G37710
						AT4G23210
						AT3G61190
						AT4G08870
						AT2G34770
						AT2G23130
						AT1G72930
						AT4G14400
						AT2G37870
						AT5G62770
						AT3G29250
						AT4G23610
						AT2G33580
						AT4G26060
						AT4G23170
						AT3G03855
						AT1G76955
						AT5G01540
						AT1G17430
						AT3G50930
						AT2G46430
						AT4G08290
						AT2G20142
						AT3G50470
						AT5G54710
						AT3G47540
						AT1G43910
						AT4G36120
						AT4G22950
						AT5G18200
						AT1G11330
						AT5G46350
						AT3G44450
						AT3G25610
						AT3G20600
						AT1G14250
						AT2G46440
						AT2G30550
						AT2G13790
						AT1G78190
						AT4G33050
						AT2G38170
						AT2G39210
						AT1G80830
						AT1G67330
						AT3G22160
						AT4G05020
						AT3G28480
						AT1G76040
						AT1G08650
						AT3G44100
						AT4G01080
						AT4G04570
						AT1G16730
						AT3G16530
						AT4G23810
						AT4G27070
						AT5G07770
						AT5G06750
						AT2G29990
						AT4G38550
						AT5G61010
						AT5G44565
						AT1G63090
						AT4G01700
						AT1G66920
						AT4G11850
						AT3G04480
						AT1G21550
						AT2G30250
						AT2G41100
						AT3G55470
						AT5G39020
						AT3G07020
						AT5G55050
						AT1G55910
						AT1G49050
						AT4G40042
						AT4G08470
						AT4G11840
						AT2G44500
						AT4G29110
						AT4G01720
						AT5G06320
						AT4G30290
						AT1G03400
						AT2G17040
						AT2G23140
						AT4G23220
						AT3G18830
						AT4G32870
						AT3G09390
						AT2G04080
						AT5G27830
						AT1G65845
						AT2G15042
						AT5G03660
						AT3G19970
						AT3G11840
						AT4G35110
						AT4G28490
						AT5G03630
						AT1G74300
						AT1G69730
						AT3G02190
						AT4G29740
						AT2G22500
						AT1G24150
						AT5G56250
						AT3G23110
						AT3G23600
						AT2G37540
						AT3G13330
						AT5G48540
						AT2G35840
						AT4G02420
						AT1G69410
						AT4G31800
						AT1G69610
						AT3G47380
						AT4G23010
						AT4G39210
						AT5G48380
						AT5G53370
						AT1G52780
						AT4G23470
						AT1G21525
						AT3G19010
						AT5G52750
						AT4G08850
						AT5G66910
						AT3G08970
						AT4G36090
						AT3G55130
						AT3G08870
						AT2G29670
						AT4G18440
						AT4G08300
						AT2G46400
						AT1G03290
						AT2G46600
						AT2G39710
						AT3G56170
						AT5G24150
						AT4G05590
						AT5G19980
						AT5G04930
						AT1G35350
						AT1G56510
						AT1G21270
						AT3G51890
						AT3G12830
						AT4G34390
						AT2G41110
						AT5G17760
						AT4G29260
						AT5G21040
						AT2G38860
						AT1G52855
						AT4G25900
						AT3G26230
						AT3G45640
						AT3G11820
						AT3G57630
						AT3G45620
						AT2G41410
						AT5G20190
						AT3G54960
						AT3G09830
						AT5G54640
						AT1G14370
						AT5G49760
						AT5G49570
						AT4G27820
						AT1G19960
						AT5G13100
						AT2G44940
						AT4G14746
						AT1G08930
						AT5G42020
						AT2G19130
						AT3G28930
						AT1G61380
						AT4G14220
						AT1G22070
						AT3G55880
						AT5G44130
						AT1G74440
						AT3G57330
						AT1G69840
						AT4G36640
						AT1G67850
						AT4G39030
						AT2G17720
						AT5G43780
						AT4G13180
						AT2G44180
						AT1G11310
						AT2G20340
						AT3G26600
						AT4G16880
						AT3G01820
						AT4G17720
						AT2G01540
						AT2G43150
						AT3G22600
						AT3G13790
						AT1G52880
						AT4G23200
						AT1G78200
						AT1G74210
						AT3G13910
						AT4G22570
						AT5G61640
						AT1G12990
						AT4G26070
						AT2G17760
						AT5G45800
						AT4G01610
						AT1G59710
						AT5G24430
						AT1G76020
						AT3G57020
						AT4G12720
						AT1G05570
						AT5G45510
						AT3G48000
						AT5G56260
						AT1G26770
						AT2G45010
						AT1G31540
						AT2G03510
						AT5G56150
						AT4G29520
						AT3G60450
						AT1G71880
						AT4G35600
						AT4G22580
						AT5G07830
						AT3G05500
						AT2G38290
						AT4G18950
						AT1G31550
						AT3G28180
						AT2G35060
						AT4G23570
						AT4G40030
						AT2G17120
						AT1G61870
						AT4G24920
						AT1G31130
						AT1G71840
						AT5G07340
						AT5G03160
						AT3G51000
						AT2G44060
						AT4G38710
						AT2G45660
						AT4G02220
						AT1G13260
						AT1G55450
						AT4G37640
						AT1G27330
						AT5G45500
						AT3G53780
						AT1G51805
						AT1G67865
						AT1G19450
						AT2G36630
						AT3G19930
						AT4G20170
						AT4G00330
						AT1G73650
						AT5G18480
						AT3G44735
						AT2G40270
						AT4G35310
						AT1G77370
						AT1G65800
						AT5G28540
						AT4G17840
						AT3G13080
						AT2G25520
						AT3G62600
						AT1G61250
						AT2G36580
						AT4G36210
						AT2G33530
						AT1G17290
						AT5G57580
						AT2G46170
						AT1G12140
						AT3G15810
						AT2G16430
						AT4G40040
						AT3G50950
						AT2G16600
						AT4G04020
						AT1G78570
						AT3G09440
						AT4G21150

## Sheet: DEGs Pst (24h)
up-regulated compared to Col-0						down-regulated compared to Col-0
HaRxL106	asil1	mos6	rcd1			HaRxL106	asil1	mos6	rcd1
AT4G34620	AT3G02610	AT3G42658	AT2G05710			AT3G60140	AT1G54060	AT5G24240	AT2G23880
AT1G74100	AT1G01920	AT3G30720	AT3G13580			AT4G13890	AT5G05690	AT3G55920	AT4G11650
AT3G14415	AT3G21970	AT3G02610	AT5G15090			AT2G44240	AT5G24240	AT5G24915	AT1G34281
AT3G16140		AT2G01422	AT4G22950			AT1G77640	AT5G24915		AT1G15380
AT5G51010			AT3G03870			AT1G15380	AT1G53480		AT1G22990
AT1G52220			AT1G20350			AT1G22990			AT2G10940
AT1G32060			AT1G47720			AT3G46900			AT5G05410
AT1G60950			AT5G27660			AT2G41260			AT5G52300
AT3G25690			AT2G36460			AT3G09220			AT5G24915
AT2G31040			AT2G45170			AT4G36700			AT1G05135
AT5G03240			AT4G33666			AT5G50360			AT1G52690
AT2G46820			AT3G48870			AT5G52300			AT5G17810
AT5G47110			AT2G36530			AT1G02820			AT1G05100
AT4G02770			AT5G55200			AT1G66700			AT5G65080
AT4G20360			AT5G14105			AT2G33080			AT1G33840
AT4G23890			AT1G72330			AT1G76240			AT5G16360
AT2G20890			AT4G08555			AT2G34610			AT3G09220
AT5G62790			AT5G45650			AT1G30860			AT3G02480
AT1G73885			AT1G20160			AT1G47370			AT1G05340
AT5G10860			AT3G29250			AT3G01420			AT1G20440
AT4G12800			AT1G32870			AT3G55890			AT3G21150
AT1G68590			AT3G50930			AT1G16130			AT1G29670
AT2G21170			AT1G76550			AT1G75040			AT3G61930
AT1G75460			AT1G67120			AT5G15500			AT5G39245
AT1G50900			AT4G27585			AT2G04100			AT5G50915
AT5G40950			AT3G22850			AT1G71390			AT3G50970
AT2G30570			AT5G66052			AT1G67980			AT5G06760
AT1G32640			AT3G57660			AT1G64780			AT3G21520
AT2G06520			AT5G43330			AT3G45060			AT1G49450
AT5G58330			AT1G52000			AT2G29110			AT5G17460
AT1G08520			AT5G43450			AT4G30280			AT3G47340
AT3G20390			AT2G36800			AT3G15536			AT5G52310
AT5G54270			AT3G03270			AT2G41190			AT3G05730
AT2G35370			AT5G54100			AT3G57260			AT3G07020
AT4G01050			AT1G10170			AT3G21500			AT1G16850
AT4G02530			AT3G61630			AT5G06760			AT5G64310
AT2G15290			AT1G24095			AT4G13900			AT5G54510
AT5G54770			AT3G08590			AT1G12672			AT5G12020
AT2G32560			AT1G74940			AT1G13650			AT3G63060
AT4G09650			AT3G18773			AT2G24040			AT5G34851
AT1G44790			AT3G62550			AT2G14620			AT1G20450
AT5G64040			AT4G37910			AT1G52690			AT2G41190
AT2G18710			AT3G22370			AT1G02310			AT5G45630
AT2G06510			AT5G26270			AT1G58225			AT1G78230
AT2G47590			AT3G58270			AT2G29350			AT5G22500
AT3G17110			AT2G16060			AT1G51860			AT2G01890
AT4G36870			AT5G16930			AT5G56500			AT1G73260
ATCG00380			AT3G13080			AT1G78780			AT2G45760
AT1G73655			AT5G14730			AT4G10860			AT3G58780
AT3G56910			AT1G35320			AT3G26320			AT3G16670
AT4G28750			AT2G35950			AT4G23160			AT1G60190
AT1G55670			AT1G05680			AT3G51860			AT1G47200
AT5G30510			AT4G02390			AT3G20100			AT4G25000
AT1G20340			AT2G04040			AT2G23130			AT1G52827
AT1G70820			AT1G30160			AT5G62480			AT2G42540
AT5G66570			AT2G03760			AT2G14610			AT1G61820
AT5G18130			AT1G80440			AT2G32680			AT4G35985
ATCG00770			AT4G15760			AT3G04770			AT1G74010
AT1G28580			AT3G21970			AT1G21910			AT5G65420
AT1G10760			AT2G35480			AT2G45570			AT2G17840
AT4G10340			AT2G36790			AT4G10500			AT3G51860
AT3G12780			AT3G45730			AT1G32350			AT4G04540
AT5G64460			AT1G24070			AT5G58840			AT5G53870
AT1G17380			AT3G28500			AT2G40340			AT2G16018
AT5G27380			AT2G47000			AT1G09500			AT2G32190
AT2G36120			AT5G37490			AT1G02390			AT5G03210
AT2G33180			AT5G51440			AT4G34950			AT3G27540
AT2G43560			AT5G60250			AT1G30700			AT4G29740
AT2G28000			AT5G62480			AT3G16510			AT4G17030
AT2G03550			AT2G20720			AT3G48020			AT3G13438
AT5G42765			AT2G04070			AT3G29250			ATCG00120
AT2G47910			AT2G36750			AT5G64000			AT5G49480
AT1G01170			AT5G13210			AT3G09960			AT3G10815
AT2G37170			AT3G58150			AT5G02490			AT3G09940
AT5G55120			AT1G30170			AT3G28210			AT4G15550
AT1G14345			AT2G41730			AT2G16660			AT3G21560
AT3G62650			AT2G20800			AT1G35140			AT5G42380
AT1G19680			AT5G54560			AT1G61800			AT5G59220
AT1G67700			AT2G18193			AT1G53470			AT2G45220
AT2G27680			AT5G52930			AT1G26410			AT5G15960
AT1G78660			AT4G12735			AT2G29470			AT1G02820
AT4G14870			AT2G32020			AT3G53232			AT2G45680
AT5G38430			AT5G52940			AT2G26560			AT5G25610
AT5G14910			AT4G21490			AT3G47780			AT2G36630
AT4G29210			AT5G09570			AT2G28160			AT1G07610
AT5G23120			AT2G21640			AT3G47340			AT5G65140
AT1G15820			AT5G24280			AT1G05340			AT3G15210
AT1G30380			AT5G24640			AT1G76960			AT1G09310
AT5G14740			AT2G04050			AT3G46690			AT1G56060
AT1G13820						AT3G49340			AT3G11410
AT3G25530						AT1G56060			AT5G15970
AT2G35260						AT1G51820			AT2G28190
AT1G60550						AT5G38250
AT4G10060						AT1G33840
AT4G24830						AT1G73260
AT1G73325						AT4G14630
AT4G39970						AT3G07195
AT3G61430						AT3G46700
AT2G46510						AT3G52748
AT3G27830						AT5G50760
AT1G51400						AT2G13810
AT1G75350						AT5G50915
AT5G35360						AT3G53150
AT1G05870						AT2G38210
AT1G20850						AT2G34770
AT2G27228						AT3G10815
AT1G68560						AT1G13520
AT4G01150						AT3G12230
AT2G36250						AT4G23310
AT2G36000						AT3G44450
AT5G43150						AT1G20350
AT3G09650						AT3G21520
AT1G73060						AT5G18270
AT1G09200						AT1G56550
AT4G18570						AT5G24150
AT3G54050						AT2G25440
AT5G21430						AT5G10760
AT2G29630						AT1G24580
AT1G01300						AT3G45860
ATCG00660						AT3G45410
AT1G15290						AT5G19880
AT5G13740						AT3G45330
AT5G01920						AT1G14880
AT4G39090						AT3G61280
AT1G06680						AT3G07600
AT2G18230						AT4G00750
AT1G07440						AT5G57560
AT5G04810						AT3G13950
AT3G48420						AT4G22950
AT1G21350						AT5G22520
AT3G54210						AT2G45760
AT4G16870						AT5G38240
AT1G78560						AT2G31945
AT5G26570						AT3G26590
AT1G31330						AT2G27660
AT1G03630						AT4G03450
AT3G47650						AT5G24030
AT5G02970						AT2G26480
AT3G21055						AT3G45730
AT1G74950						AT3G46080
AT3G63190						AT5G10380
AT1G54030						AT5G39520
AT5G59080						AT4G23140
AT2G35410						AT3G22910
AT2G43010						AT4G01870
AT3G14930						AT3G09390
AT4G33660						AT4G35985
AT5G65730						AT4G28460
AT4G37925						AT3G44400
AT2G28900						AT2G35980
AT4G27860						AT2G47770
AT2G23000						AT1G35230
ATCG00400						AT1G51270
AT3G48730						AT4G25810
AT5G35790						AT3G05630
AT3G26450						AT5G66440
ATCG00790						AT4G02330
AT5G38520						AT5G59670
ATCG00820						AT1G26380
ATCG00360						AT1G25370
AT4G00560						AT3G59900
AT2G37220						AT5G50200
AT1G53000						AT3G26440
AT3G62030						AT5G51570
AT2G36080						AT5G56050
AT4G21280						AT2G36630
AT5G51820						AT3G50970
AT1G18730						AT5G11920
AT1G49380						AT1G52855
AT1G64355						AT5G20960
AT1G11840						AT2G44290
AT5G06290						AT1G33950
AT5G08050						AT4G26470
AT4G08870						AT4G23320
AT2G39470						AT1G69900
AT5G02120						AT3G61185
AT3G16400						AT4G01360
ATCG00760						AT2G29120
AT3G61420						AT4G36120
AT5G22640						AT1G74590
AT5G22340						AT1G65690
ATCG00180						AT1G67520
AT4G19830						AT2G06950
AT1G29070						AT4G00970
AT5G09230						AT3G50770
AT5G53420						AT2G45220
AT5G52420						AT3G09450
AT5G62670						AT3G27540
AT4G33960						AT3G61190
AT3G19820						AT4G04745
AT5G52570						AT5G03660
AT2G29450						AT5G12930
AT3G13750						AT5G45380
AT2G20260						AT3G09270
AT2G06050						AT3G22060
AT2G44920						AT2G30600
AT3G55970						AT3G13433
AT5G67070						AT2G32290
ATCG00780						AT4G00955
ATCG00810						AT2G05518
AT1G64390						AT3G07520
AT4G39710						AT1G68690
AT2G32150						AT1G12290
AT4G24770						AT3G24982
AT5G58250						AT4G08950
AT3G14110						AT2G15480
AT3G45130						AT1G65970
AT2G02130						AT5G42760
AT2G29980						AT3G15820
AT5G59050						AT1G13310
AT3G52750						AT5G20830
AT5G67260						AT4G19370
AT4G37920						AT1G23140
AT2G26540						AT4G18220
AT1G63800						AT1G21240
AT1G03600						AT4G37900
AT2G35780						AT1G34180
AT3G18390						AT3G23120
AT4G15660						AT5G45800
AT1G76460						AT4G03320
AT1G77885						AT1G53620
AT3G27850						AT1G51790
AT3G52060						AT1G32940
AT1G79850						AT1G09932
AT4G36910						AT1G03220
AT3G06980						AT4G37990
AT3G21750						AT2G31865
AT3G11630						AT5G63225
AT4G09040						AT5G66630
AT1G32990						AT1G05880
AT1G64720						AT1G44130
AT1G69370						AT5G22300
AT2G22330						AT2G15390
AT3G26060						AT1G19250
ATCG00740						AT1G58280
AT4G22753						AT1G66180
AT1G05190						AT3G28890
AT3G63490						AT2G44380
AT2G03710						AT3G48850
AT4G17560						AT5G45630
AT1G70760						AT5G53820
AT5G47640						AT1G07620
AT5G40160						AT5G44390
AT2G30540						AT3G48640
AT1G44575						AT2G32190
AT1G74970						AT5G51720
AT3G15190						AT1G72280
AT5G24300						AT1G16730
AT4G05180						AT2G30770
AT3G18080						AT5G38900
AT1G15500						AT4G27820
AT3G10405						AT2G04795
AT4G04692						AT3G52400
AT5G38410						AT1G33560
AT5G57440						AT3G07020
AT1G67080						AT3G48630
AT3G22840						AT1G66090
AT1G77060						AT1G51890
AT2G38140						AT5G52900
AT1G76590						AT1G58420
AT4G21910						AT1G78410
AT5G17520						AT4G15610
AT3G52150						AT1G02220
AT4G25080						AT1G66160
AT3G49570						AT4G37370
AT1G48520						AT3G50060
AT1G72645						AT2G40520
AT3G61870						AT5G46871
AT3G56130						AT3G46090
AT5G24490						AT3G44300
AT3G14220						AT5G48180
AT5G54600						AT1G26390
AT3G15520						AT1G53625
AT5G42650						AT5G24200
AT1G70700						AT1G51800
AT4G39620						AT5G40240
AT3G46650						AT5G42380
AT4G06744						AT1G30900
AT1G35680						AT2G15080
AT2G43910						AT4G23200
AT5G11260						AT5G40730
AT3G48870						AT4G23150
AT4G11360						AT3G22231
AT4G27900						AT3G60540
ATCG00030						AT4G38710
AT1G03160						AT1G78290
AT4G28080						AT2G21850
AT5G52780						AT1G55020
AT4G13720						AT1G65610
AT1G52720						AT4G11655
AT5G43810						AT4G04500
AT1G01080						AT4G29110
AT1G49975						AT2G43000
ATCG00800						AT1G57650
AT3G62700						AT1G09080
AT5G63530						AT4G05590
AT3G28080						AT1G01480
AT2G22230						AT3G25010
AT3G27170						AT2G41905
AT5G65220						AT1G24140
ATCG00050						AT1G61820
AT3G20930						AT5G46230
AT2G34620						AT1G65510
AT3G04910						AT1G13470
AT3G05936						AT5G63130
AT2G33450						AT5G08760
AT5G62700						AT2G23140
AT2G24090						AT5G07340
AT1G77490						AT4G14390
AT5G41120						AT5G01550
AT5G06870						AT4G23610
AT4G36540						AT5G52720
AT1G11860						AT2G43570
AT4G04830						AT4G36220
AT2G27830						AT4G14370
AT3G50270						AT2G43290
AT5G58900						AT4G23260
AT1G14130						AT5G50240
AT1G72640						AT2G15020
AT3G19100						AT5G41750
ATCG00750						AT2G35840
AT2G33800						AT5G40780
AT3G20680						AT2G39518
AT3G53460						AT1G22650
AT1G68260						AT4G01950
AT5G24314						AT1G33960
AT1G09415						AT1G63245
AT1G10657						AT5G50350
AT5G44110						AT5G49480
AT2G43030						AT2G18690
AT1G07320						AT4G00700
AT5G65310						AT4G18210
AT5G05590						AT4G15530
AT1G14250						AT1G74300
AT5G16290						AT4G02075
AT3G01690						AT2G38790
AT1G66430						AT5G55460
AT1G75690						AT1G14870
AT1G32470						AT5G46350
AT1G06640						AT3G29034
ATCG01130						AT1G70250
AT3G15095						AT2G29950
AT2G26330						AT1G33030
AT1G48350						AT3G16530
AT5G47190						AT3G49120
AT4G31820						AT4G22590
AT3G05640						AT1G56510
AT4G12880						AT3G26470
AT5G19530						AT3G28510
AT4G12310						AT3G19680
AT1G19150						AT3G54420
AT1G64510						AT1G25480
AT3G46780						AT2G35020
AT3G54820						AT3G47480
AT4G01900						AT4G18250
AT2G47940						AT1G69410
ATCG00170						AT2G04450
AT2G46810						AT5G53370
AT3G13120						AT2G39710
AT5G44670						AT4G39670
AT5G63310						AT3G57020
AT3G27870						AT2G37540
AT1G01620						AT1G19450
AT2G42220						AT3G25882
AT1G78630						AT4G23810
AT5G56550						AT3G54810
AT1G45201						AT2G21188
AT5G64260						AT5G12030
AT4G35100						AT3G27690
AT5G60890						AT3G63380
AT1G74880						AT3G02190
AT3G10080						AT4G37530
AT1G78680						AT3G60520
AT3G27160						AT3G50480
AT5G39410						AT4G01750
AT4G26540						AT3G44100
AT5G13690						AT4G25390
AT3G12520						AT1G07610
AT4G38160						AT3G12700
AT3G05410						AT1G22690
AT4G23670						AT3G01550
AT5G05960						AT1G23040
AT5G55730						AT4G04540
AT4G15440						AT1G13340
AT2G05380						AT5G61390
AT5G52100						AT3G51880
AT1G64200						AT1G76090
AT2G29440						AT3G52720
AT1G48480						AT1G76955
AT3G26300						AT2G04495
AT2G38530						AT5G20230
AT1G54120						AT5G13100
AT1G78995						AT5G54610
AT4G26288						AT4G08930
AT5G45680						AT1G09560
AT3G01500						AT4G04570
AT5G38420						AT4G13340
AT1G01030						AT4G01610
AT2G32640						AT3G21560
AT3G05625						AT1G02920
AT2G38750						AT3G23250
AT3G09580						AT5G25820
AT5G07010						AT4G14365
AT3G63170						AT1G67920
AT5G02260						AT3G05500
AT4G32290						AT2G04070
AT2G38760						AT2G04850
AT2G45470						AT1G22510
AT5G13930						AT4G23190
AT3G49580						AT3G22600
AT1G23750						AT4G19700
AT5G13140						AT4G14746
AT4G21960						AT1G35350
AT1G72030						AT1G02270
AT2G25270						AT4G20860
AT1G74430						AT4G27280
AT1G55370						AT3G22620
AT5G58160						AT3G28540
AT3G11480						AT3G04060
AT3G01440						AT1G67940
AT2G35500						AT4G04490
AT2G43535						AT1G66920
AT3G30720						AT3G15060
AT1G59840						AT5G62770
AT3G02510						AT5G57550
AT5G08370						AT4G05020
AT4G33666						AT2G38170
AT1G55490						AT1G07180
AT2G34640						AT1G69790
AT1G19570						AT4G16880
AT4G15765						AT5G49630
AT1G30530						AT5G25250
AT3G45140						AT4G25900
AT5G45040						AT1G08650
AT1G13280						AT2G37750
AT1G70830						AT4G16146
AT5G10140						AT5G08120
AT5G12110						AT3G25600
AT5G52970						AT5G54640
AT2G21660						AT1G22890
AT5G53880						AT5G48540
AT3G22120						AT2G37870
AT3G45680						AT1G78850
AT1G54730						AT4G05440
AT3G58710						AT5G56980
AT2G32990						AT2G30550
AT4G38770						AT1G21525
AT5G39530						AT5G48400
AT3G04000						AT3G57490
AT3G02380						AT1G61870
AT1G17650						AT1G51805
AT2G36885						AT1G51700
AT5G64620						AT2G41110
AT3G44990						AT1G78600
AT3G44890						AT5G06320
AT1G58270						AT2G42360
AT2G33860						AT1G63090
AT1G49660						AT4G32770
AT2G36145						AT1G60730
AT4G27560						AT3G13380
AT1G10530						AT1G19440
AT5G24770						AT1G21390
AT3G06035						AT3G17420
AT3G53900						AT4G01720
AT3G09260						AT1G02930
AT1G15000						AT1G56120
AT1G71695						AT1G10340
AT3G25770						AT3G04080
AT5G56100						AT3G05830
AT2G37640						AT1G62840
AT4G09500						AT5G20480
AT3G25760						AT5G66400
AT3G20820						AT5G15650
AT3G29320						AT1G36622
AT3G25920						AT2G33590
AT4G26370						AT1G79450
AT2G35960						AT5G58940
AT2G43530						AT5G01540
AT5G55740						AT1G75170
AT3G27809						AT3G19930
AT3G55500						AT5G64810
AT4G14540						AT4G37430
AT1G54050						AT1G76980
AT5G45930						AT2G29720
AT2G16367						AT3G28340
AT3G02610						AT5G43780
AT1G32090						AT1G25400
AT5G13220						AT4G22780
AT5G48850						AT4G28390
AT3G55630						AT5G56150
AT5G09300						AT2G22500
AT4G18440						AT1G21550
AT4G01310						AT2G19190
AT5G19090						AT4G29260
AT1G76780						AT5G45750
AT2G44040						AT3G26500
AT1G49130						AT1G57990
AT4G20270						AT2G40095
AT2G23010						AT4G39640
AT1G68600						AT4G28400
AT5G46700						AT5G21900
AT5G15230						AT3G26830
AT2G37900						AT3G14280
AT2G22170						AT3G01830
AT3G50440						AT5G53280
AT1G48100						AT3G47080
AT4G24350						AT4G09000
AT4G23600						AT1G15520
AT1G18710						AT3G44735
AT1G54040						AT5G03160
AT3G16250						AT5G45820
AT1G18870						AT1G32960
AT2G22980						AT4G22580
AT1G68220						AT4G35310
AT3G16470						AT4G40040
AT5G66052						AT5G09450
AT5G19110						AT1G58440
AT5G26260						AT5G48657
AT1G19670						AT2G40000
AT1G55260						AT3G45210
AT5G01240						AT2G46170
AT4G23680						AT4G02520
AT5G44680						AT5G67600
AT2G01918						AT3G22160
AT3G28270						AT1G72430
AT5G17490						AT2G44060
AT3G21970						AT3G03310
AT1G22230						AT2G30250
AT5G50335						AT1G30620
AT3G05770						AT1G07650
AT1G76640						AT5G53110
AT5G19740						AT4G15248
AT3G54990						AT5G13200
AT5G63180						AT5G38210
AT4G23590						AT5G47050
AT1G27030						AT3G10525
AT5G56880						AT1G67860
AT4G31840						AT4G40030
AT3G48350						AT5G37740
AT3G25700						AT5G15960
AT3G29639						AT5G42020
AT4G13410						AT1G30270
AT4G04840						AT4G12490
AT3G22142						AT1G08450
AT3G23880						AT1G74360
AT4G16590						AT2G20142
AT1G54010						AT4G11280
AT4G34650						AT1G08770
AT3G16420						AT5G47140
AT3G62860						AT2G43150
AT1G52000						AT5G02780
AT4G29700						AT4G18930
AT2G37060						AT5G42830
AT3G14310						AT1G73740
AT2G39330						AT1G72910
AT1G09750						AT5G55620
AT5G24420						AT4G20260
AT4G17470						AT5G44820
AT2G44578						AT2G37710
AT1G60270						AT1G65845
AT2G30830						AT5G01100
AT1G51780						AT5G47550
AT3G12145						AT4G23210
AT3G62160						AT5G13500
AT5G24780						AT5G17640
AT1G52040						AT5G13190
AT3G55290						AT1G17430
AT1G07985						AT5G06310
AT3G26330						AT4G04020
AT5G08000						AT5G11520
AT3G15720						AT2G37110
AT1G78450						AT4G19420
AT1G18250						AT3G56170
AT2G13820						AT5G11650
AT2G22200						AT1G72700
AT2G35950						AT3G45600
AT5G24280						AT1G78380
AT1G76790						AT4G16500
AT2G43550						AT3G24503
AT1G12010						AT1G07870
AT3G28220						AT2G31880
AT5G21280						AT5G02500
AT1G52410						AT4G02380
AT4G15210						AT2G01540
AT4G12970						AT1G69490
AT5G66053						AT2G25000
AT1G72260						AT4G32940
AT5G23820						AT5G55050
AT3G61920						AT2G33120
AT5G59590						AT5G44575
AT1G24020						AT5G67340
AT1G14120						AT2G23120
AT3G28740						AT1G10580
AT4G10290						AT5G25440
AT1G52400						AT3G25610
AT3G63480						AT3G48000
AT3G15950						AT3G29400
AT1G24070						AT1G69840
AT2G05110						AT5G56260
AT1G14700						AT1G08930
AT2G23560						AT5G54710
AT1G52030						AT4G20110
AT3G59480						AT1G64350
AT4G11320						AT3G15350
AT1G54020						AT5G07830
						AT4G23850
						AT5G45420
						AT5G47880
						AT3G16100
						AT4G34150
						AT5G54860
						AT2G26440
						AT1G19310
						AT2G40750
						AT1G55910
						AT4G13350
						AT2G31570
						AT5G03630
						AT2G28520
						AT1G22400
						AT1G70580
						AT3G51920
						AT1G55265
						AT1G56220
						AT5G20000
						AT4G39210
						AT1G30755
						AT1G61380
						AT4G34240
						AT3G52870
						AT1G11890
						AT3G18250
						AT1G42990
						AT1G25550
						AT3G01290
						AT4G29520
						AT2G38860
						AT4G38100
						AT3G09010
						AT5G19980
						AT1G11310
						AT4G11890
						AT3G11410
						AT3G09440
						AT2G20370
						AT4G02410
						AT3G23600
						AT3G45640
						AT2G37970
						AT2G13790
						AT1G12990
						AT1G72750
						AT5G02380
						AT1G09740
						AT5G04930
						AT2G17720
						AT2G17760
						AT2G28400
						AT2G36580
						AT1G34130
						AT1G71840
						AT1G48920
						AT3G03560
						AT2G41410
						AT1G51660
						AT5G51830
						AT4G13180
						AT2G38470
						AT2G17290
						AT1G21310
						AT5G18480
						AT4G03550
						AT4G17720
						AT4G20830
						AT2G30620
						AT5G61020
						AT3G55470
						AT5G14640
						AT4G18700
						AT1G62020
						AT3G04830
						AT2G39420
						AT1G51950
						AT4G37640
						AT2G41100
						AT3G57340
						AT5G56250
						AT2G17730
						AT4G09760
						AT5G10840
						AT4G24920
						AT1G17290
						AT2G23810
						AT3G15810
						AT2G01670
						AT4G26130
						AT2G03510
						AT1G13260
						AT4G14420
						AT1G01560
						AT5G42050
						AT3G02560
						AT4G09030
						AT2G16430
						AT2G15620
						AT5G45550
						AT4G35040
						AT4G31480
						AT4G29040
						AT2G46600
						AT1G71950
						AT4G34120
						AT3G29360
						AT5G61010
						AT5G21090
						AT3G46540
						AT3G47370
						AT5G04170
						AT4G00330
						AT4G23010
						AT1G10590
						AT1G56450
						AT2G31200
						AT1G62180
						AT1G09070
						AT1G01550
						AT2G02390
						AT4G24690
						AT3G51440
						AT3G04210
						AT1G22750
						AT5G60790
						AT2G39210
						AT1G31130
						AT5G20010
						AT4G17840
						AT4G35090
						AT3G22370
						AT5G38830
						AT4G08850
						AT2G34250
						AT1G78300
						AT4G33090
						AT1G72680
						AT1G14670
						AT1G70490
						AT3G13920

## Sheet: Athena promoter analysis
Analysis of over-represented cis-regulatory elements in genes differentially expressed in 35SPro:HS:HaRxL106 or rcd1-1.
	up	HaRxL106	p < 10^	rcd1	p < 10^		down	HaRxL106	p < 10^	rcd1	p < 10^
treatment	NT						NT
		ABFs binding site motif	-10	Sucrose repressor	-9			W-box promoter motif	-6	W-box promoter mot	-10
		ABRE-like binding site motif	-10	Ibox promoter motif	-9			TATA-box Motif	-6	TATA-box Motif	-8
		ACGTABREMOTIFA2OSEM	-10	ATHB5ATCORE	-5
		GADOWNAT	-10	ATHB1 binding site motif	-4
		GBOXLERBCS	-10	ABRE-like binding site motif	-4
		ABRE binding site motif	-10
		CACGTGMOTIF	-10
		ABREATRD22	-9
		Sucrose repressor	-6
		GBF1/2/3 BS in ADH1	-6
		Ibox promoter motif	-5
		TGA1 binding site motif	-4
		UPRMOTIFIAT	-4
		UPRMOTIFIIAT	-4
	mock						mock
		ABRE-like binding site motif	-5	Sucrose repressor	-5			W-box promoter motif	-10	TATA-box Motif	-4
		ACGTABREMOTIFA2OSEM	-5	ABRE-like binding site motif	-5			TATA-box Motif	-9
		CACGTGMOTIF	-4	ACGTABREMOTIFA2OSEM	-4			T-box promoter motif	-5
		ABRE binding site motif	-4	EveningElement promoter	-4
		ABREATRD22	-4
		ATHB5ATCORE	-4
	Pst						Pst
		ABRE-like binding	-10	none				W-box promoter motif	-10	GADOWNAT	-10
		ACGTABREMOTIFA2OSE	-10					TATA-box Motif	-10	ABRE-like binding site motif	-9
		CACGTGMOTIF	-10					ACGTABREMOTIFA2OSE	-8	ACGTABREMOTIFA2OSEM	-8
		Ibox promoter motif	-10					GADOWNAT	-6	TATA-box Motif	-5
		ABRE binding site	-9					CARGCW8GAT	-6	CACGTGMOTIF	-5
		ABFs binding site	-8					GAREAT	-5	DRE core motif	-4
		GADOWNAT	-6					SODe-2	-4	Z-box promoter motif	-4
		GBOXLERBCS	-6
		ATHB5ATCORE	-4
		UPRMOTIFIIAT	-4
		Sucrose repressor	-4
O’Connor TR, Dyreson C, Wyrick JJ. 2005. Athena: a resource for rapid visualization and systematic analysis of Arabidopsis promoter sequences. Bioinformatics (Oxford, England) 21: 4411–4413.

## Sheet: GO-term HaRxL106 NT repr.
GO-term analysis of genes repressed in the HaRxL106-expressing line compared to Col-0 under non-treated condition using AtCOECiS (Vandepoele et al., 2009)
GO term	enrichment fold	p-value	number of matching genes	description	AtCOECiS score
GO:0050896	2.41	8.14447e-23	138	P response to stimulus	0.21	AT1G74590 AT1G76930 AT1G51660 AT1G75280 AT3G44300 AT1G71880 AT4G12720 AT1G66100 AT1G56510 AT1G31540 AT1G21250 AT1G56650 AT3G52400 AT5G45380 AT5G64290 AT5G50200 AT5G44420 AT1G19250 AT1G71140 AT3G51920 AT2G32680 AT2G46440 AT5G41750 AT3G22060 AT3G23120 AT4G32280 AT3G09270 AT4G04020 AT3G26590 AT1G15690 AT5G61210 AT5G02500 AT3G52430 AT1G03850 AT5G20230 AT2G37710 AT2G25000 AT3G57240 AT1G63840 AT3G13100…
GO:0009607	3.45	2.15565e-18	66	P response to biotic stimulus	0.1	AT1G76930 AT1G51660 AT1G22070 AT3G44300 AT2G40750 AT1G71880 AT2G14610 AT4G12720 AT1G66100 AT1G56510 AT1G31540 AT2G43510 AT1G56650 AT3G52400 AT5G64290 AT5G44420 AT5G36910 AT1G19250 AT3G25010 AT3G57260 AT3G48090 AT2G32680 AT5G06320 AT3G45860 AT2G46440 AT5G41750 AT3G04210 AT1G45145 AT3G23120 AT2G04450 AT5G13930 AT4G12490 AT5G61210 AT5G02500 AT3G52430 AT3G14210 AT1G72910 AT2G25000 AT3G57240 AT3G11010…
GO:0051707	4.36	2.71836e-17	47	P response to other organism	0.07	AT1G76930 AT4G12490 AT1G51660 AT5G61210 AT1G22070 AT3G52430 AT5G02500 AT3G14210 AT3G44300 AT1G71880 AT2G14610 AT2G25000 AT4G12720 AT3G57240 AT1G33560 AT3G15210 AT2G43510 AT3G13100 AT5G54640 AT1G33950 AT3G50480 AT1G33960 AT1G56650 AT3G52400 AT5G64290 AT5G44420 AT1G19250 AT3G51860 AT3G04720 AT2G26560 AT4G31800 AT3G57260 AT5G08790 AT3G48090 AT5G06320 AT4G14400 AT2G46440 AT3G49120 AT2G24850 AT4G16950…
GO:0009628	2.49	1.48491e-16	95	P response to abiotic stimulus	0.15	AT1G74590 AT1G76930 AT1G75280 AT1G22070 AT1G09210 AT5G18030 AT2G14610 AT1G67900 AT4G12720 AT1G07610 AT2G39800 AT1G72430 AT4G38850 AT1G21250 AT2G22810 AT1G56650 AT3G52400 AT1G05850 AT5G50200 AT5G44420 AT5G54610 AT2G24040 AT1G71140 AT3G57260 AT3G51920 AT3G16530 AT3G48090 AT3G22060 AT1G22690 AT1G45145 AT4G32280 AT3G09270 AT3G55130 AT4G04020 AT5G44050 AT5G13930 AT3G26590 AT1G15690 AT5G61210 AT1G01560…
GO:0006952	3.27	2.54331e-13	50	P defense response	0.08	AT1G76930 AT4G12490 AT1G51660 AT1G22070 AT3G52430 AT2G40750 AT1G72910 AT2G14610 AT2G25000 AT4G12720 AT3G11010 AT1G66100 AT1G56510 AT1G33560 AT3G15210 AT1G31540 AT2G43510 AT1G56650 AT3G52400 AT3G23110 AT1G72930 AT5G44420 AT5G36910 AT2G15080 AT1G31580 AT1G19250 AT3G04720 AT2G26560 AT3G25010 AT4G31800 AT2G26010 AT3G57260 AT5G08790 AT3G48090 AT2G32680 AT5G06320 AT4G14400 AT3G45860 AT3G49120 AT5G41750…
GO:0042221	2.61	4.16885e-13	69	P response to chemical stimulus	0.11	AT1G74590 AT1G76930 AT1G75280 AT1G22070 AT1G09210 AT5G18030 AT2G14610 AT4G12720 AT1G07610 AT2G39800 AT1G72430 AT4G38850 AT1G21250 AT2G22810 AT3G52400 AT1G56650 AT1G05850 AT5G50200 AT5G44420 AT5G54610 AT1G71140 AT3G51920 AT3G16530 AT3G48090 AT3G22060 AT1G22690 AT1G45145 AT4G32280 AT3G09270 AT3G55130 AT4G04020 AT5G44050 AT5G13930 AT3G26590 AT1G01560 AT3G52430 AT5G18080 AT1G03850 AT4G14560 AT5G20230…
GO:0016020	1.51	4.33149e-13	240	C membrane	0.37	AT1G76930 AT1G51890 AT2G37460 AT1G71880 AT2G18690 AT3G26290 AT3G47480 AT1G66100 AT1G56510 AT2G44290 AT1G31540 AT1G21250 AT3G25610 AT1G28610 AT4G27440 AT5G09650 AT3G52400 AT5G45380 AT4G01610 AT4G20110 AT3G01550 AT5G64290 AT5G50200 AT2G13790 AT1G14870 AT4G04500 AT3G08580 AT3G13080 AT1G21310 AT1G19250 AT3G44100 AT4G21380 AT1G73325 AT1G71140 AT2G34940 AT4G35180 AT3G27690 AT2G32680 AT4G01480 AT2G46440…
GO:0009613	4.27	6.23187e-10	26	P response to pest, pathogen or parasite	0.04	AT5G44420 AT1G76930 AT1G51660 AT1G22070 AT3G52430 AT5G02500 AT1G19250 AT3G04720 AT2G26560 AT4G31800 AT2G14610 AT3G57260 AT5G08790 AT4G12720 AT3G48090 AT5G06320 AT4G14400 AT3G15210 AT2G24850 AT4G16950 AT3G56400 AT3G52400 AT1G56650 AT3G11820 AT1G75040 AT5G13930
GO:0009617	6.15	2.40853e-09	17	P response to bacteria	0.03	AT1G22070 AT3G52430 AT1G19250 AT3G44300 AT4G31800 AT2G25000 AT4G12720 AT3G57240 AT3G15210 AT4G14400 AT5G06320 AT3G49120 AT5G54640 AT1G33950 AT3G56400 AT1G33960 AT3G28930
GO:0009627	15.24	3.15785e-09	9	P systemic acquired resistance	0.01	AT3G48090 AT1G22070 AT3G52430 AT1G19250 AT3G56400 AT3G04720 AT2G14610 AT3G57260 AT1G75040
GO:0006950	2.31	3.32592e-09	58	P response to stress	0.09	AT1G76930 AT1G51660 AT1G75280 AT1G15690 AT1G22070 AT3G52430 AT5G02500 AT3G14210 AT5G20230 AT1G09210 AT3G45640 AT2G14610 AT5G01410 AT4G12720 AT5G49480 AT2G39800 AT1G33560 AT3G15210 AT5G54640 AT1G09560 AT4G25290 AT1G09080 AT1G56650 AT3G52400 AT5G45380 AT2G38170 AT1G05850 AT5G50200 AT5G44420 AT2G44060 AT5G61640 AT2G24040 AT1G17290 AT4G02380 AT1G19250 AT3G04720 AT2G26560 AT3G55610 AT4G31800 AT3G57260…
GO:0009751	5.95	4.07704e-09	17	P response to salicylic acid stimulus	0.03	AT5G44420 AT1G76930 AT5G54610 AT1G22070 AT3G52430 AT1G21270 AT2G37710 AT4G31800 AT2G25000 AT5G08790 AT3G48090 AT4G14400 AT1G21250 AT4G23170 AT3G56400 AT3G52400 AT3G11820
GO:0009814	4.31	5.02892e-09	23	P defense response to pathogen, incompatible interaction	0.04	AT5G44420 AT1G76930 AT1G51660 AT1G22070 AT3G52430 AT1G19250 AT3G04720 AT2G26560 AT2G14610 AT3G57260 AT5G08790 AT4G12720 AT3G48090 AT4G14400 AT3G15210 AT2G24850 AT4G16950 AT3G56400 AT3G52400 AT1G56650 AT3G11820 AT1G75040 AT5G13930
GO:0042829	4.31	5.02892e-09	23	P defense response to pathogen	0.04	AT5G44420 AT1G76930 AT1G51660 AT1G22070 AT3G52430 AT1G19250 AT3G04720 AT2G26560 AT2G14610 AT3G57260 AT5G08790 AT4G12720 AT3G48090 AT4G14400 AT3G15210 AT2G24850 AT4G16950 AT3G56400 AT3G52400 AT1G56650 AT3G11820 AT1G75040 AT5G13930
GO:0042828	4.31	5.02892e-09	23	P response to pathogen	0.04	AT5G44420 AT1G76930 AT1G51660 AT1G22070 AT3G52430 AT1G19250 AT3G04720 AT2G26560 AT2G14610 AT3G57260 AT5G08790 AT4G12720 AT3G48090 AT4G14400 AT3G15210 AT2G24850 AT4G16950 AT3G56400 AT3G52400 AT1G56650 AT3G11820 AT1G75040 AT5G13930
GO:0009719	2.44	8.10322e-09	50	P response to endogenous stimulus	0.08	AT1G76930 AT1G22070 AT1G01560 AT3G52430 AT5G18080 AT1G03850 AT4G14560 AT2G37710 AT5G18030 AT3G45640 AT2G25000 AT2G39800 AT1G72430 AT1G63840 AT3G15210 AT4G38850 AT4G23170 AT1G21250 AT4G23260 AT1G29440 AT2G22810 AT4G25290 AT5G18020 AT3G52400 AT1G56650 AT1G15580 AT1G05850 AT1G29460 AT3G28210 AT5G44420 AT5G54610 AT3G03820 AT1G21270 AT1G29430 AT3G04720 AT1G20470 AT3G55610 AT4G31800 AT5G08790 AT3G16530…
GO:0016301	2.06	3.09822e-08	65	F kinase activity	0.1	AT4G23220 AT1G51660 AT1G78290 AT1G51890 AT1G21240 AT5G14060 AT4G23130 AT4G04490 AT1G56190 AT5G02290 AT1G21250 AT1G56120 AT2G13790 AT4G04500 AT4G11890 AT1G08650 AT4G21380 AT2G43850 AT1G29720 AT3G25010 AT2G32680 AT3G45860 AT1G54820 AT5G58350 AT1G51800 AT3G23120 AT1G66880 AT1G01560 AT1G51790 AT2G40270 AT4G23140 AT2G31880 AT2G37710 AT5G49760 AT3G45640 AT1G11330 AT4G35310 AT3G11010 AT4G23150 AT5G47050…
GO:0016772	1.97	4.90582e-08	70	F transferase activity, transferring phosphorus-containing groups	0.11	AT4G23220 AT1G51660 AT1G78290 AT1G51890 AT1G21240 AT5G14060 AT5G18200 AT4G23130 AT4G04490 AT1G56190 AT5G02290 AT1G21250 AT1G56120 AT2G13790 AT4G04500 AT4G11890 AT1G08650 AT4G21380 AT2G43850 AT1G29720 AT3G25010 AT5G48300 AT2G40520 AT2G32680 AT3G45860 AT1G54820 AT5G58350 AT1G51800 AT5G43780 AT3G23120 AT1G66880 AT1G01560 AT1G51790 AT2G40270 AT4G23140 AT2G31880 AT2G37710 AT5G49760 AT3G45640 AT1G11330…
GO:0009620	6.33	1.30409e-07	13	P response to fungi	0.02	AT4G12490 AT2G46440 AT3G49120 AT2G43510 AT1G19250 AT1G45145 AT4G16950 AT3G56400 AT3G52400 AT4G31800 AT2G25000 AT3G11820 AT5G08790
GO:0050832	7.28	2.80443e-07	11	P defense response to fungi	0.02	AT4G12490 AT3G49120 AT2G43510 AT1G19250 AT4G16950 AT3G56400 AT1G45145 AT3G52400 AT2G25000 AT3G11820 AT4G31800
GO:0005509	4.19	3.57268e-07	18	F calcium ion binding	0.03	AT2G46600 AT5G39670 AT2G41090 AT1G09210 AT1G30900 AT3G51920 AT2G34940 AT5G49480 AT3G47480 AT2G41110 AT2G41410 AT5G07340 AT2G41100 AT2G30790 AT1G08450 AT4G20110 AT2G43290 AT4G15510
GO:0016740	1.63	7.19105e-07	99	F transferase activity	0.15	AT4G23220 AT4G22570 AT1G74590 AT3G44860 AT5G50240 AT1G51660 AT1G78290 AT1G51890 AT1G21240 AT5G14060 AT1G64970 AT5G18200 AT4G23130 AT2G13810 AT4G04490 AT1G70580 AT1G56190 AT5G02290 AT1G21250 AT1G56120 AT4G25730 AT4G13890 AT5G42830 AT2G13790 AT4G04500 AT4G23990 AT4G11890 AT1G17290 AT1G08650 AT4G21380 AT2G43850 AT1G29720 AT3G25010 AT5G48300 AT3G02350 AT5G19550 AT5G55250 AT2G40520 AT2G32680 AT3G45860…
GO:0005886	2.9	1.52676e-06	26	C plasma membrane	0.04	AT1G14870 AT1G15690 AT5G61210 AT1G03220 AT1G21240 AT1G21270 AT1G30900 AT5G49760 AT5G04930 AT1G71880 AT1G11330 AT5G09870 AT5G01410 AT5G17760 AT3G18830 AT2G34940 AT1G71840 AT5G06320 AT4G25900 AT1G21250 AT3G52400 AT5G45380 AT4G20110 AT3G11820 AT4G08850 AT2G23130
GO:0042742	6.23	4.27627e-06	10	P defense response to bacteria	0.02	AT5G06320 AT4G14400 AT1G22070 AT3G49120 AT3G52430 AT1G19250 AT3G56400 AT2G25000 AT4G31800 AT4G12720
GO:0005829	3.74	1.34568e-05	15	C cytosol	0.02	AT4G22570 AT5G49480 AT4G15530 AT5G02500 AT5G02490 AT4G38740 AT5G03630 AT1G45145 AT2G04430 AT5G56760 AT3G19710 AT5G19550 AT2G04450 AT4G12720 AT5G01410
GO:0006468	1.97	1.68167e-05	44	P protein amino acid phosphorylation	0.07	AT4G23220 AT1G78290 AT1G66880 AT1G51890 AT1G21240 AT1G51790 AT4G23140 AT2G40270 AT5G49760 AT2G31880 AT1G11330 AT4G23130 AT4G04490 AT4G35310 AT4G23150 AT5G02290 AT4G04570 AT5G60900 AT1G56120 AT1G65790 AT2G33580 AT2G13790 AT1G14370 AT4G04500 AT4G11890 AT1G52290 AT1G51805 AT1G21270 AT1G08650 AT4G21380 AT2G43850 AT1G29720 AT5G25440 AT4G00330 AT4G00970 AT3G08870 AT1G66920 AT4G18250 AT5G59670 AT5G58350…
GO:0016787	1.54	2.01987e-05	93	F hydrolase activity	0.14	AT1G56670 AT2G03980 AT5G58310 AT3G10940 AT4G22590 AT3G22910 AT3G44300 AT5G04930 AT2G35840 AT2G32290 AT2G43570 AT2G26440 AT4G12720 AT1G31540 AT3G25610 AT5G06530 AT1G28610 AT4G24380 AT4G25110 AT5G09650 AT2G45220 AT4G01610 AT5G44530 AT4G20110 AT1G05850 AT3G04480 AT3G13080 AT5G10760 AT5G09420 AT3G50930 AT3G57260 AT5G24420 AT4G29260 AT1G41830 AT2G34940 AT3G48090 AT1G31970 AT5G53370 AT4G01480 AT5G60950…
GO:0019748	2.7	2.85049e-05	22	P secondary metabolism	0.03	AT1G74590 AT3G51450 AT3G14210 AT5G24530 AT1G58290 AT4G10500 AT3G19710 AT3G51430 AT5G01410 AT3G51820 AT3G13610 AT1G69720 AT3G17390 AT3G19010 AT1G56650 AT4G27440 AT3G09270 AT3G51440 AT1G05850 AT1G75040 AT4G13770 AT5G13930
GO:0006793	1.84	5.02493e-05	47	P phosphorus metabolism	0.07	AT4G23220 AT1G78290 AT1G66880 AT1G51890 AT3G10940 AT1G21240 AT1G51790 AT4G23140 AT2G40270 AT5G49760 AT2G31880 AT1G11330 AT4G23130 AT4G04490 AT4G35310 AT4G23150 AT4G15530 AT5G02290 AT4G04570 AT5G60900 AT1G56120 AT1G65790 AT2G33580 AT2G13790 AT1G14370 AT4G04500 AT4G11890 AT1G52290 AT1G51805 AT1G21270 AT1G08650 AT3G51860 AT4G21380 AT2G43850 AT1G29720 AT5G25440 AT4G00330 AT4G00970 AT3G08870 AT1G66920…
GO:0016310	1.85	6.35263e-05	45	P phosphorylation	0.07	AT4G23220 AT1G78290 AT1G66880 AT1G51890 AT1G21240 AT1G51790 AT4G23140 AT2G40270 AT5G49760 AT2G31880 AT1G11330 AT4G23130 AT4G04490 AT4G35310 AT4G23150 AT4G15530 AT5G02290 AT4G04570 AT5G60900 AT1G56120 AT1G65790 AT2G33580 AT2G13790 AT1G14370 AT4G04500 AT4G11890 AT1G52290 AT1G51805 AT1G21270 AT1G08650 AT4G21380 AT2G43850 AT1G29720 AT5G25440 AT4G00330 AT4G00970 AT3G08870 AT1G66920 AT4G18250 AT5G59670…
GO:0006796	1.8	9.7603e-05	46	P phosphate metabolism	0.07	AT4G23220 AT1G78290 AT1G66880 AT1G51890 AT3G10940 AT1G21240 AT1G51790 AT4G23140 AT2G40270 AT5G49760 AT2G31880 AT1G11330 AT4G23130 AT4G04490 AT4G35310 AT4G23150 AT4G15530 AT5G02290 AT4G04570 AT5G60900 AT1G56120 AT1G65790 AT2G33580 AT2G13790 AT1G14370 AT4G04500 AT4G11890 AT1G52290 AT1G51805 AT1G21270 AT1G08650 AT4G21380 AT2G43850 AT1G29720 AT5G25440 AT4G00330 AT4G00970 AT3G08870 AT1G66920 AT4G18250…
GO:0005386	2.36	0.000143164	23	F carrier activity	0.04	AT3G26590 AT1G29310 AT1G15690 AT3G08580 AT3G22910 AT4G34720 AT1G76530 AT3G51860 AT5G04930 AT1G71880 AT5G17010 AT1G71140 AT3G18830 AT3G57330 AT5G19760 AT1G19450 AT3G25610 AT5G45380 AT2G38170 AT1G61800 AT3G01550 AT5G64290 AT5G26340
GO:0009605	2.59	0.000164181	19	P response to external stimulus	0.03	AT5G44420 AT1G76930 AT5G61210 AT4G02380 AT5G20230 AT2G14610 AT5G08790 AT3G15210 AT1G71040 AT5G54640 AT2G24850 AT2G41100 AT3G56400 AT1G56650 AT3G52400 AT5G45380 AT3G11820 AT5G50200 AT5G13930
GO:0009725	2.06	0.000184273	30	P response to hormone stimulus	0.05	AT5G44420 AT1G76930 AT1G01560 AT3G03820 AT5G18080 AT1G03850 AT1G29430 AT4G14560 AT3G04720 AT1G20470 AT5G18030 AT3G45640 AT3G55610 AT2G39800 AT1G72430 AT3G15210 AT1G63840 AT4G38850 AT4G23260 AT3G22060 AT1G29440 AT2G22810 AT1G22690 AT5G18020 AT4G32280 AT1G15580 AT1G05850 AT4G04020 AT1G29460 AT3G28210
GO:0005215	1.71	0.000204425	49	F transporter activity	0.08	AT3G26590 AT1G15690 AT5G61210 AT3G22910 AT1G55910 AT3G55110 AT5G04930 AT1G71880 AT3G60540 AT3G54830 AT2G35060 AT3G57330 AT5G15090 AT3G25610 AT5G06530 AT1G19450 AT3G13100 AT1G44100 AT3G52400 AT5G45380 AT5G49630 AT2G38170 AT1G61800 AT3G01550 AT5G64290 AT5G50200 AT1G29310 AT3G08580 AT3G13080 AT3G07520 AT1G32450 AT3G51860 AT1G76530 AT4G34720 AT1G75370 AT5G60790 AT5G17010 AT2G46430 AT1G71140 AT5G40780…
GO:0016462	2.14	0.000206898	27	F pyrophosphatase activity	0.04	AT5G40010 AT1G15690 AT3G13080 AT3G22910 AT3G55110 AT4G34720 AT5G04930 AT3G50930 AT2G28600 AT4G12720 AT3G28510 AT3G57330 AT3G28540 AT1G31970 AT3G13920 AT4G01480 AT5G41750 AT1G31540 AT3G25610 AT3G13100 AT5G06530 AT5G09650 AT3G55130 AT3G19720 AT2G04450 AT1G66090 AT1G43910
GO:0016818	2.13	0.000219545	27	F hydrolase activity, acting on acid anhydrides, in phosphorus-containing anhydrides	0.04	AT5G40010 AT1G15690 AT3G13080 AT3G22910 AT3G55110 AT4G34720 AT5G04930 AT3G50930 AT2G28600 AT4G12720 AT3G28510 AT3G57330 AT3G28540 AT1G31970 AT3G13920 AT4G01480 AT5G41750 AT1G31540 AT3G25610 AT3G13100 AT5G06530 AT5G09650 AT3G55130 AT3G19720 AT2G04450 AT1G66090 AT1G43910
GO:0016817	2.12	0.000232874	27	F hydrolase activity, acting on acid anhydrides	0.04	AT5G40010 AT1G15690 AT3G13080 AT3G22910 AT3G55110 AT4G34720 AT5G04930 AT3G50930 AT2G28600 AT4G12720 AT3G28510 AT3G57330 AT3G28540 AT1G31970 AT3G13920 AT4G01480 AT5G41750 AT1G31540 AT3G25610 AT3G13100 AT5G06530 AT5G09650 AT3G55130 AT3G19720 AT2G04450 AT1G66090 AT1G43910
GO:0016789	2.57	0.000265903	18	F carboxylic ester hydrolase activity	0.03	AT1G56670 AT2G03980 AT3G52430 AT3G14210 AT2G26560 AT2G26440 AT5G24420 AT1G41830 AT3G48090 AT5G53370 AT1G28610 AT2G46930 AT5G24210 AT2G42690 AT1G45201 AT2G45220 AT1G57590 AT5G24200
GO:0004806	6.05	0.000431822	6	F triacylglycerol lipase activity	0.01	AT3G48090 AT1G45201 AT3G52430 AT2G42690 AT5G24210 AT5G24200
GO:0004702	6.05	0.000431822	6	F receptor signaling protein serine/threonine kinase activity	0.01	AT1G70250 AT4G21380 AT2G13790 AT3G45640 AT4G18250 AT1G01560
GO:0005057	5.91	0.000491932	6	F receptor signaling protein activity	0.01	AT1G70250 AT4G21380 AT2G13790 AT3G45640 AT4G18250 AT1G01560
GO:0009266	2.6	0.000523913	16	P response to temperature stimulus	0.02	AT2G24040 AT5G02500 AT3G14210 AT4G02380 AT3G45640 AT3G57260 AT1G53240 AT5G02490 AT1G09560 AT3G17390 AT1G67090 AT2G41100 AT1G09080 AT2G38170 AT1G05850 AT4G26840
GO:0030246	4.23	0.000603788	8	F carbohydrate binding	0.01	AT3G16530 AT5G03350 AT5G60950 AT5G18470 AT5G60900 AT1G78820 AT3G04720 AT1G11330
GO:0004888	3.04	0.000644726	12	F transmembrane receptor activity	0.02	AT2G13790 AT1G56510 AT4G18250 AT5G41750 AT1G31540 AT3G04210 AT1G70250 AT4G21380 AT1G72910 AT1G65790 AT1G66090 AT1G72930
GO:0016769	5.52	0.000711944	6	F transferase activity, transferring nitrogenous groups	0.01	AT1G70580 AT5G36160 AT5G19550 AT2G13810 AT1G17290 AT2G24850
GO:0008483	5.52	0.000711944	6	F transaminase activity	0.01	AT1G70580 AT5G36160 AT5G19550 AT2G13810 AT1G17290 AT2G24850
GO:0042538	6.61	0.00085976	5	P hyperosmotic salinity response	0.01	AT5G49480 AT2G39800 AT3G55610 AT2G24040 AT5G01410
GO:0009753	3.31	0.00094376	10	P response to jasmonic acid stimulus	0.02	AT5G44420 AT1G76930 AT3G15210 AT2G24850 AT3G56400 AT3G52400 AT1G56650 AT3G11820 AT5G08790 AT5G13930
GO:0006790	3.94	0.00097708	8	P sulfur metabolism	0.01	AT5G64000 AT5G28030 AT3G02870 AT3G17390 AT5G43780 AT2G22810 AT1G62180 AT5G56760
GO:0006972	6.23	0.00114274	5	P hyperosmotic response	0.01	AT5G49480 AT2G39800 AT3G55610 AT2G24040 AT5G01410
GO:0009611	2.67	0.00130518	13	P response to wounding	0.02	AT5G44420 AT1G76930 AT3G15210 AT5G54640 AT2G24850 AT5G20230 AT3G56400 AT3G52400 AT1G56650 AT3G11820 AT5G08790 AT5G13930 AT5G50200
GO:0006519	2.05	0.00130751	22	P amino acid and derivative metabolism	0.03	AT2G26080 AT4G08870 AT1G17290 AT5G28030 AT5G24530 AT5G14060 AT5G36160 AT3G55610 AT5G01410 AT2G17720 AT2G39800 AT5G65010 AT3G17390 AT2G22810 AT3G19010 AT4G13890 AT5G56760 AT1G56650 AT5G14200 AT1G05850 AT1G75040 AT5G13930
GO:0042440	3.72	0.00141253	8	P pigment metabolism	0.01	AT3G51820 AT1G58290 AT1G69720 AT1G56650 AT4G27440 AT5G01410 AT5G13930 AT1G75040
GO:0006807	2.11	0.00151738	20	P nitrogen compound metabolism	0.03	AT2G26080 AT4G08870 AT4G29740 AT1G17290 AT3G51450 AT5G28030 AT5G14060 AT5G19550 AT3G55610 AT3G51430 AT5G01410 AT2G17720 AT2G39800 AT5G65010 AT3G17390 AT2G22810 AT4G13890 AT5G56760 AT5G14200 AT3G51440
GO:0015291	2.42	0.0015325	15	F porter activity	0.02	AT3G18830 AT3G26590 AT3G08580 AT1G19450 AT3G51860 AT1G76530 AT5G45380 AT1G71880 AT5G17010 AT2G38170 AT1G61800 AT3G01550 AT1G71140 AT5G64290 AT5G26340
GO:0015290	2.42	0.0015325	15	F electrochemical potential-driven transporter activity	0.02	AT3G18830 AT3G26590 AT3G08580 AT1G19450 AT3G51860 AT1G76530 AT5G45380 AT1G71880 AT5G17010 AT2G38170 AT1G61800 AT3G01550 AT1G71140 AT5G64290 AT5G26340
GO:0009409	2.86	0.001771	11	P response to cold	0.02	AT1G53240 AT2G24040 AT5G02500 AT3G14210 AT4G02380 AT1G67090 AT3G17390 AT1G09560 AT3G45640 AT2G38170 AT3G57260
GO:0044271	2.84	0.00185888	11	P nitrogen compound biosynthesis	0.02	AT2G39800 AT3G51450 AT5G28030 AT5G65010 AT5G14060 AT3G17390 AT5G56760 AT3G55610 AT5G14200 AT3G51440 AT3G51430
GO:0015294	5.57	0.0019076	5	F solute:cation symporter activity	0.01	AT3G18830 AT1G76530 AT5G45380 AT1G71880 AT5G26340
GO:0006800	2.51	0.00224637	13	P oxygen and reactive oxygen species metabolism	0.02	AT3G48090 AT1G75280 AT5G61640 AT3G49120 AT4G02380 AT5G20230 AT1G09210 AT1G45145 AT1G56650 AT3G45640 AT4G12720 AT5G01410 AT5G13930
GO:0016705	3.1	0.00262353	9	F oxidoreductase activity, acting on paired donors, with incorporation or reduction of molecular oxygen	0.01	AT2G17720 AT5G24530 AT3G13610 AT2G34770 AT5G24150 AT1G69720 AT4G10500 AT3G19010 AT4G13770
GO:0015293	5.16	0.00268752	5	F symporter activity	0.01	AT3G18830 AT1G76530 AT5G45380 AT1G71880 AT5G26340
GO:0017111	1.89	0.00283835	23	F nucleoside-triphosphatase activity	0.04	AT5G40010 AT1G15690 AT3G13080 AT3G22910 AT3G55110 AT4G34720 AT5G04930 AT3G50930 AT2G28600 AT3G28510 AT3G57330 AT3G28540 AT1G31970 AT3G13920 AT5G41750 AT1G31540 AT3G13100 AT5G06530 AT3G25610 AT3G55130 AT3G19720 AT1G66090 AT1G43910
GO:0009861	2.84	0.00293083	10	P jasmonic acid and ethylene-dependent systemic resistance	0.02	AT5G44420 AT1G76930 AT3G15210 AT2G24850 AT3G56400 AT3G52400 AT1G56650 AT3G11820 AT5G08790 AT5G13930
GO:0030005	5.04	0.00299235	5	P di-, tri-valent inorganic cation homeostasis	0.01	AT3G51860 AT3G09390 AT2G29120 AT2G38170 AT3G07520
GO:0005275	4.92	0.00332135	5	F amine transporter activity	0.01	AT1G44100 AT5G45380 AT3G54830 AT5G49630 AT5G40780
GO:0009867	6.27	0.00351453	4	P jasmonic acid mediated signaling pathway	0.01	AT3G56400 AT3G15210 AT3G52400 AT3G11820
GO:0009626	6.27	0.00351453	4	P hypersensitive response	0.01	AT3G48090 AT2G26560 AT1G19250 AT4G12720
GO:0009733	2.3	0.00351739	14	P response to auxin stimulus	0.02	AT1G72430 AT4G38850 AT3G03820 AT5G18080 AT1G29430 AT1G29440 AT2G22810 AT4G14560 AT1G20470 AT5G18030 AT5G18020 AT4G32280 AT1G15580 AT1G29460
GO:0004872	2.48	0.00365065	12	F receptor activity	0.02	AT2G13790 AT1G56510 AT4G18250 AT5G41750 AT1G31540 AT3G04210 AT1G70250 AT4G21380 AT1G72910 AT1G65790 AT1G66090 AT1G72930
GO:0004871	1.98	0.00405643	19	F signal transducer activity	0.03	AT2G13790 AT5G36910 AT1G01560 AT1G52770 AT4G21380 AT1G72910 AT3G45640 AT1G67900 AT3G48090 AT1G66100 AT1G56510 AT4G18250 AT5G41750 AT1G31540 AT3G04210 AT1G70250 AT1G65790 AT1G72930 AT1G66090
GO:0015075	1.89	0.00430224	21	F ion transporter activity	0.03	AT3G22910 AT1G55910 AT3G07520 AT4G34720 AT1G76530 AT3G51860 AT5G04930 AT1G71880 AT2G46430 AT2G35060 AT3G18830 AT3G57330 AT5G15090 AT2G29120 AT2G46440 AT3G25610 AT5G45380 AT2G38170 AT5G64290 AT5G50200 AT5G26340
GO:0012501	3.91	0.00430732	6	P programmed cell death	0.01	AT3G48090 AT2G26560 AT3G52400 AT3G11820 AT1G19250 AT4G12720
GO:0016887	1.94	0.00498299	19	F ATPase activity	0.03	AT5G40010 AT1G15690 AT3G13080 AT3G22910 AT3G55110 AT4G34720 AT5G04930 AT3G50930 AT2G28600 AT3G28510 AT3G57330 AT1G31970 AT3G28540 AT3G13920 AT3G13100 AT5G06530 AT3G25610 AT3G55130 AT1G43910
GO:0015849	3.79	0.00500281	6	P organic acid transport	0.01	AT4G35180 AT1G44100 AT3G54830 AT5G49630 AT5G64290 AT5G40780
GO:0046942	3.79	0.00500281	6	P carboxylic acid transport	0.01	AT4G35180 AT1G44100 AT3G54830 AT5G49630 AT5G64290 AT5G40780
GO:0042254	2.97	0.00572114	8	P ribosome biogenesis and assembly	0.01	AT3G16080 AT1G48920 AT5G20160 AT3G28900 AT3G16780 AT2G19740 AT3G49010 AT4G25630
GO:0007028	2.97	0.00572114	8	P cytoplasm organization and biogenesis	0.01	AT3G16080 AT1G48920 AT5G20160 AT3G28900 AT3G16780 AT2G19740 AT3G49010 AT4G25630
GO:0044437	3.68	0.00577732	6	C vacuolar part	0.01	AT3G51860 AT1G15690 AT3G13080 AT3G55130 AT2G38170 AT5G13930
GO:0009615	5.46	0.00584972	4	P response to virus	0.01	AT3G04720 AT5G06320 AT4G31800 AT5G02500
GO:0009813	4.23	0.00638894	5	P flavonoid biosynthesis	0.01	AT3G19010 AT1G56650 AT5G24530 AT1G75040 AT5G13930
GO:0009705	5.29	0.00656257	4	C vacuolar membrane (sensu Magnoliophyta)	0.01	AT3G51860 AT1G15690 AT2G38170 AT5G13930
GO:0044262	1.92	0.00662564	18	P cellular carbohydrate metabolism	0.03	AT4G23990 AT1G53500 AT4G22590 AT3G14210 AT5G18200 AT2G35840 AT5G48300 AT3G02350 AT3G19710 AT4G10120 AT5G24420 AT5G01410 AT1G56190 AT4G39210 AT4G25900 AT2G14620 AT1G78570 AT4G13770
GO:0046483	2.5	0.00707917	10	P heterocycle metabolism	0.02	AT2G17720 AT4G22570 AT3G51820 AT4G29740 AT1G58290 AT1G69720 AT3G17390 AT3G44300 AT4G27440 AT5G01410
GO:0046148	3.53	0.0070981	6	P pigment biosynthesis	0.01	AT4G27440 AT3G51820 AT1G56650 AT1G75040 AT5G13930 AT1G58290
GO:0016265	3.12	0.00732503	7	P death	0.01	AT3G48090 AT2G26560 AT4G14400 AT3G52400 AT3G11820 AT1G19250 AT4G12720
GO:0008219	3.12	0.00732503	7	P cell death	0.01	AT3G48090 AT2G26560 AT4G14400 AT3G52400 AT3G11820 AT1G19250 AT4G12720
GO:0006970	2.36	0.00742599	11	P response to osmotic stress	0.02	AT5G49480 AT2G39800 AT1G15690 AT2G24040 AT1G56650 AT3G55610 AT3G45640 AT2G38170 AT1G05850 AT4G12720 AT5G01410
GO:0006979	2.32	0.00857258	11	P response to oxidative stress	0.02	AT3G48090 AT1G75280 AT5G61640 AT4G02380 AT1G09210 AT5G20230 AT1G45145 AT3G45640 AT4G12720 AT5G01410 AT5G13930
GO:0009651	2.43	0.00861325	10	P response to salt stress	0.02	AT5G49480 AT2G39800 AT1G15690 AT2G24040 AT1G56650 AT3G55610 AT2G38170 AT1G05850 AT4G12720 AT5G01410
GO:0006875	3.92	0.00883204	5	P metal ion homeostasis	0.01	AT3G51860 AT3G09390 AT2G29120 AT2G38170 AT3G07520
GO:0043492	2.42	0.0089485	10	F ATPase activity, coupled to movement of substances	0.02	AT3G57330 AT3G13080 AT3G22910 AT3G25610 AT5G06530 AT3G55110 AT3G13100 AT4G34720 AT5G04930 AT3G55130
GO:0042626	2.42	0.0089485	10	F ATPase activity, coupled to transmembrane movement of substances	0.02	AT3G57330 AT3G13080 AT3G22910 AT3G25610 AT5G06530 AT3G55110 AT3G13100 AT4G34720 AT5G04930 AT3G55130
GO:0009812	3.85	0.00953099	5	P flavonoid metabolism	0.01	AT3G19010 AT1G56650 AT5G24530 AT1G75040 AT5G13930
GO:0016820	2.39	0.0096489	10	F hydrolase activity, acting on acid anhydrides, catalyzing transmembrane movement of substances	0.02	AT3G57330 AT3G13080 AT3G22910 AT3G25610 AT5G06530 AT3G55110 AT3G13100 AT4G34720 AT5G04930 AT3G55130
GO:0016298	2.71	0.00978259	8	F lipase activity	0.01	AT3G48090 AT3G52430 AT1G28610 AT2G42690 AT5G24210 AT2G26560 AT1G45201 AT5G24200
GO:0009308	1.93	0.00985026	16	P amine metabolism	0.02	AT2G26080 AT4G08870 AT4G29740 AT1G17290 AT5G28030 AT5G14060 AT3G55610 AT5G01410 AT2G17720 AT2G39800 AT5G65010 AT3G17390 AT2G22810 AT4G13890 AT5G56760 AT5G14200
GO:0015994	4.7	0.00998312	4	P chlorophyll metabolism	0.01	AT4G27440 AT3G51820 AT5G01410 AT1G58290
GO:0009069	4.7	0.00998312	4	P serine family amino acid metabolism	0.01	AT2G26080 AT4G13890 AT5G56760 AT5G28030
GO:0015297	2.69	0.0102366	8	F antiporter activity	0.01	AT3G26590 AT3G08580 AT3G51860 AT1G71140 AT3G01550 AT1G61800 AT2G38170 AT5G64290
GO:0030003	3.78	0.0102671	5	P cation homeostasis	0.01	AT3G51860 AT3G09390 AT2G29120 AT2G38170 AT3G07520
GO:0009416	1.97	0.0104312	15	P response to light stimulus	0.02	AT2G29120 AT3G49120 AT1G52770 AT3G07520 AT1G58290 AT5G20230 AT2G41100 AT4G32280 AT4G04020 AT5G08790 AT1G75040 AT4G13770 AT1G67900 AT5G01410 AT5G13930
GO:0051119	2.91	0.0106441	7	F sugar transporter activity	0.01	AT3G18830 AT1G71880 AT5G17010 AT1G61800 AT3G01550 AT1G19450 AT5G26340
GO:0005198	1.72	0.0120267	21	F structural molecule activity	0.03	AT1G76930 AT1G21310 AT1G51110 AT1G77940 AT3G28900 AT3G16780 AT2G43150 AT3G02190 AT5G59850 AT3G16080 AT5G52810 AT4G31700 AT5G67510 AT4G16720 AT2G19740 AT3G47370 AT3G51880 AT4G04020 AT2G37270 AT3G44010 AT3G49010
GO:0009314	1.93	0.0121801	15	P response to radiation	0.02	AT2G29120 AT3G49120 AT1G52770 AT3G07520 AT1G58290 AT5G20230 AT2G41100 AT4G32280 AT4G04020 AT5G08790 AT1G75040 AT4G13770 AT1G67900 AT5G01410 AT5G13930
GO:0005618	2.12	0.0121966	12	C cell wall	0.02	AT5G44420 AT1G31580 AT5G53370 AT3G49120 AT1G21250 AT5G18470 AT2G14620 AT5G44130 AT2G45220 AT2G33530 AT2G26440 AT2G26010
GO:0009699	2.82	0.0123576	7	P phenylpropanoid biosynthesis	0.01	AT3G17390 AT3G19010 AT1G56650 AT1G05850 AT5G24530 AT1G75040 AT5G13930
GO:0006869	2.82	0.0123576	7	P lipid transport	0.01	AT4G12490 AT5G48490 AT3G22600 AT5G55460 AT2G44290 AT1G12090 AT1G62510
GO:0009737	2.18	0.013264	11	P response to abscisic acid stimulus	0.02	AT1G76930 AT2G39800 AT1G63840 AT3G15210 AT1G01560 AT4G23260 AT3G22060 AT3G55610 AT3G45640 AT4G04020 AT3G28210
GO:0006865	3.53	0.0135999	5	P amino acid transport	0.01	AT4G35180 AT1G44100 AT3G54830 AT5G49630 AT5G40780
GO:0006873	3.53	0.0135999	5	P cell ion homeostasis	0.01	AT3G51860 AT3G09390 AT2G29120 AT2G38170 AT3G07520
GO:0006778	3.53	0.0135999	5	P porphyrin metabolism	0.01	AT1G69720 AT4G27440 AT3G51820 AT5G01410 AT1G58290
GO:0015837	3.53	0.0135999	5	P amine transport	0.01	AT4G35180 AT1G44100 AT3G54830 AT5G49630 AT5G40780
GO:0030312	2.08	0.0137447	12	C external encapsulating structure	0.02	AT5G44420 AT1G31580 AT5G53370 AT3G49120 AT1G21250 AT5G18470 AT2G14620 AT5G44130 AT2G45220 AT2G33530 AT2G26440 AT2G26010
GO:0008324	1.9	0.0138058	15	F cation transporter activity	0.02	AT3G18830 AT2G35060 AT3G57330 AT2G46440 AT3G22910 AT1G55910 AT3G25610 AT4G34720 AT1G76530 AT3G51860 AT5G04930 AT5G45380 AT1G71880 AT2G38170 AT5G26340
GO:0008652	2.53	0.0144496	8	P amino acid biosynthesis	0.01	AT3G17390 AT2G39800 AT5G56760 AT5G14200 AT3G55610 AT5G28030 AT5G65010 AT5G14060
GO:0000325	4.13	0.0156525	4	C vacuole (sensu Magnoliophyta)	0.01	AT3G51860 AT1G15690 AT2G38170 AT5G13930
GO:0050801	3.31	0.0175933	5	P ion homeostasis	0.01	AT3G51860 AT3G09390 AT2G29120 AT2G38170 AT3G07520
GO:0015662	3.94	0.0183866	4	F ATPase activity, coupled to transmembrane movement of ions, phosphorylative mechanism	0.01	AT3G57330 AT5G04930 AT3G22910 AT3G25610
GO:0005516	2.27	0.0187309	9	F calmodulin binding	0.01	AT4G33050 AT3G57330 AT5G26920 AT1G22070 AT2G46440 AT3G22910 AT2G26190 AT2G46430 AT1G73805
GO:0031090	1.55	0.0194753	26	C organelle membrane	0.04	AT4G05020 AT2G22360 AT1G15690 AT3G13080 AT3G08580 AT1G51110 AT1G72820 AT3G51860 AT3G51890 AT5G01530 AT3G27690 AT3G63160 AT5G19760 AT5G15090 AT3G51820 AT1G67090 AT2G30790 AT4G27440 AT5G14040 AT2G45740 AT3G19720 AT2G38170 AT5G43750 AT4G04020 AT4G15510 AT5G13930
GO:0015144	2.58	0.0195012	7	F carbohydrate transporter activity	0.01	AT3G18830 AT1G71880 AT5G17010 AT1G61800 AT3G01550 AT1G19450 AT5G26340
GO:0005774	3.21	0.0198525	5	C vacuolar membrane	0.01	AT3G51860 AT1G15690 AT3G13080 AT2G38170 AT5G13930
GO:0031984	1.86	0.02027	14	C organelle subcompartment	0.02	AT3G63160 AT3G27690 AT1G76100 AT3G02230 AT2G22360 AT3G51820 AT1G51110 AT1G67090 AT2G30790 AT5G01530 AT4G27440 AT5G43750 AT4G04020 AT4G15510
GO:0016051	2.13	0.0203864	10	P carbohydrate biosynthesis	0.02	AT4G23990 AT4G39210 AT1G53500 AT4G22590 AT2G35840 AT5G48300 AT3G02350 AT3G19710 AT1G78570 AT4G13770
GO:0000097	5.08	0.0205053	3	P sulfur amino acid biosynthesis	0	AT3G17390 AT5G56760 AT5G28030
GO:0005887	5.08	0.0205053	3	C integral to plasma membrane	0	AT2G34940 AT1G30900 AT4G20110
GO:0004672	1.65	0.0207883	20	F protein kinase activity	0.03	AT2G13790 AT1G51660 AT1G66880 AT1G52290 AT1G21240 AT1G01560 AT1G21270 AT1G08650 AT4G21380 AT2G43850 AT2G31880 AT3G45640 AT4G35310 AT4G00970 AT4G18250 AT4G23170 AT5G58350 AT4G23260 AT1G70250 AT1G65790
GO:0042623	1.9	0.0212151	13	F ATPase activity, coupled	0.02	AT3G57330 AT1G31970 AT3G13080 AT3G13920 AT3G22910 AT3G25610 AT5G06530 AT3G55110 AT3G13100 AT4G34720 AT5G04930 AT3G55130 AT2G28600
GO:0000096	3.76	0.0213993	4	P sulfur amino acid metabolism	0.01	AT3G17390 AT2G22810 AT5G56760 AT5G28030
GO:0006575	2.1	0.0223422	10	P amino acid derivative metabolism	0.02	AT4G08870 AT2G17720 AT5G24530 AT3G17390 AT2G22810 AT3G19010 AT1G56650 AT1G05850 AT1G75040 AT5G13930
GO:0010224	4.88	0.0227821	3	P response to UV-B	0	AT1G75040 AT5G13930 AT5G01410
GO:0009309	2.26	0.0264318	8	P amine biosynthesis	0.01	AT3G17390 AT2G39800 AT5G56760 AT5G14200 AT3G55610 AT5G28030 AT5G65010 AT5G14060
GO:0009991	3.53	0.0264544	4	P response to extracellular stimulus	0.01	AT5G45380 AT2G14610 AT1G71040 AT4G02380
GO:0006520	1.83	0.0270003	13	P amino acid metabolism	0.02	AT2G26080 AT2G39800 AT1G17290 AT5G28030 AT5G65010 AT5G14060 AT3G17390 AT2G22810 AT4G13890 AT5G56760 AT3G55610 AT5G14200 AT5G01410
GO:0031226	4.54	0.0277304	3	C intrinsic to plasma membrane	0	AT2G34940 AT1G30900 AT4G20110
GO:0015405	2.39	0.0280409	7	F P-P-bond-hydrolysis-driven transporter activity	0.01	AT4G34720 AT1G29310 AT3G57330 AT1G15690 AT5G04930 AT3G22910 AT3G25610
GO:0009535	1.87	0.0290981	12	C thylakoid membrane (sensu Viridiplantae)	0.02	AT3G63160 AT3G27690 AT2G22360 AT3G51820 AT1G51110 AT1G67090 AT2G30790 AT5G01530 AT4G27440 AT5G43750 AT4G04020 AT4G15510
GO:0015399	2.37	0.029124	7	F primary active transporter activity	0.01	AT4G34720 AT1G29310 AT3G57330 AT1G15690 AT5G04930 AT3G22910 AT3G25610
GO:0042625	2.9	0.0292226	5	F ATPase activity, coupled to transmembrane movement of ions	0.01	AT4G34720 AT3G57330 AT5G04930 AT3G22910 AT3G25610
GO:0008643	2.9	0.0292226	5	P carbohydrate transport	0.01	AT3G18830 AT5G17010 AT1G61800 AT3G01550 AT1G19450
GO:0016706	2.9	0.0292226	5	F oxidoreductase activity, acting on paired donors, with incorporation or reduction of molecular oxygen, 2-oxoglutarate as one donor, and incorporation	0.01	AT2G17720 AT3G19010 AT4G10500 AT5G24530 AT3G13610
GO:0005773	2.57	0.0300591	6	C vacuole	0.01	AT3G51860 AT1G15690 AT3G13080 AT3G55130 AT2G38170 AT5G13930
GO:0009411	3.39	0.0301889	4	P response to UV	0.01	AT1G75040 AT4G13770 AT5G13930 AT5G01410
GO:0005484	4.38	0.0304013	3	F SNAP receptor activity	0	AT3G52400 AT5G61210 AT3G11820
GO:0009698	2.33	0.0313742	7	P phenylpropanoid metabolism	0.01	AT3G17390 AT3G19010 AT1G56650 AT1G05850 AT5G24530 AT1G75040 AT5G13930
GO:0004674	1.77	0.034616	13	F protein serine/threonine kinase activity	0.02	AT2G13790 AT1G66880 AT4G18250 AT1G21240 AT1G01560 AT1G21270 AT1G08650 AT1G70250 AT4G21380 AT2G31880 AT1G65790 AT3G45640 AT4G35310
GO:0042651	1.81	0.0351652	12	C thylakoid membrane	0.02	AT3G63160 AT3G27690 AT2G22360 AT3G51820 AT1G51110 AT1G67090 AT2G30790 AT5G01530 AT4G27440 AT5G43750 AT4G04020 AT4G15510
GO:0042398	2.13	0.0355773	8	P amino acid derivative biosynthesis	0.01	AT5G24530 AT3G17390 AT2G22810 AT3G19010 AT1G56650 AT1G05850 AT5G13930 AT1G75040
GO:0000785	2.75	0.0356456	5	C chromatin	0.01	AT4G40030 AT4G40040 AT3G51880 AT5G54640 AT5G59910
GO:0000267	4.1	0.0361332	3	C cell fraction	0	AT5G61210 AT1G53500 AT1G78570
GO:0006118	1.51	0.0372373	22	P electron transport	0.03	AT2G15620 AT4G05020 AT1G03850 AT1G19250 AT3G59050 AT5G20230 AT4G27710 AT5G18600 AT4G25650 AT5G44390 AT4G15680 AT3G26290 AT4G37370 AT1G76100 AT5G36220 AT3G26320 AT3G26230 AT5G03630 AT4G39510 AT4G04020 AT1G33720 AT4G22690
GO:0006066	2.01	0.0372538	9	P alcohol metabolism	0.01	AT1G56190 AT1G53500 AT5G08030 AT4G25900 AT5G24150 AT5G18200 AT5G24160 AT1G78570 AT5G24420
GO:0000786	3.14	0.0385464	4	C nucleosome	0.01	AT4G40030 AT4G40040 AT5G54640 AT5G59910
GO:0008171	3.97	0.0391922	3	F O-methyltransferase activity	0	AT1G64970 AT3G44860 AT5G50240
GO:0006944	3.97	0.0391922	3	P membrane fusion	0	AT3G52400 AT5G61210 AT3G11820
GO:0015171	3.97	0.0391922	3	F amino acid transporter activity	0	AT1G44100 AT5G49630 AT5G40780
GO:0009534	1.74	0.0393656	13	C thylakoid (sensu Viridiplantae)	0.02	AT3G63160 AT3G27690 AT1G76100 AT2G22360 AT3G51820 AT1G51110 AT1G67090 AT2G30790 AT5G01530 AT4G27440 AT5G43750 AT4G04020 AT4G15510
GO:0031976	1.74	0.0393656	13	C plastid thylakoid	0.02	AT3G63160 AT3G27690 AT1G76100 AT2G22360 AT3G51820 AT1G51110 AT1G67090 AT2G30790 AT5G01530 AT4G27440 AT5G43750 AT4G04020 AT4G15510
GO:0009066	3.08	0.0408221	4	P aspartate family amino acid metabolism	0.01	AT3G17390 AT2G22810 AT5G65010 AT5G14060
GO:0006457	1.89	0.0410079	10	P protein folding	0.02	AT4G21180 AT2G22360 AT5G06110 AT5G02500 AT5G02490 AT4G25340 AT4G38740 AT1G08450 AT5G56500 AT1G09080
GO:0044272	3.85	0.0423783	3	P sulfur compound biosynthesis	0	AT3G17390 AT5G56760 AT5G28030
GO:0031668	3.85	0.0423783	3	P cellular response to extracellular stimulus	0	AT5G45380 AT1G71040 AT4G02380
GO:0051716	3.85	0.0423783	3	P cellular response to stimulus	0	AT5G45380 AT1G71040 AT4G02380
GO:0016564	3.85	0.0423783	3	F transcriptional repressor activity	0	AT1G75280 AT3G56400 AT3G15210
GO:0003743	2.61	0.0428747	5	F translation initiation factor activity	0.01	AT4G38710 AT1G54290 AT3G13920 AT1G13950 AT1G69410
GO:0016638	3.74	0.0456902	3	F oxidoreductase activity, acting on the CH-NH2 group of donors	0	AT2G26080 AT1G03400 AT4G29740
GO:0005478	3.74	0.0456902	3	F intracellular transporter activity	0	AT3G52400 AT5G61210 AT3G11820
GO:0019825	1.84	0.0475416	10	F oxygen binding	0.02	AT4G37370 AT5G36220 AT3G26320 AT3G26230 AT4G27710 AT4G39510 AT3G26290 AT4G13770 AT4G22690 AT1G33720
GO:0016903	2.92	0.048097	4	F oxidoreductase activity, acting on the aldehyde or oxo group of donors	0.01	AT3G48000 AT3G55610 AT5G50850 AT1G58290
GO:0005216	2.52	0.048834	5	F ion channel activity	0.01	AT5G15090 AT2G29120 AT2G46440 AT2G46430 AT3G07520
GO:0016829	1.68	0.0492378	13	F lyase activity	0.02	AT2G43100 AT1G53500 AT3G51450 AT5G28030 AT4G18440 AT1G67090 AT2G22810 AT4G25290 AT5G36160 AT3G51440 AT3G52720 AT1G78570 AT3G51430
GO:0015893	2.87	0.0506709	4	P drug transport	0.01	AT3G26590 AT3G55130 AT1G71140 AT5G44050
GO:0006725	1.71	0.0509347	12	P aromatic compound metabolism	0.02	AT4G22570 AT4G29740 AT2G39420 AT5G24530 AT3G17390 AT3G44300 AT1G52510 AT3G19010 AT1G56650 AT1G05850 AT1G75040 AT5G13930
GO:0005783	1.7	0.053062	12	C endoplasmic reticulum	0.02	AT4G21180 AT3G13410 AT4G37370 AT5G07340 AT1G09210 AT1G08450 AT4G29520 AT2G46170 AT1G09080 AT3G51440 AT3G51430 AT5G13930
GO:0010033	2.78	0.0560405	4	P response to organic substance	0.01	AT3G16530 AT1G56650 AT3G45640 AT5G08790
GO:0009743	2.78	0.0560405	4	P response to carbohydrate stimulus	0.01	AT3G16530 AT1G56650 AT3G45640 AT5G08790
GO:0031667	3.43	0.0563638	3	P response to nutrient levels	0	AT5G45380 AT2G14610 AT1G71040
GO:0008289	2.04	0.05694	7	F lipid binding	0.01	AT4G12490 AT5G48490 AT3G22600 AT5G55460 AT2G44290 AT1G12090 AT1G62510
GO:0005507	2.19	0.0573762	6	F copper ion binding	0.01	AT5G20230 AT1G76100 AT1G07610 AT3G09390 AT1G71040 AT5G02380
GO:0015036	2.19	0.0573762	6	F disulfide oxidoreductase activity	0.01	AT4G05020 AT5G18600 AT1G45145 AT4G15680 AT5G38900 AT1G03850
GO:0042493	2.73	0.0588356	4	P response to drug	0.01	AT3G26590 AT3G55130 AT1G71140 AT5G44050
GO:0009414	2.17	0.0593308	6	P response to water deprivation	0.01	AT2G39800 AT1G33560 AT2G44060 AT1G15690 AT1G05850 AT4G02380
GO:0016620	3.34	0.0601615	3	F oxidoreductase activity, acting on the aldehyde or oxo group of donors, NAD or NADP as acceptor	0	AT3G48000 AT3G55610 AT1G58290
GO:0016759	3.34	0.0601615	3	F cellulose synthase activity	0	AT3G02230 AT4G23990 AT5G09870
GO:0044436	1.62	0.0618209	13	C thylakoid part	0.02	AT3G63160 AT3G27690 AT1G76100 AT2G22360 AT3G51820 AT1G51110 AT1G67090 AT2G30790 AT5G01530 AT4G27440 AT5G43750 AT4G04020 AT4G15510
GO:0009914	3.26	0.0640758	3	P hormone transport	0	AT1G76530 AT1G15690 AT5G13930
GO:0009926	3.26	0.0640758	3	P auxin polar transport	0	AT1G76530 AT1G15690 AT5G13930
GO:0005351	2.33	0.0645441	5	F sugar porter activity	0.01	AT3G18830 AT1G71880 AT5G17010 AT1G19450 AT5G26340
GO:0019318	2.12	0.0654302	6	P hexose metabolism	0.01	AT5G18200 AT1G56190 AT1G53500 AT4G25900 AT1G78570 AT5G24420
GO:0015268	2.08	0.0696928	6	F alpha-type channel activity	0.01	AT5G15090 AT2G29120 AT5G45380 AT2G46440 AT2G46430 AT3G07520
GO:0050662	2.57	0.0707414	4	F coenzyme binding	0.01	AT5G02240 AT2G04450 AT1G32220 AT4G12720
GO:0006811	1.53	0.070807	15	P ion transport	0.02	AT2G35060 AT3G57330 AT5G15090 AT3G22910 AT1G55910 AT3G25610 AT4G34720 AT3G51860 AT5G20230 AT5G26690 AT5G60800 AT5G04930 AT2G46430 AT2G38170 AT5G50200
GO:0004091	2.07	0.071883	6	F carboxylesterase activity	0.01	AT1G56670 AT2G03980 AT3G14210 AT1G28610 AT1G57590 AT2G46930
GO:0015267	2.07	0.071883	6	F channel or pore class transporter activity	0.01	AT5G15090 AT2G29120 AT5G45380 AT2G46440 AT2G46430 AT3G07520
GO:0005984	3.1	0.0722456	3	P disaccharide metabolism	0	AT2G35840 AT4G22590 AT4G10120
GO:0009579	1.57	0.0750973	13	C thylakoid	0.02	AT3G63160 AT3G27690 AT1G76100 AT2G22360 AT3G51820 AT1G51110 AT1G67090 AT2G30790 AT5G01530 AT4G27440 AT5G43750 AT4G04020 AT4G15510
GO:0019438	1.91	0.0754773	7	P aromatic compound biosynthesis	0.01	AT3G17390 AT3G19010 AT1G56650 AT1G05850 AT5G24530 AT1G75040 AT5G13930
GO:0009415	2.03	0.0763805	6	P response to water	0.01	AT2G39800 AT1G33560 AT2G44060 AT1G15690 AT1G05850 AT4G02380
GO:0005342	3.02	0.0764964	3	F organic acid transporter activity	0	AT1G44100 AT5G49630 AT5G40780
GO:0016667	3.02	0.0764964	3	F oxidoreductase activity, acting on sulfur group of donors	0	AT1G62180 AT1G45145 AT5G61640
GO:0005199	3.02	0.0764964	3	F structural constituent of cell wall	0	AT1G76930 AT2G43150 AT1G21310
GO:0046943	3.02	0.0764964	3	F carboxylic acid transporter activity	0	AT1G44100 AT5G49630 AT5G40780
GO:0015674	2.49	0.0771215	4	P di-, tri-valent inorganic cation transport	0.01	AT5G20230 AT3G57330 AT2G38170 AT3G22910
GO:0003735	1.52	0.0823794	14	F structural constituent of ribosome	0.02	AT3G16080 AT4G31700 AT5G67510 AT4G16720 AT1G77940 AT2G19740 AT3G28900 AT3G16780 AT3G47370 AT3G44010 AT2G37270 AT3G02190 AT3G49010 AT5G59850
GO:0048037	2.42	0.0837795	4	F cofactor binding	0.01	AT5G02240 AT2G04450 AT1G32220 AT4G12720
GO:0031968	2.89	0.0853178	3	C organelle outer membrane	0	AT3G63160 AT5G15090 AT3G19720
GO:0006779	2.82	0.0898834	3	P porphyrin biosynthesis	0	AT4G27440 AT3G51820 AT1G58290
GO:0004553	1.52	0.0900902	13	F hydrolase activity, hydrolyzing O-glycosyl compounds	0.02	AT3G57240 AT4G27820 AT1G02360 AT5G60950 AT3G47540 AT4G00490 AT1G22650 AT2G31865 AT1G26560 AT2G32290 AT2G43570 AT1G05850 AT3G57260
GO:0006413	2.35	0.0907089	4	P translational initiation	0.01	AT1G54290 AT3G13920 AT1G13950 AT1G69410
GO:0019725	1.94	0.0908043	6	P cell homeostasis	0.01	AT3G51860 AT3G09390 AT2G29120 AT2G38170 AT1G21270 AT3G07520
GO:0009408	2.1	0.0913193	5	P response to heat	0.01	AT1G09080 AT5G02500 AT5G02490 AT1G05850 AT4G26840
GO:0005976	1.92	0.0933425	6	P polysaccharide metabolism	0.01	AT4G00490 AT2G14620 AT4G23990 AT4G39210 AT5G48300 AT2G32290
GO:0016836	2.32	0.0942733	4	F hydro-lyase activity	0.01	AT2G43100 AT1G53500 AT3G52720 AT1G78570
GO:0019829	2.7	0.0993115	3	F cation-transporting ATPase activity	0	AT4G34720 AT3G57330 AT3G22910
GO:0045229	1.7	0.100752	8	P external encapsulating structure organization and biogenesis	0.01	AT3G02230 AT2G45220 AT5G53370 AT2G43150 AT1G21310 AT2G20750 AT2G26440 AT5G09870
GO:0007047	1.7	0.100752	8	P cell wall organization and biogenesis	0.01	AT3G02230 AT2G45220 AT5G53370 AT2G43150 AT1G21310 AT2G20750 AT2G26440 AT5G09870
GO:0046873	2.02	0.103407	5	F metal ion transporter activity	0.01	AT2G35060 AT3G57330 AT2G38170 AT3G22910 AT1G55910
GO:0019867	2.65	0.104169	3	C outer membrane	0	AT3G63160 AT5G15090 AT3G19720
GO:0016044	2.65	0.104169	3	P membrane organization and biogenesis	0	AT3G52400 AT5G61210 AT3G11820
GO:0030599	2.23	0.105354	4	F pectinesterase activity	0.01	AT1G41830 AT2G45220 AT5G53370 AT2G26440
GO:0009642	2.59	0.109118	3	P response to light intensity	0	AT5G20230 AT2G41100 AT4G04020
GO:0015276	3.53	0.109371	2	F ligand-gated ion channel activity	0	AT2G29120 AT3G07520
GO:0005996	1.83	0.112158	6	P monosaccharide metabolism	0.01	AT5G18200 AT1G56190 AT1G53500 AT4G25900 AT1G78570 AT5G24420
GO:0009664	1.96	0.112967	5	P cell wall organization and biogenesis (sensu Magnoliophyta)	0.01	AT3G02230 AT2G43150 AT1G21310 AT2G20750 AT5G09870
GO:0009527	3.39	0.117098	2	C plastid outer membrane	0	AT3G63160 AT3G19720
GO:0009624	2.49	0.11928	3	P response to nematode	0	AT3G51860 AT1G71880 AT5G64290
GO:0042592	1.79	0.12077	6	P homeostasis	0.01	AT3G51860 AT3G09390 AT2G29120 AT2G38170 AT1G21270 AT3G07520
GO:0030508	2.12	0.120996	4	F thiol-disulfide exchange intermediate activity	0.01	AT5G18600 AT1G45145 AT4G15680 AT1G03850
GO:0044427	1.91	0.122934	5	C chromosomal part	0.01	AT4G40030 AT4G40040 AT3G51880 AT5G54640 AT5G59910
GO:0016641	3.26	0.124958	2	F oxidoreductase activity, acting on the CH-NH2 group of donors, oxygen as acceptor	0	AT1G03400 AT4G29740
GO:0009505	1.66	0.132653	7	C cell wall (sensu Magnoliophyta)	0.01	AT5G44130 AT2G33530 AT2G45220 AT3G49120 AT1G21250 AT5G18470 AT2G26440
GO:0004437	3.14	0.132939	2	F inositol or phosphatidylinositol phosphatase activity	0	AT5G64000 AT3G02870
GO:0005982	3.14	0.132939	2	P starch metabolism	0	AT4G39210 AT5G48300
GO:0030076	3.14	0.132939	2	C light-harvesting complex	0	AT3G27690 AT5G01530
GO:0030001	1.59	0.133361	8	P metal ion transport	0.01	AT2G35060 AT3G57330 AT3G22910 AT3G51860 AT5G20230 AT5G60800 AT5G26690 AT2G38170
GO:0009110	2.31	0.140584	3	P vitamin biosynthesis	0	AT1G64970 AT3G02870 AT5G01410
GO:0015082	2.31	0.140584	3	F di-, tri-valent inorganic cation transporter activity	0	AT3G57330 AT2G38170 AT3G22910
GO:0009267	3.02	0.141033	2	P cellular response to starvation	0	AT5G45380 AT1G71040
GO:0042803	3.02	0.141033	2	F protein homodimerization activity	0	AT5G01410 AT4G12720
GO:0031669	3.02	0.141033	2	P cellular response to nutrient levels	0	AT5G45380 AT1G71040
GO:0044431	1.99	0.141845	4	C Golgi apparatus part	0.01	AT2G34940 AT3G02230 AT1G30900 AT4G20110
GO:0016835	1.81	0.14403	5	F carbon-oxygen lyase activity	0.01	AT2G43100 AT1G53500 AT3G52720 AT5G28030 AT1G78570
GO:0006855	2.27	0.146098	3	P multidrug transport	0	AT3G26590 AT1G71140 AT5G44050
GO:0006605	1.79	0.14769	5	P protein targeting	0.01	AT2G34940 AT1G30900 AT3G52400 AT4G20110 AT3G11820
GO:0030551	2.92	0.149227	2	F cyclic nucleotide binding	0	AT2G46440 AT2G46430
GO:0031326	2.92	0.149227	2	P regulation of cellular biosynthesis	0	AT1G75040 AT5G13930
GO:0009067	2.92	0.149227	2	P aspartate family amino acid biosynthesis	0	AT5G65010 AT5G14060
GO:0046527	1.95	0.150557	4	F glucosyltransferase activity	0.01	AT3G02230 AT4G23990 AT4G10120 AT5G09870
GO:0006333	1.95	0.150557	4	P chromatin assembly or disassembly	0.01	AT4G40030 AT4G40040 AT3G51880 AT5G59910
GO:0004289	2.23	0.151681	3	F subtilase activity	0	AT5G44530 AT1G32940 AT5G59130
GO:0006766	1.92	0.154988	4	P vitamin metabolism	0.01	AT1G64970 AT3G02870 AT5G24420 AT5G01410
GO:0006334	2.19	0.157332	3	P nucleosome assembly	0	AT4G40030 AT4G40040 AT5G59910
GO:0051606	2.82	0.157515	2	P detection of stimulus	0	AT2G41110 AT3G51920
GO:0009798	2.82	0.157515	2	P axis specification	0	AT3G44750 AT5G55250
GO:0004497	1.9	0.159468	4	F monooxygenase activity	0.01	AT5G24150 AT2G34770 AT4G13770 AT1G19250
GO:0031966	1.62	0.168378	6	C mitochondrial membrane	0.01	AT1G72820 AT4G05020 AT5G19760 AT5G15090 AT5G14040 AT3G08580
GO:0015979	1.71	0.170447	5	P photosynthesis	0.01	AT3G27690 AT2G30790 AT5G01530 AT4G04020 AT4G15510
GO:0009063	2.65	0.174332	2	P amino acid catabolism	0	AT2G26080 AT1G17290
GO:0006555	2.65	0.174332	2	P methionine metabolism	0	AT3G17390 AT2G22810
GO:0009310	2.65	0.174332	2	P amine catabolism	0	AT2G26080 AT1G17290
GO:0005743	1.69	0.174366	5	C mitochondrial inner membrane	0.01	AT1G72820 AT4G05020 AT5G19760 AT5G14040 AT3G08580
GO:0016810	1.8	0.182546	4	F hydrolase activity, acting on carbon-nitrogen (but not peptide) bonds	0.01	AT3G44300 AT4G08870 AT4G37550 AT5G09420
GO:0046351	2.57	0.182845	2	P disaccharide biosynthesis	0	AT2G35840 AT4G22590
GO:0042802	2.57	0.182845	2	F identical protein binding	0	AT5G01410 AT4G12720
GO:0016846	2.57	0.182845	2	F carbon-sulfur lyase activity	0	AT2G22810 AT5G36160
GO:0009636	2.02	0.186485	3	P response to toxin	0	AT1G74590 AT1G45145 AT3G09270
GO:0044270	2.49	0.191418	2	P nitrogen compound catabolism	0	AT2G26080 AT1G17290
GO:0042594	2.49	0.191418	2	P response to starvation	0	AT5G45380 AT1G71040
GO:0009809	2.49	0.191418	2	P lignin biosynthesis	0	AT3G17390 AT1G05850
GO:0008135	1.62	0.198575	5	F translation factor activity, nucleic acid binding	0.01	AT4G38710 AT1G54290 AT3G13920 AT1G13950 AT1G69410
GO:0006694	2.42	0.200042	2	P steroid biosynthesis	0	AT5G24150 AT5G24160
GO:0045182	1.6	0.202718	5	F translation regulator activity	0.01	AT4G38710 AT1G54290 AT3G13920 AT1G13950 AT1G69410
GO:0009889	2.29	0.217415	2	P regulation of biosynthesis	0	AT1G75040 AT5G13930
GO:0005102	2.29	0.217415	2	F receptor binding	0	AT1G66100 AT5G36910
GO:0009808	2.29	0.217415	2	P lignin metabolism	0	AT3G17390 AT1G05850
GO:0042545	1.66	0.221513	4	P cell wall modification	0.01	AT2G45220 AT5G53370 AT2G20750 AT2G26440
GO:0031977	1.81	0.229336	3	C thylakoid lumen	0	AT1G76100 AT2G30790 AT4G15510
GO:0009543	1.81	0.229336	3	C thylakoid lumen (sensu Viridiplantae)	0	AT1G76100 AT2G30790 AT4G15510
GO:0031978	1.81	0.229336	3	C plastid thylakoid lumen	0	AT1G76100 AT2G30790 AT4G15510
GO:0051243	1.63	0.231582	4	P negative regulation of cellular physiological process	0.01	AT3G15210 AT3G52400 AT3G11820 AT4G04020
GO:0048523	1.63	0.231582	4	P negative regulation of cellular process	0.01	AT3G15210 AT3G52400 AT3G11820 AT4G04020
GO:0015672	1.52	0.232482	5	P monovalent inorganic cation transport	0.01	AT4G34720 AT2G35060 AT3G51860 AT3G57330 AT3G22910
GO:0009064	2.17	0.234912	2	P glutamine family amino acid metabolism	0	AT2G39800 AT3G55610
GO:0031497	1.74	0.248234	3	P chromatin assembly	0	AT4G40030 AT4G40040 AT5G59910
GO:0006818	1.69	0.26096	3	P hydrogen transport	0	AT4G34720 AT3G57330 AT3G22910
GO:0015992	1.69	0.26096	3	P proton transport	0	AT4G34720 AT3G57330 AT3G22910
GO:0006767	1.67	0.267355	3	P water-soluble vitamin metabolism	0	AT3G02870 AT5G24420 AT5G01410
GO:0043094	1.97	0.270084	2	P metabolic compound salvage	0	AT4G22570 AT1G70580
GO:0006839	1.97	0.270084	2	P mitochondrial transport	0	AT1G72820 AT5G19760
GO:0042364	1.97	0.270084	2	P water-soluble vitamin biosynthesis	0	AT3G02870 AT5G01410
GO:0009523	1.97	0.270084	2	C photosystem II	0	AT2G30790 AT4G15510
GO:0004866	1.97	0.270084	2	F endopeptidase inhibitor activity	0	AT1G73325 AT2G43510
GO:0000302	1.92	0.278883	2	P response to reactive oxygen species	0	AT3G48090 AT4G02380
GO:0008757	1.63	0.280196	3	F S-adenosylmethionine-dependent methyltransferase activity	0	AT3G44860 AT5G50240 AT5G55250
GO:0042445	1.63	0.280196	3	P hormone metabolism	0	AT3G44300 AT2G22810 AT4G29740
GO:0000271	1.61	0.286639	3	P polysaccharide biosynthesis	0	AT4G23990 AT4G39210 AT5G48300
GO:0043284	1.61	0.286639	3	P biopolymer biosynthesis	0	AT4G23990 AT4G39210 AT5G48300
GO:0009407	1.84	0.296452	2	P toxin catabolism	0	AT1G74590 AT3G09270
GO:0042446	1.84	0.296452	2	P hormone biosynthesis	0	AT3G44300 AT2G22810
GO:0009832	1.84	0.296452	2	P cell wall biosynthesis (sensu Magnoliophyta)	0	AT3G02230 AT5G09870
GO:0009404	1.84	0.296452	2	P toxin metabolism	0	AT1G74590 AT3G09270
GO:0035251	1.8	0.305214	2	F UDP-glucosyltransferase activity	0	AT3G02230 AT4G10120
GO:0030414	1.76	0.313955	2	F protease inhibitor activity	0	AT1G73325 AT2G43510
GO:0009250	1.76	0.313955	2	P glucan biosynthesis	0	AT4G39210 AT5G48300
GO:0004364	1.73	0.322671	2	F glutathione transferase activity	0	AT1G74590 AT3G09270
GO:0009553	1.66	0.340016	2	P female gametophyte development	0	AT4G13890 AT4G33050
GO:0016811	1.57	0.365761	2	F hydrolase activity, acting on carbon-nitrogen (but not peptide) bonds, in linear amides	0	AT4G37550 AT5G09420
GO:0003755	1.57	0.365761	2	F peptidyl-prolyl cis-trans isomerase activity	0	AT4G25340 AT4G38740
GO:0008202	1.57	0.365761	2	P steroid metabolism	0	AT5G24150 AT5G24160
GO:0016859	1.54	0.374258	2	F cis-trans isomerase activity	0	AT4G25340 AT4G38740
GO:0031969	1.54	0.374258	2	C chloroplast membrane	0	AT3G63160 AT3G19720
GO:0004185	1.51	0.382708	2	F serine carboxypeptidase activity	0	AT2G27920 AT2G33530
GO:0015079	2.02	0.394803	1	F potassium ion transporter activity	0	AT2G35060
GO:0007031	2.02	0.394803	1	P peroxisome organization and biogenesis	0	AT2G45740
GO:0004197	2.02	0.394803	1	F cysteine-type endopeptidase activity	0	AT4G25110
GO:0000910	1.84	0.423079	1	P cytokinesis	0	AT5G61210
GO:0009756	1.76	0.436719	1	P carbohydrate mediated signaling	0	AT1G56650
GO:0047262	1.69	0.450036	1	F polygalacturonate 4-alpha-galacturonosyltransferase activity	0	AT3G02350
GO:0009225	1.69	0.450036	1	P nucleotide-sugar metabolism	0	AT1G78570
GO:0030125	1.63	0.463039	1	C clathrin vesicle coat	0	AT3G51890
GO:0030118	1.63	0.463039	1	C clathrin coat	0	AT3G51890
GO:0005624	1.63	0.463039	1	C membrane fraction	0	AT5G61210
GO:0009081	1.63	0.463039	1	P branched chain family amino acid metabolism	0	AT5G14200
GO:0006098	1.63	0.463039	1	P pentose-phosphate shunt	0	AT5G24420
GO:0019932	1.63	0.463039	1	P second-messenger-mediated signaling	0	AT3G51920
GO:0000145	1.63	0.463039	1	C exocyst	0	AT5G61010
GO:0051187	1.63	0.463039	1	P cofactor catabolism	0	AT1G69720
GO:0006740	1.57	0.475735	1	P NADPH regeneration	0	AT5G24420
GO:0016857	1.57	0.475735	1	F racemase and epimerase activity, acting on carbohydrates and derivatives	0	AT4G25900
GO:0030665	1.57	0.475735	1	C clathrin coated vesicle membrane	0	AT3G51890
GO:0004867	1.51	0.488132	1	F serine-type endopeptidase inhibitor activity	0	AT2G43510
GO:0008374	1.51	0.488132	1	F O-acyltransferase activity	0	AT5G56760
GO:0019395	1.51	0.488132	1	P fatty acid oxidation	0	AT5G48880
GO:0016604	1.51	0.488132	1	C nuclear body	0	AT3G15210
GO:0008168	1.49		6	F methyltransferase activity	0.01	AT1G64970 AT3G44860 AT4G25730 AT5G50240 AT4G13890 AT5G55250
GO:0005740	1.48		6	C mitochondrial envelope	0.01	AT1G72820 AT4G05020 AT5G19760 AT5G15090 AT5G14040 AT3G08580
GO:0043118	1.47		4	P negative regulation of physiological process	0.01	AT3G15210 AT3G52400 AT3G11820 AT4G04020
GO:0016741	1.47		6	F transferase activity, transferring one-carbon groups	0.01	AT1G64970 AT3G44860 AT4G25730 AT5G50240 AT4G13890 AT5G55250
GO:0016788	1.47		29	F hydrolase activity, acting on ester bonds	0.04	AT1G56670 AT2G03980 AT3G10940 AT4G22590 AT3G52430 AT5G08030 AT3G14210 AT1G34750 AT2G26560 AT2G35840 AT2G26440 AT5G24420 AT4G29260 AT2G28890 AT1G41830 AT3G48090 AT5G53370 AT5G64000 AT3G02870 AT1G28610 AT2G42690 AT4G24380 AT5G24210 AT2G46930 AT1G45201 AT2G45220 AT3G04480 AT1G57590 AT5G24200
GO:0006904	1.46		1	P vesicle docking during exocytosis	0	AT5G61010
GO:0009629	1.46		1	P response to gravity	0	AT5G13930
GO:0008238	1.46		3	F exopeptidase activity	0	AT2G27920 AT3G51800 AT2G33530
GO:0042435	1.46		1	P indole derivative biosynthesis	0	AT3G44300
GO:0006739	1.46		1	P NADP metabolism	0	AT5G24420
GO:0015491	1.46		2	F cation:cation antiporter activity	0	AT3G51860 AT2G38170
GO:0005840	1.46		12	C ribosome	0.02	AT3G16080 AT5G67510 AT4G16720 AT2G36170 AT3G28900 AT3G16780 AT2G19740 AT3G47370 AT3G44010 AT2G37270 AT3G02190 AT3G49010
GO:0003824	1.46		258	F catalytic activity	0.4	AT4G23220 AT4G22570 AT1G74590 AT3G44860 AT1G51660 AT1G78290 AT1G51890 AT4G22590 AT5G28030 AT4G18440 AT5G14060 AT3G44300 AT2G35840 AT2G32290 AT2G26440 AT4G12720 AT1G70580 AT1G56190 AT1G31540 AT1G21250 AT3G25610 AT5G06530 AT1G28610 AT5G65010 AT2G34770 AT4G25110 AT4G27440 AT5G09650 AT2G45220 AT4G01610 AT4G20110 AT1G32220 AT5G42830 AT2G15620 AT2G13790 AT4G04500 AT3G13080 AT5G09420 AT1G19250 AT4G21380…
GO:0010053	1.46		1	P root epidermal cell differentiation	0	AT1G05850
GO:0006810	1.45		78	P transport	0.12	AT5G48490 AT3G22910 AT1G55910 AT5G04930 AT3G26290 AT2G35060 AT1G76100 AT5G55460 AT2G44290 AT3G25610 AT5G03630 AT3G52400 AT4G20110 AT5G49630 AT3G01550 AT5G64290 AT5G50200 AT2G15620 AT3G08580 AT3G13080 AT1G19250 AT3G59050 AT1G76530 AT1G75370 AT5G17010 AT4G15680 AT1G71140 AT2G34940 AT4G35180 AT1G12090 AT5G36220 AT5G61010 AT3G26230 AT3G55130 AT4G04020 AT5G44050 AT5G13930 AT3G26590 AT4G05020 AT4G12490…
GO:0006464	1.45		53	P protein modification	0.08	AT4G23220 AT5G50240 AT1G78290 AT1G66880 AT1G51890 AT3G10940 AT1G21240 AT1G51790 AT4G23140 AT2G40270 AT5G49760 AT4G02890 AT2G31880 AT1G11330 AT1G01680 AT4G23130 AT4G04490 AT4G35310 AT4G23150 AT5G02290 AT4G04570 AT5G60900 AT1G56120 AT3G27540 AT1G65790 AT2G33580 AT2G13790 AT1G14370 AT4G04500 AT4G11890 AT1G52290 AT5G61640 AT1G51805 AT1G21270 AT1G08650 AT2G36170 AT4G21380 AT2G43850 AT1G29720 AT5G25440…
GO:0031974	1.45		13	C membrane-enclosed lumen	0.02	AT1G48920 AT1G76100 AT1G26470 AT3G15210 AT4G32720 AT3G44750 AT1G56110 AT2G30790 AT1G09080 AT3G55130 AT4G15510 AT2G39250 AT4G25630
GO:0051179	1.45		79	P localization	0.12	AT5G48490 AT3G22910 AT1G55910 AT5G04930 AT3G26290 AT2G35060 AT1G76100 AT5G55460 AT2G44290 AT3G25610 AT5G03630 AT3G52400 AT4G20110 AT5G49630 AT3G01550 AT5G64290 AT5G50200 AT2G15620 AT3G08580 AT3G13080 AT1G19250 AT3G59050 AT1G76530 AT1G75370 AT5G17010 AT4G15680 AT1G71140 AT2G34940 AT4G35180 AT1G12090 AT5G36220 AT5G61010 AT3G26230 AT3G55130 AT4G04020 AT5G44050 AT5G13930 AT3G26590 AT4G05020 AT4G12490…
GO:0043233	1.45		13	C organelle lumen	0.02	AT1G48920 AT1G76100 AT1G26470 AT3G15210 AT4G32720 AT3G44750 AT1G56110 AT2G30790 AT1G09080 AT3G55130 AT4G15510 AT2G39250 AT4G25630
GO:0051234	1.45		79	P establishment of localization	0.12	AT5G48490 AT3G22910 AT1G55910 AT5G04930 AT3G26290 AT2G35060 AT1G76100 AT5G55460 AT2G44290 AT3G25610 AT5G03630 AT3G52400 AT4G20110 AT5G49630 AT3G01550 AT5G64290 AT5G50200 AT2G15620 AT3G08580 AT3G13080 AT1G19250 AT3G59050 AT1G76530 AT1G75370 AT5G17010 AT4G15680 AT1G71140 AT2G34940 AT4G35180 AT1G12090 AT5G36220 AT5G61010 AT3G26230 AT3G55130 AT4G04020 AT5G44050 AT5G13930 AT3G26590 AT4G05020 AT4G12490…
GO:0004180	1.44		2	F carboxypeptidase activity	0	AT2G27920 AT2G33530
GO:0006812	1.44		12	P cation transport	0.02	AT2G35060 AT3G57330 AT3G22910 AT1G55910 AT3G25610 AT3G51860 AT4G34720 AT5G20230 AT5G26690 AT5G60800 AT5G04930 AT2G38170
GO:0006820	1.44		2	P anion transport	0	AT5G15090 AT5G50200
GO:0044434	1.44		15	C chloroplast part	0.02	AT3G63160 AT3G27690 AT1G76100 AT2G22360 AT3G51820 AT1G51110 AT1G67090 AT2G30790 AT5G01530 AT4G27440 AT5G09650 AT3G19720 AT5G43750 AT4G04020 AT4G15510
GO:0004712	1.44		2	F protein threonine/tyrosine kinase activity	0	AT1G51660 AT2G43850
GO:0008361	1.43		5	P regulation of cell size	0.01	AT3G49120 AT1G05850 AT2G20750 AT1G21270 AT5G08790
GO:0005694	1.43		5	C chromosome	0.01	AT4G40030 AT4G40040 AT3G51880 AT5G54640 AT5G59910
GO:0006073	1.43		3	P glucan metabolism	0	AT2G14620 AT4G39210 AT5G48300
GO:0031225	1.43		8	C anchored to membrane	0.01	AT3G44100 AT5G20230 AT5G44130 AT3G22600 AT3G51330 AT2G44290 AT2G23130 AT2G17120
GO:0016765	1.42		4	F transferase activity, transferring alkyl or aryl (other than methyl) groups	0.01	AT3G17390 AT1G74590 AT3G51820 AT3G09270
GO:0016798	1.42		14	F hydrolase activity, acting on glycosyl bonds	0.02	AT3G57240 AT4G27820 AT1G02360 AT5G60950 AT3G47540 AT4G00490 AT1G22650 AT2G14620 AT2G31865 AT1G26560 AT2G32290 AT2G43570 AT1G05850 AT3G57260
GO:0042430	1.41		1	P indole and derivative metabolism	0	AT3G44300
GO:0009853	1.41		1	P photorespiration	0	AT1G70580
GO:0046961	1.41		1	F hydrogen-transporting ATPase activity, rotational mechanism	0	AT4G34720
GO:0042434	1.41		1	P indole derivative metabolism	0	AT3G44300
GO:0005777	1.41		2	C peroxisome	0	AT1G70580 AT2G45740
GO:0048278	1.41		1	P vesicle docking	0	AT5G61010
GO:0004659	1.41		1	F prenyltransferase activity	0	AT3G51820
GO:0000902	1.41		6	P cellular morphogenesis	0.01	AT3G49120 AT1G05850 AT2G20750 AT1G21270 AT5G08790 AT5G53200
GO:0003682	1.41		1	F chromatin binding	0	AT3G51880
GO:0006887	1.41		1	P exocytosis	0	AT5G61010
GO:0042579	1.41		2	C microbody	0	AT1G70580 AT2G45740
GO:0004252	1.4		3	F serine-type endopeptidase activity	0	AT5G44530 AT1G32940 AT5G59130
GO:0009056	1.39		18	P catabolism	0.03	AT2G26080 AT1G74590 AT4G29740 AT1G17290 AT3G14210 AT4G02890 AT2G32290 AT2G43570 AT5G24420 AT1G56190 AT2G41110 AT1G02360 AT3G47540 AT4G00490 AT1G69720 AT3G09270 AT2G33580 AT2G17120
GO:0016773	1.39		21	F phosphotransferase activity, alcohol group as acceptor	0.03	AT2G13790 AT1G51660 AT1G66880 AT1G52290 AT1G21240 AT1G01560 AT1G21270 AT1G08650 AT4G21380 AT2G43850 AT2G31880 AT3G45640 AT4G35310 AT5G47050 AT4G00970 AT4G18250 AT4G23170 AT5G58350 AT4G23260 AT1G70250 AT1G65790
GO:0007154	1.38		30	P cell communication	0.05	AT1G51660 AT2G15080 AT1G22070 AT1G01560 AT3G52430 AT4G02380 AT1G19250 AT4G38740 AT2G31880 AT3G25010 AT3G45640 AT2G14610 AT4G12720 AT3G51920 AT3G11010 AT3G48090 AT2G32680 AT3G15210 AT3G28890 AT1G71040 AT1G21250 AT4G13900 AT3G56400 AT3G23120 AT1G65790 AT3G52400 AT1G56650 AT5G45380 AT3G11820 AT3G23110
GO:0016491	1.38		40	F oxidoreductase activity	0.06	AT4G05020 AT4G29740 AT5G38900 AT1G03850 AT1G03400 AT2G29170 AT5G24150 AT5G18600 AT2G47130 AT5G50850 AT3G13610 AT2G34770 AT3G19010 AT5G03630 AT1G62180 AT4G27440 AT4G13770 AT2G26080 AT2G15620 AT5G61640 AT2G37540 AT5G24530 AT1G58290 AT3G59050 AT1G19250 AT4G25650 AT4G10500 AT3G55610 AT5G44390 AT4G15680 AT2G29350 AT2G17720 AT1G53240 AT3G49120 AT1G69720 AT3G48000 AT1G45145 AT5G24160 AT5G14200 AT5G42250
GO:0016779	1.38		5	F nucleotidyltransferase activity	0.01	AT5G43780 AT5G18200 AT4G39210 AT5G48300 AT2G40520
GO:0044264	1.37		4	P cellular polysaccharide metabolism	0.01	AT2G14620 AT4G23990 AT4G39210 AT5G48300
GO:0005975	1.37		23	P carbohydrate metabolism	0.04	AT4G23990 AT1G53500 AT4G22590 AT3G14210 AT1G21270 AT5G18200 AT2G35840 AT5G48300 AT3G02350 AT3G19710 AT1G26560 AT2G32290 AT4G10120 AT5G24420 AT5G01410 AT4G27820 AT1G56190 AT4G39210 AT4G25900 AT4G00490 AT2G14620 AT1G78570 AT4G13770
GO:0043412	1.37		54	P biopolymer modification	0.08	AT4G23220 AT5G50240 AT1G78290 AT1G66880 AT1G51890 AT3G10940 AT1G21240 AT1G51790 AT4G23140 AT2G40270 AT5G49760 AT4G02890 AT2G31880 AT1G11330 AT1G01680 AT4G23130 AT4G04490 AT4G35310 AT4G23150 AT5G02290 AT4G04570 AT5G60900 AT1G56120 AT3G27540 AT1G65790 AT2G33580 AT2G13790 AT1G14370 AT4G04500 AT4G11890 AT1G52290 AT5G61640 AT1G51805 AT1G21270 AT1G08650 AT2G36170 AT4G21380 AT2G43850 AT1G29720 AT5G25440…
GO:0042170	1.37		2	C plastid membrane	0	AT3G63160 AT3G19720
GO:0005730	1.37		5	C nucleolus	0.01	AT1G48920 AT3G44750 AT1G56110 AT2G39250 AT4G25630
GO:0009521	1.37		2	C photosystem	0	AT2G30790 AT4G15510
GO:0016043	1.37		38	P cell organization and biogenesis	0.06	AT5G61210 AT2G20750 AT5G53200 AT1G30900 AT3G16780 AT4G40030 AT2G26440 AT5G09870 AT5G59910 AT3G02230 AT4G40040 AT5G20160 AT2G45740 AT3G52400 AT2G45220 AT3G19720 AT4G20110 AT1G05850 AT3G51880 AT1G21310 AT1G21270 AT1G72820 AT3G51890 AT3G28900 AT2G43150 AT5G08790 AT3G16080 AT1G48920 AT2G34940 AT5G19760 AT5G53370 AT3G49120 AT4G29350 AT2G19740 AT3G55130 AT3G11820 AT4G25630 AT3G49010
GO:0005261	1.37		1	F cation channel activity	0	AT2G46440
GO:0007568	1.37		2	P aging	0	AT2G29350 AT3G52430
GO:0010090	1.37		1	P trichome morphogenesis (sensu Magnoliophyta)	0	AT5G53200
GO:0031981	1.36		8	C nuclear lumen	0.01	AT1G48920 AT1G26470 AT3G15210 AT4G32720 AT1G56110 AT3G44750 AT4G25630 AT2G39250
GO:0012505	1.35		135	C endomembrane system	0.21	AT1G76930 AT1G51890 AT2G18690 AT3G26290 AT3G47480 AT1G66100 AT1G28610 AT4G01610 AT5G50200 AT2G13790 AT4G04500 AT1G21310 AT1G19250 AT4G21380 AT1G73325 AT2G32680 AT5G36220 AT3G22060 AT5G24160 AT3G23120 AT4G23140 AT2G40270 AT5G24150 AT1G76020 AT4G27710 AT2G37710 AT2G31880 AT1G24145 AT1G26560 AT4G08290 AT1G74300 AT4G23150 AT3G57240 AT1G63840 AT3G13100 AT5G60900 AT2G46930 AT1G09560 AT2G14620 AT1G45201…
GO:0010035	1.35		3	P response to inorganic substance	0	AT3G51860 AT1G07610 AT5G50200
GO:0004194	1.34		2	F pepsin A activity	0	AT3G51330 AT5G10760
GO:0006091	1.32		26	P generation of precursor metabolites and energy	0.04	AT2G15620 AT4G05020 AT4G22590 AT1G03850 AT1G19250 AT3G59050 AT5G20230 AT4G27710 AT5G18600 AT4G25650 AT5G44390 AT4G15680 AT3G26290 AT5G24420 AT5G01410 AT4G37370 AT1G76100 AT1G56190 AT5G36220 AT3G26320 AT3G26230 AT5G03630 AT4G39510 AT4G04020 AT1G33720 AT4G22690
GO:0030145	1.32		1	F manganese ion binding	0	AT1G09560
GO:0009735	1.32		2	P response to cytokinin stimulus	0	AT1G05850 AT1G03850
GO:0003924	1.32		1	F GTPase activity	0	AT3G19720
GO:0015931	1.32		1	P nucleobase, nucleoside, nucleotide and nucleic acid transport	0	AT3G08580
GO:0016854	1.32		1	F racemase and epimerase activity	0	AT4G25900
GO:0008509	1.32		3	F anion transporter activity	0	AT5G15090 AT5G64290 AT5G50200
GO:0019866	1.3		5	C organelle inner membrane	0.01	AT1G72820 AT4G05020 AT5G19760 AT5G14040 AT3G08580
GO:0004190	1.3		2	F aspartic-type endopeptidase activity	0	AT3G51330 AT5G10760
GO:0008026	1.28		3	F ATP-dependent helicase activity	0	AT1G31970 AT3G13920 AT2G28600
GO:0046982	1.28		1	F protein heterodimerization activity	0	AT5G01410
GO:0051082	1.28		3	F unfolded protein binding	0	AT4G21180 AT2G22360 AT5G56500
GO:0010114	1.28		1	P response to red light	0	AT4G32280
GO:0000904	1.28		1	P cellular morphogenesis during differentiation	0	AT5G53200
GO:0031224	1.28		22	C intrinsic to membrane	0.03	AT3G22600 AT2G24040 AT4G34720 AT1G76530 AT3G44100 AT5G20230 AT1G30900 AT3G06470 AT1G75000 AT2G34940 AT2G44290 AT3G51330 AT3G13100 AT3G25610 AT1G35350 AT5G44130 AT2G45740 AT4G20110 AT1G61800 AT3G01550 AT2G17120 AT2G23130
GO:0019752	1.27		17	P carboxylic acid metabolism	0.03	AT2G26080 AT5G48880 AT2G39800 AT1G17290 AT5G28030 AT3G02870 AT5G65010 AT5G14060 AT2G34770 AT3G17390 AT3G44300 AT2G22810 AT4G13890 AT5G56760 AT5G14200 AT3G55610 AT5G01410
GO:0045735	1.26		2	F nutrient reservoir activity	0	AT1G09560 AT2G26560
GO:0007165	1.26		25	P signal transduction	0.04	AT1G51660 AT2G15080 AT1G22070 AT1G01560 AT3G52430 AT1G19250 AT4G38740 AT2G31880 AT3G25010 AT3G45640 AT4G12720 AT3G51920 AT3G11010 AT3G48090 AT2G32680 AT3G28890 AT3G15210 AT1G21250 AT4G13900 AT3G56400 AT3G23120 AT1G56650 AT3G52400 AT3G11820 AT3G23110
GO:0044425	1.26		31	C membrane part	0.05	AT4G05020 AT3G22600 AT2G24040 AT4G34720 AT1G76530 AT3G44100 AT5G20230 AT1G30900 AT3G51890 AT3G06470 AT1G75000 AT3G63160 AT2G34940 AT1G71840 AT5G15090 AT2G44290 AT3G51330 AT3G25610 AT3G13100 AT1G35350 AT5G44130 AT2G30790 AT2G45740 AT4G20110 AT3G19720 AT1G61800 AT3G01550 AT3G11820 AT2G23130 AT4G15510 AT2G17120
GO:0044446	1.26		49	C intracellular organelle part	0.08	AT4G05020 AT2G22360 AT1G15690 AT3G44750 AT1G56110 AT1G30900 AT5G01530 AT4G40030 AT5G59910 AT3G63160 AT1G76100 AT3G02230 AT5G15090 AT3G15210 AT4G40040 AT5G54640 AT1G09080 AT4G27440 AT5G09650 AT2G45740 AT5G14040 AT3G19720 AT4G20110 AT2G38170 AT3G51880 AT3G08580 AT3G13080 AT1G26470 AT1G51110 AT1G72820 AT4G32720 AT3G51860 AT3G51890 AT3G27690 AT1G48920 AT2G34940 AT5G19760 AT3G51820 AT5G67510 AT1G67090…
GO:0044422	1.26		49	C organelle part	0.08	AT4G05020 AT2G22360 AT1G15690 AT3G44750 AT1G56110 AT1G30900 AT5G01530 AT4G40030 AT5G59910 AT3G63160 AT1G76100 AT3G02230 AT5G15090 AT3G15210 AT4G40040 AT5G54640 AT1G09080 AT4G27440 AT5G09650 AT2G45740 AT5G14040 AT3G19720 AT4G20110 AT2G38170 AT3G51880 AT3G08580 AT3G13080 AT1G26470 AT1G51110 AT1G72820 AT4G32720 AT3G51860 AT3G51890 AT3G27690 AT1G48920 AT2G34940 AT5G19760 AT3G51820 AT5G67510 AT1G67090…
GO:0006082	1.26		17	P organic acid metabolism	0.03	AT2G26080 AT5G48880 AT2G39800 AT1G17290 AT5G28030 AT3G02870 AT5G65010 AT5G14060 AT2G34770 AT3G17390 AT3G44300 AT2G22810 AT4G13890 AT5G56760 AT5G14200 AT3G55610 AT5G01410
GO:0016052	1.25		3	P carbohydrate catabolism	0	AT1G56190 AT3G14210 AT5G24420
GO:0005654	1.25		3	C nucleoplasm	0	AT4G32720 AT1G26470 AT3G15210
GO:0006769	1.25		1	P nicotinamide metabolism	0	AT5G24420
GO:0009968	1.25		1	P negative regulation of signal transduction	0	AT3G15210
GO:0009828	1.25		1	P cell wall loosening (sensu Magnoliophyta)	0	AT2G20750
GO:0050790	1.25		1	P regulation of enzyme activity	0	AT3G45640
GO:0044275	1.25		3	P cellular carbohydrate catabolism	0	AT1G56190 AT3G14210 AT5G24420
GO:0008236	1.25		5	F serine-type peptidase activity	0.01	AT2G27920 AT2G33530 AT5G44530 AT1G32940 AT5G59130
GO:0004683	1.25		1	F calmodulin regulated protein kinase activity	0	AT4G35310
GO:0044459	1.25		4	C plasma membrane part	0.01	AT2G34940 AT1G30900 AT1G71840 AT4G20110
GO:0005794	1.25		6	C Golgi apparatus	0.01	AT2G34940 AT3G02230 AT1G30900 AT3G02350 AT4G20110 AT4G00750
GO:0044435	1.24		15	C plastid part	0.02	AT3G63160 AT3G27690 AT1G76100 AT2G22360 AT3G51820 AT1G51110 AT1G67090 AT2G30790 AT5G01530 AT4G27440 AT5G09650 AT3G19720 AT5G43750 AT4G04020 AT4G15510
GO:0016758	1.24		7	F transferase activity, transferring hexosyl groups	0.01	AT3G02230 AT3G27540 AT2G30140 AT4G23990 AT3G02350 AT4G10120 AT5G09870
GO:0006323	1.23		4	P DNA packaging	0.01	AT4G40030 AT4G40040 AT3G51880 AT5G59910
GO:0044464	1.23		391	C cell part	0.6	AT1G51660 AT1G51890 AT2G37460 AT4G00750 AT2G35840 AT5G56500 AT2G18690 AT3G26290 AT2G26440 AT4G12720 AT1G70580 AT1G66100 AT1G76100 AT2G44290 AT1G31540 AT1G21250 AT3G25610 AT3G25717 AT3G52400 AT4G20110 AT3G01550 AT5G64290 AT2G13790 AT5G44420 AT4G04500 AT1G26470 AT3G08580 AT3G13080 AT1G21310 AT1G19250 AT4G32720 AT2G46170 AT3G28900 AT3G50930 AT2G34940 AT1G76240 AT1G48920 AT3G13410 AT3G27690 AT5G53370…
GO:0006325	1.23		4	P establishment and/or maintenance of chromatin architecture	0.01	AT4G40030 AT4G40040 AT3G51880 AT5G59910
GO:0005623	1.23		391	C cell	0.6	AT1G51660 AT1G51890 AT2G37460 AT4G00750 AT2G35840 AT5G56500 AT2G18690 AT3G26290 AT2G26440 AT4G12720 AT1G70580 AT1G66100 AT1G76100 AT2G44290 AT1G31540 AT1G21250 AT3G25610 AT3G25717 AT3G52400 AT4G20110 AT3G01550 AT5G64290 AT2G13790 AT5G44420 AT4G04500 AT1G26470 AT3G08580 AT3G13080 AT1G21310 AT1G19250 AT4G32720 AT2G46170 AT3G28900 AT3G50930 AT2G34940 AT1G76240 AT1G48920 AT3G13410 AT3G27690 AT5G53370…
GO:0006092	1.22		3	P main pathways of carbohydrate metabolism	0	AT1G56190 AT5G24420 AT5G01410
GO:0030136	1.21		1	C clathrin-coated vesicle	0	AT3G51890
GO:0009606	1.21		1	P tropism	0	AT2G41100
GO:0016021	1.21		14	C integral to membrane	0.02	AT2G34940 AT2G24040 AT3G25610 AT3G13100 AT1G76530 AT4G34720 AT1G30900 AT1G35350 AT2G45740 AT3G06470 AT4G20110 AT1G61800 AT3G01550 AT1G75000
GO:0042546	1.21		2	P cell wall biosynthesis	0	AT3G02230 AT5G09870
GO:0007389	1.21		2	P pattern specification	0	AT3G44750 AT5G55250
GO:0044448	1.21		1	C cell cortex part	0	AT5G61010
GO:0005938	1.21		1	C cell cortex	0	AT5G61010
GO:0044248	1.2		15	P cellular catabolism	0.02	AT2G26080 AT1G74590 AT4G29740 AT1G56190 AT1G02360 AT1G17290 AT3G47540 AT3G14210 AT1G69720 AT4G02890 AT3G09270 AT2G43570 AT2G17120 AT2G33580 AT5G24420
GO:0009826	1.2		3	P unidimensional cell growth	0	AT3G49120 AT2G20750 AT1G21270
GO:0005737	1.2		138	C cytoplasm	0.21	AT4G22570 AT1G74590 AT1G51660 AT4G22590 AT4G18440 AT4G00750 AT2G35840 AT5G56500 AT4G12720 AT4G21180 AT1G70580 AT1G76100 AT1G56190 AT3G25717 AT4G27440 AT5G09650 AT4G20110 AT3G01550 AT2G37270 AT5G64290 AT2G15620 AT3G22160 AT3G08580 AT3G13080 AT5G09420 AT2G36170 AT4G29520 AT2G43850 AT2G46170 AT3G28900 AT3G50930 AT2G43100 AT2G34940 AT1G76240 AT3G27690 AT3G13410 AT5G67510 AT5G58350 AT4G00490 AT5G07340…
GO:0043228	1.19		23	C non-membrane-bound organelle	0.04	AT2G36170 AT3G44750 AT1G56110 AT3G28900 AT3G16780 AT4G40030 AT3G02190 AT5G59910 AT3G16080 AT1G48920 AT4G40040 AT5G67510 AT4G16720 AT5G54640 AT4G29350 AT2G19740 AT3G47370 AT3G51880 AT2G37270 AT3G44010 AT2G39250 AT4G25630 AT3G49010
GO:0046983	1.19		2	F protein dimerization activity	0	AT5G01410 AT4G12720
GO:0007242	1.19		13	P intracellular signaling cascade	0.02	AT3G48090 AT1G51660 AT3G15210 AT1G22070 AT3G52430 AT1G19250 AT3G56400 AT3G52400 AT1G56650 AT3G45640 AT3G11820 AT4G12720 AT3G51920
GO:0043232	1.19		23	C intracellular non-membrane-bound organelle	0.04	AT2G36170 AT3G44750 AT1G56110 AT3G28900 AT3G16780 AT4G40030 AT3G02190 AT5G59910 AT3G16080 AT1G48920 AT4G40040 AT5G67510 AT4G16720 AT5G54640 AT4G29350 AT2G19740 AT3G47370 AT3G51880 AT2G37270 AT3G44010 AT2G39250 AT4G25630 AT3G49010
GO:0000160	1.18		2	P two-component signal transduction system (phosphorelay)	0	AT3G15210 AT3G45640
GO:0046872	1.18		39	F metal ion binding	0.06	AT5G39670 AT2G41090 AT3G44750 AT5G20230 AT1G09210 AT1G30900 AT5G26690 AT3G09390 AT4G15248 AT5G49480 AT3G47480 AT1G76100 AT5G47050 AT1G07610 AT1G63840 AT3G46090 AT1G09560 AT2G41100 AT1G08450 AT5G60800 AT4G20110 AT2G43290 AT5G10380 AT3G28210 AT2G46600 AT5G02380 AT3G46080 AT3G51920 AT2G34940 AT2G41110 AT4G14365 AT1G71040 AT2G41410 AT5G07340 AT2G30790 AT5G42250 AT3G52720 AT4G15510 AT2G26400
GO:0007155	1.18		1	P cell adhesion	0	AT5G44130
GO:0007582	1.18		336	P physiological process	0.52	AT1G78290 AT1G75280 AT1G51890 AT5G14060 AT3G44300 AT4G02890 AT2G35840 AT5G56500 AT2G32290 AT3G26290 AT2G26440 AT4G12720 AT1G70580 AT1G76100 AT2G44290 AT3G25610 AT5G65010 AT2G34770 AT3G52400 AT4G20110 AT3G01550 AT5G64290 AT2G13790 AT4G04500 AT1G26470 AT3G08580 AT3G13080 AT1G21310 AT1G19250 AT3G28900 AT3G51920 AT2G34940 AT1G48920 AT3G27690 AT1G54290 AT5G53370 AT4G01480 AT5G64000 AT5G58350 AT5G36220…
GO:0043283	1.18		68	P biopolymer metabolism	0.1	AT4G23220 AT5G50240 AT1G78290 AT1G51890 AT3G10940 AT1G21240 AT4G02890 AT1G01680 AT2G32290 AT4G23130 AT4G40030 AT4G04490 AT5G02290 AT1G56120 AT4G25290 AT3G57150 AT2G13790 AT4G04500 AT4G23990 AT4G11890 AT1G08650 AT2G36170 AT4G21380 AT2G43850 AT1G29720 AT5G48300 AT1G48920 AT2G17720 AT1G54820 AT5G58350 AT1G51800 AT4G00490 AT4G25630 AT1G66880 AT1G51790 AT2G40270 AT4G23140 AT2G31880 AT5G49760 AT1G11330…
GO:0044444	1.18		126	C cytoplasmic part	0.19	AT4G22570 AT2G22360 AT2G29670 AT3G10940 AT4G22590 AT4G18440 AT4G00750 AT1G64970 AT1G09210 AT3G16780 AT5G56500 AT2G13810 AT4G12720 AT4G21180 AT1G70580 AT1G76100 AT1G56190 AT4G17840 AT3G25717 AT1G08450 AT5G03630 AT4G27440 AT5G09650 AT4G20110 AT3G01550 AT3G51440 AT2G37270 AT3G44010 AT5G64290 AT2G15620 AT3G22160 AT3G08580 AT3G13080 AT1G17290 AT1G51110 AT5G09420 AT2G36170 AT4G29520 AT2G43850 AT2G46170…
GO:0043565	1.18		1	F sequence-specific DNA binding	0	AT3G15790
GO:0043169	1.18		36	F cation binding	0.06	AT5G39670 AT2G41090 AT3G44750 AT5G20230 AT1G09210 AT1G30900 AT3G09390 AT4G15248 AT5G49480 AT3G47480 AT1G76100 AT5G47050 AT1G07610 AT1G63840 AT3G46090 AT1G09560 AT2G41100 AT1G08450 AT4G20110 AT2G43290 AT5G10380 AT3G28210 AT2G46600 AT5G02380 AT3G51920 AT3G46080 AT2G34940 AT2G41110 AT4G14365 AT1G71040 AT2G41410 AT5G07340 AT2G30790 AT5G42250 AT4G15510 AT3G52720
GO:0043167	1.18		39	F ion binding	0.06	AT5G39670 AT2G41090 AT3G44750 AT5G20230 AT1G09210 AT1G30900 AT5G26690 AT3G09390 AT4G15248 AT5G49480 AT3G47480 AT1G76100 AT5G47050 AT1G07610 AT1G63840 AT3G46090 AT1G09560 AT2G41100 AT1G08450 AT5G60800 AT4G20110 AT2G43290 AT5G10380 AT3G28210 AT2G46600 AT5G02380 AT3G46080 AT3G51920 AT2G34940 AT2G41110 AT4G14365 AT1G71040 AT2G41410 AT5G07340 AT2G30790 AT5G42250 AT3G52720 AT4G15510 AT2G26400
GO:0005576	1.18		6	C extracellular region	0.01	AT1G09560 AT2G18660 AT2G14620 AT2G14610 AT2G43510 AT2G20750
GO:0016049	1.18		4	P cell growth	0.01	AT3G49120 AT1G05850 AT2G20750 AT1G21270
GO:0016791	1.18		8	F phosphoric monoester hydrolase activity	0.01	AT3G10940 AT4G22590 AT5G64000 AT1G34750 AT3G02870 AT2G35840 AT2G28890 AT4G29260
GO:0016866	1.18		1	F intramolecular transferase activity	0	AT3G57150
GO:0044429	1.18		6	C mitochondrial part	0.01	AT1G72820 AT4G05020 AT5G19760 AT5G15090 AT5G14040 AT3G08580
GO:0009987	1.17		312	P cellular process	0.48	AT1G51660 AT1G78290 AT1G75280 AT1G51890 AT5G14060 AT3G44300 AT4G02890 AT2G35840 AT5G56500 AT3G26290 AT2G26440 AT4G12720 AT1G70580 AT1G76100 AT2G44290 AT1G21250 AT3G25610 AT5G65010 AT2G34770 AT3G52400 AT4G20110 AT3G01550 AT5G64290 AT2G13790 AT4G04500 AT1G26470 AT3G08580 AT3G13080 AT1G21310 AT1G19250 AT3G28900 AT3G51920 AT2G34940 AT1G48920 AT1G54290 AT5G53370 AT5G64000 AT5G58350 AT5G36220 AT3G26230…
GO:0050875	1.16		298	P cellular physiological process	0.46	AT1G78290 AT1G75280 AT1G51890 AT5G14060 AT3G44300 AT4G02890 AT2G35840 AT5G56500 AT3G26290 AT2G26440 AT4G12720 AT1G70580 AT1G76100 AT2G44290 AT3G25610 AT5G65010 AT2G34770 AT3G52400 AT4G20110 AT3G01550 AT5G64290 AT2G13790 AT4G04500 AT1G26470 AT3G08580 AT3G13080 AT1G21310 AT1G19250 AT3G28900 AT3G51920 AT2G34940 AT1G48920 AT1G54290 AT5G53370 AT5G64000 AT5G58350 AT5G36220 AT3G26230 AT4G29350 AT5G14200…
GO:0005515	1.16		51	F protein binding	0.08	AT2G22360 AT5G61210 AT5G06110 AT1G22070 AT3G22910 AT3G52430 AT4G03450 AT5G54710 AT4G14560 AT4G02890 AT5G56500 AT3G45640 AT5G01410 AT4G12720 AT3G11010 AT4G21180 AT1G66100 AT5G47050 AT3G57330 AT1G56510 AT1G63840 AT3G15210 AT3G28890 AT1G31540 AT2G26190 AT3G23110 AT5G10380 AT2G13790 AT4G33050 AT5G36910 AT5G54610 AT2G15080 AT2G36170 AT3G25010 AT2G46430 AT1G73805 AT3G56710 AT2G32680 AT4G14400 AT2G24600…
GO:0008194	1.15		5	F UDP-glycosyltransferase activity	0.01	AT3G02230 AT3G27540 AT2G30140 AT3G02350 AT4G10120
GO:0004175	1.15		6	F endopeptidase activity	0.01	AT4G25110 AT3G51330 AT5G44530 AT5G10760 AT1G32940 AT5G59130
GO:0008152	1.15		261	P metabolism	0.4	AT1G78290 AT1G75280 AT1G51890 AT5G14060 AT3G44300 AT4G02890 AT2G35840 AT5G56500 AT2G32290 AT3G26290 AT4G12720 AT1G70580 AT1G76100 AT3G25610 AT5G65010 AT2G34770 AT2G13790 AT4G04500 AT1G26470 AT1G19250 AT3G28900 AT1G48920 AT1G54290 AT4G01480 AT5G64000 AT5G36220 AT5G58350 AT5G24210 AT4G00490 AT3G26230 AT4G29350 AT5G14200 AT1G78570 AT4G05020 AT5G02500 AT4G27710 AT1G26560 AT4G10120 AT2G25000 AT4G35310…
GO:0005524	1.15		19	F ATP binding	0.03	AT5G40010 AT2G22360 AT1G52290 AT5G02500 AT2G31880 AT5G56500 AT3G50930 AT2G28600 AT5G17760 AT5G47050 AT1G56510 AT3G28540 AT1G31540 AT5G41750 AT5G02490 AT3G04210 AT1G09080 AT1G43910 AT1G66090
GO:0007001	1.14		4	P chromosome organization and biogenesis (sensu Eukaryota)	0.01	AT4G40030 AT4G40040 AT3G51880 AT5G59910
GO:0009644	1.14		1	P response to high light intensity	0	AT4G04020
GO:0009827	1.14		1	P cell wall modification (sensu Magnoliophyta)	0	AT2G20750
GO:0048519	1.14		4	P negative regulation of biological process	0.01	AT3G15210 AT3G52400 AT3G11820 AT4G04020
GO:0006461	1.14		3	P protein complex assembly	0	AT4G40030 AT4G40040 AT5G59910
GO:0042578	1.14		9	F phosphoric ester hydrolase activity	0.01	AT3G10940 AT4G22590 AT5G64000 AT5G08030 AT1G34750 AT3G02870 AT2G35840 AT2G28890 AT4G29260
GO:0015980	1.14		4	P energy derivation by oxidation of organic compounds	0.01	AT1G56190 AT4G22590 AT5G24420 AT5G01410
GO:0006886	1.13		6	P intracellular protein transport	0.01	AT2G34940 AT1G30900 AT3G51890 AT3G52400 AT4G20110 AT3G11820
GO:0006996	1.13		15	P organelle organization and biogenesis	0.02	AT3G16080 AT1G48920 AT4G40040 AT5G20160 AT2G19740 AT4G29350 AT3G28900 AT3G16780 AT2G45740 AT3G19720 AT4G40030 AT3G51880 AT3G49010 AT5G59910 AT4G25630
GO:0048229	1.13		2	P gametophyte development (sensu Magnoliophyta)	0	AT4G13890 AT4G33050
GO:0044260	1.12		96	P cellular macromolecule metabolism	0.15	AT4G23220 AT5G50240 AT1G78290 AT2G22360 AT1G51890 AT3G10940 AT1G21240 AT4G02890 AT3G16780 AT5G56500 AT1G01680 AT4G23130 AT4G04490 AT4G21180 AT5G02290 AT1G56120 AT4G25110 AT1G08450 AT4G01610 AT5G44530 AT2G37270 AT3G44010 AT2G13790 AT4G04500 AT4G23990 AT4G11890 AT5G10760 AT1G08650 AT1G77940 AT2G36170 AT4G21380 AT2G43850 AT1G29720 AT3G28900 AT5G48300 AT5G59850 AT3G16080 AT2G17720 AT1G54290 AT4G31700…
GO:0044237	1.11		224	P cellular metabolism	0.35	AT4G23220 AT4G22570 AT1G74590 AT1G78290 AT1G75280 AT1G51890 AT4G22590 AT5G28030 AT4G18440 AT5G14060 AT3G44300 AT4G02890 AT2G35840 AT5G56500 AT3G26290 AT4G12720 AT4G21180 AT1G70580 AT1G76100 AT1G56190 AT5G65010 AT2G34770 AT4G25110 AT3G57230 AT4G27440 AT1G56650 AT4G01610 AT2G37270 AT1G32220 AT2G15620 AT2G13790 AT4G04500 AT1G26470 AT1G19250 AT2G36170 AT1G77940 AT4G21380 AT2G43850 AT1G29720 AT3G28900…
GO:0030529	1.11		13	C ribonucleoprotein complex	0.02	AT3G16080 AT5G67510 AT4G16720 AT5G20160 AT2G36170 AT2G19740 AT3G28900 AT3G16780 AT3G47370 AT3G44010 AT2G37270 AT3G02190 AT3G49010
GO:0009570	1.11		2	C chloroplast stroma	0	AT1G67090 AT5G09650
GO:0030554	1.11		19	F adenyl nucleotide binding	0.03	AT5G40010 AT2G22360 AT1G52290 AT5G02500 AT2G31880 AT5G56500 AT3G50930 AT2G28600 AT5G17760 AT5G47050 AT1G56510 AT3G28540 AT1G31540 AT5G41750 AT5G02490 AT3G04210 AT1G09080 AT1G43910 AT1G66090
GO:0010038	1.11		2	P response to metal ion	0	AT3G51860 AT1G07610
GO:0016469	1.11		1	C proton-transporting two-sector ATPase complex	0	AT4G34720
GO:0019362	1.11		1	P pyridine nucleotide metabolism	0	AT5G24420
GO:0044267	1.1		91	P cellular protein metabolism	0.14	AT4G23220 AT5G50240 AT1G78290 AT2G22360 AT1G51890 AT3G10940 AT1G21240 AT4G02890 AT3G16780 AT5G56500 AT1G01680 AT4G23130 AT4G04490 AT4G21180 AT5G02290 AT1G56120 AT4G25110 AT1G08450 AT4G01610 AT5G44530 AT2G37270 AT3G44010 AT2G13790 AT4G04500 AT4G11890 AT5G10760 AT1G08650 AT1G77940 AT2G36170 AT4G21380 AT2G43850 AT1G29720 AT3G28900 AT5G59850 AT3G16080 AT2G17720 AT1G54290 AT4G31700 AT5G67510 AT1G54820…
GO:0015071	1.1		2	F protein phosphatase type 2C activity	0	AT1G34750 AT2G28890
GO:0009058	1.1		65	P biosynthesis	0.1	AT4G22590 AT5G28030 AT4G18440 AT5G14060 AT3G44300 AT1G64970 AT2G35840 AT3G16780 AT2G13810 AT2G39800 AT5G65010 AT2G22810 AT3G19010 AT4G27440 AT1G56650 AT3G51440 AT1G05850 AT2G37270 AT3G44010 AT4G23990 AT1G53500 AT4G02850 AT3G51450 AT5G24530 AT1G77940 AT2G36170 AT3G28900 AT5G48300 AT3G02350 AT5G59850 AT3G16080 AT1G54290 AT4G31700 AT5G67510 AT5G24160 AT2G19740 AT5G14200 AT1G78570 AT5G13930 AT5G24150…
GO:0019538	1.1		95	P protein metabolism	0.15	AT4G23220 AT5G50240 AT1G78290 AT2G22360 AT1G51890 AT3G10940 AT1G21240 AT4G02890 AT3G16780 AT5G56500 AT1G01680 AT4G23130 AT4G40030 AT4G04490 AT4G21180 AT5G02290 AT1G56120 AT4G25110 AT1G08450 AT4G01610 AT5G44530 AT2G37270 AT3G44010 AT2G13790 AT4G04500 AT4G11890 AT5G10760 AT1G08650 AT1G77940 AT2G36170 AT4G21380 AT2G43850 AT1G29720 AT3G28900 AT5G59850 AT3G16080 AT2G17720 AT1G54290 AT4G31700 AT5G67510…
GO:0009913	1.09		2	P epidermal cell differentiation	0	AT1G05850 AT5G53200
GO:0008544	1.09		2	P epidermis development	0	AT1G05850 AT5G53200
GO:0048729	1.09		2	P tissue morphogenesis	0	AT1G05850 AT5G53200
GO:0051276	1.09		4	P chromosome organization and biogenesis	0.01	AT4G40030 AT4G40040 AT3G51880 AT5G59910
GO:0019898	1.09		2	C extrinsic to membrane	0	AT4G05020 AT1G71840
GO:0048730	1.09		2	P epidermis morphogenesis	0	AT1G05850 AT5G53200
GO:0007398	1.09		2	P ectoderm development	0	AT1G05850 AT5G53200
GO:0031975	1.08		8	C envelope	0.01	AT3G63160 AT4G05020 AT5G19760 AT5G15090 AT3G08580 AT1G72820 AT5G14040 AT3G19720
GO:0016614	1.08		3	F oxidoreductase activity, acting on CH-OH group of donors	0	AT2G29350 AT1G53240 AT5G14200
GO:0031967	1.08		8	C organelle envelope	0.01	AT3G63160 AT4G05020 AT5G19760 AT5G15090 AT3G08580 AT1G72820 AT5G14040 AT3G19720
GO:0044249	1.07		58	P cellular biosynthesis	0.09	AT4G22590 AT5G28030 AT4G18440 AT5G14060 AT3G44300 AT1G64970 AT2G35840 AT3G16780 AT3G19710 AT3G02190 AT5G09870 AT5G01410 AT3G02230 AT2G39800 AT4G16720 AT3G02870 AT5G65010 AT2G22810 AT3G19010 AT3G27540 AT4G27440 AT5G56760 AT1G56650 AT1G13950 AT3G51440 AT1G05850 AT2G37270 AT3G44010 AT4G13770 AT4G23990 AT1G53500 AT3G51450 AT1G69410 AT5G24530 AT1G58290 AT1G77940 AT2G36170 AT3G28900 AT5G48300 AT3G02350…
GO:0016763	1.06		1	F transferase activity, transferring pentosyl groups	0	AT4G22570
GO:0015935	1.06		1	C small ribosomal subunit	0	AT3G47370
GO:0006007	1.06		2	P glucose catabolism	0	AT1G56190 AT5G24420
GO:0017076	1.06		23	F purine nucleotide binding	0.04	AT5G40010 AT2G22360 AT1G52290 AT5G02500 AT2G31880 AT5G56500 AT3G50930 AT2G28600 AT5G17760 AT5G47050 AT1G56510 AT3G28540 AT5G41750 AT1G31540 AT5G02490 AT3G04210 AT1G33950 AT1G33960 AT1G09080 AT1G70490 AT3G19720 AT1G43910 AT1G66090
GO:0043170	1.05		123	P macromolecule metabolism	0.19	AT4G23220 AT5G50240 AT1G78290 AT2G22360 AT1G51890 AT3G10940 AT1G21240 AT4G22590 AT5G18200 AT4G02890 AT3G16780 AT2G35840 AT5G56500 AT1G01680 AT2G32290 AT4G23130 AT4G40030 AT4G04490 AT4G21180 AT1G56190 AT5G02290 AT1G56120 AT4G25290 AT4G25110 AT1G08450 AT4G01610 AT5G44530 AT2G37270 AT3G44010 AT3G57150 AT2G13790 AT4G04500 AT4G23990 AT4G11890 AT1G53500 AT5G10760 AT1G08650 AT2G36170 AT1G77940 AT4G21380…
GO:0046365	1.05		2	P monosaccharide catabolism	0	AT1G56190 AT5G24420
GO:0019320	1.05		2	P hexose catabolism	0	AT1G56190 AT5G24420
GO:0051186	1.04		6	P cofactor metabolism	0.01	AT1G69720 AT4G27440 AT3G51820 AT5G24420 AT5G01410 AT1G58290
GO:0015698	1.03		1	P inorganic anion transport	0	AT5G50200
GO:0006576	1.03		1	P biogenic amine metabolism	0	AT4G08870
GO:0005575	1.03		536	C cellular_component	0.83	AT1G51660 AT1G78290 AT1G51890 AT5G39670 AT2G41090 AT2G35840 AT5G56500 AT2G26440 AT4G12720 AT2G44290 AT1G31540 AT3G25717 AT2G34770 AT3G56080 AT3G52400 AT4G20110 AT5G64290 AT2G46600 AT3G08580 AT3G13080 AT1G21310 AT4G32720 AT3G28900 AT3G50930 AT3G51920 AT3G05500 AT3G13410 AT3G27690 AT5G53370 AT5G03660 AT5G58350 AT5G36220 AT4G00700 AT3G22060 AT1G14250 AT2G30790 AT4G26060 AT4G32280 AT4G05020 AT1G15690…
GO:0009658	1.03		1	P chloroplast organization and biogenesis	0	AT3G19720
GO:0046164	1.02		2	P alcohol catabolism	0	AT1G56190 AT5G24420
GO:0009941	1.02		2	C chloroplast envelope	0	AT3G63160 AT3G19720
GO:0006006	1.02		2	P glucose metabolism	0	AT1G56190 AT5G24420
GO:0044424	1.02		173	C intracellular part	0.27	AT4G22570 AT1G74590 AT1G51660 AT4G22590 AT4G18440 AT4G00750 AT2G35840 AT5G56500 AT4G12720 AT4G21180 AT1G70580 AT1G76100 AT1G56190 AT3G25717 AT3G57230 AT4G27440 AT5G09650 AT1G56650 AT4G20110 AT3G01550 AT2G37270 AT5G64290 AT2G15620 AT3G22160 AT1G26470 AT3G08580 AT3G13080 AT5G09420 AT2G36170 AT4G32720 AT4G29520 AT2G43850 AT2G46170 AT3G28900 AT3G50930 AT2G43100 AT2G34940 AT1G76240 AT1G48920 AT3G27690…
GO:0035315	1.01		1	P hair cell differentiation	0	AT5G53200
GO:0010026	1.01		1	P trichome differentiation (sensu Magnoliophyta)	0	AT5G53200
GO:0000166	1.01		28	F nucleotide binding	0.04	AT5G40010 AT2G22360 AT1G52290 AT5G02500 AT2G31880 AT5G56500 AT3G50930 AT2G46430 AT2G28600 AT5G17760 AT5G47050 AT1G71840 AT1G56510 AT3G28540 AT2G46440 AT5G41750 AT1G31540 AT5G02490 AT3G04210 AT1G33950 AT4G16950 AT1G33960 AT1G09080 AT1G70490 AT3G15790 AT3G19720 AT1G66090 AT1G43910
GO:0003993	1.01		1	F acid phosphatase activity	0	AT4G29260
GO:0005622	1		179	C intracellular	0.28	AT4G22570 AT1G74590 AT1G51660 AT4G22590 AT4G18440 AT4G00750 AT2G35840 AT5G56500 AT4G12720 AT4G21180 AT1G70580 AT1G76100 AT1G56190 AT3G25717 AT3G57230 AT4G27440 AT5G09650 AT1G56650 AT4G20110 AT3G01550 AT2G37270 AT5G64290 AT2G15620 AT3G22160 AT1G26470 AT3G08580 AT3G13080 AT5G09420 AT2G36170 AT4G32720 AT4G29520 AT2G43850 AT2G46170 AT3G28900 AT3G50930 AT2G43100 AT2G34940 AT1G76240 AT1G48920 AT3G27690…
GO:0045184	1		8	P establishment of protein localization	0.01	AT2G34940 AT1G29310 AT1G30900 AT3G51890 AT3G52400 AT4G20110 AT3G60540 AT3G11820
GO:0008104	0.99		8	P protein localization	0.01	AT2G34940 AT1G29310 AT1G30900 AT3G51890 AT3G52400 AT4G20110 AT3G60540 AT3G11820
GO:0005739	0.99		24	C mitochondrion	0.04	AT2G26080 AT2G15620 AT4G05020 AT1G15690 AT3G08580 AT1G17290 AT5G09420 AT1G72820 AT4G36500 AT1G09210 AT5G56500 AT3G50930 AT5G50850 AT2G27920 AT5G19760 AT5G15090 AT1G56190 AT1G53240 AT3G25717 AT5G43780 AT3G48000 AT5G14040 AT1G61870 AT1G29460
GO:0031072	0.99		3	F heat shock protein binding	0	AT4G21180 AT2G22360 AT5G06110
GO:0004857	0.98		3	F enzyme inhibitor activity	0	AT1G23205 AT1G73325 AT2G43510
GO:0006470	0.98		1	P protein amino acid dephosphorylation	0	AT3G10940
GO:0005488	0.98		176	F binding	0.27	AT4G03450 AT5G39670 AT5G14060 AT2G41090 AT4G02890 AT5G56500 AT3G26290 AT4G12720 AT4G21180 AT3G47480 AT1G66100 AT1G76100 AT1G56510 AT2G44290 AT1G31540 AT2G26190 AT3G57230 AT1G56650 AT4G20110 AT2G43290 AT1G32220 AT2G13790 AT2G46600 AT3G08580 AT5G18470 AT2G36170 AT4G32720 AT3G50930 AT3G51920 AT2G34940 AT1G48920 AT2G32680 AT1G54290 AT2G46440 AT5G41750 AT4G14365 AT5G36220 AT5G07340 AT5G61010 AT3G26230…
GO:0009850	0.98		1	P auxin metabolism	0	AT3G44300
GO:0005768	0.98		1	C endosome	0	AT1G15690
GO:0003674	0.98		585	F molecular_function	0.9	AT1G51660 AT1G78290 AT1G51890 AT2G32500 AT1G65690 AT4G03450 AT5G39670 AT5G14060 AT2G41090 AT5G56500 AT2G35840 AT2G26440 AT4G12720 AT3G18370 AT2G44290 AT1G31540 AT3G25717 AT5G65010 AT2G34770 AT3G52400 AT4G20110 AT5G64290 AT2G46600 AT3G08580 AT3G13080 AT1G21310 AT4G32720 AT3G28900 AT3G50930 AT3G51920 AT3G05500 AT3G13410 AT5G53370 AT5G36220 AT5G58350 AT5G03660 AT4G00700 AT3G22060 AT1G14250 AT1G02820…
GO:0015629	0.98		1	C actin cytoskeleton	0	AT4G29350
GO:0008150	0.98		558	P biological_process	0.86	AT1G51660 AT1G78290 AT1G51890 AT2G32500 AT1G65690 AT5G39670 AT5G14060 AT5G56500 AT2G35840 AT2G26440 AT4G12720 AT3G18370 AT2G44290 AT1G31540 AT3G25717 AT5G65010 AT2G34770 AT3G52400 AT3G56080 AT4G20110 AT5G64290 AT3G08580 AT3G13080 AT1G21310 AT3G28900 AT3G51920 AT3G05500 AT3G13410 AT3G27690 AT5G53370 AT4G13800 AT5G36220 AT5G58350 AT5G03660 AT4G00700 AT3G22060 AT1G14250 AT1G02820 AT2G30790 AT4G26060…
GO:0005667	0.98		1	C transcription factor complex	0	AT1G26470
GO:0006629	0.97		14	P lipid metabolism	0.02	AT5G48880 AT1G56670 AT3G48090 AT2G03980 AT3G52430 AT1G28610 AT2G42690 AT5G24210 AT2G34770 AT5G24150 AT1G45201 AT2G26560 AT5G24160 AT5G24200
GO:0016072	0.97		2	P rRNA metabolism	0	AT1G48920 AT4G25630
GO:0044238	0.97		178	P primary metabolism	0.27	AT4G23220 AT4G22570 AT1G78290 AT1G51890 AT4G22590 AT5G28030 AT4G18440 AT5G14060 AT4G02890 AT2G35840 AT5G56500 AT2G32290 AT4G21180 AT1G56190 AT1G28610 AT5G65010 AT2G34770 AT4G25110 AT3G57230 AT1G56650 AT4G01610 AT2G37270 AT2G13790 AT4G04500 AT1G26470 AT2G36170 AT1G77940 AT4G21380 AT2G43850 AT1G29720 AT3G28900 AT5G59850 AT1G48920 AT2G17720 AT1G54290 AT5G67510 AT5G58350 AT5G24210 AT4G00490 AT5G24160…
GO:0016853	0.96		4	F isomerase activity	0.01	AT4G25340 AT3G57150 AT4G38740 AT4G25900
GO:0043226	0.96		149	C organelle	0.23	AT1G51660 AT4G22590 AT4G18440 AT4G00750 AT2G35840 AT5G56500 AT4G21180 AT1G70580 AT1G76100 AT1G56190 AT3G25717 AT3G57230 AT4G27440 AT5G09650 AT1G56650 AT4G20110 AT3G01550 AT2G37270 AT5G64290 AT2G15620 AT3G22160 AT1G26470 AT3G08580 AT3G13080 AT5G09420 AT2G36170 AT4G32720 AT4G29520 AT2G43850 AT2G46170 AT3G28900 AT3G50930 AT2G43100 AT2G34940 AT1G76240 AT1G48920 AT3G27690 AT3G13410 AT5G67510 AT5G58350…
GO:0009723	0.96		3	P response to ethylene stimulus	0	AT5G44420 AT3G04720 AT3G15210
GO:0009825	0.96		1	P multidimensional cell growth	0	AT1G05850
GO:0040007	0.96		4	P growth	0.01	AT3G49120 AT1G05850 AT2G20750 AT1G21270
GO:0043229	0.96		149	C intracellular organelle	0.23	AT1G51660 AT4G22590 AT4G18440 AT4G00750 AT2G35840 AT5G56500 AT4G21180 AT1G70580 AT1G76100 AT1G56190 AT3G25717 AT3G57230 AT4G27440 AT5G09650 AT1G56650 AT4G20110 AT3G01550 AT2G37270 AT5G64290 AT2G15620 AT3G22160 AT1G26470 AT3G08580 AT3G13080 AT5G09420 AT2G36170 AT4G32720 AT4G29520 AT2G43850 AT2G46170 AT3G28900 AT3G50930 AT2G43100 AT2G34940 AT1G76240 AT1G48920 AT3G27690 AT3G13410 AT5G67510 AT5G58350…
GO:0046907	0.95		9	P intracellular transport	0.01	AT2G34940 AT5G19760 AT1G72820 AT1G30900 AT3G51890 AT3G52400 AT4G20110 AT3G55130 AT3G11820
GO:0044428	0.94		8	C nuclear part	0.01	AT1G48920 AT1G26470 AT3G15210 AT4G32720 AT1G56110 AT3G44750 AT4G25630 AT2G39250
GO:0006733	0.94		1	P oxidoreduction coenzyme metabolism	0	AT5G24420
GO:0030120	0.94		1	C vesicle coat	0	AT3G51890
GO:0008233	0.94		13	F peptidase activity	0.02	AT2G34940 AT2G27920 AT3G51800 AT3G51330 AT5G10760 AT1G30900 AT4G25110 AT2G33530 AT4G01610 AT4G20110 AT5G44530 AT1G32940 AT5G59130
GO:0030117	0.94		1	C membrane coat	0	AT3G51890
GO:0051649	0.94		9	P establishment of cellular localization	0.01	AT2G34940 AT5G19760 AT1G72820 AT1G30900 AT3G51890 AT3G52400 AT4G20110 AT3G55130 AT3G11820
GO:0048475	0.94		1	C coated membrane	0	AT3G51890
GO:0043227	0.93		135	C membrane-bound organelle	0.21	AT1G51660 AT4G22590 AT4G18440 AT4G00750 AT2G35840 AT5G56500 AT4G21180 AT1G70580 AT1G76100 AT1G56190 AT3G25717 AT3G57230 AT4G27440 AT5G09650 AT1G56650 AT4G20110 AT3G01550 AT5G64290 AT2G15620 AT3G22160 AT1G26470 AT3G08580 AT3G13080 AT5G09420 AT4G32720 AT4G29520 AT2G43850 AT2G46170 AT3G50930 AT2G43100 AT2G34940 AT1G76240 AT1G48920 AT3G27690 AT3G13410 AT5G58350 AT4G00490 AT5G07340 AT2G30790 AT4G32280…
GO:0009536	0.93		53	C plastid	0.08	AT2G22360 AT2G29670 AT3G10940 AT5G20190 AT4G22590 AT4G18440 AT1G64970 AT5G01530 AT1G16080 AT2G13810 AT5G52810 AT3G63160 AT2G41120 AT1G58280 AT1G76100 AT5G15090 AT4G15530 AT4G17840 AT1G62180 AT4G27440 AT5G09650 AT5G14040 AT3G19720 AT1G61800 AT3G01550 AT5G64290 AT3G22160 AT1G14370 AT1G52290 AT1G51110 AT1G58290 AT5G48657 AT2G43850 AT4G25650 AT3G50930 AT5G56250 AT2G43100 AT3G27690 AT1G76240 AT3G56710…
GO:0043231	0.93		135	C intracellular membrane-bound organelle	0.21	AT1G51660 AT4G22590 AT4G18440 AT4G00750 AT2G35840 AT5G56500 AT4G21180 AT1G70580 AT1G76100 AT1G56190 AT3G25717 AT3G57230 AT4G27440 AT5G09650 AT1G56650 AT4G20110 AT3G01550 AT5G64290 AT2G15620 AT3G22160 AT1G26470 AT3G08580 AT3G13080 AT5G09420 AT4G32720 AT4G29520 AT2G43850 AT2G46170 AT3G50930 AT2G43100 AT2G34940 AT1G76240 AT1G48920 AT3G27690 AT3G13410 AT5G58350 AT4G00490 AT5G07340 AT2G30790 AT4G32280…
GO:0043234	0.93		33	C protein complex	0.05	AT2G26080 AT1G26470 AT4G34720 AT2G36170 AT1G30900 AT5G01530 AT5G48300 AT3G16780 AT3G28900 AT1G01680 AT4G40030 AT3G02190 AT5G59910 AT3G16080 AT2G34940 AT3G27690 AT1G71840 AT4G40040 AT5G67510 AT4G16720 AT5G20160 AT5G54640 AT5G61010 AT1G67090 AT2G30790 AT2G19740 AT4G20110 AT3G47370 AT3G11820 AT4G15510 AT3G44010 AT2G37270 AT3G49010
GO:0051641	0.93		9	P cellular localization	0.01	AT2G34940 AT5G19760 AT1G72820 AT1G30900 AT3G51890 AT3G52400 AT4G20110 AT3G55130 AT3G11820
GO:0030662	0.92		1	C coated vesicle membrane	0	AT3G51890
GO:0009507	0.92		49	C chloroplast	0.08	AT2G22360 AT2G29670 AT3G10940 AT5G20190 AT4G22590 AT4G18440 AT1G64970 AT5G01530 AT1G16080 AT2G13810 AT5G52810 AT3G63160 AT2G41120 AT1G58280 AT1G76100 AT4G15530 AT4G17840 AT1G62180 AT4G27440 AT5G09650 AT3G19720 AT1G61800 AT3G01550 AT5G64290 AT3G22160 AT1G14370 AT1G52290 AT1G51110 AT1G58290 AT5G48657 AT2G43850 AT4G25650 AT5G56250 AT2G43100 AT3G27690 AT1G76240 AT3G56710 AT1G26945 AT3G51820 AT2G41410…
GO:0044432	0.92		1	C endoplasmic reticulum part	0	AT1G09080
GO:0006813	0.92		1	P potassium ion transport	0	AT2G35060
GO:0030659	0.92		1	C cytoplasmic vesicle membrane	0	AT3G51890
GO:0009653	0.91		8	P morphogenesis	0.01	AT3G49120 AT2G20750 AT1G21270 AT5G53200 AT3G44750 AT5G08790 AT1G05850 AT5G55250
GO:0009526	0.91		2	C plastid envelope	0	AT3G63160 AT3G19720
GO:0015031	0.91		7	P protein transport	0.01	AT2G34940 AT1G30900 AT3G51890 AT3G52400 AT3G60540 AT4G20110 AT3G11820
GO:0009552	0.91		2	P gamete generation (sensu Magnoliophyta)	0	AT4G13890 AT4G33050
GO:0008047	0.9		1	F enzyme activator activity	0	AT1G70490
GO:0015450	0.9		1	F protein translocase activity	0	AT1G29310
GO:0007276	0.9		2	P gametogenesis	0	AT4G13890 AT4G33050
GO:0012506	0.9		1	C vesicle membrane	0	AT3G51890
GO:0009887	0.9		3	P organ morphogenesis	0	AT3G44750 AT5G55250 AT5G53200
GO:0016616	0.89		2	F oxidoreductase activity, acting on the CH-OH group of donors, NAD or NADP as acceptor	0	AT2G29350 AT5G14200
GO:0010015	0.88		1	P root morphogenesis	0	AT1G05850
GO:0019001	0.87		4	F guanyl nucleotide binding	0.01	AT1G33950 AT1G33960 AT1G70490 AT3G19720
GO:0051188	0.87		3	P cofactor biosynthesis	0	AT4G27440 AT3G51820 AT1G58290
GO:0005525	0.87		4	F GTP binding	0.01	AT1G33950 AT1G33960 AT1G70490 AT3G19720
GO:0051301	0.86		1	P cell division	0	AT5G61210
GO:0044451	0.86		2	C nucleoplasm part	0	AT1G26470 AT3G15210
GO:0043414	0.86		1	P biopolymer methylation	0	AT4G25630
GO:0016757	0.86		9	F transferase activity, transferring glycosyl groups	0.01	AT4G22570 AT3G02230 AT4G23990 AT1G07250 AT2G30140 AT3G27540 AT3G02350 AT4G10120 AT5G09870
GO:0004521	0.85		1	F endoribonuclease activity	0	AT3G04480
GO:0016830	0.83		2	F carbon-carbon lyase activity	0	AT1G67090 AT4G25290
GO:0044433	0.83		1	C cytoplasmic vesicle part	0	AT3G51890
GO:0016311	0.83		1	P dephosphorylation	0	AT3G10940
GO:0003779	0.83		1	F actin binding	0	AT4G29350
GO:0009059	0.83		30	P macromolecule biosynthesis	0.05	AT4G23990 AT1G53500 AT4G22590 AT1G69410 AT2G36170 AT1G77940 AT2G35840 AT3G28900 AT3G16780 AT5G48300 AT3G02350 AT3G19710 AT3G02190 AT5G59850 AT3G16080 AT1G54290 AT4G39210 AT3G13920 AT4G31700 AT5G67510 AT4G16720 AT3G27540 AT2G19740 AT1G13950 AT3G47370 AT2G37270 AT3G44010 AT1G78570 AT4G13770 AT3G49010
GO:0030036	0.83		1	P actin cytoskeleton organization and biogenesis	0	AT4G29350
GO:0007166	0.82		3	P cell surface receptor linked signal transduction	0	AT2G31880 AT3G45640 AT1G21250
GO:0004386	0.81		3	F helicase activity	0	AT1G31970 AT3G13920 AT2G28600
GO:0048468	0.81		1	P cell development	0	AT5G53200
GO:0006096	0.8		1	P glycolysis	0	AT1G56190
GO:0009101	0.8		1	P glycoprotein biosynthesis	0	AT3G27540
GO:0050874	0.8		3	P organismal physiological process	0	AT2G41100 AT3G52400 AT3G11820
GO:0009873	0.8		1	P ethylene mediated signaling pathway	0	AT3G15210
GO:0006486	0.8		1	P protein amino acid glycosylation	0	AT3G27540
GO:0015103	0.8		1	F inorganic anion transporter activity	0	AT5G50200
GO:0009057	0.8		7	P macromolecule catabolism	0.01	AT4G00490 AT4G02890 AT1G56190 AT2G32290 AT2G41110 AT3G14210 AT5G24420
GO:0046903	0.79		2	P secretion	0	AT5G61010 AT1G29310
GO:0030135	0.78		1	C coated vesicle	0	AT3G51890
GO:0016747	0.77		3	F transferase activity, transferring groups other than amino-acyl groups	0	AT5G48880 AT5G56760 AT5G13930
GO:0043413	0.77		1	P biopolymer glycosylation	0	AT3G27540
GO:0009966	0.76		1	P regulation of signal transduction	0	AT3G15210
GO:0044455	0.76		1	C mitochondrial membrane part	0	AT4G05020
GO:0016407	0.74		1	F acetyltransferase activity	0	AT5G56760
GO:0009888	0.74		2	P tissue development	0	AT1G05850 AT5G53200
GO:0009738	0.73		1	P abscisic acid mediated signaling	0	AT3G45640
GO:0016627	0.73		1	F oxidoreductase activity, acting on the CH-CH group of donors	0	AT4G27440
GO:0016831	0.73		1	F carboxy-lyase activity	0	AT1G67090
GO:0009100	0.73		1	P glycoprotein metabolism	0	AT3G27540
GO:0008081	0.73		1	F phosphoric diester hydrolase activity	0	AT5G08030
GO:0005634	0.73		40	C nucleus	0.06	AT1G51660 AT4G18880 AT5G06110 AT1G22070 AT5G53200 AT2G40750 AT3G44750 AT4G14560 AT1G56110 AT2G35840 AT4G40030 AT2G25000 AT5G59910 AT3G15210 AT4G40040 AT5G54640 AT3G57230 AT1G56650 AT1G15580 AT1G26470 AT5G26170 AT5G22570 AT5G64810 AT4G32720 AT1G67970 AT5G25440 AT4G31800 AT5G08790 AT1G48920 AT1G26945 AT5G58350 AT3G23600 AT4G28610 AT1G53160 AT3G56400 AT4G32280 AT2G39250 AT4G26840 AT4G25630 AT5G13930
GO:0048046	0.73		2	C apoplast	0	AT1G09560 AT2G14620
GO:0044421	0.69		2	C extracellular region part	0	AT1G09560 AT2G14620
GO:0007275	0.69		20	P development	0.03	AT1G02220 AT2G44060 AT1G53500 AT3G52430 AT2G20750 AT1G21270 AT4G02380 AT5G53200 AT3G44750 AT5G55250 AT1G02230 AT5G08790 AT2G28890 AT2G29350 AT5G22380 AT3G49120 AT5G54640 AT1G02820 AT1G05850 AT2G39250
GO:0008565	0.68		2	F protein transporter activity	0	AT1G29310 AT3G60540
GO:0046914	0.68		18	F transition metal ion binding	0.03	AT5G02380 AT3G44750 AT5G20230 AT3G09390 AT4G15248 AT3G46080 AT1G07610 AT5G47050 AT1G76100 AT1G63840 AT4G14365 AT1G71040 AT3G46090 AT1G09560 AT5G42250 AT3G52720 AT3G28210 AT5G10380
GO:0004721	0.68		3	F phosphoprotein phosphatase activity	0	AT3G10940 AT1G34750 AT2G28890
GO:0003677	0.67		35	F DNA binding	0.05	AT4G18880 AT5G06110 AT1G22070 AT5G53200 AT2G40750 AT4G14560 AT4G15248 AT4G40030 AT2G25000 AT5G59910 AT3G15210 AT4G40040 AT5G54640 AT3G46090 AT3G57230 AT1G56650 AT1G15580 AT3G51880 AT1G02220 AT5G26170 AT5G22570 AT5G64810 AT1G67970 AT1G33420 AT4G31800 AT1G02230 AT3G46080 AT5G22380 AT4G28610 AT1G53160 AT3G56400 AT4G32280 AT3G15790 AT2G41870 AT2G39250
GO:0048366	0.67		2	P leaf development	0	AT5G53200 AT2G28890
GO:0016023	0.67		1	C cytoplasmic membrane-bound vesicle	0	AT3G51890
GO:0016746	0.67		3	F transferase activity, transferring acyl groups	0	AT5G48880 AT5G56760 AT5G13930
GO:0009657	0.67		1	P plastid organization and biogenesis	0	AT3G19720
GO:0030234	0.67		4	F enzyme regulator activity	0.01	AT1G70490 AT1G23205 AT1G73325 AT2G43510
GO:0031410	0.67		1	C cytoplasmic vesicle	0	AT3G51890
GO:0006508	0.67		11	P proteolysis	0.02	AT2G27920 AT3G51800 AT3G51330 AT5G10760 AT4G25110 AT4G02890 AT2G33530 AT5G44530 AT4G01610 AT1G32940 AT5G59130
GO:0030528	0.66		29	F transcription regulator activity	0.04	AT1G02220 AT4G18880 AT1G75280 AT1G22070 AT5G26170 AT5G53200 AT5G22570 AT5G64810 AT2G40750 AT1G67970 AT4G14560 AT4G31800 AT2G25000 AT1G02230 AT5G08790 AT3G46080 AT1G26945 AT3G15210 AT5G22380 AT3G46090 AT4G28610 AT1G53160 AT3G57230 AT3G56400 AT1G56650 AT4G32280 AT1G15580 AT3G51880 AT2G39250
GO:0031988	0.66		1	C membrane-bound vesicle	0	AT3G51890
GO:0046910	0.66		1	F pectinesterase inhibitor activity	0	AT1G23205
GO:0031982	0.65		1	C vesicle	0	AT3G51890
GO:0019953	0.65		2	P sexual reproduction	0	AT4G13890 AT4G33050
GO:0006857	0.65		1	P oligopeptide transport	0	AT1G32450
GO:0003700	0.65		26	F transcription factor activity	0.04	AT1G02220 AT4G18880 AT1G22070 AT5G26170 AT5G53200 AT5G22570 AT5G64810 AT2G40750 AT1G67970 AT4G14560 AT4G31800 AT2G25000 AT1G02230 AT3G46080 AT3G15210 AT5G22380 AT3G46090 AT4G28610 AT1G53160 AT3G57230 AT3G56400 AT1G56650 AT4G32280 AT1G15580 AT3G51880 AT2G39250
GO:0016192	0.65		2	P vesicle-mediated transport	0	AT5G61010 AT5G61210
GO:0019684	0.64		1	P photosynthesis, light reaction	0	AT4G04020
GO:0003676	0.64		45	F nucleic acid binding	0.07	AT4G18880 AT5G06110 AT1G22070 AT5G53200 AT2G40750 AT3G44750 AT4G14560 AT4G15248 AT4G40030 AT2G25000 AT5G59910 AT3G15210 AT4G40040 AT5G20160 AT5G54640 AT3G46090 AT3G57230 AT1G56650 AT1G13950 AT1G15580 AT3G51880 AT1G02220 AT4G38710 AT5G26170 AT1G69410 AT5G22570 AT5G64810 AT4G32720 AT1G67970 AT1G33420 AT2G28600 AT4G31800 AT1G02230 AT3G46080 AT1G48920 AT1G54290 AT5G22380 AT3G13920 AT4G28610 AT1G53160…
GO:0009152	0.64		1	P purine ribonucleotide biosynthesis	0	AT4G18440
GO:0015833	0.64		1	P peptide transport	0	AT1G32450
GO:0005834	0.64		1	C heterotrimeric G-protein complex	0	AT1G71840
GO:0006355	0.64		14	P regulation of transcription, DNA-dependent	0.02	AT4G18880 AT3G15210 AT5G26170 AT5G22570 AT5G64810 AT2G40750 AT1G67970 AT3G57230 AT3G56400 AT1G56650 AT1G33420 AT2G25000 AT4G31800 AT2G39250
GO:0006412	0.63		20	P protein biosynthesis	0.03	AT1G69410 AT1G77940 AT2G36170 AT3G28900 AT3G16780 AT3G02190 AT5G59850 AT3G16080 AT1G54290 AT3G13920 AT4G31700 AT5G67510 AT4G16720 AT3G27540 AT2G19740 AT1G13950 AT3G47370 AT2G37270 AT3G44010 AT3G49010
GO:0019897	0.63		1	C extrinsic to plasma membrane	0	AT1G71840
GO:0048827	0.63		2	P phyllome development	0	AT5G53200 AT2G28890
GO:0006351	0.62		14	P transcription, DNA-dependent	0.02	AT4G18880 AT3G15210 AT5G26170 AT5G22570 AT5G64810 AT2G40750 AT1G67970 AT3G57230 AT3G56400 AT1G56650 AT1G33420 AT2G25000 AT4G31800 AT2G39250
GO:0048513	0.62		3	P organ development	0	AT3G44750 AT5G55250 AT5G53200
GO:0009150	0.62		1	P purine ribonucleotide metabolism	0	AT4G18440
GO:0009117	0.61		2	P nucleotide metabolism	0	AT4G18440 AT5G24420
GO:0009260	0.61		1	P ribonucleotide biosynthesis	0	AT4G18440
GO:0031323	0.61		24	P regulation of cellular metabolism	0.04	AT4G18880 AT1G26470 AT5G26170 AT5G53200 AT5G22570 AT5G64810 AT2G40750 AT1G67970 AT1G33420 AT4G31800 AT2G25000 AT3G46080 AT1G26945 AT3G15210 AT3G46090 AT4G28610 AT1G53160 AT3G56400 AT3G57230 AT1G56650 AT4G04020 AT1G75040 AT2G39250 AT5G13930
GO:0015934	0.61		1	C large ribosomal subunit	0	AT5G67510
GO:0030154	0.6		2	P cell differentiation	0	AT1G05850 AT5G53200
GO:0051244	0.6		26	P regulation of cellular physiological process	0.04	AT4G18880 AT1G26470 AT5G26170 AT5G53200 AT5G22570 AT5G64810 AT2G40750 AT1G67970 AT1G33420 AT4G31800 AT2G25000 AT3G46080 AT1G26945 AT3G15210 AT3G46090 AT4G28610 AT1G53160 AT3G57230 AT3G56400 AT1G56650 AT3G52400 AT3G11820 AT4G04020 AT1G75040 AT2G39250 AT5G13930
GO:0043285	0.6		4	P biopolymer catabolism	0.01	AT4G00490 AT4G02890 AT2G32290 AT2G41110
GO:0004519	0.6		1	F endonuclease activity	0	AT3G04480
GO:0009965	0.6		1	P leaf morphogenesis	0	AT5G53200
GO:0009532	0.6		2	C plastid stroma	0	AT1G67090 AT5G09650
GO:0030029	0.6		1	P actin filament-based process	0	AT4G29350
GO:0019222	0.6		24	P regulation of metabolism	0.04	AT4G18880 AT1G26470 AT5G26170 AT5G53200 AT5G22570 AT5G64810 AT2G40750 AT1G67970 AT1G33420 AT4G31800 AT2G25000 AT3G46080 AT1G26945 AT3G15210 AT3G46090 AT4G28610 AT1G53160 AT3G56400 AT3G57230 AT1G56650 AT4G04020 AT1G75040 AT2G39250 AT5G13930
GO:0009259	0.59		1	P ribonucleotide metabolism	0	AT4G18440
GO:0050794	0.59		26	P regulation of cellular process	0.04	AT4G18880 AT1G26470 AT5G26170 AT5G53200 AT5G22570 AT5G64810 AT2G40750 AT1G67970 AT1G33420 AT4G31800 AT2G25000 AT3G46080 AT1G26945 AT3G15210 AT3G46090 AT4G28610 AT1G53160 AT3G57230 AT3G56400 AT1G56650 AT3G52400 AT3G11820 AT4G04020 AT1G75040 AT2G39250 AT5G13930
GO:0015077	0.59		2	F monovalent inorganic cation transporter activity	0	AT4G34720 AT2G35060
GO:0006163	0.58		1	P purine nucleotide metabolism	0	AT4G18440
GO:0016651	0.58		1	F oxidoreductase activity, acting on NADH or NADPH	0	AT5G03630
GO:0050791	0.58		26	P regulation of physiological process	0.04	AT4G18880 AT1G26470 AT5G26170 AT5G53200 AT5G22570 AT5G64810 AT2G40750 AT1G67970 AT1G33420 AT4G31800 AT2G25000 AT3G46080 AT1G26945 AT3G15210 AT3G46090 AT4G28610 AT1G53160 AT3G57230 AT3G56400 AT1G56650 AT3G52400 AT3G11820 AT4G04020 AT1G75040 AT2G39250 AT5G13930
GO:0006164	0.58		1	P purine nucleotide biosynthesis	0	AT4G18440
GO:0006396	0.57		3	P RNA processing	0	AT1G48920 AT3G57150 AT4G25630
GO:0008237	0.57		1	F metallopeptidase activity	0	AT3G51800
GO:0043450	0.56		1	P alkene biosynthesis	0	AT2G22810
GO:0045449	0.56		21	P regulation of transcription	0.03	AT4G18880 AT1G26470 AT5G26170 AT5G53200 AT5G22570 AT5G64810 AT2G40750 AT1G67970 AT1G33420 AT4G31800 AT2G25000 AT3G46080 AT1G26945 AT3G15210 AT3G46090 AT4G28610 AT1G53160 AT3G56400 AT3G57230 AT1G56650 AT2G39250
GO:0004722	0.55		2	F protein serine/threonine phosphatase activity	0	AT1G34750 AT2G28890
GO:0019219	0.55		21	P regulation of nucleobase, nucleoside, nucleotide and nucleic acid metabolism	0.03	AT4G18880 AT1G26470 AT5G26170 AT5G53200 AT5G22570 AT5G64810 AT2G40750 AT1G67970 AT1G33420 AT4G31800 AT2G25000 AT3G46080 AT1G26945 AT3G15210 AT3G46090 AT4G28610 AT1G53160 AT3G56400 AT3G57230 AT1G56650 AT2G39250
GO:0006259	0.54		5	P DNA metabolism	0.01	AT4G25290 AT4G40030 AT4G40040 AT3G51880 AT5G59910
GO:0006631	0.54		2	P fatty acid metabolism	0	AT2G34770 AT5G48880
GO:0004540	0.54		1	F ribonuclease activity	0	AT3G04480
GO:0050789	0.54		27	P regulation of biological process	0.04	AT4G18880 AT1G26470 AT5G26170 AT5G53200 AT5G22570 AT5G64810 AT2G40750 AT1G67970 AT1G33420 AT3G45640 AT4G31800 AT2G25000 AT3G46080 AT1G26945 AT3G15210 AT3G46090 AT4G28610 AT1G53160 AT3G57230 AT3G56400 AT1G56650 AT3G52400 AT3G11820 AT4G04020 AT1G75040 AT2G39250 AT5G13930
GO:0006350	0.53		21	P transcription	0.03	AT4G18880 AT1G26470 AT5G26170 AT5G53200 AT5G22570 AT5G64810 AT2G40750 AT1G67970 AT1G33420 AT4G31800 AT2G25000 AT3G46080 AT1G26945 AT3G15210 AT3G46090 AT4G28610 AT1G53160 AT3G56400 AT3G57230 AT1G56650 AT2G39250
GO:0008092	0.52		1	F cytoskeletal protein binding	0	AT4G29350
GO:0008270	0.52		11	F zinc ion binding	0.02	AT5G47050 AT1G63840 AT4G14365 AT3G46090 AT3G44750 AT4G15248 AT5G42250 AT3G52720 AT3G46080 AT5G10380 AT3G28210
GO:0008415	0.52		2	F acyltransferase activity	0	AT5G48880 AT5G56760
GO:0006139	0.51		33	P nucleobase, nucleoside, nucleotide and nucleic acid metabolism	0.05	AT4G22570 AT4G18880 AT4G18440 AT5G53200 AT2G40750 AT4G40030 AT2G25000 AT5G59910 AT3G15210 AT4G40040 AT3G46090 AT4G25290 AT3G57230 AT1G56650 AT3G51880 AT3G57150 AT1G26470 AT5G26170 AT5G22570 AT5G64810 AT1G67970 AT1G33420 AT4G31800 AT3G46080 AT5G24420 AT1G48920 AT1G26945 AT4G28610 AT3G56400 AT1G53160 AT1G78570 AT4G25630 AT2G39250
GO:0016567	0.49		1	P protein ubiquitination	0	AT1G01680
GO:0044265	0.49		4	P cellular macromolecule catabolism	0.01	AT4G02890 AT1G56190 AT3G14210 AT5G24420
GO:0008234	0.48		2	F cysteine-type peptidase activity	0	AT4G25110 AT4G01610
GO:0048367	0.48		2	P shoot development	0	AT5G53200 AT2G28890
GO:0009055	0.48		2	F electron carrier activity	0	AT4G25650 AT5G44390
GO:0009451	0.46		1	P RNA modification	0	AT4G25630
GO:0045045	0.45		1	P secretory pathway	0	AT5G61010
GO:0048364	0.45		1	P root development	0	AT1G05850
GO:0009165	0.44		1	P nucleotide biosynthesis	0	AT4G18440
GO:0009739	0.43		1	P response to gibberellic acid stimulus	0	AT1G22690
GO:0009755	0.43		2	P hormone-mediated signaling	0	AT3G15210 AT3G45640
GO:0016563	0.43		1	F transcriptional activator activity	0	AT5G08790
GO:0016684	0.42		1	F oxidoreductase activity, acting on peroxide as acceptor	0	AT3G49120
GO:0004601	0.42		1	F peroxidase activity	0	AT3G49120
GO:0010016	0.41		1	P shoot morphogenesis	0	AT5G53200
GO:0044255	0.4		4	P cellular lipid metabolism	0.01	AT5G24150 AT2G34770 AT5G48880 AT5G24160
GO:0043449	0.4		1	P alkene metabolism	0	AT2G22810
GO:0000151	0.39		1	C ubiquitin ligase complex	0	AT1G01680
GO:0009639	0.39		1	P response to red or far red light	0	AT4G32280
GO:0016209	0.36		1	F antioxidant activity	0	AT3G49120
GO:0048518	0.36		1	P positive regulation of biological process	0	AT3G45640
GO:0006281	0.36		1	P DNA repair	0	AT4G25290
GO:0009790	0.35		3	P embryonic development	0	AT2G44060 AT1G02820 AT4G02380
GO:0030163	0.34		2	P protein catabolism	0	AT4G02890 AT2G41110
GO:0016874	0.34		3	F ligase activity	0	AT1G01680 AT1G55320 AT5G65010
GO:0015078	0.33		1	F hydrogen ion transporter activity	0	AT4G34720
GO:0006974	0.33		1	P response to DNA damage stimulus	0	AT4G25290
GO:0007169	0.33		1	P transmembrane receptor protein tyrosine kinase signaling pathway	0	AT2G31880
GO:0000003	0.33		4	P reproduction	0.01	AT4G13890 AT4G33050 AT2G44060 AT1G53500
GO:0007167	0.33		1	P enzyme linked receptor protein signaling pathway	0	AT2G31880
GO:0016879	0.32		2	F ligase activity, forming carbon-nitrogen bonds	0	AT1G01680 AT5G65010
GO:0016070	0.31		3	P RNA metabolism	0	AT1G48920 AT3G57150 AT4G25630
GO:0008610	0.28		2	P lipid biosynthesis	0	AT5G24150 AT5G24160
GO:0004518	0.27		1	F nuclease activity	0	AT3G04480
GO:0006732	0.26		1	P coenzyme metabolism	0	AT5G24420
GO:0005856	0.24		1	C cytoskeleton	0	AT4G29350
GO:0006512	0.23		2	P ubiquitin cycle	0	AT4G02890 AT1G01680
GO:0048608	0.23		2	P reproductive structure development	0	AT2G44060 AT1G53500
GO:0048316	0.23		2	P seed development	0	AT2G44060 AT1G53500
GO:0007010	0.23		1	P cytoskeleton organization and biogenesis	0	AT4G29350
GO:0003723	0.22		2	F RNA binding	0	AT4G32720 AT5G20160
GO:0043037	0.2		4	P translation	0.01	AT1G54290 AT3G13920 AT1G13950 AT1G69410
GO:0004842	0.19		1	F ubiquitin-protein ligase activity	0	AT1G01680
GO:0016881	0.18		1	F acid-amino acid ligase activity	0	AT1G01680
GO:0019941	0.18		1	P modification-dependent protein catabolism	0	AT4G02890
GO:0006511	0.18		1	P ubiquitin-dependent protein catabolism	0	AT4G02890
GO:0043632	0.18		1	P modification-dependent macromolecule catabolism	0	AT4G02890
GO:0051603	0.18		1	P proteolysis during cellular protein catabolism	0	AT4G02890
GO:0044257	0.18		1	P cellular protein catabolism	0	AT4G02890
GO:0009793	0.13		1	P embryonic development (sensu Magnoliophyta)	0	AT2G44060
Vandepoele K, Quimbaya M, Casneuf T, De Veylder L, Van de Peer Y. 2009. Unraveling transcriptional control in Arabidopsis using cis-regulatory elements and coexpression networks. Plant Physiology 150: 535–546.

## Sheet: GO-term HaRxL106 mock repr.
GO-term analysis of genes repressed in the HaRxL106-expressing line compared to Col-0 24h after mock treatment using AtCOECiS (Vandepoele et al., 2009)
GO term	enrichment fold	p-value	number of matching genes	description	AtCOECiS score
GO:0009627	13.72	6.40151e-08	8	P systemic acquired resistance	0.01	AT1G22070 AT3G52430 AT1G19250 AT3G56400 AT1G02450 AT2G14610 AT3G57260 AT1G75040
GO:0042742	11.35	1.42486e-14	18	P defense response to bacteria	0.03	AT4G11850 AT2G19190 AT1G22070 AT3G20600 AT3G52430 AT1G19250 AT2G30770 AT4G23210 AT4G26070 AT4G31800 AT2G25000 AT4G12720 AT5G06320 AT4G14400 AT3G49120 AT5G13320 AT3G56400 AT1G02450
GO:0009617	9.53	2.2269e-18	26	P response to bacteria	0.04	AT4G11850 AT2G19190 AT1G22070 AT3G20600 AT3G22231 AT3G52430 AT1G19250 AT2G30770 AT4G23210 AT4G26070 AT5G20480 AT4G31800 AT2G25000 AT4G12720 AT3G57240 AT5G06320 AT4G14400 AT3G49120 AT5G54640 AT1G33950 AT5G13320 AT3G56400 AT1G33960 AT3G28930 AT1G02450 AT3G26830
GO:0050832	8.04	2.54793e-08	12	P defense response to fungi	0.02	AT4G12490 AT3G20600 AT3G49120 AT1G19250 AT2G30770 AT3G56400 AT1G45145 AT3G52400 AT1G11310 AT4G31800 AT2G25000 AT3G11820
GO:0009626	7.94	0.000358873	5	P hypersensitive response	0.01	AT4G23210 AT2G26560 AT3G20600 AT1G19250 AT4G12720
GO:0009620	7.39	1.56636e-09	15	P response to fungi	0.02	AT4G12490 AT2G46440 AT3G20600 AT3G49120 AT3G22231 AT1G19250 AT2G30770 AT5G13320 AT1G45145 AT3G56400 AT3G52400 AT1G11310 AT4G31800 AT2G25000 AT3G11820
GO:0005887	6.86	0.00251401	4	C integral to plasma membrane	0.01	AT2G34940 AT1G30900 AT3G19930 AT4G20110
GO:0009751	6.73	5.67137e-11	19	P response to salicylic acid stimulus	0.03	AT5G54610 AT1G22070 AT3G52430 AT1G21270 AT3G61190 AT2G37710 AT1G15520 AT4G31800 AT2G25000 AT1G28480 AT5G49570 AT4G14400 AT4G23170 AT1G21250 AT5G13320 AT3G56400 AT3G52400 AT3G11820 AT4G04695
GO:0009867	6.35	0.00336177	4	P jasmonic acid mediated signaling pathway	0.01	AT3G56400 AT3G52400 AT3G11820 AT1G28480
GO:0031226	6.12	0.00385064	4	C intrinsic to plasma membrane	0.01	AT2G34940 AT1G30900 AT3G19930 AT4G20110
GO:0004702	6.12	0.000404328	6	F receptor signaling protein serine/threonine kinase activity	0.01	AT4G21380 AT2G13790 AT1G65800 AT3G45640 AT4G18250 AT1G01560
GO:0005057	5.98	0.000460725	6	F receptor signaling protein activity	0.01	AT4G21380 AT2G13790 AT1G65800 AT3G45640 AT4G18250 AT1G01560
GO:0015662	5.98	0.000460725	6	F ATPase activity, coupled to transmembrane movement of ions, phosphorylative mechanism	0.01	AT4G37640 AT3G57330 AT5G04930 AT3G22910 AT3G63380 AT3G25610
GO:0044432	5.59	0.000667272	6	C endoplasmic reticulum part	0.01	AT5G42020 AT4G37640 AT1G09080 AT4G21150 AT5G28540 AT4G40042
GO:0000267	5.53	0.00560057	4	C cell fraction	0.01	AT4G02520 AT3G26830 AT1G78570 AT4G40042
GO:0009636	5.44	0.000105126	8	P response to toxin	0.01	AT5G49570 AT1G74590 AT5G22300 AT1G02930 AT1G02920 AT4G02520 AT1G45145 AT3G09270
GO:0009814	5.31	6.99962e-13	28	P defense response to pathogen, incompatible interaction	0.04	AT4G11850 AT1G51660 AT5G24770 AT1G22070 AT3G20600 AT3G52430 AT3G09940 AT1G19250 AT2G30770 AT4G23210 AT2G26560 AT1G15520 AT2G14610 AT1G28480 AT3G57260 AT4G12720 AT4G14400 AT2G24850 AT5G13320 AT3G56400 AT3G25780 AT3G52400 AT1G56650 AT1G11310 AT1G02450 AT3G26830 AT3G11820 AT1G75040
GO:0042829	5.31	6.99962e-13	28	P defense response to pathogen	0.04	AT4G11850 AT1G51660 AT5G24770 AT1G22070 AT3G20600 AT3G52430 AT3G09940 AT1G19250 AT2G30770 AT4G23210 AT2G26560 AT1G15520 AT2G14610 AT1G28480 AT3G57260 AT4G12720 AT4G14400 AT2G24850 AT5G13320 AT3G56400 AT3G25780 AT3G52400 AT1G56650 AT1G11310 AT1G02450 AT3G26830 AT3G11820 AT1G75040
GO:0042828	5.31	6.99962e-13	28	P response to pathogen	0.04	AT4G11850 AT1G51660 AT5G24770 AT1G22070 AT3G20600 AT3G52430 AT3G09940 AT1G19250 AT2G30770 AT4G23210 AT2G26560 AT1G15520 AT2G14610 AT1G28480 AT3G57260 AT4G12720 AT4G14400 AT2G24850 AT5G13320 AT3G56400 AT3G25780 AT3G52400 AT1G56650 AT1G11310 AT1G02450 AT3G26830 AT3G11820 AT1G75040
GO:0012501	5.28	0.000131528	8	P programmed cell death	0.01	AT3G20600 AT4G02220 AT1G19250 AT2G26560 AT4G23210 AT3G52400 AT3G11820 AT4G12720
GO:0030005	5.1	0.00283693	5	P di-, tri-valent inorganic cation homeostasis	0.01	AT3G51860 AT3G09390 AT2G29120 AT2G38170 AT3G07520
GO:0004806	5.1	0.00283693	5	F triacylglycerol lipase activity	0.01	AT3G48080 AT2G30550 AT3G52430 AT5G24210 AT5G24200
GO:0051707	4.98	5.56019e-22	53	P response to other organism	0.08	AT2G19190 AT4G12490 AT1G51660 AT1G22070 AT3G20600 AT3G22231 AT3G52430 AT2G30770 AT4G23210 AT1G71880 AT5G20480 AT1G15520 AT2G14610 AT2G25000 AT1G28480 AT4G12720 AT3G57240 AT4G39030 AT1G33560 AT5G54640 AT5G55450 AT1G33950 AT5G13320 AT3G50480 AT1G33960 AT3G25780 AT1G56650 AT3G52400 AT3G50470 AT1G11310 AT1G02450 AT3G26830 AT4G11850 AT5G24770 AT3G09940 AT1G19250 AT3G51860 AT2G26560 AT4G26070 AT4G31800…
GO:0009613	4.98	5.60948e-13	30	P response to pest, pathogen or parasite	0.05	AT4G11850 AT1G51660 AT5G24770 AT1G22070 AT3G20600 AT3G52430 AT3G09940 AT1G19250 AT2G30770 AT4G23210 AT2G26560 AT1G15520 AT4G31800 AT2G14610 AT1G28480 AT3G57260 AT4G12720 AT5G06320 AT4G14400 AT2G24850 AT5G13320 AT3G56400 AT3G25780 AT3G52400 AT1G56650 AT1G11310 AT1G02450 AT3G26830 AT3G11820 AT1G75040
GO:0005624	4.95	0.022057	3	C membrane fraction	0	AT4G02520 AT3G26830 AT4G40042
GO:0006952	4.77	2.13445e-28	72	P defense response	0.11	AT1G51660 AT5G45510 AT1G22070 AT3G20600 AT2G30770 AT2G40750 AT3G61190 AT5G20480 AT1G15520 AT2G14610 AT4G12720 AT3G24900 AT1G66100 AT4G39030 AT1G56510 AT1G31540 AT4G04220 AT3G25780 AT1G56650 AT3G52400 AT1G02450 AT1G57630 AT4G23570 AT4G11850 AT5G66910 AT5G24770 AT5G46520 AT1G19250 AT3G25010 AT4G23810 AT3G57260 AT2G32680 AT5G06320 AT3G45860 AT5G41750 AT3G04210 AT3G14470 AT1G45145 AT3G23120 AT3G01080…
GO:0006875	4.76	0.00157237	6	P metal ion homeostasis	0.01	AT3G51860 AT1G80830 AT3G09390 AT2G29120 AT2G38170 AT3G07520
GO:0015082	4.68	0.00173066	6	F di-, tri-valent inorganic cation transporter activity	0.01	AT1G80830 AT4G37640 AT3G57330 AT2G38170 AT3G22910 AT3G63380
GO:0009407	4.66	0.00423606	5	P toxin catabolism	0.01	AT4G02520 AT1G74590 AT3G09270 AT1G02930 AT1G02920
GO:0009404	4.66	0.00423606	5	P toxin metabolism	0.01	AT4G02520 AT1G74590 AT3G09270 AT1G02930 AT1G02920
GO:0030003	4.59	0.00190075	6	P cation homeostasis	0.01	AT3G51860 AT1G80830 AT3G09390 AT2G29120 AT2G38170 AT3G07520
GO:0009607	4.55	2.59683e-32	86	P response to biotic stimulus	0.13	AT1G51660 AT5G45510 AT1G22070 AT3G20600 AT2G30770 AT2G40750 AT3G61190 AT1G71880 AT5G20480 AT1G15520 AT2G14610 AT4G12720 AT3G24900 AT1G66100 AT4G39030 AT1G56510 AT1G31540 AT4G04220 AT3G25780 AT1G56650 AT3G52400 AT3G50470 AT1G02450 AT1G57630 AT4G23570 AT4G11850 AT5G66910 AT5G24770 AT5G46520 AT1G19250 AT3G25010 AT4G23810 AT3G57260 AT2G32680 AT5G06320 AT3G45860 AT2G46440 AT5G41750 AT3G04210 AT3G14470…
GO:0016265	4.51	7.58481e-05	10	P death	0.02	AT4G14400 AT3G20600 AT4G02220 AT1G19250 AT2G26560 AT4G23210 AT3G52400 AT1G11310 AT3G11820 AT4G12720
GO:0015294	4.51	0.0115615	4	F solute:cation symporter activity	0.01	AT3G18830 AT5G45380 AT1G71880 AT3G19930
GO:0008219	4.51	7.58481e-05	10	P cell death	0.02	AT4G14400 AT3G20600 AT4G02220 AT1G19250 AT2G26560 AT4G23210 AT3G52400 AT1G11310 AT3G11820 AT4G12720
GO:0042435	4.43	0.0294521	3	P indole derivative biosynthesis	0	AT3G26830 AT4G27070 AT2G30770
GO:0015674	4.41	0.00102979	7	P di-, tri-valent inorganic cation transport	0.01	AT5G20230 AT1G80830 AT3G57330 AT1G15520 AT2G38170 AT3G22910 AT3G63380
GO:0004364	4.37	0.00556632	5	F glutathione transferase activity	0.01	AT4G02520 AT1G74590 AT3G09270 AT1G02930 AT1G02920
GO:0042430	4.29	0.0321726	3	P indole and derivative metabolism	0	AT3G26830 AT4G27070 AT2G30770
GO:0042434	4.29	0.0321726	3	P indole derivative metabolism	0	AT3G26830 AT4G27070 AT2G30770
GO:0006873	4.29	0.00271022	6	P cell ion homeostasis	0.01	AT3G51860 AT1G80830 AT3G09390 AT2G29120 AT2G38170 AT3G07520
GO:0051606	4.29	0.0321726	3	P detection of stimulus	0	AT5G13320 AT5G20480 AT2G41110
GO:0015293	4.18	0.0150195	4	F symporter activity	0.01	AT3G18830 AT5G45380 AT1G71880 AT3G19930
GO:0004888	4.11	2.05443e-06	16	F transmembrane receptor activity	0.03	AT2G13790 AT5G46520 AT3G44400 AT4G21380 AT1G72910 AT1G47370 AT1G56510 AT1G65800 AT4G18250 AT1G31540 AT5G41750 AT3G04210 AT5G45000 AT1G65790 AT1G57630 AT1G72930
GO:0016667	4.08	0.0163019	4	F oxidoreductase activity, acting on sulfur group of donors	0.01	AT1G45145 AT5G61640 AT4G21850 AT4G21840
GO:0004194	4.08	0.00346895	6	F pepsin A activity	0.01	AT4G16563 AT3G51330 AT2G17760 AT5G10760 AT2G39710 AT1G49050
GO:0008171	4.02	0.0379922	3	F O-methyltransferase activity	0	AT1G67980 AT1G33030 AT3G44860
GO:0050801	4.02	0.00375385	6	P ion homeostasis	0.01	AT3G51860 AT1G80830 AT3G09390 AT2G29120 AT2G38170 AT3G07520
GO:0004190	3.96	0.00405575	6	F aspartic-type endopeptidase activity	0.01	AT4G16563 AT3G51330 AT2G17760 AT5G10760 AT2G39710 AT1G49050
GO:0009741	3.9	0.09239	2	P response to brassinosteroid stimulus	0	AT5G57560 AT1G13260
GO:0004683	3.78	0.0443095	3	F calmodulin regulated protein kinase activity	0	AT4G04695 AT1G76040 AT4G35310
GO:0005509	3.77	6.2801e-06	16	F calcium ion binding	0.03	AT2G46600 AT5G39670 AT2G41090 AT3G50770 AT1G30900 AT2G34940 AT3G47480 AT1G21550 AT3G01830 AT2G41110 AT5G24430 AT2G41410 AT5G07340 AT1G08450 AT2G41100 AT4G20110
GO:0030246	3.75	0.00265636	7	F carbohydrate binding	0.01	AT3G16530 AT1G61380 AT1G11330 AT5G03350 AT5G60950 AT5G18470 AT5G60900
GO:0005886	3.72	1.18785e-10	33	C plasma membrane	0.05	AT4G14630 AT1G21240 AT3G20600 AT4G02520 AT1G30900 AT5G49760 AT5G04930 AT1G71880 AT1G11330 AT1G15520 AT3G19930 AT5G17760 AT1G71840 AT4G25900 AT1G21250 AT3G25780 AT3G52400 AT5G45380 AT1G11310 AT4G20110 AT4G11850 AT1G14870 AT1G76040 AT1G21270 AT1G05570 AT2G38290 AT2G34940 AT3G18830 AT5G06320 AT3G11820 AT2G23130 AT4G08850 AT1G24150
GO:0019829	3.65	0.0237298	4	F cation-transporting ATPase activity	0.01	AT4G37640 AT3G57330 AT3G22910 AT3G63380
GO:0015276	3.57	0.10713	2	F ligand-gated ion channel activity	0	AT2G29120 AT3G07520
GO:0042625	3.52	0.00715398	6	F ATPase activity, coupled to transmembrane movement of ions	0.01	AT4G37640 AT3G57330 AT5G04930 AT3G22910 AT3G63380 AT3G25610
GO:0016706	3.52	0.00715398	6	F oxidoreductase activity, acting on paired donors, with incorporation or reduction of molecular oxygen, 2-oxoglutarate as one donor, and incorporation	0.01	AT3G28480 AT2G17720 AT3G19010 AT4G10500 AT5G24530 AT3G13610
GO:0009889	3.48	0.0546939	3	P regulation of biosynthesis	0	AT3G26830 AT1G75040 AT2G30770
GO:0009813	3.43	0.0290256	4	P flavonoid biosynthesis	0.01	AT3G19010 AT1G56650 AT5G24530 AT1G75040
GO:0005618	3.39	4.13201e-06	19	C cell wall	0.03	AT2G16430 AT4G02330 AT1G31580 AT5G57550 AT4G30290 AT5G18470 AT5G07830 AT5G57560 AT2G26440 AT4G30280 AT5G53370 AT4G21150 AT3G49120 AT1G21250 AT4G16563 AT5G44130 AT2G33530 AT2G45220 AT1G26770
GO:0005789	3.38	0.058391	3	C endoplasmic reticulum membrane	0	AT4G37640 AT4G21150 AT4G40042
GO:0009624	3.36	0.030934	4	P response to nematode	0.01	AT3G51860 AT4G39030 AT1G71880 AT2G38290
GO:0004872	3.35	2.78536e-05	16	F receptor activity	0.03	AT2G13790 AT5G46520 AT3G44400 AT4G21380 AT1G72910 AT1G47370 AT1G56510 AT1G65800 AT4G18250 AT1G31540 AT5G41750 AT3G04210 AT5G45000 AT1G65790 AT1G57630 AT1G72930
GO:0030312	3.34	5.25308e-06	19	C external encapsulating structure	0.03	AT2G16430 AT4G02330 AT1G31580 AT5G57550 AT4G30290 AT5G18470 AT5G07830 AT5G57560 AT2G26440 AT4G30280 AT5G53370 AT4G21150 AT3G49120 AT1G21250 AT4G16563 AT5G44130 AT2G33530 AT2G45220 AT1G26770
GO:0009611	3.33	2.95598e-05	16	P response to wounding	0.03	AT5G24770 AT3G09940 AT3G61190 AT5G20230 AT4G26070 AT1G15520 AT1G28480 AT3G13790 AT2G24850 AT5G54640 AT3G56400 AT1G56650 AT3G52400 AT3G25780 AT3G11820 AT5G50200
GO:0000145	3.3	0.122441	2	C exocyst	0	AT5G61010 AT1G07000
GO:0016641	3.3	0.122441	2	F oxidoreductase activity, acting on the CH-NH2 group of donors, oxygen as acceptor	0	AT1G03400 AT4G29740
GO:0042175	3.3	0.0622027	3	C nuclear envelope-endoplasmic reticulum network	0	AT4G37640 AT4G21150 AT4G40042
GO:0046873	3.27	0.00322966	8	F metal ion transporter activity	0.01	AT2G35060 AT1G80830 AT3G57330 AT3G22910 AT1G55910 AT4G37640 AT3G63380 AT2G38170
GO:0016705	3.14	0.00241506	9	F oxidoreductase activity, acting on paired donors, with incorporation or reduction of molecular oxygen	0.01	AT3G28480 AT2G17720 AT5G24530 AT3G13610 AT1G69720 AT2G34770 AT5G24150 AT4G10500 AT3G19010
GO:0000325	3.14	0.0701618	3	C vacuole (sensu Magnoliophyta)	0	AT3G51860 AT4G14630 AT2G38170
GO:0009812	3.12	0.0392917	4	P flavonoid metabolism	0.01	AT3G19010 AT1G56650 AT5G24530 AT1G75040
GO:0016298	3.09	0.00269404	9	F lipase activity	0.01	AT4G11850 AT3G48080 AT4G11840 AT3G52430 AT5G24210 AT1G31550 AT2G26560 AT2G30550 AT5G24200
GO:0005516	3.06	0.00060991	12	F calmodulin binding	0.02	AT4G33050 AT3G57330 AT5G26920 AT1G22070 AT2G46440 AT3G22910 AT4G37640 AT1G11310 AT2G46430 AT3G63380 AT1G73805 AT5G57580
GO:0016485	3.06	0.138241	2	P protein processing	0	AT2G44180 AT4G40042
GO:0003993	3.06	0.0743049	3	F acid phosphatase activity	0	AT2G16430 AT5G24770 AT4G29260
GO:0009605	3.04	4.43067e-06	22	P response to external stimulus	0.03	AT5G24770 AT3G09940 AT3G61190 AT5G20230 AT4G26070 AT5G20480 AT1G15520 AT2G14610 AT5G57560 AT1G28480 AT3G13790 AT5G54640 AT2G24850 AT5G13320 AT2G41100 AT3G56400 AT3G25780 AT1G56650 AT3G52400 AT5G45380 AT3G11820 AT5G50200
GO:0005829	3.03	0.000677426	12	C cytosol	0.02	AT1G67980 AT1G33030 AT4G22570 AT5G49570 AT2G16600 AT3G09940 AT5G02490 AT1G45145 AT5G03630 AT2G04450 AT4G12720 AT3G09440
GO:0009753	3.01	0.00315968	9	P response to jasmonic acid stimulus	0.01	AT3G56400 AT1G56650 AT5G24770 AT3G52400 AT1G15520 AT3G11820 AT3G09940 AT1G28480 AT2G24850
GO:0006468	3	2.1957e-15	66	P protein amino acid phosphorylation	0.1	AT4G23220 AT1G78290 AT1G51890 AT1G21240 AT5G20480 AT4G23130 AT4G04490 AT3G47090 AT1G51850 AT1G65800 AT4G35600 AT1G56120 AT4G18950 AT4G28490 AT4G02420 AT2G13790 AT4G04500 AT1G51860 AT4G11890 AT1G08650 AT4G21380 AT1G29720 AT1G61380 AT1G35710 AT1G34420 AT4G23230 AT1G51800 AT4G04695 AT5G48380 AT1G66880 AT3G09010 AT1G51790 AT2G40270 AT4G23140 AT2G31880 AT5G49760 AT1G11330 AT4G35310 AT2G19130 AT4G23150…
GO:0005275	2.99	0.078554	3	F amine transporter activity	0	AT5G45380 AT5G49630 AT5G40780
GO:0009408	2.97	0.00948881	7	P response to heat	0.01	AT3G61190 AT5G42020 AT1G09080 AT5G28540 AT5G57560 AT5G02490 AT3G09440
GO:0006904	2.96	0.146299	2	P vesicle docking during exocytosis	0	AT5G61010 AT1G07000
GO:0030551	2.96	0.146299	2	F cyclic nucleotide binding	0	AT2G46440 AT2G46430
GO:0005484	2.96	0.146299	2	F SNAP receptor activity	0	AT3G52400 AT3G11820
GO:0016301	2.95	8.73171e-21	92	F kinase activity	0.14	AT4G23220 AT1G78290 AT1G51660 AT1G51890 AT1G21240 AT5G20480 AT4G23130 AT4G04490 AT3G47090 AT1G51850 AT1G65800 AT1G21250 AT4G35600 AT1G56120 AT4G04220 AT4G18950 AT4G28490 AT2G13790 AT4G02420 AT4G04500 AT1G51860 AT4G11890 AT1G08650 AT4G21380 AT1G29720 AT1G61380 AT3G25010 AT1G35710 AT2G32680 AT1G34420 AT3G45860 AT5G24430 AT4G23230 AT1G51800 AT3G23120 AT4G04695 AT5G48380 AT2G19190 AT1G66880 AT3G09010…
GO:0019725	2.94	0.0036865	9	P cell homeostasis	0.01	AT3G51860 AT3G61190 AT1G80830 AT3G09390 AT3G54960 AT2G29120 AT2G38170 AT1G21270 AT3G07520
GO:0009893	2.92	0.0829067	3	P positive regulation of metabolism	0	AT4G23810 AT3G26830 AT2G30770
GO:0015893	2.91	0.0488131	4	P drug transport	0.01	AT3G26590 AT2G04080 AT3G55130 AT1G15520
GO:0004674	2.89	1.54597e-05	21	F protein serine/threonine kinase activity	0.03	AT2G13790 AT1G66880 AT1G21240 AT1G01560 AT5G45800 AT1G76040 AT1G21270 AT1G08650 AT4G21380 AT2G31880 AT3G45640 AT5G20480 AT4G35310 AT3G47090 AT1G35710 AT4G23310 AT1G65800 AT4G18250 AT1G65790 AT4G04695 AT4G28490
GO:0009409	2.89	0.00160678	11	P response to cold	0.02	AT4G22950 AT2G45660 AT4G21150 AT2G24040 AT3G61190 AT4G02520 AT1G09560 AT3G45640 AT2G38170 AT5G57560 AT3G57260
GO:0009861	2.88	0.00268248	10	P jasmonic acid and ethylene-dependent systemic resistance	0.02	AT5G24770 AT3G09940 AT2G24850 AT3G56400 AT3G52400 AT1G56650 AT3G25780 AT1G15520 AT3G11820 AT1G28480
GO:0009505	2.87	0.00106375	12	C cell wall (sensu Magnoliophyta)	0.02	AT2G16430 AT4G21150 AT3G49120 AT1G21250 AT5G18470 AT4G16563 AT5G44130 AT2G45220 AT2G33530 AT5G07830 AT1G26770 AT2G26440
GO:0006865	2.86	0.0513749	4	P amino acid transport	0.01	AT4G35180 AT2G41190 AT5G49630 AT5G40780
GO:0048278	2.86	0.154451	2	P vesicle docking	0	AT5G61010 AT1G07000
GO:0006869	2.86	0.0116055	7	P lipid transport	0.01	AT4G12490 AT3G22600 AT5G55460 AT4G12500 AT2G44290 AT2G37870 AT5G55450
GO:0015837	2.86	0.0513749	4	P amine transport	0.01	AT4G35180 AT2G41190 AT5G49630 AT5G40780
GO:0006887	2.86	0.154451	2	P exocytosis	0	AT5G61010 AT1G07000
GO:0016769	2.8	0.0919132	3	F transferase activity, transferring nitrogenous groups	0	AT2G13810 AT1G17290 AT2G24850
GO:0008483	2.8	0.0919132	3	F transaminase activity	0	AT2G13810 AT1G17290 AT2G24850
GO:0009266	2.79	0.000150955	17	P response to temperature stimulus	0.03	AT4G22950 AT5G42020 AT2G45660 AT4G21150 AT5G28540 AT2G24040 AT5G02490 AT3G61190 AT4G02520 AT1G09560 AT2G41100 AT1G09080 AT3G45640 AT2G38170 AT5G57560 AT3G57260 AT3G09440
GO:0015405	2.77	0.00870925	8	F P-P-bond-hydrolysis-driven transporter activity	0.01	AT4G37640 AT3G57330 AT5G04930 AT4G24920 AT3G22910 AT3G63380 AT3G25610 AT1G20350
GO:0042493	2.77	0.0567147	4	P response to drug	0.01	AT3G26590 AT2G04080 AT3G55130 AT1G15520
GO:0009615	2.77	0.162688	2	P response to virus	0	AT5G06320 AT4G31800
GO:0016310	2.75	1.33468e-13	66	P phosphorylation	0.1	AT4G23220 AT1G78290 AT1G51890 AT1G21240 AT5G20480 AT4G23130 AT4G04490 AT3G47090 AT1G51850 AT1G65800 AT4G35600 AT1G56120 AT4G18950 AT4G28490 AT4G02420 AT2G13790 AT4G04500 AT1G51860 AT4G11890 AT1G08650 AT4G21380 AT1G29720 AT1G61380 AT1G35710 AT1G34420 AT4G23230 AT1G51800 AT4G04695 AT5G48380 AT1G66880 AT3G09010 AT1G51790 AT2G40270 AT4G23140 AT2G31880 AT5G49760 AT1G11330 AT4G35310 AT2G19130 AT4G23150…
GO:0015399	2.74	0.00912055	8	F primary active transporter activity	0.01	AT4G37640 AT3G57330 AT5G04930 AT4G24920 AT3G22910 AT3G63380 AT3G25610 AT1G20350
GO:0016772	2.74	2.01705e-19	96	F transferase activity, transferring phosphorus-containing groups	0.15	AT4G23220 AT1G78290 AT1G51660 AT1G51890 AT1G21240 AT5G18200 AT5G20480 AT4G23130 AT4G04490 AT3G47090 AT1G51850 AT1G65800 AT1G21250 AT4G35600 AT1G56120 AT4G04220 AT4G18950 AT4G28490 AT2G13790 AT4G02420 AT4G04500 AT1G51860 AT4G11890 AT1G08650 AT4G21380 AT1G29720 AT1G61380 AT3G25010 AT2G40520 AT1G35710 AT2G32680 AT1G34420 AT3G45860 AT5G24430 AT4G23230 AT1G51800 AT5G43780 AT3G23120 AT4G04695 AT5G48380…
GO:0042592	2.72	0.00622918	9	P homeostasis	0.01	AT3G51860 AT3G61190 AT1G80830 AT3G09390 AT3G54960 AT2G29120 AT2G38170 AT1G21270 AT3G07520
GO:0030145	2.68	0.171001	2	F manganese ion binding	0	AT1G09560 AT4G14630
GO:0042538	2.68	0.171001	2	P hyperosmotic salinity response	0	AT5G24770 AT2G24040
GO:0009705	2.68	0.171001	2	C vacuolar membrane (sensu Magnoliophyta)	0	AT3G51860 AT2G38170
GO:0006944	2.68	0.171001	2	P membrane fusion	0	AT3G52400 AT3G11820
GO:0015171	2.68	0.171001	2	F amino acid transporter activity	0	AT5G49630 AT5G40780
GO:0006793	2.65	4.18494e-13	67	P phosphorus metabolism	0.1	AT4G23220 AT1G78290 AT1G51890 AT1G21240 AT5G20480 AT4G23130 AT4G04490 AT3G47090 AT1G51850 AT1G65800 AT4G35600 AT1G56120 AT4G18950 AT4G28490 AT4G02420 AT2G13790 AT4G04500 AT1G51860 AT4G11890 AT1G08650 AT4G21380 AT1G29720 AT1G61380 AT1G35710 AT1G34420 AT4G23230 AT1G51800 AT4G04695 AT5G48380 AT1G66880 AT3G09010 AT1G51790 AT2G40270 AT4G23140 AT2G31880 AT5G49760 AT1G11330 AT4G35310 AT2G19130 AT4G23150…
GO:0006796	2.62	1.1993e-12	66	P phosphate metabolism	0.1	AT4G23220 AT1G78290 AT1G51890 AT1G21240 AT5G20480 AT4G23130 AT4G04490 AT3G47090 AT1G51850 AT1G65800 AT4G35600 AT1G56120 AT4G18950 AT4G28490 AT4G02420 AT2G13790 AT4G04500 AT1G51860 AT4G11890 AT1G08650 AT4G21380 AT1G29720 AT1G61380 AT1G35710 AT1G34420 AT4G23230 AT1G51800 AT4G04695 AT5G48380 AT1G66880 AT3G09010 AT1G51790 AT2G40270 AT4G23140 AT2G31880 AT5G49760 AT1G11330 AT4G35310 AT2G19130 AT4G23150…
GO:0009642	2.62	0.106138	3	P response to light intensity	0	AT5G20230 AT2G41100 AT4G04020
GO:0046351	2.6	0.179382	2	P disaccharide biosynthesis	0	AT2G35840 AT4G22590
GO:0005783	2.58	0.000258843	18	C endoplasmic reticulum	0.03	AT5G42020 AT5G03160 AT1G72280 AT4G29520 AT4G37640 AT2G46170 AT2G03510 AT3G57020 AT4G21150 AT5G28540 AT4G40042 AT1G76090 AT5G07340 AT3G54960 AT1G08450 AT1G56550 AT1G09080 AT3G26830
GO:0015849	2.56	0.0713076	4	P organic acid transport	0.01	AT4G35180 AT2G41190 AT5G49630 AT5G40780
GO:0046942	2.56	0.0713076	4	P carboxylic acid transport	0.01	AT4G35180 AT2G41190 AT5G49630 AT5G40780
GO:0004871	2.53	3.63919e-05	24	F signal transducer activity	0.04	AT2G13790 AT4G34390 AT3G20600 AT1G01560 AT5G46520 AT3G44400 AT1G52770 AT4G21380 AT1G72910 AT3G45640 AT1G47370 AT1G66100 AT1G56510 AT3G48080 AT1G65800 AT3G44735 AT4G18250 AT5G41750 AT1G31540 AT3G04210 AT5G45000 AT1G65790 AT1G57630 AT1G72930
GO:0016638	2.52	0.187824	2	F oxidoreductase activity, acting on the CH-NH2 group of donors	0	AT1G03400 AT4G29740
GO:0044431	2.52	0.0487554	5	C Golgi apparatus part	0.01	AT2G34940 AT1G30900 AT1G76970 AT4G20110 AT3G09020
GO:0009809	2.52	0.187824	2	P lignin biosynthesis	0	AT1G67980 AT1G33030
GO:0005478	2.52	0.187824	2	F intracellular transporter activity	0	AT3G52400 AT3G11820
GO:0051119	2.52	0.0323748	6	F sugar transporter activity	0.01	AT3G18830 AT1G71880 AT1G08930 AT3G19930 AT1G61800 AT1G19450
GO:0006972	2.52	0.187824	2	P hyperosmotic response	0	AT5G24770 AT2G24040
GO:0004672	2.51	4.72539e-06	30	F protein kinase activity	0.05	AT2G13790 AT5G48380 AT1G51660 AT1G66880 AT1G21240 AT1G01560 AT5G45800 AT1G76040 AT1G21270 AT1G08650 AT4G21380 AT2G31880 AT4G26070 AT3G45640 AT5G20480 AT2G19130 AT4G35310 AT4G23200 AT3G47090 AT1G35710 AT1G34420 AT4G23310 AT1G65800 AT4G18250 AT4G23170 AT4G23260 AT4G18950 AT1G65790 AT4G04695 AT4G28490
GO:0007166	2.49	0.0107705	9	P cell surface receptor linked signal transduction	0.01	AT3G47090 AT1G35710 AT4G34390 AT5G45800 AT1G21250 AT2G31880 AT5G20480 AT3G45640 AT4G28490
GO:0044437	2.48	0.0776314	4	C vacuolar part	0.01	AT3G51860 AT3G13080 AT3G55130 AT2G38170
GO:0050896	2.46	8.03075e-24	139	P response to stimulus	0.22	AT1G74590 AT5G42020 AT1G51660 AT1G02920 AT3G61190 AT1G71880 AT4G12720 AT1G66100 AT4G39030 AT1G56510 AT1G31540 AT1G21250 AT4G04220 AT1G56650 AT3G52400 AT5G45380 AT4G23570 AT5G50200 AT1G19250 AT5G57560 AT2G32680 AT3G13790 AT2G46440 AT5G41750 AT4G13180 AT3G22060 AT3G14470 AT3G23120 AT3G09270 AT4G04695 AT4G04020 AT3G26590 AT3G01080 AT2G04080 AT2G19190 AT3G22231 AT3G52430 AT4G02520 AT5G20230 AT4G23210…
GO:0009699	2.45	0.0365408	6	P phenylpropanoid biosynthesis	0.01	AT1G67980 AT1G33030 AT3G19010 AT1G56650 AT5G24530 AT1G75040
GO:0043492	2.45	0.00824376	10	F ATPase activity, coupled to movement of substances	0.02	AT3G57330 AT3G13080 AT3G22910 AT3G25610 AT3G47780 AT4G37640 AT5G04930 AT1G15520 AT3G55130 AT3G63380
GO:0006694	2.45	0.196319	2	P steroid biosynthesis	0	AT5G24150 AT1G76090
GO:0044448	2.45	0.196319	2	C cell cortex part	0	AT5G61010 AT1G07000
GO:0005938	2.45	0.196319	2	C cell cortex	0	AT5G61010 AT1G07000
GO:0042626	2.45	0.00824376	10	F ATPase activity, coupled to transmembrane movement of substances	0.02	AT3G57330 AT3G13080 AT3G22910 AT3G25610 AT3G47780 AT4G37640 AT5G04930 AT1G15520 AT3G55130 AT3G63380
GO:0015103	2.43	0.126331	3	F inorganic anion transporter activity	0	AT1G80830 AT3G45060 AT5G50200
GO:0006950	2.42	2.9769e-10	60	P response to stress	0.09	AT5G42020 AT1G51660 AT1G02930 AT1G22070 AT3G20600 AT3G52430 AT2G30770 AT4G02520 AT3G61190 AT5G20230 AT4G23210 AT3G45640 AT1G15520 AT1G61120 AT2G14610 AT1G28480 AT4G12720 AT1G33560 AT5G54640 AT1G09560 AT5G13320 AT1G09080 AT3G25780 AT1G56650 AT3G52400 AT5G45380 AT1G11310 AT1G02450 AT2G38170 AT3G26830 AT3G09440 AT5G50200 AT4G22950 AT4G11850 AT2G44060 AT5G24770 AT5G61640 AT2G24040 AT3G09940 AT1G17290…
GO:0016820	2.42	0.00889341	10	F hydrolase activity, acting on acid anhydrides, catalyzing transmembrane movement of substances	0.02	AT3G57330 AT3G13080 AT3G22910 AT3G25610 AT3G47780 AT4G37640 AT5G04930 AT1G15520 AT3G55130 AT3G63380
GO:0004497	2.41	0.0573019	5	F monooxygenase activity	0.01	AT5G24150 AT2G34770 AT1G12140 AT3G26830 AT1G19250
GO:0000786	2.38	0.13158	3	C nucleosome	0	AT4G40030 AT4G40040 AT5G54640
GO:0015297	2.38	0.028536	7	F antiporter activity	0.01	AT3G26590 AT2G04080 AT3G51860 AT4G39030 AT4G28390 AT2G38170 AT1G61800
GO:0008289	2.36	0.0207323	8	F lipid binding	0.01	AT3G61190 AT4G12490 AT3G22600 AT5G55460 AT4G12500 AT2G44290 AT2G37870 AT5G55450
GO:0019748	2.36	0.000534971	19	P secondary metabolism	0.03	AT1G33030 AT1G74590 AT1G02930 AT1G02920 AT3G51450 AT5G24530 AT2G30770 AT4G02520 AT4G10500 AT1G67980 AT3G57020 AT3G13610 AT1G69720 AT1G66960 AT3G19010 AT1G56650 AT3G09270 AT3G26830 AT1G75040
GO:0005351	2.36	0.0618772	5	F sugar porter activity	0.01	AT3G18830 AT1G71880 AT1G08930 AT3G19930 AT1G19450
GO:0008643	2.35	0.0910842	4	P carbohydrate transport	0.01	AT3G18830 AT3G19930 AT1G61800 AT1G19450
GO:0043413	2.34	0.136904	3	P biopolymer glycosylation	0	AT1G12990 AT3G07020 AT4G21150
GO:0005102	2.32	0.213442	2	F receptor binding	0	AT1G66100 AT3G44735
GO:0031667	2.32	0.213442	2	P response to nutrient levels	0	AT5G45380 AT2G14610
GO:0009808	2.32	0.213442	2	P lignin metabolism	0	AT1G67980 AT1G33030
GO:0006855	2.3	0.142301	3	P multidrug transport	0	AT3G26590 AT2G04080 AT1G15520
GO:0044455	2.3	0.142301	3	C mitochondrial membrane part	0	AT4G05020 AT1G20350 AT2G29990
GO:0015291	2.29	0.00361437	14	F porter activity	0.02	AT3G18830 AT3G26590 AT2G04080 AT4G39030 AT1G08930 AT1G19450 AT3G51860 AT4G28390 AT5G45380 AT1G71880 AT3G19930 AT2G38170 AT1G61800 AT2G38290
GO:0015290	2.29	0.00361437	14	F electrochemical potential-driven transporter activity	0.02	AT3G18830 AT3G26590 AT2G04080 AT4G39030 AT1G08930 AT1G19450 AT3G51860 AT4G28390 AT5G45380 AT1G71880 AT3G19930 AT2G38170 AT1G61800 AT2G38290
GO:0005386	2.29	0.000309114	22	F carrier activity	0.03	AT3G26590 AT2G04080 AT3G22910 AT3G51860 AT4G37640 AT5G04930 AT4G24920 AT1G71880 AT3G19930 AT3G63380 AT2G38290 AT1G20350 AT3G18830 AT4G39030 AT3G57330 AT1G08930 AT1G19450 AT3G25610 AT4G28390 AT5G45380 AT2G38170 AT1G61800
GO:0030599	2.26	0.101853	4	F pectinesterase activity	0.01	AT4G02330 AT2G45220 AT5G53370 AT2G26440
GO:0004620	2.26	0.222056	2	F phospholipase activity	0	AT4G11850 AT4G11840
GO:0015144	2.24	0.0528314	6	F carbohydrate transporter activity	0.01	AT3G18830 AT1G71880 AT1G08930 AT3G19930 AT1G61800 AT1G19450
GO:0008081	2.22	0.153301	3	F phosphoric diester hydrolase activity	0	AT4G11850 AT1G74210 AT4G11840
GO:0015036	2.22	0.0546682	6	F disulfide oxidoreductase activity	0.01	AT4G05020 AT1G45145 AT3G54960 AT1G77370 AT1G28480 AT5G38900
GO:0030001	2.21	0.0118028	11	P metal ion transport	0.02	AT2G35060 AT1G80830 AT3G57330 AT3G22910 AT3G51860 AT5G20230 AT5G52750 AT5G26690 AT1G15520 AT2G38170 AT3G63380
GO:0019438	2.21	0.0293757	8	P aromatic compound biosynthesis	0.01	AT1G67980 AT1G33030 AT4G39030 AT3G19010 AT1G56650 AT4G27070 AT5G24530 AT1G75040
GO:0044459	2.21	0.0406144	7	C plasma membrane part	0.01	AT2G34940 AT1G30900 AT1G71840 AT1G05570 AT3G19930 AT4G20110 AT1G24150
GO:0006464	2.19	4.98891e-11	79	P protein modification	0.12	AT4G23220 AT1G78290 AT1G51890 AT2G23140 AT1G21240 AT5G67340 AT1G01680 AT5G20480 AT4G23130 AT4G04490 AT3G47090 AT1G51850 AT1G65800 AT4G35600 AT1G56120 AT4G18950 AT4G28490 AT4G23570 AT2G13790 AT4G02420 AT4G04500 AT1G51860 AT4G11890 AT1G08650 AT4G21380 AT1G29720 AT1G61380 AT5G56150 AT2G17720 AT1G35710 AT1G34420 AT4G23230 AT1G51800 AT4G04695 AT3G28480 AT5G48380 AT1G66880 AT3G09010 AT1G51790 AT4G23140…
GO:0008324	2.18	0.00237288	17	F cation transporter activity	0.03	AT1G80830 AT3G22910 AT1G55910 AT3G51860 AT4G37640 AT5G04930 AT1G71880 AT3G19930 AT3G63380 AT2G38290 AT2G35060 AT3G18830 AT3G57330 AT2G46440 AT3G25610 AT5G45380 AT2G38170
GO:0006605	2.18	0.0584563	6	P protein targeting	0.01	AT2G34940 AT1G30900 AT3G52400 AT4G24920 AT4G20110 AT3G11820
GO:0004712	2.18	0.158898	3	F protein threonine/tyrosine kinase activity	0	AT4G18950 AT1G51660 AT4G26070
GO:0016789	2.17	0.0043338	15	F carboxylic ester hydrolase activity	0.02	AT4G11850 AT4G02330 AT3G48080 AT5G55050 AT5G53370 AT4G11840 AT3G52430 AT5G24210 AT1G31550 AT2G26560 AT2G45220 AT2G30550 AT2G26440 AT1G57590 AT5G24200
GO:0005773	2.16	0.082171	5	C vacuole	0.01	AT3G51860 AT3G13080 AT3G55130 AT4G14630 AT2G38170
GO:0006800	2.15	0.0142723	11	P oxygen and reactive oxygen species metabolism	0.02	AT5G24770 AT5G61640 AT1G02930 AT3G49120 AT5G20230 AT4G26070 AT1G45145 AT1G56650 AT1G61120 AT3G45640 AT4G12720
GO:0030508	2.14	0.11707	4	F thiol-disulfide exchange intermediate activity	0.01	AT1G45145 AT3G54960 AT1G77370 AT1G28480
GO:0016763	2.14	0.239358	2	F transferase activity, transferring pentosyl groups	0	AT4G01750 AT4G22570
GO:0006575	2.12	0.0207194	10	P amino acid derivative metabolism	0.02	AT1G67980 AT1G33030 AT4G08870 AT3G28480 AT2G17720 AT5G24530 AT3G19010 AT1G56650 AT4G27070 AT1G75040
GO:0010033	2.11	0.170275	3	P response to organic substance	0	AT3G16530 AT1G56650 AT3G45640
GO:0009743	2.11	0.170275	3	P response to carbohydrate stimulus	0	AT3G16530 AT1G56650 AT3G45640
GO:0006457	2.1	0.0166125	11	P protein folding	0.02	AT3G62600 AT5G42020 AT2G16600 AT5G28540 AT5G02490 AT5G03160 AT3G08970 AT1G08450 AT5G56500 AT1G09080 AT3G09440
GO:0015075	2.1	0.000763918	23	F ion transporter activity	0.04	AT1G80830 AT3G45060 AT3G22910 AT1G55910 AT3G07520 AT3G51860 AT4G37640 AT5G04930 AT1G71880 AT2G25520 AT2G46430 AT3G19930 AT3G63380 AT2G38290 AT2G35060 AT3G18830 AT3G57330 AT2G29120 AT2G46440 AT3G25610 AT5G45380 AT2G38170 AT5G50200
GO:0042221	2.1	1.94463e-07	55	P response to chemical stimulus	0.09	AT3G26590 AT2G04080 AT1G74590 AT1G02930 AT1G22070 AT1G01560 AT1G02920 AT3G52430 AT4G02520 AT3G61190 AT5G20230 AT2G37710 AT3G12830 AT3G45640 AT1G15520 AT1G61120 AT2G14610 AT2G25000 AT1G28480 AT4G12720 AT5G49570 AT4G23170 AT1G21250 AT4G23260 AT4G36110 AT5G13320 AT5G01540 AT1G56650 AT3G52400 AT3G26830 AT5G50200 AT5G54610 AT5G24770 AT5G61640 AT3G09940 AT1G21270 AT3G51860 AT4G26070 AT4G31800 AT5G57560…
GO:0005984	2.09	0.248035	2	P disaccharide metabolism	0	AT2G35840 AT4G22590
GO:0006576	2.09	0.248035	2	P biogenic amine metabolism	0	AT4G08870 AT4G27070
GO:0016773	2.08	0.000120676	31	F phosphotransferase activity, alcohol group as acceptor	0.05	AT2G13790 AT5G48380 AT1G51660 AT1G66880 AT1G21240 AT1G01560 AT5G45800 AT1G76040 AT1G21270 AT1G08650 AT4G21380 AT2G31880 AT4G26070 AT3G45640 AT5G20480 AT2G19130 AT4G35310 AT4G23200 AT3G47090 AT1G35710 AT1G34420 AT4G23310 AT1G65800 AT4G18250 AT4G23170 AT4G23260 AT2G36580 AT4G18950 AT1G65790 AT4G04695 AT4G28490
GO:0016740	2.07	2.87617e-15	124	F transferase activity	0.19	AT4G23220 AT4G22570 AT3G44860 AT1G74590 AT1G78290 AT1G51660 AT1G51890 AT1G21240 AT1G02920 AT5G18200 AT3G07020 AT5G20480 AT4G23130 AT2G13810 AT4G04490 AT1G67980 AT3G47090 AT5G18480 AT1G51850 AT1G65800 AT1G21250 AT4G35600 AT1G56120 AT4G04220 AT4G18950 AT4G13890 AT4G28490 AT1G33030 AT5G42830 AT2G13790 AT4G02420 AT4G04500 AT1G51860 AT4G11890 AT1G17290 AT1G08650 AT3G09020 AT4G21380 AT1G29720 AT1G61380…
GO:0043412	2.06	6.4921e-10	80	P biopolymer modification	0.12	AT4G23220 AT1G78290 AT1G51890 AT2G23140 AT1G21240 AT3G07020 AT5G67340 AT1G01680 AT5G20480 AT4G23130 AT4G04490 AT3G47090 AT1G51850 AT1G65800 AT4G35600 AT1G56120 AT4G18950 AT4G28490 AT4G23570 AT2G13790 AT4G02420 AT4G04500 AT1G51860 AT4G11890 AT1G08650 AT4G21380 AT1G29720 AT1G61380 AT5G56150 AT2G17720 AT1G35710 AT1G34420 AT4G23230 AT1G51800 AT4G04695 AT3G28480 AT5G48380 AT1G66880 AT3G09010 AT1G51790…
GO:0005743	2.06	0.0729205	6	C mitochondrial inner membrane	0.01	AT4G05020 AT4G28390 AT2G22500 AT1G20350 AT2G29990 AT3G48850
GO:0005216	2.04	0.13321	4	F ion channel activity	0.01	AT2G29120 AT2G46440 AT2G46430 AT3G07520
GO:0015079	2.04	0.390994	1	F potassium ion transporter activity	0	AT2G35060
GO:0005342	2.04	0.256721	2	F organic acid transporter activity	0	AT5G49630 AT5G40780
GO:0004197	2.04	0.390994	1	F cysteine-type endopeptidase activity	0	AT4G25110
GO:0005199	2.04	0.256721	2	F structural constituent of cell wall	0	AT2G43150 AT1G26770
GO:0046943	2.04	0.256721	2	F carboxylic acid transporter activity	0	AT5G49630 AT5G40780
GO:0046483	2.03	0.0452274	8	P heterocycle metabolism	0.01	AT3G28480 AT2G17720 AT4G22570 AT4G29740 AT2G30770 AT1G69720 AT3G26830 AT4G27070
GO:0006725	2.02	0.0104904	14	P aromatic compound metabolism	0.02	AT1G67980 AT1G33030 AT4G22570 AT4G39030 AT4G29740 AT1G17430 AT2G39420 AT5G24530 AT2G30770 AT3G19010 AT1G56650 AT3G26830 AT4G27070 AT1G75040
GO:0009698	2.02	0.077397	6	P phenylpropanoid metabolism	0.01	AT1G67980 AT1G33030 AT3G19010 AT1G56650 AT5G24530 AT1G75040
GO:0046903	2	0.10556	5	P secretion	0.01	AT4G12120 AT5G61010 AT1G61250 AT1G76970 AT1G07000
GO:0031225	1.99	0.024031	11	C anchored to membrane	0.02	AT4G14746 AT3G22600 AT3G51330 AT2G44290 AT1G24140 AT3G44100 AT5G20230 AT5G44130 AT2G17760 AT2G17120 AT2G23130
GO:0006839	1.99	0.265412	2	P mitochondrial transport	0	AT4G28390 AT2G22500
GO:0009628	1.99	9.81591e-09	75	P response to abiotic stimulus	0.12	AT1G74590 AT5G42020 AT1G22070 AT1G02920 AT3G61190 AT1G15520 AT2G14610 AT4G12720 AT5G49570 AT1G21250 AT1G56650 AT3G52400 AT5G50200 AT5G54610 AT5G24770 AT2G24040 AT5G57560 AT3G57260 AT3G16530 AT5G28540 AT4G13180 AT3G22060 AT1G45145 AT3G09270 AT3G55130 AT4G04695 AT4G04020 AT2G04080 AT3G26590 AT1G02930 AT1G01560 AT3G52430 AT1G52770 AT4G02520 AT5G20230 AT3G12830 AT2G37710 AT1G61120 AT3G45640 AT2G25000…
GO:0000151	1.98	0.108692	5	C ubiquitin ligase complex	0.01	AT3G11840 AT5G67340 AT2G23140 AT1G01680 AT4G23570
GO:0007169	1.98	0.0843961	6	P transmembrane receptor protein tyrosine kinase signaling pathway	0.01	AT3G47090 AT1G35710 AT2G31880 AT5G20480 AT5G45800 AT4G28490
GO:0007167	1.98	0.0843961	6	P enzyme linked receptor protein signaling pathway	0.01	AT3G47090 AT1G35710 AT2G31880 AT5G20480 AT5G45800 AT4G28490
GO:0016567	1.97	0.145876	4	P protein ubiquitination	0.01	AT3G11840 AT5G67340 AT2G23140 AT1G01680
GO:0000302	1.95	0.274103	2	P response to reactive oxygen species	0	AT4G26070 AT1G61120
GO:0005774	1.95	0.199657	3	C vacuolar membrane	0	AT3G51860 AT3G13080 AT2G38170
GO:0016798	1.95	0.00460178	19	F hydrolase activity, acting on glycosyl bonds	0.03	AT5G57550 AT4G30290 AT2G31865 AT2G32290 AT5G07830 AT5G05460 AT2G43570 AT4G01700 AT5G57560 AT3G57260 AT5G11920 AT1G65610 AT3G57240 AT4G30280 AT3G13790 AT4G27820 AT5G60950 AT1G02360 AT3G47540
GO:0045229	1.94	0.0445925	9	P external encapsulating structure organization and biogenesis	0.01	AT2G15390 AT5G53370 AT5G57550 AT1G05570 AT2G45220 AT2G43150 AT5G57560 AT1G26770 AT2G26440
GO:0007047	1.94	0.0445925	9	P cell wall organization and biogenesis	0.01	AT2G15390 AT5G53370 AT5G57550 AT1G05570 AT2G45220 AT2G43150 AT5G57560 AT1G26770 AT2G26440
GO:0006073	1.93	0.154571	4	P glucan metabolism	0.01	AT4G30280 AT1G05570 AT4G39210 AT4G30290
GO:0045735	1.92	0.205673	3	F nutrient reservoir activity	0	AT1G09560 AT2G26560 AT4G14630
GO:0006979	1.92	0.0469792	9	P response to oxidative stress	0.01	AT5G24770 AT5G61640 AT1G02930 AT5G20230 AT4G26070 AT1G45145 AT1G61120 AT3G45640 AT4G12720
GO:0042398	1.89	0.0796637	7	P amino acid derivative biosynthesis	0.01	AT1G67980 AT1G33030 AT3G19010 AT1G56650 AT4G27070 AT5G24530 AT1G75040
GO:0042546	1.84	0.223957	3	P cell wall biosynthesis	0	AT2G15390 AT1G05570 AT5G57550
GO:0007165	1.83	0.000410443	36	P signal transduction	0.06	AT1G51660 AT1G22070 AT4G34390 AT1G01560 AT3G52430 AT2G31880 AT3G45640 AT5G20480 AT1G28480 AT4G12720 AT3G24900 AT3G11010 AT3G47090 AT4G39890 AT3G28890 AT1G21250 AT4G13900 AT3G24982 AT4G04220 AT5G13320 AT3G52400 AT1G56650 AT4G28490 AT3G23110 AT2G16600 AT2G15080 AT5G45800 AT1G19250 AT4G26070 AT3G25010 AT1G35710 AT2G32680 AT3G56400 AT3G25020 AT3G23120 AT3G11820
GO:0006812	1.83	0.0191158	15	P cation transport	0.02	AT2G35060 AT1G80830 AT3G57330 AT3G22910 AT1G55910 AT3G25610 AT3G51860 AT5G20230 AT5G26690 AT5G52750 AT5G04930 AT1G15520 AT2G38170 AT3G63380 AT2G38290
GO:0015450	1.82	0.300127	2	F protein translocase activity	0	AT4G24920 AT1G20350
GO:0007154	1.82	0.000264685	39	P cell communication	0.06	AT1G51660 AT1G22070 AT4G34390 AT1G01560 AT3G52430 AT2G31880 AT3G45640 AT5G20480 AT2G14610 AT1G28480 AT4G12720 AT3G24900 AT3G11010 AT3G47090 AT4G39890 AT3G28890 AT1G21250 AT4G13900 AT3G24982 AT4G04220 AT5G13320 AT3G52400 AT1G65790 AT1G56650 AT5G45380 AT4G28490 AT3G23110 AT2G16600 AT2G15080 AT5G45800 AT1G19250 AT4G26070 AT3G25010 AT1G35710 AT2G32680 AT3G56400 AT3G25020 AT3G23120 AT3G11820
GO:0048518	1.82	0.142396	5	P positive regulation of biological process	0.01	AT2G45660 AT4G23810 AT3G45640 AT3G26830 AT2G30770
GO:0045045	1.82	0.177114	4	P secretory pathway	0.01	AT5G61010 AT1G61250 AT1G76970 AT1G07000
GO:0010035	1.82	0.177114	4	P response to inorganic substance	0.01	AT3G51860 AT5G24770 AT4G13180 AT5G50200
GO:0006066	1.8	0.0780452	8	P alcohol metabolism	0.01	AT4G25900 AT1G76090 AT5G24150 AT1G74210 AT2G36580 AT5G43910 AT5G18200 AT1G78570
GO:0016765	1.8	0.145992	5	F transferase activity, transferring alkyl or aryl (other than methyl) groups	0.01	AT4G02520 AT1G74590 AT3G09270 AT1G02930 AT1G02920
GO:0016791	1.8	0.0372201	12	F phosphoric monoester hydrolase activity	0.02	AT4G11850 AT2G16430 AT5G24770 AT4G11840 AT5G24430 AT4G22590 AT5G64000 AT1G34750 AT1G78200 AT5G06750 AT2G35840 AT4G29260
GO:0009250	1.79	0.308772	2	P glucan biosynthesis	0	AT1G05570 AT4G39210
GO:0009756	1.79	0.432665	1	P carbohydrate mediated signaling	0	AT1G56650
GO:0031461	1.79	0.432665	1	C cullin-RING ubiquitin ligase complex	0	AT4G23570
GO:0016044	1.79	0.308772	2	P membrane organization and biogenesis	0	AT3G52400 AT3G11820
GO:0008509	1.79	0.186427	4	F anion transporter activity	0.01	AT1G80830 AT3G45060 AT2G25520 AT5G50200
GO:0009991	1.79	0.308772	2	P response to extracellular stimulus	0	AT5G45380 AT2G14610
GO:0016836	1.76	0.242541	3	F hydro-lyase activity	0	AT5G22300 AT4G27070 AT1G78570
GO:0016651	1.76	0.242541	3	F oxidoreductase activity, acting on NADH or NADPH	0	AT5G03630 AT3G09940 AT2G29990
GO:0015268	1.76	0.157008	5	F alpha-type channel activity	0.01	AT2G29120 AT5G45380 AT2G46440 AT2G46430 AT3G07520
GO:0004175	1.75	0.0739077	9	F endopeptidase activity	0.01	AT3G51330 AT5G10760 AT2G39710 AT1G24140 AT4G16563 AT4G25110 AT2G17760 AT1G32940 AT1G49050
GO:0006811	1.75	0.0190522	17	P ion transport	0.03	AT1G80830 AT3G22910 AT1G55910 AT3G51860 AT5G20230 AT5G26690 AT5G04930 AT1G15520 AT2G46430 AT3G63380 AT2G38290 AT2G35060 AT3G57330 AT3G25610 AT5G52750 AT2G38170 AT5G50200
GO:0005740	1.74	0.108886	7	C mitochondrial envelope	0.01	AT4G05020 AT1G32350 AT4G28390 AT2G22500 AT1G20350 AT2G29990 AT3G48850
GO:0015267	1.74	0.160755	5	F channel or pore class transporter activity	0.01	AT2G29120 AT5G45380 AT2G46440 AT2G46430 AT3G07520
GO:0008565	1.73	0.164537	5	F protein transporter activity	0.01	AT4G12120 AT1G76970 AT4G24920 AT3G60540 AT1G20350
GO:0009719	1.73	0.00135811	35	P response to endogenous stimulus	0.05	AT1G22070 AT1G01560 AT3G52430 AT3G61190 AT2G37710 AT3G12830 AT3G45640 AT1G15520 AT2G25000 AT1G28480 AT5G49570 AT4G23170 AT1G21250 AT4G23260 AT4G36110 AT5G13320 AT5G01540 AT3G52400 AT1G56650 AT3G26830 AT5G54610 AT5G24770 AT3G09940 AT1G21270 AT5G57560 AT4G31800 AT3G16530 AT4G14400 AT2G24850 AT3G22060 AT3G56400 AT3G11820 AT4G04695 AT1G13260 AT4G04020
GO:0006818	1.71	0.255066	3	P hydrogen transport	0	AT3G57330 AT3G22910 AT3G63380
GO:0009225	1.71	0.445913	1	P nucleotide-sugar metabolism	0	AT1G78570
GO:0009831	1.71	0.445913	1	P cell wall modification during multidimensional cell growth (sensu Magnoliophyta)	0	AT1G26770
GO:0015992	1.71	0.255066	3	P proton transport	0	AT3G57330 AT3G22910 AT3G63380
GO:0009911	1.71	0.445913	1	P positive regulation of flower development	0	AT2G45660
GO:0005794	1.69	0.104017	8	C Golgi apparatus	0.01	AT2G34940 AT4G01750 AT3G28480 AT1G30900 AT1G76970 AT4G20110 AT4G00750 AT3G09020
GO:0016462	1.68	0.0150098	21	F pyrophosphatase activity	0.03	AT5G40010 AT3G13080 AT5G46520 AT3G22910 AT3G44400 AT4G37640 AT5G04930 AT3G50930 AT1G15520 AT3G63380 AT4G12720 AT3G28510 AT3G57330 AT3G28540 AT5G41750 AT1G31540 AT3G25610 AT3G47780 AT3G55130 AT2G04450 AT1G43910
GO:0042545	1.68	0.215251	4	P cell wall modification	0.01	AT2G45220 AT5G53370 AT1G26770 AT2G26440
GO:0009553	1.68	0.33456	2	P female gametophyte development	0	AT4G13890 AT4G33050
GO:0016818	1.68	0.0155812	21	F hydrolase activity, acting on acid anhydrides, in phosphorus-containing anhydrides	0.03	AT5G40010 AT3G13080 AT5G46520 AT3G22910 AT3G44400 AT4G37640 AT5G04930 AT3G50930 AT1G15520 AT3G63380 AT4G12720 AT3G28510 AT3G57330 AT3G28540 AT5G41750 AT1G31540 AT3G25610 AT3G47780 AT3G55130 AT2G04450 AT1G43910
GO:0003779	1.68	0.33456	2	F actin binding	0	AT5G07770 AT1G24150
GO:0030036	1.68	0.33456	2	P actin cytoskeleton organization and biogenesis	0	AT5G07770 AT1G24150
GO:0015071	1.67	0.267679	3	F protein phosphatase type 2C activity	0	AT5G06750 AT1G34750 AT1G78200
GO:0000785	1.67	0.267679	3	C chromatin	0	AT4G40030 AT4G40040 AT5G54640
GO:0042578	1.67	0.0510912	13	F phosphoric ester hydrolase activity	0.02	AT4G11850 AT2G16430 AT5G24770 AT4G11840 AT5G24430 AT4G22590 AT5G64000 AT1G34750 AT1G78200 AT1G74210 AT5G06750 AT2G35840 AT4G29260
GO:0016817	1.67	0.0161697	21	F hydrolase activity, acting on acid anhydrides	0.03	AT5G40010 AT3G13080 AT5G46520 AT3G22910 AT3G44400 AT4G37640 AT5G04930 AT3G50930 AT1G15520 AT3G63380 AT4G12720 AT3G28510 AT3G57330 AT3G28540 AT5G41750 AT1G31540 AT3G25610 AT3G47780 AT3G55130 AT2G04450 AT1G43910
GO:0004553	1.66	0.0461088	14	F hydrolase activity, hydrolyzing O-glycosyl compounds	0.02	AT3G57240 AT1G65610 AT3G13790 AT4G27820 AT1G02360 AT5G60950 AT3G47540 AT2G31865 AT2G32290 AT5G07830 AT2G43570 AT4G01700 AT3G57260 AT5G11920
GO:0030125	1.65	0.458852	1	C clathrin vesicle coat	0	AT3G51890
GO:0008757	1.65	0.274012	3	F S-adenosylmethionine-dependent methyltransferase activity	0	AT1G67980 AT3G44860 AT1G76090
GO:0030118	1.65	0.458852	1	C clathrin coat	0	AT3G51890
GO:0006915	1.65	0.458852	1	P apoptosis	0	AT4G02220
GO:0051243	1.65	0.22512	4	P negative regulation of cellular physiological process	0.01	AT3G52400 AT1G02450 AT3G11820 AT4G04020
GO:0051187	1.65	0.458852	1	P cofactor catabolism	0	AT1G69720
GO:0005524	1.65	0.00797906	27	F ATP binding	0.04	AT5G40010 AT5G42020 AT5G66910 AT5G46520 AT5G45800 AT3G44400 AT2G31880 AT5G56500 AT3G50930 AT5G20480 AT3G50950 AT5G17760 AT3G47090 AT1G35710 AT1G56510 AT4G23310 AT3G28540 AT5G41750 AT1G31540 AT5G28540 AT5G02490 AT3G04210 AT3G14470 AT1G09080 AT4G28490 AT1G43910 AT3G09440
GO:0048523	1.65	0.22512	4	P negative regulation of cellular process	0.01	AT3G52400 AT1G02450 AT3G11820 AT4G04020
GO:0006650	1.65	0.458852	1	P glycerophospholipid metabolism	0	AT4G11840
GO:0010224	1.65	0.458852	1	P response to UV-B	0	AT1G75040
GO:0031966	1.64	0.161848	6	C mitochondrial membrane	0.01	AT4G05020 AT4G28390 AT2G22500 AT1G20350 AT2G29990 AT3G48850
GO:0016020	1.63	2.95072e-18	255	C membrane	0.4	AT5G19980 AT1G77370 AT1G51890 AT3G61190 AT1G71880 AT2G25520 AT2G18690 AT3G19930 AT3G62600 AT3G47480 AT1G66100 AT4G39030 AT5G55050 AT1G56510 AT1G73650 AT1G65800 AT2G44290 AT1G31540 AT3G25610 AT1G21250 AT4G04220 AT3G52400 AT5G45380 AT4G01610 AT4G20110 AT5G50200 AT2G13790 AT4G02420 AT1G14870 AT4G04500 AT3G13080 AT2G29990 AT1G19250 AT3G08970 AT3G44100 AT4G21380 AT4G37640 AT1G61380 AT3G22235 AT1G73325…
GO:0005976	1.62	0.196001	5	P polysaccharide metabolism	0.01	AT4G30280 AT1G05570 AT4G39210 AT4G30290 AT2G32290
GO:0009101	1.62	0.351597	2	P glycoprotein biosynthesis	0	AT1G12990 AT4G21150
GO:0006486	1.62	0.351597	2	P protein amino acid glycosylation	0	AT1G12990 AT4G21150
GO:0004437	1.59	0.471489	1	F inositol or phosphatidylinositol phosphatase activity	0	AT5G64000
GO:0008202	1.59	0.360059	2	P steroid metabolism	0	AT5G24150 AT1G76090
GO:0042547	1.59	0.471489	1	P cell wall modification during multidimensional cell growth	0	AT1G26770
GO:0003743	1.59	0.293096	3	F translation initiation factor activity	0	AT4G38710 AT1G13950 AT1G69410
GO:0030554	1.59	0.0126457	27	F adenyl nucleotide binding	0.04	AT5G40010 AT5G42020 AT5G66910 AT5G46520 AT5G45800 AT3G44400 AT2G31880 AT5G56500 AT3G50930 AT5G20480 AT3G50950 AT5G17760 AT3G47090 AT1G35710 AT1G56510 AT4G23310 AT3G28540 AT5G41750 AT1G31540 AT5G28540 AT5G02490 AT3G04210 AT3G14470 AT1G09080 AT4G28490 AT1G43910 AT3G09440
GO:0005576	1.59	0.134217	8	C extracellular region	0.01	AT1G09560 AT2G18660 AT4G30280 AT5G57550 AT3G44735 AT4G30290 AT4G14630 AT2G14610
GO:0016857	1.59	0.471489	1	F racemase and epimerase activity, acting on carbohydrates and derivatives	0	AT4G25900
GO:0030665	1.59	0.471489	1	C clathrin coated vesicle membrane	0	AT3G51890
GO:0003824	1.59	4.16907e-19	278	F catalytic activity	0.43	AT1G78290 AT1G51660 AT1G77370 AT1G51890 AT2G23140 AT1G32350 AT3G07020 AT2G35840 AT2G32290 AT2G26440 AT4G12720 AT1G65800 AT1G31540 AT3G25610 AT1G21250 AT3G47780 AT2G34770 AT4G20110 AT1G33030 AT5G42830 AT2G13790 AT4G04500 AT3G13080 AT1G19250 AT3G50930 AT5G57560 AT3G63380 AT4G22580 AT2G34940 AT2G42360 AT1G35710 AT3G13790 AT5G53370 AT5G64000 AT5G24210 AT1G14250 AT3G54960 AT1G78570 AT5G48380 AT4G05020…
GO:0009664	1.59	0.245189	4	P cell wall organization and biogenesis (sensu Magnoliophyta)	0.01	AT2G43150 AT5G57550 AT1G26770 AT5G57560
GO:0005982	1.59	0.471489	1	P starch metabolism	0	AT4G39210
GO:0019866	1.58	0.182218	6	C organelle inner membrane	0.01	AT4G05020 AT4G28390 AT2G22500 AT1G20350 AT2G29990 AT3G48850
GO:0017111	1.58	0.0340257	19	F nucleoside-triphosphatase activity	0.03	AT5G40010 AT3G13080 AT5G46520 AT3G22910 AT3G44400 AT4G37640 AT5G04930 AT3G50930 AT1G15520 AT3G63380 AT3G28510 AT3G57330 AT3G28540 AT5G41750 AT1G31540 AT3G25610 AT3G47780 AT3G55130 AT1G43910
GO:0043119	1.57	0.299479	3	P positive regulation of physiological process	0	AT4G23810 AT3G26830 AT2G30770
GO:0016787	1.57	7.16891e-06	94	F hydrolase activity	0.15	AT4G02330 AT5G58310 AT4G22590 AT3G22910 AT5G04930 AT2G35840 AT1G15520 AT2G32290 AT2G43570 AT2G26440 AT4G12720 AT5G49570 AT3G48080 AT5G55050 AT3G49340 AT1G31540 AT3G25610 AT3G47780 AT4G25110 AT4G16563 AT2G45220 AT4G01610 AT4G20110 AT3G04480 AT3G12220 AT4G11850 AT3G13080 AT5G24770 AT5G46520 AT5G10760 AT1G31550 AT4G37640 AT3G50930 AT5G07830 AT5G05460 AT5G57560 AT3G63380 AT3G57260 AT4G29260 AT2G34940…
GO:0012505	1.57	2.72235e-09	155	C endomembrane system	0.24	AT1G77370 AT1G51890 AT2G25520 AT2G18690 AT3G62600 AT3G47480 AT1G66100 AT5G55050 AT1G73650 AT1G65800 AT4G04220 AT4G01610 AT5G50200 AT2G13790 AT4G02420 AT4G04500 AT1G19250 AT3G08970 AT4G21380 AT4G37640 AT1G61380 AT3G22235 AT1G73325 AT1G35710 AT2G32680 AT3G13790 AT3G22060 AT3G14470 AT3G23120 AT5G48380 AT5G27830 AT2G19190 AT4G30290 AT3G48640 AT4G23140 AT2G40270 AT5G24150 AT1G76020 AT4G23210 AT2G37710…
GO:0004842	1.57	0.141761	8	F ubiquitin-protein ligase activity	0.01	AT1G08050 AT4G14220 AT2G42360 AT3G11840 AT5G67340 AT2G23140 AT1G01680 AT5G56150
GO:0005215	1.55	0.00275628	44	F transporter activity	0.07	AT3G26590 AT2G04080 AT3G22910 AT1G55910 AT5G04930 AT1G71880 AT2G25520 AT1G15520 AT3G60540 AT3G19930 AT2G35060 AT4G39030 AT3G57330 AT1G76970 AT3G25610 AT1G19450 AT3G47780 AT3G52400 AT5G45380 AT5G49630 AT2G38170 AT1G61800 AT5G50200 AT1G80830 AT3G45060 AT3G13080 AT3G07520 AT3G51860 AT4G37640 AT4G24920 AT2G46430 AT2G38290 AT3G63380 AT5G40780 AT1G20350 AT4G12120 AT3G18830 AT4G36640 AT2G29120 AT2G46440…
GO:0043283	1.55	2.73167e-05	88	P biopolymer metabolism	0.14	AT4G23220 AT1G78290 AT1G51890 AT2G23140 AT1G21240 AT3G07020 AT5G67340 AT1G01680 AT5G20480 AT2G32290 AT4G23130 AT4G40030 AT4G04490 AT3G47090 AT1G51850 AT1G65800 AT4G35600 AT1G56120 AT4G18950 AT4G28490 AT4G23570 AT2G13790 AT4G02420 AT4G04500 AT1G51860 AT4G11890 AT1G08650 AT4G21380 AT1G29720 AT1G61380 AT5G56150 AT2G17720 AT1G35710 AT4G30280 AT1G34420 AT4G23230 AT1G51800 AT4G04695 AT3G28480 AT5G48380…
GO:0016887	1.55	0.064159	15	F ATPase activity	0.02	AT5G40010 AT3G28510 AT3G57330 AT3G28540 AT3G13080 AT3G22910 AT3G25610 AT3G47780 AT4G37640 AT5G04930 AT3G50930 AT3G55130 AT1G15520 AT3G63380 AT1G43910
GO:0015672	1.54	0.225086	5	P monovalent inorganic cation transport	0.01	AT2G35060 AT3G51860 AT3G57330 AT3G22910 AT3G63380
GO:0005996	1.54	0.225086	5	P monosaccharide metabolism	0.01	AT2G36580 AT5G43910 AT5G18200 AT4G25900 AT1G78570
GO:0009267	1.53	0.483832	1	P cellular response to starvation	0	AT5G45380
GO:0042803	1.53	0.483832	1	F protein homodimerization activity	0	AT4G12720
GO:0031669	1.53	0.483832	1	P cellular response to nutrient levels	0	AT5G45380
GO:0031224	1.53	0.0223523	26	C intrinsic to membrane	0.04	AT4G14746 AT1G61250 AT3G22600 AT3G45060 AT2G36630 AT2G24040 AT2G29990 AT3G44100 AT5G20230 AT1G30900 AT3G19930 AT1G75000 AT2G34940 AT1G73650 AT2G44290 AT3G51330 AT1G24140 AT4G40042 AT3G25610 AT1G35350 AT5G44130 AT2G17760 AT4G20110 AT1G61800 AT2G17120 AT2G23130
GO:0045184	1.53	0.0983801	12	P establishment of protein localization	0.02	AT4G12120 AT2G34940 AT4G39890 AT1G76970 AT1G30900 AT3G51890 AT3G52400 AT4G24920 AT4G20110 AT3G60540 AT3G11820 AT1G20350
GO:0004185	1.53	0.376857	2	F serine carboxypeptidase activity	0	AT2G33530 AT3G12220
GO:0006886	1.52	0.157461	8	P intracellular protein transport	0.01	AT2G34940 AT1G76970 AT1G30900 AT3G51890 AT3G52400 AT4G20110 AT4G24920 AT3G11820
GO:0005515	1.51	0.00052455	66	F protein binding	0.1	AT4G14220 AT5G45510 AT1G22070 AT3G22910 AT4G03450 AT5G54710 AT3G61190 AT5G56500 AT4G12720 AT3G24900 AT3G62600 AT1G66100 AT1G56510 AT1G31540 AT3G24982 AT4G04220 AT1G02450 AT4G23570 AT5G57580 AT2G13790 AT5G54610 AT5G66910 AT5G46520 AT3G08970 AT4G37640 AT3G25010 AT4G23810 AT1G73805 AT3G63380 AT2G42360 AT2G32680 AT1G34420 AT5G07770 AT2G46440 AT5G41750 AT4G14365 AT5G61010 AT3G14470 AT3G23120 AT5G48380…
GO:0008104	1.5		12	P protein localization	0.02	AT4G12120 AT2G34940 AT4G39890 AT1G76970 AT1G30900 AT3G51890 AT3G52400 AT4G24920 AT4G20110 AT3G60540 AT3G11820 AT1G20350
GO:0043118	1.49		4	P negative regulation of physiological process	0.01	AT3G52400 AT1G02450 AT3G11820 AT4G04020
GO:0016903	1.48		2	F oxidoreductase activity, acting on the aldehyde or oxo group of donors	0	AT5G20960 AT3G48000
GO:0008238	1.48		3	F exopeptidase activity	0	AT2G33530 AT2G44180 AT3G12220
GO:0009910	1.48		1	P negative regulation of flower development	0	AT1G13260
GO:0016881	1.48		8	F acid-amino acid ligase activity	0.01	AT1G08050 AT4G14220 AT2G42360 AT3G11840 AT5G67340 AT2G23140 AT1G01680 AT5G56150
GO:0006334	1.48		2	P nucleosome assembly	0	AT4G40030 AT4G40040
GO:0009100	1.48		2	P glycoprotein metabolism	0	AT1G12990 AT4G21150
GO:0016860	1.48		1	F intramolecular oxidoreductase activity	0	AT3G25780
GO:0015491	1.48		2	F cation:cation antiporter activity	0	AT3G51860 AT2G38170
GO:0031326	1.48		1	P regulation of cellular biosynthesis	0	AT1G75040
GO:0048046	1.48		4	C apoplast	0.01	AT1G09560 AT4G30280 AT5G57550 AT4G30290
GO:0009056	1.48		19	P catabolism	0.03	AT1G74590 AT4G29740 AT1G02930 AT1G02920 AT1G17290 AT4G02520 AT5G56150 AT2G32290 AT2G43570 AT4G01700 AT2G41110 AT1G02360 AT3G47540 AT1G69720 AT2G36580 AT3G09270 AT2G17120 AT4G23570 AT2G33580
GO:0042623	1.48		10	F ATPase activity, coupled	0.02	AT3G57330 AT3G13080 AT3G22910 AT3G25610 AT3G47780 AT4G37640 AT5G04930 AT1G15520 AT3G55130 AT3G63380
GO:0019205	1.48		1	F nucleobase, nucleoside, nucleotide kinase activity	0	AT3G01820
GO:0015031	1.46		11	P protein transport	0.02	AT2G34940 AT4G39890 AT1G76970 AT1G30900 AT3G51890 AT3G52400 AT4G24920 AT4G20110 AT3G60540 AT3G11820 AT1G20350
GO:0004180	1.45		2	F carboxypeptidase activity	0	AT2G33530 AT3G12220
GO:0016788	1.44		28	F hydrolase activity, acting on ester bonds	0.04	AT4G11850 AT2G16430 AT4G02330 AT5G24770 AT4G22590 AT3G52430 AT1G34750 AT1G78200 AT1G74210 AT1G31550 AT2G26560 AT2G35840 AT2G26440 AT4G29260 AT5G55050 AT3G48080 AT5G53370 AT5G24430 AT4G11840 AT5G64000 AT5G24210 AT3G56170 AT5G06750 AT2G45220 AT2G30550 AT3G04480 AT1G57590 AT5G24200
GO:0044425	1.44		35	C membrane part	0.05	AT4G14746 AT4G05020 AT1G61250 AT2G36630 AT5G20230 AT1G30900 AT3G19930 AT1G71840 AT1G73650 AT2G44290 AT4G40042 AT3G25610 AT2G17760 AT4G20110 AT1G61800 AT2G17120 AT3G22600 AT3G45060 AT2G24040 AT2G29990 AT3G44100 AT1G05570 AT3G51890 AT4G37640 AT1G75000 AT1G20350 AT2G34940 AT3G51330 AT4G21150 AT1G24140 AT5G44130 AT1G35350 AT3G11820 AT1G24150 AT2G23130
GO:0048519	1.44		5	P negative regulation of biological process	0.01	AT3G52400 AT1G02450 AT3G11820 AT4G04020 AT1G13260
GO:0019318	1.43		4	P hexose metabolism	0.01	AT2G36580 AT5G18200 AT4G25900 AT1G78570
GO:0045941	1.43		1	P positive regulation of transcription	0	AT4G23810
GO:0016758	1.43		8	F transferase activity, transferring hexosyl groups	0.01	AT1G12990 AT5G18480 AT2G15390 AT4G21150 AT5G57550 AT1G05570 AT5G57560 AT3G28180
GO:0042440	1.41		3	P pigment metabolism	0	AT1G69720 AT1G56650 AT1G75040
GO:0044421	1.41		4	C extracellular region part	0.01	AT1G09560 AT4G30280 AT5G57550 AT4G30290
GO:0004722	1.4		5	F protein serine/threonine phosphatase activity	0.01	AT2G16430 AT5G06750 AT5G24430 AT1G34750 AT1G78200
GO:0009737	1.4		7	P response to abscisic acid stimulus	0.01	AT3G22060 AT5G01540 AT3G45640 AT1G01560 AT3G26830 AT4G04020 AT4G23260
GO:0017076	1.4		30	F purine nucleotide binding	0.05	AT5G40010 AT5G42020 AT5G66910 AT5G46520 AT5G45800 AT3G44400 AT2G31880 AT5G56500 AT3G50930 AT5G20480 AT3G50950 AT5G17760 AT3G47090 AT1G35710 AT1G56510 AT4G23310 AT3G28540 AT4G39890 AT5G41750 AT1G31540 AT5G28540 AT5G02490 AT3G04210 AT1G33950 AT3G14470 AT1G33960 AT1G09080 AT4G28490 AT1G43910 AT3G09440
GO:0044429	1.4		7	C mitochondrial part	0.01	AT4G05020 AT1G32350 AT4G28390 AT2G22500 AT1G20350 AT2G29990 AT3G48850
GO:0007242	1.39		15	P intracellular signaling cascade	0.02	AT1G51660 AT4G39890 AT1G22070 AT3G52430 AT1G19250 AT5G13320 AT4G26070 AT3G56400 AT3G52400 AT1G56650 AT3G45640 AT5G20480 AT3G11820 AT1G28480 AT4G12720
GO:0044264	1.38		4	P cellular polysaccharide metabolism	0.01	AT4G30280 AT1G05570 AT4G39210 AT4G30290
GO:0044248	1.38		17	P cellular catabolism	0.03	AT1G74590 AT4G29740 AT1G02930 AT1G02920 AT1G17290 AT4G02520 AT5G56150 AT2G43570 AT4G01700 AT1G02360 AT3G47540 AT2G36580 AT1G69720 AT3G09270 AT2G33580 AT2G17120 AT4G23570
GO:0045935	1.38		1	P positive regulation of nucleobase, nucleoside, nucleotide and nucleic acid metabolism	0	AT4G23810
GO:0000287	1.38		1	F magnesium ion binding	0	AT1G61120
GO:0005261	1.38		1	F cation channel activity	0	AT2G46440
GO:0051234	1.38		74	P establishment of localization	0.12	AT1G77370 AT3G22910 AT1G55910 AT1G32350 AT5G04930 AT1G15520 AT3G19930 AT2G35060 AT5G55460 AT2G44290 AT3G25610 AT1G12140 AT5G03630 AT3G52400 AT4G20110 AT5G49630 AT5G50200 AT1G80830 AT3G45060 AT3G13080 AT2G29990 AT1G19250 AT4G37640 AT3G63380 AT1G20350 AT2G34940 AT4G35180 AT3G48850 AT5G61010 AT3G26230 AT4G28390 AT4G12500 AT3G55130 AT4G04020 AT2G04080 AT3G26590 AT4G05020 AT4G12490 AT1G61250 AT3G25180…
GO:0007568	1.38		2	P aging	0	AT5G24770 AT3G52430
GO:0006810	1.37		73	P transport	0.11	AT1G77370 AT3G22910 AT1G55910 AT1G32350 AT5G04930 AT1G15520 AT3G19930 AT2G35060 AT5G55460 AT2G44290 AT3G25610 AT1G12140 AT5G03630 AT3G52400 AT4G20110 AT5G49630 AT5G50200 AT1G80830 AT3G45060 AT3G13080 AT2G29990 AT1G19250 AT4G37640 AT3G63380 AT1G20350 AT2G34940 AT4G35180 AT3G48850 AT5G61010 AT3G26230 AT4G28390 AT4G12500 AT3G55130 AT4G04020 AT2G04080 AT3G26590 AT4G05020 AT4G12490 AT1G61250 AT3G25180…
GO:0016810	1.37		3	F hydrolase activity, acting on carbon-nitrogen (but not peptide) bonds	0	AT4G08870 AT5G49570 AT5G22300
GO:0051179	1.37		74	P localization	0.12	AT1G77370 AT3G22910 AT1G55910 AT1G32350 AT5G04930 AT1G15520 AT3G19930 AT2G35060 AT5G55460 AT2G44290 AT3G25610 AT1G12140 AT5G03630 AT3G52400 AT4G20110 AT5G49630 AT5G50200 AT1G80830 AT3G45060 AT3G13080 AT2G29990 AT1G19250 AT4G37640 AT3G63380 AT1G20350 AT2G34940 AT4G35180 AT3G48850 AT5G61010 AT3G26230 AT4G28390 AT4G12500 AT3G55130 AT4G04020 AT2G04080 AT3G26590 AT4G05020 AT4G12490 AT1G61250 AT3G25180…
GO:0016757	1.36		14	F transferase activity, transferring glycosyl groups	0.02	AT1G12990 AT4G22570 AT5G18480 AT2G15390 AT4G21150 AT5G57550 AT3G09020 AT4G01750 AT3G46650 AT3G07020 AT1G05570 AT5G57560 AT3G11340 AT3G28180
GO:0009063	1.34		1	P amino acid catabolism	0	AT1G17290
GO:0042542	1.34		1	P response to hydrogen peroxide	0	AT4G26070
GO:0009310	1.34		1	P amine catabolism	0	AT1G17290
GO:0015931	1.34		1	P nucleobase, nucleoside, nucleotide and nucleic acid transport	0	AT4G28390
GO:0051094	1.34		1	P positive regulation of development	0	AT2G45660
GO:0016854	1.34		1	F racemase and epimerase activity	0	AT4G25900
GO:0008233	1.32		18	F peptidase activity	0.03	AT5G10760 AT2G39710 AT1G30900 AT1G49050 AT2G34940 AT3G49340 AT3G51330 AT1G24140 AT4G40042 AT4G25110 AT4G16563 AT2G33530 AT4G20110 AT4G01610 AT2G44180 AT2G17760 AT1G32940 AT3G12220
GO:0006970	1.31		6	P response to osmotic stress	0.01	AT1G56650 AT5G24770 AT3G45640 AT2G38170 AT2G24040 AT4G12720
GO:0044260	1.31		111	P cellular macromolecule metabolism	0.17	AT4G23220 AT5G42020 AT1G78290 AT1G51890 AT2G23140 AT1G21240 AT5G67340 AT5G56500 AT1G01680 AT5G20480 AT4G23130 AT4G04490 AT3G62600 AT3G47090 AT1G51850 AT3G49340 AT1G65800 AT4G35600 AT1G56120 AT4G25110 AT4G18950 AT4G16563 AT1G08450 AT4G01610 AT4G28490 AT4G23570 AT3G12220 AT2G13790 AT4G02420 AT4G04500 AT1G51860 AT4G11890 AT5G10760 AT1G08650 AT3G08970 AT4G21380 AT1G29720 AT1G61380 AT5G56150 AT2G17720…
GO:0050662	1.3		2	F coenzyme binding	0	AT2G04450 AT4G12720
GO:0042802	1.3		1	F identical protein binding	0	AT4G12720
GO:0044262	1.3		12	P cellular carbohydrate metabolism	0.02	AT5G18480 AT4G30280 AT4G39210 AT4G30290 AT4G22590 AT4G25900 AT2G36580 AT5G43910 AT1G05570 AT5G18200 AT2G35840 AT1G78570
GO:0044267	1.3		107	P cellular protein metabolism	0.17	AT4G23220 AT5G42020 AT1G78290 AT1G51890 AT2G23140 AT1G21240 AT5G67340 AT5G56500 AT1G01680 AT5G20480 AT4G23130 AT4G04490 AT3G62600 AT3G47090 AT1G51850 AT3G49340 AT1G65800 AT4G35600 AT1G56120 AT4G25110 AT4G18950 AT4G16563 AT1G08450 AT4G01610 AT4G28490 AT4G23570 AT3G12220 AT2G13790 AT4G02420 AT4G04500 AT1G51860 AT4G11890 AT5G10760 AT1G08650 AT3G08970 AT4G21380 AT1G29720 AT1G61380 AT5G56150 AT2G17720…
GO:0031668	1.3		1	P cellular response to extracellular stimulus	0	AT5G45380
GO:0051716	1.3		1	P cellular response to stimulus	0	AT5G45380
GO:0016564	1.3		1	F transcriptional repressor activity	0	AT3G56400
GO:0019825	1.3		7	F oxygen binding	0.01	AT3G26320 AT3G26230 AT3G25180 AT3G26830 AT3G26210 AT1G33720 AT2G30770
GO:0051082	1.3		3	F unfolded protein binding	0	AT3G08970 AT3G62600 AT5G56500
GO:0016491	1.29		37	F oxidoreductase activity	0.06	AT3G28480 AT4G05020 AT4G29740 AT1G77370 AT5G38900 AT1G03400 AT5G24150 AT1G32350 AT2G47130 AT1G26420 AT1G28480 AT4G21850 AT4G21840 AT3G13610 AT5G20960 AT3G29250 AT2G34770 AT1G12140 AT3G19010 AT5G03630 AT3G26830 AT5G61640 AT3G09940 AT2G37540 AT5G24530 AT1G19250 AT2G29990 AT4G10500 AT5G44390 AT2G17720 AT3G49120 AT4G13180 AT1G69720 AT3G48000 AT1G45145 AT3G54960 AT5G42250
GO:0016051	1.29		6	P carbohydrate biosynthesis	0.01	AT5G18480 AT1G05570 AT4G39210 AT2G35840 AT4G22590 AT1G78570
GO:0019538	1.29		110	P protein metabolism	0.17	AT4G23220 AT5G42020 AT1G78290 AT1G51890 AT2G23140 AT1G21240 AT5G67340 AT5G56500 AT1G01680 AT5G20480 AT4G23130 AT4G40030 AT4G04490 AT3G62600 AT3G47090 AT1G51850 AT3G49340 AT1G65800 AT4G35600 AT1G56120 AT4G25110 AT4G16563 AT4G18950 AT1G08450 AT4G01610 AT4G28490 AT4G23570 AT3G12220 AT2G13790 AT4G02420 AT4G04500 AT1G51860 AT4G11890 AT5G10760 AT1G08650 AT3G08970 AT4G21380 AT1G29720 AT1G61380 AT5G56150…
GO:0016879	1.29		8	F ligase activity, forming carbon-nitrogen bonds	0.01	AT1G08050 AT4G14220 AT2G42360 AT3G11840 AT5G67340 AT2G23140 AT1G01680 AT5G56150
GO:0044270	1.26		1	P nitrogen compound catabolism	0	AT1G17290
GO:0042594	1.26		1	P response to starvation	0	AT5G45380
GO:0009828	1.26		1	P cell wall loosening (sensu Magnoliophyta)	0	AT1G26770
GO:0050790	1.26		1	P regulation of enzyme activity	0	AT3G45640
GO:0006118	1.25		18	P electron transport	0.03	AT4G05020 AT1G77370 AT3G25180 AT3G09940 AT2G29990 AT1G19250 AT5G20230 AT1G32350 AT5G44390 AT1G26420 AT1G28480 AT3G26320 AT1G12140 AT3G26230 AT5G03630 AT3G26210 AT4G04020 AT1G33720
GO:0008168	1.25		5	F methyltransferase activity	0.01	AT1G67980 AT1G33030 AT3G44860 AT4G13890 AT1G76090
GO:0016741	1.24		5	F transferase activity, transferring one-carbon groups	0.01	AT1G67980 AT1G33030 AT3G44860 AT4G13890 AT1G76090
GO:0000166	1.24		34	F nucleotide binding	0.05	AT5G40010 AT5G42020 AT3G45620 AT2G31880 AT5G56500 AT5G20480 AT3G50950 AT5G17760 AT3G47090 AT1G71840 AT1G56510 AT4G39890 AT1G31540 AT1G33950 AT1G33960 AT1G09080 AT4G28490 AT3G09440 AT5G66910 AT3G44400 AT5G45800 AT5G46520 AT3G50930 AT2G46430 AT1G35710 AT3G28540 AT4G23310 AT2G46440 AT5G28540 AT5G41750 AT5G02490 AT3G04210 AT3G14470 AT1G43910
GO:0006519	1.23		13	P amino acid and derivative metabolism	0.02	AT1G67980 AT1G33030 AT4G08870 AT3G28480 AT2G17720 AT2G20340 AT1G17290 AT5G24530 AT3G19010 AT4G13890 AT1G56650 AT4G27070 AT1G75040
GO:0016021	1.23		14	C integral to membrane	0.02	AT2G34940 AT1G61250 AT1G73650 AT3G45060 AT2G36630 AT2G24040 AT3G25610 AT4G40042 AT1G30900 AT1G35350 AT4G20110 AT3G19930 AT1G61800 AT1G75000
GO:0009651	1.23		5	P response to salt stress	0.01	AT1G56650 AT5G24770 AT2G38170 AT2G24040 AT4G12720
GO:0030136	1.22		1	C clathrin-coated vesicle	0	AT3G51890
GO:0005543	1.22		1	F phospholipid binding	0	AT3G61190
GO:0009606	1.22		1	P tropism	0	AT2G41100
GO:0048037	1.22		2	F cofactor binding	0	AT2G04450 AT4G12720
GO:0044464	1.21		381	C cell part	0.6	AT1G51660 AT1G77370 AT1G51890 AT2G23140 AT4G00750 AT3G61190 AT1G32350 AT3G07020 AT2G35840 AT5G56500 AT2G18690 AT2G26440 AT4G12720 AT3G62600 AT1G66100 AT1G73650 AT1G65800 AT2G44290 AT1G31540 AT3G25610 AT1G21250 AT3G52400 AT4G20110 AT1G33030 AT2G13790 AT4G04500 AT3G13080 AT1G19250 AT3G08970 AT2G30250 AT3G22235 AT2G46170 AT3G50930 AT5G57560 AT3G63380 AT4G22580 AT2G34940 AT1G76240 AT1G35710 AT3G13790…
GO:0009826	1.21		3	P unidimensional cell growth	0	AT3G49120 AT1G26770 AT1G21270
GO:0030029	1.21		2	P actin filament-based process	0	AT5G07770 AT1G24150
GO:0005623	1.21		381	C cell	0.6	AT1G51660 AT1G77370 AT1G51890 AT2G23140 AT4G00750 AT3G61190 AT1G32350 AT3G07020 AT2G35840 AT5G56500 AT2G18690 AT2G26440 AT4G12720 AT3G62600 AT1G66100 AT1G73650 AT1G65800 AT2G44290 AT1G31540 AT3G25610 AT1G21250 AT3G52400 AT4G20110 AT1G33030 AT2G13790 AT4G04500 AT3G13080 AT1G19250 AT3G08970 AT2G30250 AT3G22235 AT2G46170 AT3G50930 AT5G57560 AT3G63380 AT4G22580 AT2G34940 AT1G76240 AT1G35710 AT3G13790…
GO:0007155	1.19		1	P cell adhesion	0	AT5G44130
GO:0042401	1.19		1	P biogenic amine biosynthesis	0	AT4G27070
GO:0006413	1.19		2	P translational initiation	0	AT1G13950 AT1G69410
GO:0046148	1.19		2	P pigment biosynthesis	0	AT1G56650 AT1G75040
GO:0009069	1.19		1	P serine family amino acid metabolism	0	AT4G13890
GO:0016866	1.19		1	F intramolecular transferase activity	0	AT1G66960
GO:0009987	1.19		312	P cellular process	0.49	AT1G78290 AT1G51660 AT1G77370 AT1G51890 AT2G23140 AT3G61190 AT1G32350 AT3G07020 AT2G35840 AT5G56500 AT2G26440 AT4G12720 AT3G62600 AT1G65800 AT2G44290 AT3G25610 AT1G21250 AT2G34770 AT3G52400 AT4G20110 AT1G33030 AT2G13790 AT4G04500 AT3G13080 AT1G19250 AT3G08970 AT2G30250 AT5G57560 AT3G63380 AT2G34940 AT1G35710 AT5G53370 AT5G64000 AT3G26230 AT5G44130 AT3G54960 AT4G12500 AT1G26770 AT1G78570 AT3G26590…
GO:0016829	1.18		9	F lyase activity	0.01	AT3G57020 AT5G22300 AT2G20340 AT3G51450 AT4G18440 AT2G30770 AT1G61120 AT1G78570 AT4G27070
GO:0006807	1.18		11	P nitrogen compound metabolism	0.02	AT4G08870 AT3G28480 AT2G17720 AT3G57020 AT5G22300 AT2G20340 AT4G29740 AT1G17290 AT3G51450 AT4G13890 AT4G27070
GO:0046907	1.17		11	P intracellular transport	0.02	AT2G34940 AT1G76970 AT1G30900 AT3G51890 AT4G28390 AT3G52400 AT2G22500 AT4G24920 AT3G55130 AT4G20110 AT3G11820
GO:0009909	1.17		2	P regulation of flower development	0	AT2G45660 AT1G13260
GO:0031497	1.17		2	P chromatin assembly	0	AT4G40030 AT4G40040
GO:0008283	1.16		1	P cell proliferation	0	AT3G44735
GO:0003954	1.16		1	F NADH dehydrogenase activity	0	AT2G29990
GO:0044427	1.16		3	C chromosomal part	0	AT4G40030 AT4G40040 AT5G54640
GO:0008194	1.16		5	F UDP-glycosyltransferase activity	0.01	AT1G12990 AT4G01750 AT3G46650 AT1G05570 AT3G11340
GO:0050875	1.16		293	P cellular physiological process	0.46	AT1G78290 AT1G77370 AT1G51890 AT2G23140 AT3G61190 AT1G32350 AT3G07020 AT2G35840 AT5G56500 AT2G26440 AT4G12720 AT3G62600 AT1G65800 AT2G44290 AT3G25610 AT2G34770 AT3G52400 AT4G20110 AT1G33030 AT2G13790 AT4G04500 AT3G13080 AT1G19250 AT3G08970 AT2G30250 AT5G57560 AT3G63380 AT2G34940 AT1G35710 AT5G53370 AT5G64000 AT3G26230 AT3G54960 AT4G12500 AT1G26770 AT1G78570 AT3G26590 AT3G01080 AT5G48380 AT4G05020…
GO:0004222	1.16		1	F metalloendopeptidase activity	0	AT1G24140
GO:0009644	1.16		1	P response to high light intensity	0	AT4G04020
GO:0009827	1.16		1	P cell wall modification (sensu Magnoliophyta)	0	AT1G26770
GO:0031325	1.16		1	P positive regulation of cellular metabolism	0	AT4G23810
GO:0051649	1.16		11	P establishment of cellular localization	0.02	AT2G34940 AT1G76970 AT1G30900 AT3G51890 AT4G28390 AT3G52400 AT2G22500 AT4G24920 AT3G55130 AT4G20110 AT3G11820
GO:0008237	1.16		2	F metallopeptidase activity	0	AT2G44180 AT1G24140
GO:0004721	1.15		5	F phosphoprotein phosphatase activity	0.01	AT2G16430 AT5G06750 AT5G24430 AT1G34750 AT1G78200
GO:0051641	1.15		11	P cellular localization	0.02	AT2G34940 AT1G76970 AT1G30900 AT3G51890 AT4G28390 AT3G52400 AT2G22500 AT4G24920 AT3G55130 AT4G20110 AT3G11820
GO:0048229	1.14		2	P gametophyte development (sensu Magnoliophyta)	0	AT4G13890 AT4G33050
GO:0046915	1.13		1	F transition metal ion transporter activity	0	AT1G80830
GO:0010038	1.13		2	P response to metal ion	0	AT3G51860 AT5G24770
GO:0016481	1.13		1	P negative regulation of transcription	0	AT1G02450
GO:0016620	1.13		1	F oxidoreductase activity, acting on the aldehyde or oxo group of donors, NAD or NADP as acceptor	0	AT3G48000
GO:0016759	1.13		1	F cellulose synthase activity	0	AT3G28180
GO:0007582	1.12		316	P physiological process	0.49	AT1G78290 AT1G77370 AT1G51890 AT2G23140 AT3G61190 AT1G32350 AT3G07020 AT2G35840 AT5G56500 AT2G32290 AT2G26440 AT4G12720 AT3G62600 AT1G65800 AT2G44290 AT3G25610 AT2G34770 AT3G52400 AT4G20110 AT1G33030 AT2G13790 AT4G04500 AT3G13080 AT1G19250 AT3G08970 AT2G30250 AT5G57560 AT3G63380 AT2G34940 AT1G35710 AT5G53370 AT5G64000 AT5G24210 AT3G26230 AT3G54960 AT4G12500 AT1G26770 AT1G78570 AT3G26590 AT3G01080…
GO:0016779	1.12		4	F nucleotidyltransferase activity	0.01	AT5G43780 AT5G18200 AT4G39210 AT2G40520
GO:0019898	1.1		2	C extrinsic to membrane	0	AT4G05020 AT1G71840
GO:0009414	1.1		3	P response to water deprivation	0	AT1G33560 AT2G44060 AT1G02930
GO:0042445	1.1		2	P hormone metabolism	0	AT5G20960 AT4G29740
GO:0016835	1.1		3	F carbon-oxygen lyase activity	0	AT5G22300 AT4G27070 AT1G78570
GO:0044237	1.09		216	P cellular metabolism	0.34	AT4G23220 AT4G22570 AT1G74590 AT5G42020 AT1G78290 AT4G01720 AT1G77370 AT1G51890 AT2G23140 AT4G22590 AT1G02920 AT4G18440 AT1G32350 AT3G07020 AT2G35840 AT5G56500 AT4G12720 AT1G67980 AT3G62600 AT4G39030 AT1G65800 AT5G20960 AT4G35600 AT2G34770 AT4G25110 AT1G12140 AT1G56650 AT4G01610 AT4G23570 AT1G33030 AT2G13790 AT4G02420 AT4G04500 AT2G29990 AT1G19250 AT3G08970 AT4G21380 AT2G30250 AT1G29720 AT1G61380…
GO:0043170	1.09		127	P macromolecule metabolism	0.2	AT4G23220 AT5G42020 AT1G78290 AT1G51890 AT2G23140 AT1G21240 AT4G22590 AT5G18200 AT3G07020 AT5G67340 AT2G35840 AT5G56500 AT1G01680 AT5G20480 AT2G32290 AT4G23130 AT4G40030 AT4G04490 AT3G62600 AT3G47090 AT5G18480 AT1G51850 AT3G49340 AT1G65800 AT4G35600 AT1G56120 AT4G25110 AT4G16563 AT4G18950 AT1G08450 AT4G01610 AT4G28490 AT4G23570 AT3G12220 AT2G13790 AT4G02420 AT4G04500 AT1G51860 AT4G11890 AT5G10760…
GO:0000271	1.09		2	P polysaccharide biosynthesis	0	AT1G05570 AT4G39210
GO:0043284	1.09		2	P biopolymer biosynthesis	0	AT1G05570 AT4G39210
GO:0008152	1.09		244	P metabolism	0.38	AT4G23220 AT4G22570 AT1G74590 AT5G42020 AT1G78290 AT4G01720 AT1G77370 AT1G51890 AT2G23140 AT4G22590 AT1G02920 AT4G18440 AT1G32350 AT3G07020 AT2G35840 AT5G56500 AT2G32290 AT4G12720 AT1G67980 AT3G62600 AT4G39030 AT3G48080 AT5G55050 AT1G65800 AT3G25610 AT5G20960 AT4G35600 AT2G34770 AT4G25110 AT1G12140 AT1G56650 AT4G01610 AT4G23570 AT1G33030 AT2G13790 AT4G02420 AT4G04500 AT2G29990 AT1G19250 AT3G08970…
GO:0005975	1.08		18	P carbohydrate metabolism	0.03	AT4G30290 AT4G22590 AT1G21270 AT5G43910 AT5G18200 AT1G05570 AT3G07020 AT2G35840 AT2G32290 AT5G11920 AT1G65610 AT5G18480 AT4G30280 AT4G39210 AT4G27820 AT4G25900 AT2G36580 AT1G78570
GO:0009416	1.06		8	P response to light stimulus	0.01	AT2G29120 AT3G49120 AT1G52770 AT3G07520 AT5G20230 AT2G41100 AT4G04020 AT1G75040
GO:0008092	1.05		2	F cytoskeletal protein binding	0	AT5G07770 AT1G24150
GO:0015698	1.05		1	P inorganic anion transport	0	AT5G50200
GO:0006629	1.05		15	P lipid metabolism	0.02	AT3G48080 AT5G55050 AT4G11840 AT3G52430 AT1G76090 AT5G24210 AT5G24150 AT2G34770 AT1G66960 AT1G31550 AT3G07020 AT2G26560 AT3G25780 AT2G30550 AT5G24200
GO:0009073	1.05		1	P aromatic amino acid family biosynthesis	0	AT4G27070
GO:0004091	1.05		3	F carboxylesterase activity	0	AT1G31550 AT5G55050 AT1G57590
GO:0005575	1.05		542	C cellular_component	0.85	AT1G78290 AT1G51660 AT1G51890 AT2G23140 AT5G39670 AT3G61190 AT2G41090 AT1G32350 AT5G56500 AT2G35840 AT2G26440 AT4G12720 AT3G62600 AT1G73650 AT1G65800 AT2G44290 AT1G31540 AT2G34770 AT3G52400 AT2G01540 AT4G20110 AT2G46600 AT3G13080 AT3G50930 AT5G57560 AT3G63380 AT3G05500 AT4G22580 AT1G35710 AT3G13790 AT5G53370 AT5G03660 AT4G00700 AT3G22060 AT1G14250 AT4G26060 AT3G54960 AT3G01080 AT5G48380 AT5G27830…
GO:0045934	1.05		1	P negative regulation of nucleobase, nucleoside, nucleotide and nucleic acid metabolism	0	AT1G02450
GO:0009314	1.04		8	P response to radiation	0.01	AT2G29120 AT3G49120 AT1G52770 AT3G07520 AT5G20230 AT2G41100 AT4G04020 AT1G75040
GO:0006091	1.03		20	P generation of precursor metabolites and energy	0.03	AT4G05020 AT1G77370 AT3G25180 AT4G22590 AT3G09940 AT2G29990 AT1G19250 AT5G20230 AT1G32350 AT5G44390 AT1G26420 AT1G28480 AT3G26320 AT2G36580 AT1G12140 AT3G26230 AT5G03630 AT3G26210 AT4G04020 AT1G33720
GO:0009415	1.03		3	P response to water	0	AT1G33560 AT2G44060 AT1G02930
GO:0051093	1.02		1	P negative regulation of development	0	AT1G13260
GO:0046872	1.01		33	F metal ion binding	0.05	AT4G14220 AT4G14630 AT5G39670 AT2G41090 AT5G20230 AT1G30900 AT5G26690 AT3G09390 AT1G61120 AT3G47480 AT1G21550 AT3G46090 AT1G09560 AT1G08050 AT2G41100 AT1G08450 AT5G52750 AT4G20110 AT5G10380 AT2G46600 AT3G50770 AT3G46080 AT2G34940 AT2G42360 AT3G01830 AT5G24430 AT2G41110 AT4G14365 AT4G02220 AT2G41410 AT5G07340 AT5G42250 AT2G26400
GO:0005488	1.01		179	F binding	0.28	AT4G14220 AT5G42020 AT4G01720 AT2G23140 AT4G03450 AT5G39670 AT3G61190 AT2G41090 AT5G56500 AT4G12720 AT3G62600 AT3G47480 AT1G66100 AT1G56510 AT2G44290 AT1G31540 AT4G04220 AT1G56650 AT4G20110 AT4G23570 AT2G13790 AT2G46600 AT5G18470 AT3G08970 AT4G37640 AT2G30250 AT1G61380 AT3G50930 AT3G63380 AT3G26600 AT2G34940 AT2G42360 AT1G35710 AT2G32680 AT1G34420 AT2G46440 AT5G07770 AT5G41750 AT4G14365 AT5G01900…
GO:0043167	1.01		33	F ion binding	0.05	AT4G14220 AT4G14630 AT5G39670 AT2G41090 AT5G20230 AT1G30900 AT5G26690 AT3G09390 AT1G61120 AT3G47480 AT1G21550 AT3G46090 AT1G09560 AT1G08050 AT2G41100 AT1G08450 AT5G52750 AT4G20110 AT5G10380 AT2G46600 AT3G50770 AT3G46080 AT2G34940 AT2G42360 AT3G01830 AT5G24430 AT2G41110 AT4G14365 AT4G02220 AT2G41410 AT5G07340 AT5G42250 AT2G26400
GO:0043094	1		1	P metabolic compound salvage	0	AT4G22570
GO:0006790	1		2	P sulfur metabolism	0	AT5G43780 AT5G64000
GO:0009850	1		1	P auxin metabolism	0	AT5G20960
GO:0004866	1		1	F endopeptidase inhibitor activity	0	AT1G73325
GO:0031072	1		3	F heat shock protein binding	0	AT3G08970 AT3G62600 AT5G03160
GO:0046527	0.99		2	F glucosyltransferase activity	0	AT1G05570 AT3G28180
GO:0006333	0.99		2	P chromatin assembly or disassembly	0	AT4G40030 AT4G40040
GO:0003674	0.99		579	F molecular_function	0.9	AT1G78290 AT1G51660 AT1G51890 AT2G23140 AT1G65690 AT4G03450 AT5G39670 AT3G61190 AT2G41090 AT1G32350 AT5G56500 AT2G35840 AT2G26440 AT4G12720 AT3G62600 AT2G44290 AT1G65800 AT5G62770 AT1G31540 AT3G47780 AT2G34770 AT3G52400 AT2G01540 AT4G20110 AT2G46600 AT3G13080 AT3G50930 AT5G57560 AT3G63380 AT3G05500 AT4G22580 AT1G35710 AT3G13790 AT5G53370 AT5G03660 AT4G00700 AT3G22060 AT1G14250 AT1G02820 AT4G26060…
GO:0008150	0.99		553	P biological_process	0.86	AT1G78290 AT1G51660 AT1G51890 AT2G23140 AT1G65690 AT5G39670 AT3G61190 AT1G32350 AT5G56500 AT2G35840 AT2G26440 AT4G12720 AT3G62600 AT1G65800 AT2G44290 AT5G62770 AT1G31540 AT2G34770 AT3G52400 AT2G01540 AT4G20110 AT3G13080 AT5G57560 AT3G63380 AT3G05500 AT1G35710 AT3G13790 AT5G53370 AT4G13800 AT5G03660 AT4G00700 AT3G22060 AT1G14250 AT1G02820 AT4G26060 AT3G54960 AT3G01080 AT5G48380 AT5G27830 AT4G05020…
GO:0016192	0.99		3	P vesicle-mediated transport	0	AT5G61010 AT1G76970 AT1G07000
GO:0008135	0.98		3	F translation factor activity, nucleic acid binding	0	AT4G38710 AT1G13950 AT1G69410
GO:0050793	0.98		3	P regulation of development	0	AT4G22950 AT2G45660 AT1G13260
GO:0009308	0.98		8	P amine metabolism	0.01	AT4G08870 AT3G28480 AT2G17720 AT2G20340 AT4G29740 AT1G17290 AT4G13890 AT4G27070
GO:0044238	0.98		177	P primary metabolism	0.28	AT4G23220 AT4G22570 AT5G42020 AT1G78290 AT4G01720 AT1G51890 AT2G23140 AT4G22590 AT4G18440 AT3G07020 AT2G35840 AT5G56500 AT2G32290 AT1G67980 AT3G62600 AT3G48080 AT5G55050 AT1G65800 AT4G35600 AT2G34770 AT4G25110 AT1G56650 AT4G01610 AT4G23570 AT1G33030 AT2G13790 AT4G02420 AT4G04500 AT3G08970 AT4G21380 AT2G30250 AT1G29720 AT1G61380 AT5G56150 AT2G17720 AT1G35710 AT1G34420 AT4G11840 AT5G01900 AT5G24210…
GO:0045182	0.97		3	F translation regulator activity	0	AT4G38710 AT1G13950 AT1G69410
GO:0016853	0.97		4	F isomerase activity	0.01	AT1G66960 AT2G16600 AT3G25780 AT4G25900
GO:0009825	0.97		1	P multidimensional cell growth	0	AT1G26770
GO:0031324	0.97		1	P negative regulation of cellular metabolism	0	AT1G02450
GO:0031975	0.96		7	C envelope	0.01	AT4G05020 AT1G32350 AT4G28390 AT2G22500 AT1G20350 AT2G29990 AT3G48850
GO:0043169	0.96		29	F cation binding	0.05	AT4G14220 AT2G46600 AT4G14630 AT5G39670 AT2G41090 AT5G20230 AT3G50770 AT1G30900 AT3G09390 AT3G46080 AT2G34940 AT3G47480 AT2G42360 AT3G01830 AT1G21550 AT2G41110 AT5G24430 AT4G02220 AT4G14365 AT3G46090 AT2G41410 AT1G09560 AT1G08050 AT5G07340 AT2G41100 AT1G08450 AT5G42250 AT4G20110 AT5G10380
GO:0031967	0.96		7	C organelle envelope	0.01	AT4G05020 AT1G32350 AT4G28390 AT2G22500 AT1G20350 AT2G29990 AT3G48850
GO:0030120	0.95		1	C vesicle coat	0	AT3G51890
GO:0016043	0.95		26	P cell organization and biogenesis	0.04	AT5G57550 AT1G21270 AT1G30900 AT3G51890 AT1G05570 AT2G22500 AT2G43150 AT4G24920 AT4G40030 AT5G57560 AT2G26440 AT2G34940 AT2G15390 AT5G53370 AT1G76970 AT5G07770 AT3G49120 AT4G40040 AT4G28390 AT2G45220 AT3G52400 AT3G55130 AT4G20110 AT3G11820 AT1G26770 AT1G24150
GO:0030117	0.95		1	C membrane coat	0	AT3G51890
GO:0048475	0.95		1	C coated membrane	0	AT3G51890
GO:0030662	0.93		1	C coated vesicle membrane	0	AT3G51890
GO:0042446	0.93		1	P hormone biosynthesis	0	AT5G20960
GO:0009832	0.93		1	P cell wall biosynthesis (sensu Magnoliophyta)	0	AT5G57550
GO:0009892	0.93		1	P negative regulation of metabolism	0	AT1G02450
GO:0006813	0.93		1	P potassium ion transport	0	AT2G35060
GO:0030659	0.93		1	C cytoplasmic vesicle membrane	0	AT3G51890
GO:0005737	0.92		105	C cytoplasm	0.16	AT4G22570 AT1G74590 AT5G42020 AT1G51660 AT2G29670 AT4G14630 AT4G22590 AT1G02920 AT4G18440 AT4G00750 AT1G32350 AT3G07020 AT2G35840 AT5G56500 AT2G13810 AT2G03510 AT4G12720 AT1G67980 AT5G49570 AT4G39030 AT4G05590 AT4G17840 AT4G35600 AT4G18950 AT5G03630 AT1G08450 AT4G20110 AT1G33030 AT3G22160 AT3G13080 AT2G27660 AT1G17290 AT2G29990 AT3G09020 AT4G29520 AT4G37640 AT2G46170 AT3G50930 AT5G05460 AT1G20350…
GO:0009552	0.92		2	P gamete generation (sensu Magnoliophyta)	0	AT4G13890 AT4G33050
GO:0006508	0.92		15	P proteolysis	0.02	AT3G49340 AT3G51330 AT5G10760 AT2G39710 AT1G24140 AT4G16563 AT4G25110 AT2G33530 AT2G17760 AT4G01610 AT5G56150 AT1G32940 AT4G23570 AT1G49050 AT3G12220
GO:0009072	0.91		1	P aromatic amino acid family metabolism	0	AT4G27070
GO:0035251	0.91		1	F UDP-glucosyltransferase activity	0	AT1G05570
GO:0007276	0.91		2	P gametogenesis	0	AT4G13890 AT4G33050
GO:0012506	0.91		1	C vesicle membrane	0	AT3G51890
GO:0048193	0.91		1	P Golgi vesicle transport	0	AT1G76970
GO:0016874	0.91		8	F ligase activity	0.01	AT1G08050 AT4G14220 AT2G42360 AT3G11840 AT5G67340 AT2G23140 AT1G01680 AT5G56150
GO:0016049	0.9		3	P cell growth	0	AT3G49120 AT1G26770 AT1G21270
GO:0009725	0.9		13	P response to hormone stimulus	0.02	AT1G01560 AT4G23260 AT3G22060 AT4G36110 AT5G13320 AT3G12830 AT5G01540 AT1G15520 AT3G45640 AT5G57560 AT3G26830 AT4G04020 AT1G13260
GO:0030414	0.89		1	F protease inhibitor activity	0	AT1G73325
GO:0044444	0.88		93	C cytoplasmic part	0.15	AT4G22570 AT5G42020 AT2G29670 AT4G14630 AT4G22590 AT4G18440 AT4G00750 AT1G32350 AT3G07020 AT5G56500 AT2G13810 AT2G03510 AT4G12720 AT1G67980 AT5G49570 AT4G39030 AT4G05590 AT4G17840 AT4G35600 AT5G03630 AT1G08450 AT4G20110 AT1G33030 AT3G22160 AT3G13080 AT2G27660 AT1G17290 AT2G29990 AT3G09020 AT4G29520 AT4G37640 AT2G46170 AT3G50930 AT5G05460 AT1G20350 AT5G56250 AT2G34940 AT1G76240 AT5G07770 AT5G28540…
GO:0008361	0.87		3	P regulation of cell size	0	AT3G49120 AT1G26770 AT1G21270
GO:0005694	0.87		3	C chromosome	0	AT4G40030 AT4G40040 AT5G54640
GO:0006355	0.87		19	P regulation of transcription, DNA-dependent	0.03	AT4G22950 AT2G46400 AT3G01080 AT4G01720 AT5G46350 AT5G26170 AT5G22570 AT5G64810 AT2G40750 AT1G67970 AT2G30250 AT4G23810 AT4G31800 AT2G25000 AT5G01900 AT3G56400 AT1G56650 AT2G44940 AT1G13260
GO:0000041	0.87		1	P transition metal ion transport	0	AT1G80830
GO:0004521	0.86		1	F endoribonuclease activity	0	AT3G04480
GO:0009411	0.86		1	P response to UV	0	AT1G75040
GO:0006351	0.85		19	P transcription, DNA-dependent	0.03	AT4G22950 AT2G46400 AT3G01080 AT4G01720 AT5G46350 AT5G26170 AT5G22570 AT5G64810 AT2G40750 AT1G67970 AT2G30250 AT4G23810 AT4G31800 AT2G25000 AT5G01900 AT3G56400 AT1G56650 AT2G44940 AT1G13260
GO:0044433	0.84		1	C cytoplasmic vesicle part	0	AT3G51890
GO:0031090	0.84		14	C organelle membrane	0.02	AT4G05020 AT3G13080 AT4G21150 AT4G40042 AT2G29990 AT3G48850 AT3G51860 AT4G37640 AT4G28390 AT3G51890 AT2G22500 AT2G38170 AT4G04020 AT1G20350
GO:0006096	0.81		1	P glycolysis	0	AT2G36580
GO:0050874	0.81		3	P organismal physiological process	0	AT2G41100 AT3G52400 AT3G11820
GO:0044424	0.8		135	C intracellular part	0.21	AT4G22570 AT1G74590 AT5G42020 AT1G51660 AT4G01720 AT2G23140 AT4G22590 AT1G02920 AT4G18440 AT4G00750 AT1G32350 AT3G07020 AT2G35840 AT5G56500 AT4G12720 AT1G67980 AT4G39030 AT4G35600 AT1G56650 AT4G20110 AT4G23570 AT1G33030 AT3G22160 AT3G13080 AT2G29990 AT3G09020 AT4G29520 AT4G37640 AT2G30250 AT2G46170 AT3G50930 AT1G20350 AT2G34940 AT1G76240 AT5G07770 AT5G01900 AT3G48850 AT5G07340 AT5G61010 AT4G28390…
GO:0016811	0.79		1	F hydrolase activity, acting on carbon-nitrogen (but not peptide) bonds, in linear amides	0	AT5G49570
GO:0030135	0.79		1	C coated vesicle	0	AT3G51890
GO:0003755	0.79		1	F peptidyl-prolyl cis-trans isomerase activity	0	AT2G16600
GO:0006644	0.78		1	P phospholipid metabolism	0	AT4G11840
GO:0016859	0.78		1	F cis-trans isomerase activity	0	AT2G16600
GO:0044271	0.78		3	P nitrogen compound biosynthesis	0	AT3G57020 AT3G51450 AT4G27070
GO:0005622	0.78		138	C intracellular	0.22	AT4G22570 AT1G74590 AT5G42020 AT1G51660 AT4G01720 AT2G23140 AT4G22590 AT1G02920 AT4G18440 AT4G00750 AT1G32350 AT3G07020 AT2G35840 AT5G56500 AT4G12720 AT1G67980 AT4G39030 AT4G35600 AT1G56650 AT4G20110 AT4G23570 AT1G33030 AT3G22160 AT3G13080 AT2G29990 AT3G09020 AT4G29520 AT4G37640 AT2G30250 AT2G46170 AT3G50930 AT1G20350 AT2G34940 AT1G76240 AT5G07770 AT5G01900 AT3G48850 AT5G07340 AT5G61010 AT4G28390…
GO:0006461	0.77		2	P protein complex assembly	0	AT4G40030 AT4G40040
GO:0043227	0.76		109	C membrane-bound organelle	0.17	AT5G42020 AT1G51660 AT4G01720 AT2G29670 AT4G14630 AT1G22070 AT4G22590 AT1G02920 AT4G18440 AT4G00750 AT2G40750 AT5G50915 AT1G32350 AT3G07020 AT2G35840 AT5G56500 AT4G40030 AT2G13810 AT2G03510 AT4G39030 AT4G05590 AT4G17840 AT4G35600 AT4G18950 AT1G08450 AT1G56650 AT4G20110 AT3G22160 AT3G13080 AT2G27660 AT1G17290 AT2G29990 AT3G09020 AT4G29520 AT4G37640 AT2G30250 AT2G46170 AT3G50930 AT4G23810 AT5G05460…
GO:0043231	0.76		109	C intracellular membrane-bound organelle	0.17	AT5G42020 AT1G51660 AT4G01720 AT2G29670 AT4G14630 AT1G22070 AT4G22590 AT1G02920 AT4G18440 AT4G00750 AT2G40750 AT5G50915 AT1G32350 AT3G07020 AT2G35840 AT5G56500 AT4G40030 AT2G13810 AT2G03510 AT4G39030 AT4G05590 AT4G17840 AT4G35600 AT4G18950 AT1G08450 AT1G56650 AT4G20110 AT3G22160 AT3G13080 AT2G27660 AT1G17290 AT2G29990 AT3G09020 AT4G29520 AT4G37640 AT2G30250 AT2G46170 AT3G50930 AT4G23810 AT5G05460…
GO:0008236	0.76		3	F serine-type peptidase activity	0	AT2G33530 AT1G32940 AT3G12220
GO:0009241	0.75		1	P polyisoprenoid biosynthesis	0	AT1G66960
GO:0016114	0.75		1	P terpenoid biosynthesis	0	AT1G66960
GO:0004289	0.75		1	F subtilase activity	0	AT1G32940
GO:0005739	0.75		18	C mitochondrion	0.03	AT4G05020 AT1G02930 AT1G17290 AT2G29990 AT3G01820 AT1G32350 AT2G22500 AT5G56500 AT3G50930 AT1G20350 AT4G39030 AT4G05590 AT3G48850 AT3G48000 AT5G43780 AT4G28390 AT5G06750 AT1G61870
GO:0009738	0.74		1	P abscisic acid mediated signaling	0	AT3G45640
GO:0046246	0.74		1	P terpene biosynthesis	0	AT1G66960
GO:0016831	0.74		1	F carboxy-lyase activity	0	AT2G20340
GO:0005507	0.74		2	F copper ion binding	0	AT5G20230 AT3G09390
GO:0006820	0.73		1	P anion transport	0	AT5G50200
GO:0044446	0.73		28	C intracellular organelle part	0.04	AT2G46400 AT5G42020 AT4G05020 AT3G13080 AT2G29990 AT3G09020 AT3G51860 AT1G32350 AT1G30900 AT4G37640 AT3G51890 AT2G22500 AT4G40030 AT1G20350 AT2G34940 AT1G76970 AT4G21150 AT4G40040 AT5G28540 AT4G40042 AT5G54640 AT3G48850 AT4G28390 AT1G09080 AT4G20110 AT3G55130 AT2G38170 AT4G04020
GO:0040007	0.73		3	P growth	0	AT3G49120 AT1G26770 AT1G21270
GO:0044422	0.73		28	C organelle part	0.04	AT2G46400 AT5G42020 AT4G05020 AT3G13080 AT2G29990 AT3G09020 AT3G51860 AT1G32350 AT1G30900 AT4G37640 AT3G51890 AT2G22500 AT4G40030 AT1G20350 AT2G34940 AT1G76970 AT4G21150 AT4G40040 AT5G28540 AT4G40042 AT5G54640 AT3G48850 AT4G28390 AT1G09080 AT4G20110 AT3G55130 AT2G38170 AT4G04020
GO:0009055	0.73		3	F electron carrier activity	0	AT5G44390 AT1G26420 AT2G29990
GO:0008234	0.72		3	F cysteine-type peptidase activity	0	AT4G25110 AT3G49340 AT4G01610
GO:0043226	0.72		110	C organelle	0.17	AT5G42020 AT1G51660 AT4G01720 AT2G29670 AT4G14630 AT1G22070 AT4G22590 AT1G02920 AT4G18440 AT4G00750 AT2G40750 AT5G50915 AT1G32350 AT3G07020 AT2G35840 AT5G56500 AT4G40030 AT2G13810 AT2G03510 AT4G39030 AT4G05590 AT4G17840 AT4G35600 AT4G18950 AT1G08450 AT1G56650 AT4G20110 AT3G22160 AT3G13080 AT2G27660 AT1G17290 AT2G29990 AT3G09020 AT4G29520 AT4G37640 AT2G30250 AT2G46170 AT3G50930 AT4G23810 AT5G05460…
GO:0043229	0.72		110	C intracellular organelle	0.17	AT5G42020 AT1G51660 AT4G01720 AT2G29670 AT4G14630 AT1G22070 AT4G22590 AT1G02920 AT4G18440 AT4G00750 AT2G40750 AT5G50915 AT1G32350 AT3G07020 AT2G35840 AT5G56500 AT4G40030 AT2G13810 AT2G03510 AT4G39030 AT4G05590 AT4G17840 AT4G35600 AT4G18950 AT1G08450 AT1G56650 AT4G20110 AT3G22160 AT3G13080 AT2G27660 AT1G17290 AT2G29990 AT3G09020 AT4G29520 AT4G37640 AT2G30250 AT2G46170 AT3G50930 AT4G23810 AT5G05460…
GO:0044255	0.71		7	P cellular lipid metabolism	0.01	AT5G24150 AT1G66960 AT2G34770 AT3G07020 AT3G25780 AT4G11840 AT1G76090
GO:0006778	0.71		1	P porphyrin metabolism	0	AT1G69720
GO:0003700	0.71		28	F transcription factor activity	0.04	AT4G22950 AT2G46400 AT3G01080 AT1G02220 AT4G01720 AT5G46350 AT1G22070 AT5G26170 AT5G22570 AT5G64810 AT2G40750 AT1G67970 AT5G50915 AT2G30250 AT4G23810 AT4G31800 AT2G25000 AT3G46080 AT1G52880 AT2G45660 AT2G17040 AT5G01900 AT3G46090 AT5G18270 AT3G56400 AT1G56650 AT1G13260 AT2G44940
GO:0000902	0.71		3	P cellular morphogenesis	0	AT3G49120 AT1G26770 AT1G21270
GO:0006512	0.7		6	P ubiquitin cycle	0.01	AT3G11840 AT5G67340 AT2G23140 AT1G01680 AT5G56150 AT4G23570
GO:0016023	0.68		1	C cytoplasmic membrane-bound vesicle	0	AT3G51890
GO:0019222	0.68		27	P regulation of metabolism	0.04	AT4G22950 AT2G46400 AT3G01080 AT4G01720 AT5G46350 AT5G26170 AT5G22570 AT2G30770 AT5G64810 AT2G40750 AT1G67970 AT5G50915 AT2G30250 AT4G23810 AT4G31800 AT2G25000 AT3G46080 AT5G01900 AT3G46090 AT3G56400 AT1G56650 AT1G02450 AT3G26830 AT4G04020 AT2G44940 AT1G13260 AT1G75040
GO:0031410	0.68		1	C cytoplasmic vesicle	0	AT3G51890
GO:0031988	0.67		1	C membrane-bound vesicle	0	AT3G51890
GO:0046910	0.67		1	F pectinesterase inhibitor activity	0	AT3G47380
GO:0019001	0.66		3	F guanyl nucleotide binding	0	AT1G33950 AT1G33960 AT4G39890
GO:0031982	0.66		1	C vesicle	0	AT3G51890
GO:0004857	0.66		2	F enzyme inhibitor activity	0	AT3G47380 AT1G73325
GO:0019953	0.66		2	P sexual reproduction	0	AT4G13890 AT4G33050
GO:0045454	0.66		1	P cell redox homeostasis	0	AT3G54960
GO:0009733	0.66		4	P response to auxin stimulus	0.01	AT4G36110 AT5G13320 AT3G12830 AT5G57560
GO:0005525	0.66		3	F GTP binding	0	AT1G33950 AT1G33960 AT4G39890
GO:0019684	0.65		1	P photosynthesis, light reaction	0	AT4G04020
GO:0009152	0.65		1	P purine ribonucleotide biosynthesis	0	AT4G18440
GO:0005834	0.65		1	C heterotrimeric G-protein complex	0	AT1G71840
GO:0050791	0.65		29	P regulation of physiological process	0.05	AT4G22950 AT2G46400 AT3G01080 AT4G01720 AT5G46350 AT5G26170 AT5G22570 AT2G30770 AT5G64810 AT2G40750 AT1G67970 AT5G50915 AT2G30250 AT4G23810 AT4G31800 AT2G25000 AT3G46080 AT5G01900 AT3G46090 AT3G56400 AT1G56650 AT3G52400 AT1G02450 AT3G26830 AT3G11820 AT4G04020 AT1G13260 AT2G44940 AT1G75040
GO:0030528	0.64		28	F transcription regulator activity	0.04	AT4G22950 AT2G46400 AT3G01080 AT1G02220 AT4G01720 AT5G46350 AT1G22070 AT5G26170 AT5G22570 AT5G64810 AT2G40750 AT1G67970 AT5G50915 AT2G30250 AT4G23810 AT4G31800 AT2G25000 AT3G46080 AT1G52880 AT2G45660 AT2G17040 AT5G01900 AT3G46090 AT5G18270 AT3G56400 AT1G56650 AT1G13260 AT2G44940
GO:0019897	0.64		1	C extrinsic to plasma membrane	0	AT1G71840
GO:0031323	0.64		25	P regulation of cellular metabolism	0.04	AT4G22950 AT2G46400 AT3G01080 AT4G01720 AT5G46350 AT5G26170 AT5G22570 AT5G64810 AT2G40750 AT1G67970 AT5G50915 AT2G30250 AT4G23810 AT4G31800 AT2G25000 AT3G46080 AT5G01900 AT3G46090 AT3G56400 AT1G56650 AT1G02450 AT4G04020 AT2G44940 AT1G13260 AT1G75040
GO:0051244	0.63		27	P regulation of cellular physiological process	0.04	AT4G22950 AT2G46400 AT3G01080 AT4G01720 AT5G46350 AT5G26170 AT5G22570 AT5G64810 AT2G40750 AT1G67970 AT5G50915 AT2G30250 AT4G23810 AT4G31800 AT2G25000 AT3G46080 AT5G01900 AT3G46090 AT3G56400 AT1G56650 AT3G52400 AT1G02450 AT3G11820 AT4G04020 AT2G44940 AT1G13260 AT1G75040
GO:0009150	0.63		1	P purine ribonucleotide metabolism	0	AT4G18440
GO:0050789	0.63		31	P regulation of biological process	0.05	AT4G22950 AT2G46400 AT3G01080 AT4G01720 AT5G46350 AT5G26170 AT5G22570 AT2G30770 AT5G64810 AT2G40750 AT1G67970 AT5G50915 AT2G30250 AT4G23810 AT3G45640 AT4G31800 AT2G25000 AT3G46080 AT2G45660 AT5G01900 AT3G46090 AT3G56400 AT1G56650 AT3G52400 AT1G02450 AT3G26830 AT3G11820 AT4G04020 AT1G13260 AT2G44940 AT1G75040
GO:0050794	0.62		27	P regulation of cellular process	0.04	AT4G22950 AT2G46400 AT3G01080 AT4G01720 AT5G46350 AT5G26170 AT5G22570 AT5G64810 AT2G40750 AT1G67970 AT5G50915 AT2G30250 AT4G23810 AT4G31800 AT2G25000 AT3G46080 AT5G01900 AT3G46090 AT3G56400 AT1G56650 AT3G52400 AT1G02450 AT3G11820 AT4G04020 AT2G44940 AT1G13260 AT1G75040
GO:0006323	0.62		2	P DNA packaging	0	AT4G40030 AT4G40040
GO:0051242	0.62		1	P positive regulation of cellular physiological process	0	AT4G23810
GO:0009260	0.62		1	P ribonucleotide biosynthesis	0	AT4G18440
GO:0006325	0.62		2	P establishment and/or maintenance of chromatin architecture	0	AT4G40030 AT4G40040
GO:0045449	0.62		23	P regulation of transcription	0.04	AT4G22950 AT2G46400 AT3G01080 AT4G01720 AT5G46350 AT5G26170 AT5G22570 AT5G64810 AT2G40750 AT1G67970 AT5G50915 AT2G30250 AT4G23810 AT4G31800 AT2G25000 AT3G46080 AT5G01900 AT3G46090 AT3G56400 AT1G56650 AT1G02450 AT2G44940 AT1G13260
GO:0043285	0.61		4	P biopolymer catabolism	0.01	AT2G32290 AT5G56150 AT2G41110 AT4G23570
GO:0048522	0.61		1	P positive regulation of cellular process	0	AT4G23810
GO:0019219	0.61		23	P regulation of nucleobase, nucleoside, nucleotide and nucleic acid metabolism	0.04	AT4G22950 AT2G46400 AT3G01080 AT4G01720 AT5G46350 AT5G26170 AT5G22570 AT5G64810 AT2G40750 AT1G67970 AT5G50915 AT2G30250 AT4G23810 AT4G31800 AT2G25000 AT3G46080 AT5G01900 AT3G46090 AT3G56400 AT1G56650 AT1G02450 AT2G44940 AT1G13260
GO:0004519	0.61		1	F endonuclease activity	0	AT3G04480
GO:0003677	0.6		31	F DNA binding	0.05	AT4G22950 AT2G46400 AT3G01080 AT1G02220 AT4G01720 AT5G46350 AT1G22070 AT5G26170 AT5G22570 AT5G64810 AT2G40750 AT1G67970 AT5G50915 AT2G30250 AT4G23810 AT4G40030 AT4G31800 AT2G25000 AT3G46080 AT1G52880 AT2G45660 AT4G40040 AT2G17040 AT5G54640 AT5G01900 AT3G46090 AT5G18270 AT3G56400 AT1G56650 AT1G13260 AT2G44940
GO:0009259	0.6		1	P ribonucleotide metabolism	0	AT4G18440
GO:0000160	0.6		1	P two-component signal transduction system (phosphorelay)	0	AT3G45640
GO:0046983	0.6		1	F protein dimerization activity	0	AT4G12720
GO:0006163	0.59		1	P purine nucleotide metabolism	0	AT4G18440
GO:0007275	0.59		17	P development	0.03	AT4G22950 AT4G11850 AT1G02220 AT2G44060 AT5G24770 AT5G45800 AT3G52430 AT1G21270 AT1G52880 AT2G45660 AT3G49120 AT2G17040 AT5G54640 AT5G18270 AT1G02820 AT1G26770 AT1G13260
GO:0005634	0.59		32	C nucleus	0.05	AT3G01080 AT1G51660 AT4G01720 AT1G22070 AT1G02920 AT2G40750 AT5G50915 AT2G35840 AT4G40030 AT2G25000 AT4G40040 AT5G54640 AT4G18950 AT1G56650 AT2G46400 AT4G22950 AT5G46350 AT1G76040 AT5G26170 AT5G22570 AT5G64810 AT1G67970 AT2G30250 AT5G25440 AT4G23810 AT4G31800 AT2G45660 AT3G23600 AT5G01900 AT3G56400 AT2G44940 AT1G13260
GO:0006164	0.59		1	P purine nucleotide biosynthesis	0	AT4G18440
GO:0007001	0.58		2	P chromosome organization and biogenesis (sensu Eukaryota)	0	AT4G40030 AT4G40040
GO:0006350	0.58		23	P transcription	0.04	AT4G22950 AT2G46400 AT3G01080 AT4G01720 AT5G46350 AT5G26170 AT5G22570 AT5G64810 AT2G40750 AT1G67970 AT5G50915 AT2G30250 AT4G23810 AT4G31800 AT2G25000 AT3G46080 AT5G01900 AT3G46090 AT3G56400 AT1G56650 AT1G02450 AT2G44940 AT1G13260
GO:0008610	0.58		4	P lipid biosynthesis	0.01	AT5G24150 AT1G66960 AT3G25780 AT1G76090
GO:0006643	0.58		1	P membrane lipid metabolism	0	AT4G11840
GO:0015980	0.58		2	P energy derivation by oxidation of organic compounds	0	AT2G36580 AT4G22590
GO:0009057	0.58		5	P macromolecule catabolism	0.01	AT2G36580 AT2G32290 AT5G56150 AT2G41110 AT4G23570
GO:0006520	0.57		4	P amino acid metabolism	0.01	AT4G13890 AT2G20340 AT1G17290 AT4G27070
GO:0043450	0.57		1	P alkene biosynthesis	0	AT1G66960
GO:0009058	0.57		33	P biosynthesis	0.05	AT1G33030 AT5G57550 AT4G22590 AT3G51450 AT1G69410 AT4G18440 AT5G24530 AT2G30770 AT5G24150 AT1G05570 AT2G35840 AT2G13810 AT4G27070 AT3G02190 AT1G12990 AT1G67980 AT5G18480 AT3G57020 AT4G39030 AT2G15390 AT4G39210 AT4G21150 AT2G24850 AT1G76090 AT5G20960 AT1G66960 AT3G19010 AT3G25780 AT1G56650 AT1G13950 AT3G26830 AT1G78570 AT1G75040
GO:0007264	0.56		1	P small GTPase mediated signal transduction	0	AT4G39890
GO:0031974	0.56		5	C membrane-enclosed lumen	0.01	AT2G46400 AT5G42020 AT1G09080 AT3G55130 AT5G28540
GO:0043233	0.56		5	C organelle lumen	0.01	AT2G46400 AT5G42020 AT1G09080 AT3G55130 AT5G28540
GO:0048507	0.56		1	P meristem development	0	AT4G22950
GO:0009536	0.55		31	C plastid	0.05	AT1G14370 AT3G22160 AT2G29670 AT2G27660 AT5G20190 AT4G22590 AT4G18440 AT3G50770 AT5G48657 AT3G07020 AT3G50930 AT5G05460 AT2G13810 AT4G27070 AT5G56250 AT1G58280 AT1G76240 AT5G52810 AT3G56710 AT4G39030 AT4G17840 AT5G07770 AT2G41410 AT1G08050 AT4G35600 AT5G43780 AT4G28390 AT4G38550 AT2G30550 AT1G61800 AT4G04020
GO:0006631	0.55		2	P fatty acid metabolism	0	AT2G34770 AT3G25780
GO:0051276	0.55		2	P chromosome organization and biogenesis	0	AT4G40030 AT4G40040
GO:0004518	0.54		2	F nuclease activity	0	AT3G56170 AT3G04480
GO:0044249	0.54		29	P cellular biosynthesis	0.05	AT1G33030 AT5G57550 AT4G22590 AT3G51450 AT1G69410 AT4G18440 AT5G24530 AT2G30770 AT1G05570 AT2G35840 AT4G27070 AT3G02190 AT1G12990 AT1G67980 AT3G57020 AT4G39030 AT2G15390 AT5G18480 AT4G39210 AT4G21150 AT5G20960 AT1G66960 AT3G19010 AT1G56650 AT3G25780 AT1G13950 AT3G26830 AT1G78570 AT1G75040
GO:0004540	0.54		1	F ribonuclease activity	0	AT3G04480
GO:0006007	0.54		1	P glucose catabolism	0	AT2G36580
GO:0043234	0.54		19	C protein complex	0.03	AT2G23140 AT1G30900 AT3G11840 AT1G05570 AT5G67340 AT1G01680 AT4G40030 AT1G07000 AT1G20350 AT3G02190 AT2G34940 AT1G71840 AT4G40040 AT4G40042 AT5G54640 AT5G61010 AT4G20110 AT3G11820 AT4G23570
GO:0019752	0.53		7	P carboxylic acid metabolism	0.01	AT2G34770 AT4G39030 AT4G13890 AT2G20340 AT3G25780 AT1G17290 AT4G27070
GO:0009507	0.53		28	C chloroplast	0.04	AT1G14370 AT3G22160 AT2G29670 AT2G27660 AT5G20190 AT4G22590 AT4G18440 AT3G50770 AT5G48657 AT3G07020 AT5G05460 AT2G13810 AT4G27070 AT5G56250 AT1G58280 AT1G76240 AT5G52810 AT3G56710 AT4G17840 AT5G07770 AT2G41410 AT1G08050 AT4G35600 AT5G43780 AT4G38550 AT2G30550 AT1G61800 AT4G04020
GO:0046365	0.53		1	P monosaccharide catabolism	0	AT2G36580
GO:0019320	0.53		1	P hexose catabolism	0	AT2G36580
GO:0006082	0.53		7	P organic acid metabolism	0.01	AT2G34770 AT4G39030 AT4G13890 AT2G20340 AT3G25780 AT1G17290 AT4G27070
GO:0046164	0.52		1	P alcohol catabolism	0	AT2G36580
GO:0006006	0.52		1	P glucose metabolism	0	AT2G36580
GO:0030163	0.52		3	P protein catabolism	0	AT5G56150 AT2G41110 AT4G23570
GO:0046914	0.5		13	F transition metal ion binding	0.02	AT4G14220 AT2G42360 AT4G14630 AT4G02220 AT4G14365 AT3G46090 AT1G09560 AT1G08050 AT5G20230 AT3G09390 AT5G42250 AT3G46080 AT5G10380
GO:0003676	0.5		35	F nucleic acid binding	0.05	AT3G01080 AT4G01720 AT1G22070 AT2G40750 AT5G50915 AT4G40030 AT2G25000 AT1G52880 AT4G40040 AT5G54640 AT3G46090 AT4G17720 AT1G56650 AT1G13950 AT2G46400 AT4G22950 AT1G02220 AT4G38710 AT5G46350 AT5G26170 AT1G69410 AT5G22570 AT5G64810 AT1G67970 AT2G30250 AT4G23810 AT4G31800 AT3G46080 AT2G45660 AT2G17040 AT5G01900 AT5G18270 AT3G56400 AT2G44940 AT1G13260
GO:0016096	0.5		1	P polyisoprenoid metabolism	0	AT1G66960
GO:0006721	0.5		1	P terpenoid metabolism	0	AT1G66960
GO:0042214	0.49		1	P terpene metabolism	0	AT1G66960
GO:0009790	0.48		4	P embryonic development	0.01	AT4G11850 AT2G44060 AT1G02820 AT5G45800
GO:0008299	0.47		1	P isoprenoid biosynthesis	0	AT1G66960
GO:0004252	0.47		1	F serine-type endopeptidase activity	0	AT1G32940
GO:0006139	0.46		29	P nucleobase, nucleoside, nucleotide and nucleic acid metabolism	0.05	AT4G22950 AT4G22570 AT2G46400 AT3G01080 AT4G01720 AT5G46350 AT5G26170 AT4G18440 AT5G22570 AT5G64810 AT2G40750 AT1G67970 AT5G50915 AT3G01820 AT2G30250 AT4G23810 AT4G40030 AT4G31800 AT2G25000 AT3G46080 AT4G40040 AT5G01900 AT3G46090 AT3G56400 AT1G56650 AT1G02450 AT1G13260 AT1G78570 AT2G44940
GO:0048364	0.46		1	P root development	0	AT1G13260
GO:0007010	0.46		2	P cytoskeleton organization and biogenesis	0	AT5G07770 AT1G24150
GO:0009908	0.44		2	P flower development	0	AT2G45660 AT1G13260
GO:0009165	0.44		1	P nucleotide biosynthesis	0	AT4G18440
GO:0016684	0.43		1	F oxidoreductase activity, acting on peroxide as acceptor	0	AT3G49120
GO:0008270	0.43		9	F zinc ion binding	0.01	AT4G14220 AT2G42360 AT4G02220 AT4G14365 AT3G46090 AT1G08050 AT5G42250 AT5G10380 AT3G46080
GO:0016563	0.43		1	F transcriptional activator activity	0	AT4G23810
GO:0004601	0.43		1	F peroxidase activity	0	AT3G49120
GO:0016830	0.42		1	F carbon-carbon lyase activity	0	AT2G20340
GO:0016052	0.42		1	P carbohydrate catabolism	0	AT2G36580
GO:0006633	0.42		1	P fatty acid biosynthesis	0	AT3G25780
GO:0000003	0.42		5	P reproduction	0.01	AT4G11850 AT4G13890 AT4G33050 AT2G44060 AT5G45800
GO:0044275	0.42		1	P cellular carbohydrate catabolism	0	AT2G36580
GO:0006092	0.41		1	P main pathways of carbohydrate metabolism	0	AT2G36580
GO:0043449	0.41		1	P alkene metabolism	0	AT1G66960
GO:0005198	0.41		5	F structural molecule activity	0.01	AT5G52810 AT2G43150 AT1G26770 AT4G04020 AT3G02190
GO:0009793	0.38		3	P embryonic development (sensu Magnoliophyta)	0	AT4G11850 AT2G44060 AT5G45800
GO:0016209	0.37		1	F antioxidant activity	0	AT3G49120
GO:0019941	0.37		2	P modification-dependent protein catabolism	0	AT5G56150 AT4G23570
GO:0006511	0.37		2	P ubiquitin-dependent protein catabolism	0	AT5G56150 AT4G23570
GO:0043632	0.37		2	P modification-dependent macromolecule catabolism	0	AT5G56150 AT4G23570
GO:0044265	0.37		3	P cellular macromolecule catabolism	0	AT2G36580 AT5G56150 AT4G23570
GO:0051603	0.36		2	P proteolysis during cellular protein catabolism	0	AT5G56150 AT4G23570
GO:0044257	0.36		2	P cellular protein catabolism	0	AT5G56150 AT4G23570
GO:0048316	0.36		3	P seed development	0	AT4G11850 AT2G44060 AT5G45800
GO:0009653	0.35		3	P morphogenesis	0	AT3G49120 AT1G26770 AT1G21270
GO:0015979	0.35		1	P photosynthesis	0	AT4G04020
GO:0048608	0.35		3	P reproductive structure development	0	AT4G11850 AT2G44060 AT5G45800
GO:0006720	0.35		1	P isoprenoid metabolism	0	AT1G66960
GO:0048366	0.34		1	P leaf development	0	AT1G13260
GO:0030234	0.34		2	F enzyme regulator activity	0	AT3G47380 AT1G73325
GO:0009723	0.32		1	P response to ethylene stimulus	0	AT1G15520
GO:0016053	0.32		1	P organic acid biosynthesis	0	AT3G25780
GO:0046394	0.32		1	P carboxylic acid biosynthesis	0	AT3G25780
GO:0008652	0.32		1	P amino acid biosynthesis	0	AT4G27070
GO:0048827	0.32		1	P phyllome development	0	AT1G13260
GO:0009117	0.31		1	P nucleotide metabolism	0	AT4G18440
GO:0009059	0.31		11	P macromolecule biosynthesis	0.02	AT1G12990 AT5G18480 AT4G39210 AT4G21150 AT4G22590 AT1G69410 AT1G05570 AT2G35840 AT1G13950 AT1G78570 AT3G02190
GO:0015077	0.3		1	F monovalent inorganic cation transporter activity	0	AT2G35060
GO:0006996	0.3		4	P organelle organization and biogenesis	0.01	AT5G07770 AT4G40030 AT4G40040 AT1G24150
GO:0009309	0.29		1	P amine biosynthesis	0	AT4G27070
GO:0005730	0.28		1	C nucleolus	0	AT2G46400
GO:0009791	0.28		2	P post-embryonic development	0	AT2G45660 AT1G13260
GO:0043228	0.26		5	C non-membrane-bound organelle	0.01	AT2G46400 AT4G40030 AT4G40040 AT5G54640 AT3G02190
GO:0043232	0.26		5	C intracellular non-membrane-bound organelle	0.01	AT2G46400 AT4G40030 AT4G40040 AT5G54640 AT3G02190
GO:0048367	0.24		1	P shoot development	0	AT1G13260
GO:0006259	0.22		2	P DNA metabolism	0	AT4G40030 AT4G40040
GO:0009755	0.22		1	P hormone-mediated signaling	0	AT3G45640
GO:0051186	0.17		1	P cofactor metabolism	0	AT1G69720
GO:0031981	0.17		1	C nuclear lumen	0	AT2G46400
GO:0009535	0.16		1	C thylakoid membrane (sensu Viridiplantae)	0	AT4G04020
GO:0006412	0.16		5	P protein biosynthesis	0.01	AT1G12990 AT4G21150 AT1G13950 AT1G69410 AT3G02190
GO:0042651	0.15		1	C thylakoid membrane	0	AT4G04020
GO:0009534	0.14		1	C thylakoid (sensu Viridiplantae)	0	AT4G04020
GO:0031976	0.14		1	C plastid thylakoid	0	AT4G04020
GO:0044436	0.13		1	C thylakoid part	0	AT4G04020
GO:0031984	0.13		1	C organelle subcompartment	0	AT4G04020
GO:0009579	0.12		1	C thylakoid	0	AT4G04020
GO:0044428	0.12		1	C nuclear part	0	AT2G46400
GO:0005840	0.12		1	C ribosome	0	AT3G02190
GO:0003735	0.11		1	F structural constituent of ribosome	0	AT3G02190
GO:0044434	0.1		1	C chloroplast part	0	AT4G04020
GO:0043037	0.1		2	P translation	0	AT1G13950 AT1G69410
GO:0030529	0.09		1	C ribonucleoprotein complex	0	AT3G02190
GO:0044435	0.08		1	C plastid part	0	AT4G04020
Vandepoele K, Quimbaya M, Casneuf T, De Veylder L, Van de Peer Y. 2009. Unraveling transcriptional control in Arabidopsis using cis-regulatory elements and coexpression networks. Plant Physiology 150: 535–546.

## Sheet: GO-term HaRxL106 Pst repr.
GO-term analysis of genes repressed in the HaRxL106-expressing line compared to Col-0 24h after Pst infiltration using AtCOECiS (Vandepoele et al., 2009)
GO term	enrichment fold	p-value	number of matching genes	description	AtCOECiS score
GO:0009407	7.18	3.50636e-06	9	P toxin catabolism	0.01	AT1G74590 AT2G29470 AT1G02930 AT1G02920 AT2G02390 AT4G02520 AT5G62480 AT3G09270 AT1G78380
GO:0009404	7.18	3.50636e-06	9	P toxin metabolism	0.01	AT1G74590 AT2G29470 AT1G02930 AT1G02920 AT2G02390 AT4G02520 AT5G62480 AT3G09270 AT1G78380
GO:0009626	6.8	0.000724965	5	P hypersensitive response	0.01	AT4G23210 AT2G26560 AT4G37990 AT3G54420 AT1G19250
GO:0004364	6.75	6.07895e-06	9	F glutathione transferase activity	0.01	AT1G74590 AT2G29470 AT1G02930 AT1G02920 AT2G02390 AT4G02520 AT5G62480 AT3G09270 AT1G78380
GO:0009809	6.48	0.000280232	6	P lignin biosynthesis	0.01	AT1G67980 AT1G33030 AT1G09500 AT1G72680 AT4G36220 AT2G33590
GO:0015276	6.12	0.00375492	4	F ligand-gated ion channel activity	0.01	AT5G48400 AT2G29120 AT2G29110 AT3G07520
GO:0030005	6.12	0.000126963	7	P di-, tri-valent inorganic cation homeostasis	0.01	AT3G51860 AT3G09390 AT5G48400 AT2G29120 AT2G38170 AT2G29110 AT3G07520
GO:0009808	5.96	0.000451985	6	P lignin metabolism	0.01	AT1G67980 AT1G33030 AT1G09500 AT1G72680 AT4G36220 AT2G33590
GO:0009627	5.88	0.00437509	4	P systemic acquired resistance	0.01	AT2G14610 AT3G57260 AT1G75040 AT1G19250
GO:0009636	5.83	7.32959e-06	10	P response to toxin	0.01	AT1G74590 AT2G29470 AT5G22300 AT1G02930 AT1G02920 AT2G02390 AT4G02520 AT5G62480 AT3G09270 AT1G78380
GO:0009617	5.65	2.96257e-09	18	P response to bacteria	0.02	AT2G19190 AT4G37990 AT1G55020 AT3G22231 AT1G19250 AT2G30770 AT3G44300 AT4G23210 AT5G20480 AT2G25000 AT5G06320 AT2G38470 AT3G49120 AT5G54640 AT1G33950 AT1G33960 AT4G23190 AT3G26830
GO:0042742	5.4	1.47547e-05	10	P defense response to bacteria	0.01	AT2G19190 AT5G06320 AT1G55020 AT2G38470 AT3G49120 AT1G19250 AT2G30770 AT4G23210 AT4G23190 AT2G25000
GO:0004702	5.25	0.000908911	6	F receptor signaling protein serine/threonine kinase activity	0.01	AT1G70250 AT2G13790 AT3G45410 AT3G45640 AT4G18250 AT1G01560
GO:0005057	5.12	0.00103228	6	F receptor signaling protein activity	0.01	AT1G70250 AT2G13790 AT3G45410 AT3G45640 AT4G18250 AT1G01560
GO:0015662	5.12	0.00103228	6	F ATPase activity, coupled to transmembrane movement of ions, phosphorylative mechanism	0.01	AT4G37640 AT5G04930 AT1G72700 AT3G22910 AT3G63380 AT3G25610
GO:0006875	4.76	0.000628542	7	P metal ion homeostasis	0.01	AT3G51860 AT3G09390 AT5G48400 AT2G29120 AT2G38170 AT2G29110 AT3G07520
GO:0009615	4.74	0.00957003	4	P response to virus	0.01	AT5G19880 AT5G06320 AT2G35980 AT5G02500
GO:0009409	4.73	4.0096e-09	21	P response to cold	0.03	AT4G22950 AT3G50970 AT2G24040 AT5G02500 AT4G02380 AT4G02520 AT3G61190 AT4G34150 AT5G20830 AT3G45640 AT3G22370 AT4G20260 AT5G57560 AT5G52300 AT1G02270 AT3G57260 AT5G15960 AT5G66400 AT1G09560 AT3G11410 AT2G38170
GO:0050832	4.59	0.000335653	8	P defense response to fungi	0.01	AT4G12490 AT2G38470 AT3G49120 AT1G19250 AT2G30770 AT3G52400 AT1G11310 AT2G25000
GO:0030003	4.59	0.000785391	7	P cation homeostasis	0.01	AT3G51860 AT3G09390 AT5G48400 AT2G29120 AT2G38170 AT2G29110 AT3G07520
GO:0031668	4.45	0.011926	4	P cellular response to extracellular stimulus	0.01	AT3G05630 AT5G45380 AT1G78380 AT4G02380
GO:0051716	4.45	0.011926	4	P cellular response to stimulus	0.01	AT3G05630 AT5G45380 AT1G78380 AT4G02380
GO:0005887	4.41	0.0296317	3	C integral to plasma membrane	0	AT1G30900 AT3G19930 AT4G20110
GO:0006873	4.28	0.00119098	7	P cell ion homeostasis	0.01	AT3G51860 AT3G09390 AT5G48400 AT2G29120 AT2G38170 AT2G29110 AT3G07520
GO:0005509	4.24	2.89616e-08	21	F calcium ion binding	0.03	AT2G46600 AT4G27280 AT5G42380 AT3G50770 AT1G30900 AT1G02270 AT3G51920 AT5G04170 AT5G49480 AT3G47480 AT3G01830 AT1G21550 AT3G25600 AT2G41110 AT2G41410 AT5G07340 AT2G41100 AT1G08450 AT4G20110 AT2G43290 AT4G26470
GO:0009620	4.22	0.000127716	10	P response to fungi	0.01	AT4G12490 AT2G38470 AT3G49120 AT3G22231 AT1G19250 AT2G30770 AT3G52400 AT1G11310 AT2G25000 AT4G03550
GO:0009266	4.08	1.71056e-10	29	P response to temperature stimulus	0.04	AT4G22950 AT5G42020 AT3G50970 AT2G24040 AT5G02500 AT4G29040 AT4G02380 AT4G02520 AT3G61190 AT4G34150 AT5G20830 AT3G45640 AT3G22370 AT4G20260 AT5G57560 AT5G52300 AT1G02270 AT3G57260 AT4G32770 AT5G15960 AT5G66400 AT5G02490 AT5G12030 AT1G09560 AT2G41100 AT1G09080 AT3G11410 AT2G38170 AT3G09440
GO:0050801	4.02	0.00174476	7	P ion homeostasis	0.01	AT3G51860 AT3G09390 AT5G48400 AT2G29120 AT2G38170 AT2G29110 AT3G07520
GO:0012501	3.95	0.00191022	7	P programmed cell death	0.01	AT4G23210 AT2G26560 AT4G37990 AT3G52400 AT3G54420 AT4G11280 AT1G19250
GO:0031226	3.93	0.0397633	3	C intrinsic to plasma membrane	0	AT1G30900 AT3G19930 AT4G20110
GO:0015450	3.91	0.00881686	5	F protein translocase activity	0.01	AT4G03320 AT2G34250 AT4G24920 AT1G72750 AT1G20350
GO:0016620	3.87	0.0193447	4	F oxidoreductase activity, acting on the aldehyde or oxo group of donors, NAD or NADP as acceptor	0.01	AT3G48000 AT4G34240 AT2G33590 AT3G24503
GO:0009991	3.83	0.00962667	5	P response to extracellular stimulus	0.01	AT3G05630 AT5G45380 AT2G14610 AT1G78380 AT4G02380
GO:0042435	3.8	0.0434815	3	P indole derivative biosynthesis	0	AT3G44300 AT3G26830 AT2G30770
GO:0009642	3.75	0.0104862	5	P response to light intensity	0.01	AT5G20230 AT2G41100 AT5G12030 AT4G04020 AT4G32770
GO:0042430	3.67	0.0473666	3	P indole and derivative metabolism	0	AT3G44300 AT3G26830 AT2G30770
GO:0042434	3.67	0.0473666	3	P indole derivative metabolism	0	AT3G44300 AT3G26830 AT2G30770
GO:0051606	3.67	0.0473666	3	P detection of stimulus	0	AT5G20480 AT2G41110 AT3G51920
GO:0000325	3.58	0.0249077	4	C vacuole (sensu Magnoliophyta)	0.01	AT3G51860 AT1G09070 AT4G14630 AT2G38170
GO:0007568	3.55	0.00674098	6	P aging	0.01	AT3G60140 AT2G29350 AT3G45600 AT2G23810 AT1G69490 AT5G11520
GO:0009415	3.53	0.000161873	12	P response to water	0.02	AT5G15960 AT5G66400 AT3G50970 AT1G33560 AT2G44060 AT1G02930 AT4G02380 AT3G11410 AT4G34240 AT5G20830 AT5G52300 AT1G78380
GO:0004194	3.5	0.00728312	6	F pepsin A activity	0.01	AT1G44130 AT1G66180 AT2G17760 AT3G12700 AT5G10760 AT2G39710
GO:0016265	3.48	0.0011459	9	P death	0.01	AT4G37990 AT1G19250 AT2G26560 AT4G23210 AT3G01420 AT3G52400 AT3G54420 AT1G11310 AT4G11280
GO:0008219	3.48	0.0011459	9	P cell death	0.01	AT4G37990 AT1G19250 AT2G26560 AT4G23210 AT3G01420 AT3G52400 AT3G54420 AT1G11310 AT4G11280
GO:0051707	3.46	1.86677e-12	43	P response to other organism	0.06	AT3G50060 AT2G19190 AT4G12490 AT1G51660 AT4G37990 AT1G55020 AT3G22231 AT5G02500 AT3G23250 AT2G30770 AT3G44300 AT4G23210 AT1G15520 AT5G20480 AT2G14610 AT2G25000 AT4G03550 AT1G33560 AT2G35980 AT5G54640 AT1G33950 AT3G50480 AT1G33960 AT3G01420 AT3G52400 AT1G11310 AT4G23190 AT3G54420 AT3G26830 AT4G11280 AT1G19250 AT3G51860 AT2G26560 AT1G64780 AT3G57260 AT5G19880 AT5G06320 AT2G38470 AT3G49120 AT4G18210…
GO:0009414	3.45	0.000359829	11	P response to water deprivation	0.01	AT5G15960 AT5G66400 AT3G50970 AT1G33560 AT2G44060 AT1G02930 AT4G02380 AT3G11410 AT4G34240 AT5G52300 AT1G78380
GO:0008171	3.44	0.0556276	3	F O-methyltransferase activity	0	AT1G67980 AT1G33030 AT5G50240
GO:0015931	3.44	0.0556276	3	P nucleobase, nucleoside, nucleotide and nucleic acid transport	0	AT1G57990 AT4G28390 AT4G18210
GO:0004190	3.39	0.00846072	6	F aspartic-type endopeptidase activity	0.01	AT1G44130 AT1G66180 AT2G17760 AT3G12700 AT5G10760 AT2G39710
GO:0009741	3.34	0.119674	2	P response to brassinosteroid stimulus	0	AT5G57560 AT1G13260
GO:0046351	3.34	0.0599978	3	P disaccharide biosynthesis	0	AT2G35840 AT5G20830 AT4G22590
GO:0015082	3.34	0.0167596	5	F di-, tri-valent inorganic cation transporter activity	0.01	AT4G37640 AT3G46900 AT2G38170 AT3G22910 AT3G63380
GO:0016846	3.34	0.0599978	3	F carbon-sulfur lyase activity	0	AT1G01480 AT4G11280 AT1G15380
GO:0009408	3.27	0.00176417	9	P response to heat	0.01	AT5G42020 AT5G02500 AT5G02490 AT5G12030 AT4G29040 AT3G61190 AT1G09080 AT5G57560 AT3G09440
GO:0009613	3.27	7.35922e-07	23	P response to pest, pathogen or parasite	0.03	AT3G50060 AT1G51660 AT4G37990 AT1G55020 AT5G02500 AT3G23250 AT1G19250 AT2G30770 AT4G23210 AT2G26560 AT1G15520 AT2G14610 AT3G57260 AT5G19880 AT5G06320 AT2G35980 AT3G52400 AT1G11310 AT3G54420 AT4G23190 AT3G26830 AT4G11280 AT1G75040
GO:0015405	3.26	0.000591169	11	F P-P-bond-hydrolysis-driven transporter activity	0.01	AT4G03320 AT2G34250 AT4G37640 AT5G04930 AT4G24920 AT1G72700 AT3G22910 AT1G72750 AT3G63380 AT3G25610 AT1G20350
GO:0015674	3.24	0.0104743	6	P di-, tri-valent inorganic cation transport	0.01	AT5G20230 AT3G46900 AT1G15520 AT2G38170 AT3G22910 AT3G63380
GO:0050790	3.24	0.0645235	3	P regulation of enzyme activity	0	AT4G13350 AT1G71950 AT3G45640
GO:0006972	3.24	0.0645235	3	P hyperosmotic response	0	AT5G49480 AT2G24040 AT5G12030
GO:0015399	3.23	0.000632592	11	F primary active transporter activity	0.01	AT4G03320 AT2G34250 AT4G37640 AT5G04930 AT4G24920 AT1G72700 AT3G22910 AT1G72750 AT3G63380 AT3G25610 AT1G20350
GO:0042446	3.19	0.0361241	4	P hormone biosynthesis	0.01	AT5G20960 AT3G44300 AT1G01480 AT4G11280
GO:0016769	3.19	0.0361241	4	F transferase activity, transferring nitrogenous groups	0.01	AT1G70580 AT5G11520 AT2G13810 AT1G17290
GO:0008483	3.19	0.0361241	4	F transaminase activity	0.01	AT1G70580 AT5G11520 AT2G13810 AT1G17290
GO:0016903	3.17	0.0206673	5	F oxidoreductase activity, acting on the aldehyde or oxo group of donors	0.01	AT5G20960 AT3G48000 AT4G34240 AT2G33590 AT3G24503
GO:0006694	3.15	0.0692016	3	P steroid biosynthesis	0	AT5G24150 AT1G58440 AT1G76090
GO:0005798	3.15	0.0692016	3	C Golgi-associated vesicle	0	AT4G31480 AT1G62020 AT2G28520
GO:0009814	3.09	1.53732e-05	19	P defense response to pathogen, incompatible interaction	0.03	AT3G50060 AT1G51660 AT4G37990 AT1G55020 AT3G23250 AT1G19250 AT2G30770 AT4G23210 AT2G26560 AT1G15520 AT2G14610 AT3G57260 AT3G52400 AT1G11310 AT3G54420 AT4G23190 AT3G26830 AT4G11280 AT1G75040
GO:0009737	3.09	2.53906e-05	18	P response to abscisic acid stimulus	0.02	AT3G50060 AT3G50970 AT1G55020 AT1G01560 AT5G45820 AT3G45640 AT2G17290 AT5G52300 AT5G15960 AT5G66400 AT4G23260 AT3G22060 AT5G01540 AT3G11410 AT4G34240 AT3G26830 AT4G04020 AT3G28210
GO:0042829	3.09	1.53732e-05	19	P defense response to pathogen	0.03	AT3G50060 AT1G51660 AT4G37990 AT1G55020 AT3G23250 AT1G19250 AT2G30770 AT4G23210 AT2G26560 AT1G15520 AT2G14610 AT3G57260 AT3G52400 AT1G11310 AT3G54420 AT4G23190 AT3G26830 AT4G11280 AT1G75040
GO:0042828	3.09	1.53732e-05	19	P response to pathogen	0.03	AT3G50060 AT1G51660 AT4G37990 AT1G55020 AT3G23250 AT1G19250 AT2G30770 AT4G23210 AT2G26560 AT1G15520 AT2G14610 AT3G57260 AT3G52400 AT1G11310 AT3G54420 AT4G23190 AT3G26830 AT4G11280 AT1G75040
GO:0010017	3.06	0.138102	2	P red or far red light signaling pathway	0	AT5G15960 AT2G37970
GO:0009250	3.06	0.0413041	4	P glucan biosynthesis	0.01	AT4G39210 AT5G15650 AT2G20370 AT4G03550
GO:0042625	3.02	0.0145488	6	F ATPase activity, coupled to transmembrane movement of ions	0.01	AT4G37640 AT5G04930 AT1G72700 AT3G22910 AT3G63380 AT3G25610
GO:0008194	2.99	0.00016607	15	F UDP-glycosyltransferase activity	0.02	AT1G12990 AT3G21560 AT3G28340 AT3G15350 AT3G53150 AT2G26480 AT1G22400 AT2G15480 AT4G01750 AT3G27540 AT5G20830 AT5G15650 AT3G46700 AT3G46690 AT4G03550
GO:0009889	2.98	0.0790004	3	P regulation of biosynthesis	0	AT3G26830 AT1G75040 AT2G30770
GO:0009644	2.98	0.0790004	3	P response to high light intensity	0	AT5G12030 AT4G04020 AT4G32770
GO:0031667	2.98	0.0790004	3	P response to nutrient levels	0	AT3G05630 AT5G45380 AT2G14610
GO:0015932	2.98	0.0790004	3	F nucleobase, nucleoside, nucleotide and nucleic acid transporter activity	0	AT1G57990 AT4G18220 AT4G18210
GO:0005618	2.91	3.54261e-05	19	C cell wall	0.03	AT2G16430 AT1G44130 AT1G35140 AT5G10840 AT4G02330 AT5G57550 AT4G13340 AT5G07830 AT5G57560 AT2G26440 AT1G32960 AT4G30280 AT5G53370 AT4G20830 AT3G49120 AT4G25810 AT2G14620 AT2G45220 AT4G08950
GO:0009607	2.9	2.9858e-14	64	P response to biotic stimulus	0.09	AT1G51660 AT4G37990 AT1G55020 AT3G23250 AT2G30770 AT3G44300 AT2G40750 AT3G61190 AT1G15520 AT5G20480 AT2G14610 AT1G56510 AT3G01420 AT3G52400 AT3G54420 AT1G57650 AT1G19250 AT3G25010 AT4G23810 AT1G64780 AT3G57260 AT2G32680 AT5G06320 AT3G45860 AT5G41750 AT3G04210 AT4G18210 AT2G15480 AT4G14370 AT3G23120 AT2G04450 AT3G50060 AT4G12490 AT2G19190 AT1G71390 AT5G02500 AT3G22231 AT1G12290 AT1G72910 AT4G23210…
GO:0006073	2.89	0.0108347	7	P glucan metabolism	0.01	AT4G30280 AT2G14620 AT4G39210 AT5G15650 AT2G20370 AT4G25810 AT4G03550
GO:0030312	2.86	4.4381e-05	19	C external encapsulating structure	0.03	AT2G16430 AT1G44130 AT1G35140 AT5G10840 AT4G02330 AT5G57550 AT4G13340 AT5G07830 AT5G57560 AT2G26440 AT1G32960 AT4G30280 AT5G53370 AT4G20830 AT3G49120 AT4G25810 AT2G14620 AT2G45220 AT4G08950
GO:0005783	2.82	8.87665e-06	23	C endoplasmic reticulum	0.03	AT5G42020 AT1G34130 AT5G03160 AT1G72280 AT4G29520 AT4G37640 AT1G11890 AT2G46170 AT1G09070 AT2G03510 AT3G57020 AT4G37370 AT4G37430 AT1G76090 AT5G07340 AT4G14420 AT1G08450 AT1G09080 AT1G56550 AT5G45420 AT4G36220 AT3G26830 AT3G51440
GO:0005624	2.82	0.157092	2	C membrane fraction	0	AT4G02520 AT3G26830
GO:0005838	2.82	0.157092	2	C proteasome regulatory particle (sensu Eukaryota)	0	AT5G20000 AT4G29040
GO:0000145	2.82	0.157092	2	C exocyst	0	AT3G29400 AT5G61010
GO:0010224	2.82	0.157092	2	P response to UV-B	0	AT4G36220 AT1G75040
GO:0005829	2.81	0.000810586	13	C cytosol	0.02	AT1G67980 AT1G33030 AT5G49480 AT2G31570 AT4G15530 AT5G02500 AT5G02490 AT5G12030 AT4G22780 AT5G45820 AT5G03630 AT2G04450 AT3G09440
GO:0009699	2.8	0.00802358	8	P phenylpropanoid biosynthesis	0.01	AT1G67980 AT1G33030 AT1G09500 AT1G72680 AT4G36220 AT2G33590 AT3G24503 AT1G75040
GO:0016765	2.78	0.00532026	9	F transferase activity, transferring alkyl or aryl (other than methyl) groups	0.01	AT1G74590 AT2G29470 AT1G02930 AT1G02920 AT2G02390 AT4G02520 AT5G62480 AT3G09270 AT1G78380
GO:0006952	2.78	1.45354e-10	49	P defense response	0.07	AT3G50060 AT2G19190 AT4G12490 AT1G51660 AT1G71390 AT4G37990 AT1G55020 AT1G12290 AT3G23250 AT2G30770 AT2G40750 AT3G61190 AT1G72910 AT4G23210 AT1G15520 AT5G20480 AT2G14610 AT2G25000 AT1G47370 AT4G32770 AT4G03550 AT1G56510 AT1G33560 AT3G52400 AT1G11310 AT4G23190 AT3G54420 AT3G26830 AT4G11280 AT2G15080 AT1G57650 AT3G44400 AT1G19250 AT2G26560 AT3G25010 AT4G23810 AT3G57260 AT2G32680 AT5G06320 AT4G23310…
GO:0045735	2.74	0.0357823	5	F nutrient reservoir activity	0.01	AT1G09560 AT4G36700 AT2G26560 AT4G14630 AT1G23040
GO:0009751	2.73	0.00592554	9	P response to salicylic acid stimulus	0.01	AT3G50060 AT5G54610 AT3G61190 AT2G37710 AT3G52400 AT3G01420 AT1G15520 AT2G25000 AT4G03550
GO:0010035	2.73	0.0143454	7	P response to inorganic substance	0.01	AT3G51860 AT3G50060 AT2G28160 AT1G07610 AT3G23250 AT4G13180 AT5G50200
GO:0000786	2.72	0.0592263	4	C nucleosome	0.01	AT4G40030 AT4G40040 AT2G30620 AT5G54640
GO:0016857	2.72	0.166762	2	F racemase and epimerase activity, acting on carbohydrates and derivatives	0	AT4G25900 AT1G30620
GO:0005984	2.69	0.100263	3	P disaccharide metabolism	0	AT2G35840 AT5G20830 AT4G22590
GO:0043413	2.67	0.0625571	4	P biopolymer glycosylation	0.01	AT1G12990 AT3G27540 AT3G07020 AT1G34130
GO:0004888	2.64	0.00215035	12	F transmembrane receptor activity	0.02	AT2G13790 AT1G56510 AT4G18250 AT5G41750 AT3G44400 AT3G04210 AT1G70250 AT1G72910 AT4G14370 AT3G45410 AT1G47370 AT1G66090
GO:0009267	2.62	0.176531	2	P cellular response to starvation	0	AT3G05630 AT5G45380
GO:0031669	2.62	0.176531	2	P cellular response to nutrient levels	0	AT3G05630 AT5G45380
GO:0005199	2.62	0.105902	3	F structural constituent of cell wall	0	AT2G43150 AT1G21310 AT4G13340
GO:0044455	2.62	0.0659843	4	C mitochondrial membrane part	0.01	AT1G07180 AT4G05020 AT1G72750 AT1G20350
GO:0044431	2.59	0.0285394	6	C Golgi apparatus part	0.01	AT4G31480 AT1G30900 AT1G62020 AT2G28520 AT4G20110 AT2G20370
GO:0004289	2.58	0.0695073	4	F subtilase activity	0.01	AT1G71950 AT5G58840 AT1G32940 AT1G32960
GO:0006790	2.56	0.0300007	6	P sulfur metabolism	0.01	AT5G43780 AT1G62180 AT1G01480 AT5G64000 AT4G11280 AT4G39640
GO:0005275	2.56	0.111662	3	F amine transporter activity	0	AT5G45380 AT5G49630 AT5G40780
GO:0006979	2.56	0.00128958	14	P response to oxidative stress	0.02	AT2G31570 AT1G02930 AT4G20830 AT4G35090 AT5G12030 AT4G02380 AT5G20230 AT4G37530 AT3G01420 AT3G45640 AT4G23190 AT1G78380 AT4G39640 AT4G32770
GO:0019748	2.55	3.00277e-05	24	P secondary metabolism	0.03	AT1G33030 AT1G74590 AT1G02930 AT1G02920 AT2G02390 AT3G21500 AT2G30770 AT4G02520 AT4G10500 AT3G24503 AT1G78380 AT4G32770 AT1G67980 AT3G57020 AT2G29470 AT2G33590 AT1G09500 AT1G72680 AT5G62480 AT4G36220 AT3G09270 AT3G26830 AT3G51440 AT1G75040
GO:0006904	2.53	0.186387	2	P vesicle docking during exocytosis	0	AT3G29400 AT5G61010
GO:0009738	2.53	0.0731251	4	P abscisic acid mediated signaling	0.01	AT3G11410 AT3G45640 AT2G17290 AT5G52300
GO:0048046	2.53	0.0141369	8	C apoplast	0.01	AT4G30280 AT5G57550 AT4G25810 AT1G63245 AT1G09560 AT2G14620 AT4G39640 AT1G32960
GO:0019725	2.52	0.00978387	9	P cell homeostasis	0.01	AT5G48400 AT2G29120 AT2G29110 AT3G07520 AT3G61190 AT3G51860 AT3G09390 AT2G38170 AT4G08930
GO:0008643	2.52	0.0488547	5	P carbohydrate transport	0.01	AT3G19930 AT1G61800 AT3G01550 AT1G19450 AT4G32770
GO:0006800	2.52	0.00104296	15	P oxygen and reactive oxygen species metabolism	0.02	AT2G31570 AT1G02930 AT4G20830 AT4G35090 AT3G49120 AT5G12030 AT4G02380 AT5G20230 AT4G37530 AT3G01420 AT3G45640 AT4G23190 AT1G78380 AT4G39640 AT4G32770
GO:0005886	2.51	1.89166e-05	26	C plasma membrane	0.03	AT1G14870 AT2G23810 AT4G14630 AT1G03220 AT1G21240 AT4G02520 AT2G33120 AT1G30900 AT3G45410 AT5G04930 AT1G15520 AT1G64350 AT3G19930 AT4G20260 AT4G03550 AT1G71840 AT5G06320 AT4G20830 AT4G25900 AT3G52400 AT5G45380 AT1G11310 AT4G20110 AT4G08850 AT2G23130 AT4G33090
GO:0000302	2.5	0.117539	3	P response to reactive oxygen species	0	AT4G35090 AT5G12030 AT4G02380
GO:0009893	2.5	0.117539	3	P positive regulation of metabolism	0	AT4G23810 AT3G26830 AT2G30770
GO:0004497	2.48	0.0346756	6	F monooxygenase activity	0.01	AT5G24150 AT2G34770 AT2G29720 AT4G36220 AT3G26830 AT1G19250
GO:0009505	2.46	0.00379447	12	C cell wall (sensu Magnoliophyta)	0.02	AT2G16430 AT1G44130 AT1G35140 AT5G10840 AT4G20830 AT3G49120 AT4G13340 AT2G45220 AT4G08950 AT5G07830 AT2G26440 AT1G32960
GO:0006950	2.46	3.51555e-12	71	P response to stress	0.1	AT5G42020 AT1G51660 AT4G37990 AT1G55020 AT4G29040 AT3G23250 AT2G30770 AT3G61190 AT1G15520 AT4G20260 AT2G14610 AT2G38210 AT3G01420 AT3G52400 AT5G45380 AT3G54420 AT5G50200 AT4G35090 AT1G17290 AT2G24040 AT1G19250 AT4G34150 AT5G20830 AT5G57560 AT3G57260 AT5G06320 AT4G34240 AT3G11410 AT3G50060 AT3G50970 AT1G02930 AT5G02500 AT4G02520 AT5G20230 AT4G23210 AT3G05630 AT3G22370 AT3G45640 AT1G42990 AT1G78380…
GO:0048278	2.45	0.196317	2	P vesicle docking	0	AT3G29400 AT5G61010
GO:0000139	2.45	0.196317	2	C Golgi membrane	0	AT2G28520 AT2G20370
GO:0006887	2.45	0.196317	2	P exocytosis	0	AT3G29400 AT5G61010
GO:0010038	2.42	0.0563168	5	P response to metal ion	0.01	AT3G51860 AT3G50060 AT2G28160 AT1G07610 AT3G23250
GO:0044421	2.41	0.0186328	8	C extracellular region part	0.01	AT4G30280 AT5G57550 AT4G25810 AT1G63245 AT1G09560 AT2G14620 AT4G39640 AT1G32960
GO:0030662	2.39	0.129627	3	C coated vesicle membrane	0	AT4G31480 AT1G62020 AT2G28520
GO:0044432	2.39	0.129627	3	C endoplasmic reticulum part	0	AT5G42020 AT4G37640 AT1G09080
GO:0030659	2.39	0.129627	3	C cytoplasmic vesicle membrane	0	AT4G31480 AT1G62020 AT2G28520
GO:0000785	2.38	0.0589419	5	C chromatin	0.01	AT4G40030 AT4G40040 AT3G51880 AT2G30620 AT5G54640
GO:0000267	2.37	0.20631	2	C cell fraction	0	AT4G02520 AT3G26830
GO:0035251	2.34	0.135829	3	F UDP-glucosyltransferase activity	0	AT3G21560 AT5G20830 AT4G03550
GO:0019829	2.34	0.135829	3	F cation-transporting ATPase activity	0	AT4G37640 AT3G22910 AT3G63380
GO:0012506	2.34	0.135829	3	C vesicle membrane	0	AT4G31480 AT1G62020 AT2G28520
GO:0042592	2.33	0.0159426	9	P homeostasis	0.01	AT5G48400 AT2G29120 AT2G29110 AT3G07520 AT3G61190 AT3G51860 AT3G09390 AT2G38170 AT4G08930
GO:0016616	2.32	0.0453719	6	F oxidoreductase activity, acting on the CH-OH group of donors, NAD or NADP as acceptor	0.01	AT2G29350 AT1G09500 AT1G60730 AT1G72680 AT4G37990 AT3G29360
GO:0042398	2.31	0.0120065	10	P amino acid derivative biosynthesis	0.01	AT1G67980 AT1G33030 AT1G01480 AT2G33590 AT1G09500 AT1G72680 AT4G36220 AT3G24503 AT4G11280 AT1G75040
GO:0009698	2.31	0.0230935	8	P phenylpropanoid metabolism	0.01	AT1G67980 AT1G33030 AT1G09500 AT1G72680 AT4G36220 AT2G33590 AT3G24503 AT1G75040
GO:0010118	2.3	0.216356	2	P stomatal movement	0	AT3G11410 AT2G17290
GO:0030145	2.3	0.216356	2	F manganese ion binding	0	AT1G09560 AT4G14630
GO:0009063	2.3	0.216356	2	P amino acid catabolism	0	AT3G47340 AT1G17290
GO:0042538	2.3	0.216356	2	P hyperosmotic salinity response	0	AT5G49480 AT2G24040
GO:0006555	2.3	0.216356	2	P methionine metabolism	0	AT1G01480 AT4G11280
GO:0009705	2.3	0.216356	2	C vacuolar membrane (sensu Magnoliophyta)	0	AT3G51860 AT2G38170
GO:0042542	2.3	0.216356	2	P response to hydrogen peroxide	0	AT4G35090 AT5G12030
GO:0009310	2.3	0.216356	2	P amine catabolism	0	AT3G47340 AT1G17290
GO:0015171	2.3	0.216356	2	F amino acid transporter activity	0	AT5G49630 AT5G40780
GO:0016854	2.3	0.216356	2	F racemase and epimerase activity	0	AT4G25900 AT1G30620
GO:0016044	2.3	0.14213	3	P membrane organization and biogenesis	0	AT3G52400 AT1G55020 AT2G20370
GO:0042221	2.3	1.03113e-10	70	P response to chemical stimulus	0.09	AT1G74590 AT1G55020 AT1G02920 AT4G29040 AT3G23250 AT3G61190 AT1G15520 AT2G14610 AT1G07610 AT2G29470 AT1G72430 AT2G38210 AT3G01420 AT3G52400 AT5G50200 AT5G54610 AT4G35090 AT1G51950 AT5G45820 AT2G17290 AT5G57560 AT3G51920 AT3G16530 AT4G13180 AT3G22060 AT1G22690 AT4G34240 AT3G11410 AT3G09270 AT4G04020 AT3G50060 AT3G26590 AT3G50970 AT1G02930 AT1G01560 AT2G02390 AT4G02520 AT5G20230 AT2G37710 AT3G05630…
GO:0004674	2.24	0.000967226	19	F protein serine/threonine kinase activity	0.03	AT2G13790 AT1G74360 AT1G21240 AT1G01560 AT5G45800 AT1G08650 AT5G45820 AT1G07650 AT2G31880 AT3G45410 AT3G45640 AT5G20480 AT2G17290 AT1G30270 AT4G35310 AT4G23310 AT4G18250 AT1G70250 AT5G38210
GO:0005976	2.23	0.0282566	8	P polysaccharide metabolism	0.01	AT4G30280 AT4G39210 AT2G20370 AT4G25810 AT2G14620 AT5G15650 AT2G32290 AT4G03550
GO:0009628	2.21	1.65044e-13	97	P response to abiotic stimulus	0.13	AT1G74590 AT5G42020 AT1G55020 AT1G02920 AT4G29040 AT3G23250 AT3G61190 AT1G15520 AT4G20260 AT2G14610 AT1G07610 AT2G29470 AT1G72430 AT2G38210 AT3G01420 AT3G52400 AT5G50200 AT5G54610 AT4G35090 AT2G24040 AT1G51950 AT5G45820 AT4G34150 AT5G20830 AT2G17290 AT5G57560 AT3G57260 AT3G51920 AT3G16530 AT2G29110 AT4G13180 AT3G22060 AT1G22690 AT4G34240 AT3G11410 AT3G09270 AT4G04020 AT3G50060 AT3G26590 AT3G50970…
GO:0016301	2.2	3.38234e-11	80	F kinase activity	0.11	AT1G78290 AT1G51660 AT1G51890 AT1G21240 AT5G20480 AT4G04490 AT1G30270 AT1G51820 AT1G56120 AT4G04540 AT2G13790 AT4G04500 AT1G51860 AT4G11890 AT1G08650 AT3G17420 AT4G25390 AT5G45820 AT1G61380 AT3G25010 AT2G17290 AT2G32680 AT2G25440 AT3G45860 AT5G38240 AT1G51800 AT4G23160 AT3G23120 AT5G38210 AT1G07870 AT2G19190 AT3G45330 AT1G74360 AT3G09010 AT1G01560 AT1G51790 AT4G23140 AT2G31880 AT4G23210 AT2G37710…
GO:0006605	2.18	0.0427148	7	P protein targeting	0.01	AT4G31480 AT1G30900 AT3G52400 AT5G20010 AT4G24920 AT1G09070 AT4G20110
GO:0004175	2.17	0.00758053	13	F endopeptidase activity	0.02	AT1G44130 AT3G12700 AT5G10760 AT2G39710 AT1G24140 AT4G38100 AT4G32940 AT1G71950 AT1G66180 AT2G17760 AT5G58840 AT1G32940 AT1G32960
GO:0050896	2.17	4.17044e-19	143	P response to stimulus	0.19	AT1G74590 AT5G42020 AT1G51660 AT4G37990 AT1G02920 AT4G29040 AT3G44300 AT3G61190 AT4G20260 AT1G56510 AT2G38210 AT3G01420 AT3G52400 AT5G45380 AT3G54420 AT5G50200 AT1G57650 AT4G35090 AT1G19250 AT1G51950 AT4G34150 AT5G57560 AT3G51920 AT2G32680 AT5G41750 AT4G13180 AT2G15480 AT3G22060 AT3G23120 AT3G11410 AT3G09270 AT4G04020 AT3G26590 AT3G50060 AT2G19190 AT1G71390 AT3G50970 AT3G22231 AT2G02390 AT5G02500…
GO:0005794	2.17	0.010038	12	C Golgi apparatus	0.02	AT4G31480 AT5G10840 AT1G62020 AT2G20370 AT1G30620 AT4G00750 AT4G01750 AT1G30900 AT1G14670 AT1G11890 AT4G20110 AT2G28520
GO:0044270	2.16	0.236563	2	P nitrogen compound catabolism	0	AT3G47340 AT1G17290
GO:0042594	2.16	0.236563	2	P response to starvation	0	AT3G05630 AT5G45380
GO:0044433	2.16	0.16159	3	C cytoplasmic vesicle part	0	AT4G31480 AT1G62020 AT2G28520
GO:0000502	2.16	0.16159	3	C proteasome complex (sensu Eukaryota)	0	AT1G56450 AT5G20000 AT4G29040
GO:0009624	2.16	0.16159	3	P response to nematode	0	AT3G51860 AT1G64780 AT4G18210
GO:0004683	2.16	0.236563	2	F calmodulin regulated protein kinase activity	0	AT2G17290 AT4G35310
GO:0004872	2.15	0.0107935	12	F receptor activity	0.02	AT2G13790 AT1G56510 AT4G18250 AT5G41750 AT3G44400 AT3G04210 AT1G70250 AT1G72910 AT4G14370 AT3G45410 AT1G47370 AT1G66090
GO:0016758	2.15	0.00616305	14	F transferase activity, transferring hexosyl groups	0.02	AT1G12990 AT5G18480 AT2G15390 AT3G21560 AT3G28340 AT3G15350 AT5G57550 AT1G34130 AT1G22400 AT3G27540 AT5G20830 AT5G15650 AT5G57560 AT4G03550
GO:0009605	2.13	0.00227131	18	P response to external stimulus	0.02	AT3G50060 AT1G55020 AT4G02380 AT3G23250 AT3G61190 AT5G20230 AT3G05630 AT1G15520 AT5G20480 AT5G57560 AT1G78380 AT2G14610 AT5G54640 AT2G41100 AT3G52400 AT5G45380 AT4G11280 AT5G50200
GO:0009706	2.1	0.246706	2	C chloroplast inner membrane	0	AT4G03320 AT4G32770
GO:0042546	2.1	0.123491	4	P cell wall biosynthesis	0.01	AT2G15390 AT5G57550 AT1G30620 AT4G03550
GO:0044448	2.1	0.246706	2	C cell cortex part	0	AT3G29400 AT5G61010
GO:0006869	2.1	0.0673257	6	P lipid transport	0.01	AT4G12490 AT3G22600 AT5G55460 AT2G44290 AT3G22620 AT2G37870
GO:0046873	2.1	0.0673257	6	F metal ion transporter activity	0.01	AT4G37640 AT3G46900 AT2G38170 AT3G22910 AT1G55910 AT3G63380
GO:0005938	2.1	0.246706	2	C cell cortex	0	AT3G29400 AT5G61010
GO:0009101	2.08	0.174983	3	P glycoprotein biosynthesis	0	AT1G12990 AT3G27540 AT1G34130
GO:0006486	2.08	0.174983	3	P protein amino acid glycosylation	0	AT1G12990 AT3G27540 AT1G34130
GO:0044264	2.07	0.0532437	7	P cellular polysaccharide metabolism	0.01	AT4G30280 AT2G14620 AT4G39210 AT5G15650 AT2G20370 AT4G25810 AT4G03550
GO:0006468	2.06	6.36015e-07	53	P protein amino acid phosphorylation	0.07	AT3G45330 AT1G78290 AT1G74360 AT1G51890 AT3G09010 AT1G21240 AT1G51790 AT4G23140 AT2G31880 AT5G20480 AT1G67520 AT4G04490 AT1G51820 AT5G01550 AT4G35310 AT4G23150 AT5G38250 AT3G13380 AT4G04570 AT1G16130 AT4G18700 AT4G02410 AT1G56120 AT4G04540 AT2G13790 AT4G04500 AT1G51860 AT4G11890 AT1G51805 AT5G45800 AT1G08650 AT3G17420 AT4G25390 AT1G07650 AT1G61380 AT5G25440 AT2G17290 AT4G23200 AT1G69790 AT4G00330…
GO:0005743	2.06	0.055143	7	C mitochondrial inner membrane	0.01	AT1G07180 AT4G05020 AT4G28390 AT2G22500 AT1G72750 AT1G20350 AT3G48850
GO:0016772	2.05	3.22652e-10	84	F transferase activity, transferring phosphorus-containing groups	0.11	AT1G78290 AT1G51660 AT1G51890 AT1G21240 AT5G20480 AT4G04490 AT1G30270 AT1G51820 AT1G56120 AT4G04540 AT2G13790 AT4G04500 AT1G51860 AT4G11890 AT1G08650 AT3G17420 AT4G25390 AT5G45820 AT1G61380 AT3G25010 AT2G17290 AT2G40520 AT2G32680 AT2G25440 AT3G45860 AT5G38240 AT1G51800 AT5G43780 AT4G23160 AT3G23120 AT5G38210 AT1G07870 AT2G19190 AT3G45330 AT1G74360 AT3G09010 AT1G01560 AT1G51790 AT4G23140 AT2G31880…
GO:0030135	2.04	0.181792	3	C coated vesicle	0	AT4G31480 AT1G62020 AT2G28520
GO:0008202	2.04	0.181792	3	P steroid metabolism	0	AT5G24150 AT1G58440 AT1G76090
GO:0009664	2.04	0.0749311	6	P cell wall organization and biogenesis (sensu Magnoliophyta)	0.01	AT2G43150 AT5G57550 AT5G57560 AT1G21310 AT4G13340 AT1G30620
GO:0019866	2.03	0.0348782	9	C organelle inner membrane	0.01	AT4G03320 AT4G05020 AT3G48850 AT1G07180 AT4G28390 AT2G22500 AT1G72750 AT4G32770 AT1G20350
GO:0045229	2.03	0.0209339	11	P external encapsulating structure organization and biogenesis	0.01	AT2G15390 AT5G53370 AT5G57550 AT1G21310 AT4G13340 AT1G30620 AT2G45220 AT2G43150 AT5G57560 AT2G26440 AT4G03550
GO:0016051	2.03	0.0209339	11	P carbohydrate biosynthesis	0.01	AT5G18480 AT4G39210 AT3G28340 AT3G15350 AT2G20370 AT4G22590 AT1G30620 AT2G35840 AT5G15650 AT5G20830 AT4G03550
GO:0007047	2.03	0.0209339	11	P cell wall organization and biogenesis	0.01	AT2G15390 AT5G53370 AT5G57550 AT1G21310 AT4G13340 AT1G30620 AT2G45220 AT2G43150 AT5G57560 AT2G26440 AT4G03550
GO:0031969	2	0.188671	3	C chloroplast membrane	0	AT4G03320 AT5G53280 AT4G32770
GO:0006575	2	0.0230714	11	P amino acid derivative metabolism	0.01	AT1G67980 AT1G33030 AT2G17720 AT1G01480 AT2G33590 AT1G09500 AT1G72680 AT4G36220 AT3G24503 AT4G11280 AT1G75040
GO:0044427	1.99	0.0830047	6	C chromosomal part	0.01	AT5G06310 AT4G40030 AT4G40040 AT3G51880 AT2G30620 AT5G54640
GO:0005102	1.99	0.267027	2	F receptor binding	0	AT3G44735 AT1G63245
GO:0009528	1.99	0.267027	2	C plastid inner membrane	0	AT4G03320 AT4G32770
GO:0006855	1.97	0.195615	3	P multidrug transport	0	AT3G26590 AT1G15520 AT2G04100
GO:0016310	1.93	3.864e-06	54	P phosphorylation	0.07	AT3G45330 AT1G78290 AT1G74360 AT1G51890 AT3G09010 AT1G21240 AT1G51790 AT4G23140 AT2G31880 AT5G20480 AT1G67520 AT4G04490 AT1G51820 AT5G01550 AT4G35310 AT4G23150 AT5G38250 AT3G13380 AT4G15530 AT4G04570 AT1G16130 AT4G18700 AT4G02410 AT1G56120 AT4G04540 AT2G13790 AT4G04500 AT1G51860 AT4G11890 AT1G51805 AT5G45800 AT1G08650 AT3G17420 AT4G25390 AT1G07650 AT1G61380 AT5G25440 AT2G17290 AT4G23200 AT1G69790…
GO:0030599	1.93	0.152967	4	F pectinesterase activity	0.01	AT4G02330 AT2G45220 AT5G53370 AT2G26440
GO:0015294	1.93	0.277189	2	F solute:cation symporter activity	0	AT5G45380 AT3G19930
GO:0016757	1.92	0.00246103	23	F transferase activity, transferring glycosyl groups	0.03	AT3G21560 AT3G15350 AT5G57550 AT1G34130 AT3G53150 AT2G20370 AT1G22400 AT3G07020 AT5G20830 AT5G15650 AT5G57560 AT3G46690 AT4G03550 AT1G12990 AT1G73740 AT2G15390 AT5G18480 AT3G28340 AT2G26480 AT4G01750 AT2G15480 AT3G27540 AT3G46700
GO:0016209	1.9	0.0974865	6	F antioxidant activity	0.01	AT1G65970 AT4G37530 AT5G19880 AT2G31570 AT4G35090 AT3G49120
GO:0030001	1.9	0.0322792	11	P metal ion transport	0.01	AT3G46900 AT3G07600 AT3G22910 AT1G22990 AT3G51860 AT5G20230 AT1G15520 AT2G38170 AT3G63380 AT1G30270 AT5G52720
GO:0016740	1.9	2.31332e-13	133	F transferase activity	0.18	AT1G74590 AT1G78290 AT1G51660 AT1G51890 AT3G53150 AT1G02920 AT3G07020 AT5G15650 AT1G67980 AT1G70580 AT3G28340 AT1G66700 AT4G04540 AT1G33030 AT5G42830 AT4G01950 AT2G13790 AT4G04500 AT3G21500 AT4G25390 AT1G61380 AT5G57560 AT2G32680 AT2G25440 AT5G38240 AT2G15480 AT3G23120 AT5G38210 AT3G09270 AT5G11520 AT1G07870 AT3G03310 AT2G19190 AT3G09010 AT1G34130 AT2G02390 AT4G23140 AT4G02520 AT2G37710 AT2G31880…
GO:0006334	1.9	0.209685	3	P nucleosome assembly	0	AT4G40030 AT4G40040 AT2G30620
GO:0009100	1.9	0.209685	3	P glycoprotein metabolism	0	AT1G12990 AT3G27540 AT1G34130
GO:0019438	1.9	0.0621752	8	P aromatic compound biosynthesis	0.01	AT1G67980 AT1G33030 AT1G09500 AT1G72680 AT4G36220 AT2G33590 AT3G24503 AT1G75040
GO:0009055	1.89	0.0507826	9	F electron carrier activity	0.01	AT4G20860 AT1G07180 AT1G26390 AT1G30700 AT1G26380 AT4G20830 AT5G44390 AT1G26410 AT4G08930
GO:0008757	1.88	0.163335	4	F S-adenosylmethionine-dependent methyltransferase activity	0.01	AT1G67980 AT5G50240 AT1G66700 AT1G76090
GO:0042445	1.88	0.163335	4	P hormone metabolism	0.01	AT5G20960 AT3G44300 AT1G01480 AT4G11280
GO:0006793	1.87	7.70895e-06	55	P phosphorus metabolism	0.07	AT3G45330 AT1G78290 AT1G74360 AT1G51890 AT3G09010 AT1G21240 AT1G51790 AT4G23140 AT2G31880 AT5G20480 AT1G67520 AT4G04490 AT1G51820 AT5G01550 AT4G35310 AT4G23150 AT5G38250 AT3G13380 AT4G15530 AT4G04570 AT1G16130 AT4G18700 AT4G02410 AT1G56120 AT4G04540 AT2G13790 AT4G04500 AT1G51860 AT4G11890 AT1G51805 AT5G45800 AT1G08650 AT3G17420 AT3G51860 AT4G25390 AT1G07650 AT1G61380 AT5G25440 AT2G17290 AT4G23200…
GO:0016614	1.87	0.103632	6	F oxidoreductase activity, acting on CH-OH group of donors	0.01	AT2G29350 AT1G09500 AT1G60730 AT1G72680 AT4G37990 AT3G29360
GO:0005386	1.87	0.00480938	21	F carrier activity	0.03	AT3G26590 AT4G03320 AT3G22910 AT3G51860 AT4G37640 AT5G04930 AT4G24920 AT3G19930 AT1G72700 AT3G63380 AT1G20350 AT1G08930 AT1G19450 AT3G25610 AT2G34250 AT4G28390 AT5G45380 AT2G38170 AT1G61800 AT1G72750 AT3G01550
GO:0005576	1.87	0.0351878	11	C extracellular region	0.01	AT4G30280 AT5G57550 AT3G44735 AT4G14630 AT4G25810 AT1G63245 AT1G09560 AT2G14620 AT2G14610 AT4G39640 AT1G32960
GO:0015893	1.87	0.216801	3	P drug transport	0	AT3G26590 AT1G15520 AT2G04100
GO:0006970	1.86	0.0440784	10	P response to osmotic stress	0.01	AT5G15960 AT3G50060 AT5G49480 AT2G24040 AT5G12030 AT3G23250 AT5G20830 AT3G45640 AT5G52300 AT2G38170
GO:0000271	1.86	0.168611	4	P polysaccharide biosynthesis	0.01	AT4G39210 AT5G15650 AT2G20370 AT4G03550
GO:0043284	1.86	0.168611	4	P biopolymer biosynthesis	0.01	AT4G39210 AT5G15650 AT2G20370 AT4G03550
GO:0004672	1.86	0.0019839	26	F protein kinase activity	0.03	AT2G13790 AT1G51660 AT1G74360 AT1G21240 AT1G01560 AT5G45800 AT1G08650 AT5G45820 AT1G07650 AT2G31880 AT3G45410 AT3G45640 AT5G20480 AT2G17290 AT1G30270 AT4G35310 AT4G23200 AT4G00970 AT4G23310 AT3G13380 AT4G18250 AT4G23260 AT5G14640 AT1G70250 AT5G38210 AT4G23190
GO:0005773	1.85	0.133423	5	C vacuole	0.01	AT4G32940 AT3G51860 AT1G09070 AT4G14630 AT2G38170
GO:0030246	1.84	0.173947	4	F carbohydrate binding	0.01	AT3G16530 AT1G61380 AT1G78850 AT1G67520
GO:0006865	1.84	0.223968	3	P amino acid transport	0	AT2G41190 AT5G49630 AT5G40780
GO:0016684	1.84	0.137514	5	F oxidoreductase activity, acting on peroxide as acceptor	0.01	AT4G37530 AT5G19880 AT2G31570 AT4G35090 AT3G49120
GO:0015837	1.84	0.223968	3	P amine transport	0	AT2G41190 AT5G49630 AT5G40780
GO:0004601	1.84	0.137514	5	F peroxidase activity	0.01	AT4G37530 AT5G19880 AT2G31570 AT4G35090 AT3G49120
GO:0006796	1.83	1.51689e-05	54	P phosphate metabolism	0.07	AT3G45330 AT1G78290 AT1G74360 AT1G51890 AT3G09010 AT1G21240 AT1G51790 AT4G23140 AT2G31880 AT5G20480 AT1G67520 AT4G04490 AT1G51820 AT5G01550 AT4G35310 AT4G23150 AT5G38250 AT3G13380 AT4G15530 AT4G04570 AT1G16130 AT4G18700 AT4G02410 AT1G56120 AT4G04540 AT2G13790 AT4G04500 AT1G51860 AT4G11890 AT1G51805 AT5G45800 AT1G08650 AT3G17420 AT4G25390 AT1G07650 AT1G61380 AT5G25440 AT2G17290 AT4G23200 AT1G69790…
GO:0051119	1.8	0.145859	5	F sugar transporter activity	0.01	AT1G08930 AT3G19930 AT1G61800 AT3G01550 AT1G19450
GO:0043119	1.79	0.184789	4	P positive regulation of physiological process	0.01	AT4G23810 AT3G26830 AT4G11280 AT2G30770
GO:0015293	1.79	0.307592	2	F symporter activity	0	AT5G45380 AT3G19930
GO:0008565	1.78	0.123237	6	F protein transporter activity	0.01	AT4G03320 AT2G34250 AT4G24920 AT3G60540 AT1G72750 AT1G20350
GO:0009611	1.78	0.0563745	10	P response to wounding	0.01	AT3G50060 AT1G55020 AT5G54640 AT3G23250 AT3G61190 AT5G20230 AT3G52400 AT1G15520 AT4G11280 AT5G50200
GO:0042170	1.78	0.238433	3	C plastid membrane	0	AT4G03320 AT5G53280 AT4G32770
GO:0042493	1.78	0.238433	3	P response to drug	0	AT3G26590 AT1G15520 AT2G04100
GO:0009725	1.78	0.00180946	30	P response to hormone stimulus	0.04	AT3G50060 AT3G50970 AT1G55020 AT1G01560 AT3G23250 AT1G51950 AT5G45820 AT3G05630 AT3G45640 AT1G15520 AT2G17290 AT5G57560 AT5G52300 AT5G15960 AT5G66400 AT5G19880 AT1G72430 AT2G38210 AT5G50760 AT4G23260 AT3G22060 AT1G22690 AT5G01540 AT4G34240 AT3G11410 AT3G26830 AT4G04020 AT4G11280 AT1G13260 AT3G28210
GO:0008289	1.77	0.101936	7	F lipid binding	0.01	AT3G61190 AT4G12490 AT3G22600 AT5G55460 AT2G44290 AT3G22620 AT2G37870
GO:0005216	1.75	0.195844	4	F ion channel activity	0.01	AT5G48400 AT2G29120 AT2G29110 AT3G07520
GO:0015297	1.75	0.13015	6	F antiporter activity	0.01	AT3G26590 AT3G51860 AT4G28390 AT2G38170 AT1G61800 AT3G01550
GO:0005342	1.75	0.317677	2	F organic acid transporter activity	0	AT5G49630 AT5G40780
GO:0016023	1.75	0.245725	3	C cytoplasmic membrane-bound vesicle	0	AT4G31480 AT1G62020 AT2G28520
GO:0004806	1.75	0.317677	2	F triacylglycerol lipase activity	0	AT2G30550 AT5G24200
GO:0004197	1.75	0.440099	1	F cysteine-type endopeptidase activity	0	AT4G32940
GO:0016042	1.75	0.440099	1	P lipid catabolism	0	AT3G05630
GO:0031410	1.75	0.245725	3	C cytoplasmic vesicle	0	AT4G31480 AT1G62020 AT2G28520
GO:0003993	1.75	0.317677	2	F acid phosphatase activity	0	AT2G16430 AT4G29260
GO:0046943	1.75	0.317677	2	F carboxylic acid transporter activity	0	AT5G49630 AT5G40780
GO:0006725	1.73	0.0339439	14	P aromatic compound metabolism	0.02	AT1G67980 AT1G33030 AT2G33590 AT1G17430 AT2G39420 AT2G30770 AT3G44300 AT1G09500 AT1G72680 AT4G36220 AT3G24503 AT5G11650 AT3G26830 AT1G75040
GO:0046903	1.72	0.167626	5	P secretion	0.01	AT3G29400 AT5G61010 AT2G34250 AT1G62020 AT2G28520
GO:0031988	1.72	0.253051	3	C membrane-bound vesicle	0	AT4G31480 AT1G62020 AT2G28520
GO:0009753	1.72	0.137244	6	P response to jasmonic acid stimulus	0.01	AT3G50060 AT3G52400 AT1G15520 AT1G55020 AT4G11280 AT3G23250
GO:0009850	1.71	0.327726	2	P auxin metabolism	0	AT5G20960 AT3G44300
GO:0005740	1.71	0.0989156	8	C mitochondrial envelope	0.01	AT4G05020 AT3G48850 AT1G32350 AT1G07180 AT4G28390 AT2G22500 AT1G72750 AT1G20350
GO:0006839	1.71	0.327726	2	P mitochondrial transport	0	AT4G28390 AT2G22500
GO:0004866	1.71	0.327726	2	F endopeptidase inhibitor activity	0	AT1G73260 AT5G47550
GO:0031225	1.7	0.0608128	11	C anchored to membrane	0.01	AT4G14746 AT4G09030 AT3G22600 AT2G44290 AT1G24140 AT3G44100 AT5G40730 AT5G20230 AT2G17760 AT2G23130 AT1G23040
GO:0031982	1.69	0.260408	3	C vesicle	0	AT4G31480 AT1G62020 AT2G28520
GO:0006333	1.69	0.21279	4	P chromatin assembly or disassembly	0.01	AT4G40030 AT4G40040 AT3G51880 AT2G30620
GO:0043492	1.68	0.106446	8	F ATPase activity, coupled to movement of substances	0.01	AT4G37640 AT5G04930 AT1G15520 AT1G72700 AT3G22910 AT3G63380 AT3G25610 AT3G47780
GO:0042626	1.68	0.106446	8	F ATPase activity, coupled to transmembrane movement of substances	0.01	AT4G37640 AT5G04930 AT1G15520 AT1G72700 AT3G22910 AT3G63380 AT3G25610 AT3G47780
GO:0009723	1.67	0.151959	6	P response to ethylene stimulus	0.01	AT3G50060 AT5G19880 AT1G15520 AT2G38210 AT4G11280 AT3G23250
GO:0016820	1.66	0.111638	8	F hydrolase activity, acting on acid anhydrides, catalyzing transmembrane movement of substances	0.01	AT4G37640 AT5G04930 AT1G15520 AT1G72700 AT3G22910 AT3G63380 AT3G25610 AT3G47780
GO:0016773	1.66	0.00560626	29	F phosphotransferase activity, alcohol group as acceptor	0.04	AT2G13790 AT1G51660 AT1G74360 AT1G21240 AT1G01560 AT5G45800 AT1G08650 AT5G45820 AT1G07650 AT2G31880 AT3G45410 AT3G45640 AT5G20480 AT2G17290 AT1G30270 AT4G09760 AT4G35310 AT4G23200 AT5G47050 AT4G00970 AT4G23310 AT3G13380 AT4G18250 AT4G23260 AT2G36580 AT5G14640 AT1G70250 AT5G38210 AT4G23190
GO:0015849	1.64	0.2752	3	P organic acid transport	0	AT2G41190 AT5G49630 AT5G40780
GO:0006457	1.64	0.0872088	10	P protein folding	0.01	AT5G42020 AT5G02500 AT5G02490 AT5G12030 AT3G57340 AT5G03160 AT1G08450 AT5G56500 AT1G09080 AT3G09440
GO:0046942	1.64	0.2752	3	P carboxylic acid transport	0	AT2G41190 AT5G49630 AT5G40780
GO:0031966	1.64	0.137857	7	C mitochondrial membrane	0.01	AT1G07180 AT4G05020 AT4G28390 AT2G22500 AT1G72750 AT1G20350 AT3G48850
GO:0030120	1.63	0.347698	2	C vesicle coat	0	AT4G31480 AT1G62020
GO:0000096	1.63	0.347698	2	P sulfur amino acid metabolism	0	AT1G01480 AT4G11280
GO:0030117	1.63	0.347698	2	C membrane coat	0	AT4G31480 AT1G62020
GO:0045184	1.63	0.0440919	15	P establishment of protein localization	0.02	AT4G03320 AT5G45750 AT4G31480 AT5G20010 AT2G34250 AT1G30900 AT3G16100 AT3G52400 AT3G15060 AT4G24920 AT4G20110 AT3G60540 AT1G09070 AT1G72750 AT1G20350
GO:0048475	1.63	0.347698	2	C coated membrane	0	AT4G31480 AT1G62020
GO:0044459	1.62	0.167343	6	C plasma membrane part	0.01	AT1G30900 AT1G71840 AT1G64350 AT3G19930 AT4G20110 AT4G03550
GO:0009719	1.61	0.00306	38	P response to endogenous stimulus	0.05	AT3G50060 AT3G50970 AT1G55020 AT1G01560 AT3G23250 AT3G61190 AT2G37710 AT3G05630 AT3G45640 AT1G15520 AT2G25000 AT4G03550 AT5G15960 AT1G72430 AT2G38210 AT5G50760 AT4G23260 AT5G01540 AT3G01420 AT3G52400 AT3G26830 AT4G11280 AT3G28210 AT5G54610 AT1G51950 AT5G45820 AT2G17290 AT5G52300 AT5G57560 AT3G16530 AT5G66400 AT5G19880 AT3G22060 AT1G22690 AT3G11410 AT4G34240 AT4G04020 AT1G13260
GO:0004252	1.61	0.235979	4	F serine-type endopeptidase activity	0.01	AT1G71950 AT5G58840 AT1G32940 AT1G32960
GO:0008104	1.61	0.049968	15	P protein localization	0.02	AT4G03320 AT5G45750 AT4G31480 AT5G20010 AT2G34250 AT1G30900 AT3G16100 AT3G52400 AT3G15060 AT4G24920 AT4G20110 AT3G60540 AT1G09070 AT1G72750 AT1G20350
GO:0009832	1.6	0.35761	2	P cell wall biosynthesis (sensu Magnoliophyta)	0	AT5G57550 AT1G30620
GO:0007154	1.6	0.00256725	40	P cell communication	0.05	AT5G45750 AT1G51660 AT1G71390 AT1G74360 AT1G01560 AT1G63245 AT2G31880 AT3G05630 AT3G16100 AT3G45640 AT5G20480 AT2G14610 AT1G78380 AT1G42990 AT4G03550 AT5G15960 AT3G28890 AT4G13900 AT4G18700 AT3G24982 AT3G52400 AT5G45380 AT5G21090 AT2G15080 AT5G45800 AT4G02380 AT1G19250 AT2G21850 AT2G33080 AT1G07650 AT3G25010 AT3G15060 AT2G17290 AT5G52300 AT3G51920 AT2G25440 AT2G32680 AT3G11410 AT2G37970 AT3G23120
GO:0046686	1.6	0.35761	2	P response to cadmium ion	0	AT3G50060 AT3G23250
GO:0015144	1.6	0.204851	5	F carbohydrate transporter activity	0.01	AT1G08930 AT3G19930 AT1G61800 AT3G01550 AT1G19450
GO:0009416	1.59	0.0602474	14	P response to light stimulus	0.02	AT5G15960 AT5G48400 AT2G29120 AT3G49120 AT5G12030 AT2G29110 AT3G07520 AT5G20230 AT2G41100 AT4G36220 AT2G37970 AT4G04020 AT1G75040 AT4G32770
GO:0006464	1.59	0.000123935	67	P protein modification	0.09	AT5G50240 AT1G78290 AT1G51890 AT2G23140 AT1G21240 AT4G29040 AT1G56450 AT5G67340 AT5G20480 AT4G04490 AT1G51820 AT4G32940 AT1G56120 AT4G04540 AT2G13790 AT4G04500 AT1G51860 AT4G11890 AT1G08650 AT3G17420 AT4G25390 AT1G61380 AT5G56150 AT2G17290 AT2G17720 AT1G66160 AT5G38240 AT1G51800 AT4G23160 AT5G38210 AT3G45330 AT1G74360 AT1G34130 AT3G09010 AT1G51790 AT4G23140 AT2G31880 AT1G67520 AT5G01550 AT4G35310…
GO:0015031	1.59	0.0614747	14	P protein transport	0.02	AT4G03320 AT5G45750 AT4G31480 AT5G20010 AT1G30900 AT3G16100 AT3G52400 AT3G15060 AT4G24920 AT4G20110 AT3G60540 AT1G09070 AT1G72750 AT1G20350
GO:0016798	1.59	0.0380718	18	F hydrolase activity, acting on glycosyl bonds	0.02	AT1G61820 AT5G57550 AT1G22650 AT2G31865 AT5G07830 AT2G32290 AT2G43570 AT5G57560 AT3G57260 AT5G11920 AT1G65610 AT3G60140 AT4G30280 AT4G27820 AT4G25810 AT2G14620 AT1G02310 AT3G54420
GO:0044262	1.58	0.0447794	17	P cellular carbohydrate metabolism	0.02	AT3G15350 AT2G20370 AT4G22590 AT2G35840 AT5G20830 AT5G15650 AT4G03550 AT5G18480 AT4G30280 AT3G28340 AT4G39210 AT4G25810 AT1G30620 AT4G25900 AT5G51830 AT2G36580 AT2G14620
GO:0005507	1.58	0.209687	5	F copper ion binding	0.01	AT5G20230 AT1G07610 AT3G09390 AT3G09220 AT5G02380
GO:0009314	1.56	0.0678632	14	P response to radiation	0.02	AT5G15960 AT5G48400 AT2G29120 AT3G49120 AT5G12030 AT2G29110 AT3G07520 AT5G20230 AT2G41100 AT4G36220 AT2G37970 AT4G04020 AT1G75040 AT4G32770
GO:0006812	1.56	0.0597727	15	P cation transport	0.02	AT3G46900 AT3G07600 AT3G22910 AT1G55910 AT1G22990 AT3G25610 AT3G51860 AT5G20230 AT5G04930 AT1G15520 AT2G38170 AT1G72700 AT3G63380 AT1G30270 AT5G52720
GO:0048518	1.56	0.219469	5	P positive regulation of biological process	0.01	AT4G23810 AT3G45640 AT3G26830 AT4G11280 AT2G30770
GO:0045045	1.56	0.253746	4	P secretory pathway	0.01	AT3G29400 AT5G61010 AT1G62020 AT2G28520
GO:0048364	1.56	0.253746	4	P root development	0.01	AT3G05630 AT1G55020 AT1G13260 AT4G29040
GO:0031224	1.56	0.0102597	31	C intrinsic to membrane	0.04	AT4G14746 AT5G10840 AT3G46900 AT3G22600 AT3G45060 AT3G15350 AT2G36630 AT2G20370 AT2G24040 AT5G40730 AT3G44100 AT5G20230 AT1G30900 AT3G19930 AT1G72700 AT1G23040 AT4G09030 AT2G44290 AT1G24140 AT3G25610 AT2G47770 AT1G07180 AT1G35350 AT1G14670 AT2G17760 AT5G24030 AT4G20110 AT3G45600 AT1G61800 AT3G01550 AT2G23130
GO:0006066	1.55	0.148604	8	P alcohol metabolism	0.01	AT2G36580 AT5G24150 AT1G58440 AT2G20370 AT4G25900 AT1G30620 AT5G51830 AT1G76090
GO:0009056	1.54	0.0289853	23	P catabolism	0.03	AT1G74590 AT1G02930 AT4G35090 AT1G02920 AT1G17290 AT2G02390 AT4G29040 AT1G56450 AT4G02520 AT3G05630 AT2G32290 AT5G56150 AT2G43570 AT1G78380 AT4G39640 AT5G20000 AT2G29470 AT2G41110 AT4G38100 AT2G36580 AT5G62480 AT3G47340 AT3G09270
GO:0030414	1.53	0.377265	2	F protease inhibitor activity	0	AT1G73260 AT5G47550
GO:0005839	1.53	0.484639	1	C proteasome core complex (sensu Eukaryota)	0	AT1G56450
GO:0043169	1.53	0.00131687	54	F cation binding	0.07	AT4G14630 AT1G05880 AT5G42380 AT5G20230 AT1G30900 AT1G22510 AT3G09390 AT4G15248 AT1G19310 AT1G02270 AT1G30860 AT5G49480 AT3G47480 AT5G47050 AT1G07610 AT3G60520 AT4G02075 AT1G21550 AT3G46090 AT1G09560 AT2G41100 AT1G08450 AT1G72680 AT3G09220 AT4G20110 AT2G43290 AT2G17730 AT4G19700 AT3G28210 AT5G10380 AT2G46600 AT4G27280 AT1G24580 AT5G02380 AT2G21850 AT3G50770 AT4G24690 AT3G10815 AT5G66630 AT3G46080…
GO:0007165	1.52	0.00944212	35	P signal transduction	0.05	AT5G45750 AT1G51660 AT1G71390 AT1G74360 AT1G01560 AT1G63245 AT2G31880 AT3G16100 AT3G45640 AT5G20480 AT1G42990 AT4G03550 AT5G15960 AT3G28890 AT4G13900 AT4G18700 AT3G24982 AT3G52400 AT5G21090 AT2G15080 AT5G45800 AT1G19250 AT2G21850 AT2G33080 AT1G07650 AT3G25010 AT2G17290 AT3G15060 AT5G52300 AT3G51920 AT2G25440 AT2G32680 AT3G11410 AT2G37970 AT3G23120
GO:0005215	1.51	0.00255767	50	F transporter activity	0.07	AT3G26590 AT5G10840 AT3G46900 AT3G22910 AT1G55910 AT2G04070 AT1G11890 AT4G18220 AT5G04930 AT1G15520 AT1G75170 AT3G60540 AT3G19930 AT5G54860 AT1G62020 AT3G25610 AT1G19450 AT3G47780 AT2G34250 AT1G67940 AT3G52400 AT5G45380 AT5G24030 AT5G49630 AT2G38170 AT1G61800 AT3G01550 AT2G04100 AT5G50200 AT4G03320 AT3G45060 AT5G48400 AT3G07520 AT3G51860 AT1G57990 AT4G37640 AT5G60790 AT4G24920 AT1G72700 AT3G63380…
GO:0016651	1.51	0.31996	3	F oxidoreductase activity, acting on NADH or NADPH	0	AT1G07180 AT5G03630 AT4G36220
GO:0015268	1.51	0.239432	5	F alpha-type channel activity	0.01	AT5G48400 AT2G29120 AT5G45380 AT2G29110 AT3G07520
GO:0031497	1.51	0.31996	3	P chromatin assembly	0	AT4G40030 AT4G40040 AT2G30620
GO:0043412	1.5		68	P biopolymer modification	0.09	AT5G50240 AT1G78290 AT1G51890 AT2G23140 AT1G21240 AT4G29040 AT1G56450 AT3G07020 AT5G67340 AT5G20480 AT4G04490 AT1G51820 AT4G32940 AT1G56120 AT4G04540 AT2G13790 AT4G04500 AT1G51860 AT4G11890 AT1G08650 AT3G17420 AT4G25390 AT1G61380 AT5G56150 AT2G17290 AT2G17720 AT1G66160 AT5G38240 AT1G51800 AT4G23160 AT5G38210 AT3G45330 AT1G74360 AT1G34130 AT3G09010 AT1G51790 AT4G23140 AT2G31880 AT1G67520 AT5G01550…
GO:0005694	1.49		6	C chromosome	0.01	AT5G06310 AT4G40030 AT4G40040 AT3G51880 AT2G30620 AT5G54640
GO:0046872	1.49		57	F metal ion binding	0.08	AT4G14630 AT1G05880 AT5G42380 AT5G20230 AT1G30900 AT1G22510 AT3G09390 AT4G15248 AT1G19310 AT1G02270 AT1G30860 AT5G49480 AT3G47480 AT5G47050 AT1G07610 AT3G60520 AT4G02075 AT1G21550 AT1G22990 AT3G46090 AT1G09560 AT2G41100 AT1G08450 AT1G72680 AT3G09220 AT4G20110 AT2G43290 AT2G17730 AT5G52720 AT4G19700 AT3G28210 AT5G10380 AT2G46600 AT1G24580 AT4G27280 AT5G02380 AT2G21850 AT3G50770 AT4G24690 AT3G10815…
GO:0043167	1.49		57	F ion binding	0.08	AT4G14630 AT1G05880 AT5G42380 AT5G20230 AT1G30900 AT1G22510 AT3G09390 AT4G15248 AT1G19310 AT1G02270 AT1G30860 AT5G49480 AT3G47480 AT5G47050 AT1G07610 AT3G60520 AT4G02075 AT1G21550 AT1G22990 AT3G46090 AT1G09560 AT2G41100 AT1G08450 AT1G72680 AT3G09220 AT4G20110 AT2G43290 AT2G17730 AT5G52720 AT4G19700 AT3G28210 AT5G10380 AT2G46600 AT1G24580 AT4G27280 AT5G02380 AT2G21850 AT3G50770 AT4G24690 AT3G10815…
GO:0015267	1.49		5	F channel or pore class transporter activity	0.01	AT5G48400 AT2G29120 AT5G45380 AT2G29110 AT3G07520
GO:0044425	1.48		42	C membrane part	0.06	AT4G14746 AT4G05020 AT5G10840 AT3G46900 AT3G15350 AT2G36630 AT2G20370 AT5G40730 AT5G20230 AT1G30900 AT3G19930 AT5G53280 AT4G03550 AT1G71840 AT2G44290 AT1G62020 AT2G47770 AT3G25610 AT1G07180 AT2G17760 AT4G20110 AT5G24030 AT1G61800 AT3G01550 AT3G22600 AT3G45060 AT2G24040 AT3G44100 AT4G37640 AT2G28520 AT1G64350 AT1G72700 AT1G23040 AT1G20350 AT4G31480 AT4G09030 AT1G24140 AT1G35350 AT1G14670 AT3G45600…
GO:0015075	1.48		19	F ion transporter activity	0.03	AT3G46900 AT3G45060 AT5G48400 AT3G22910 AT1G55910 AT3G07520 AT3G51860 AT4G37640 AT5G04930 AT3G19930 AT1G72700 AT3G63380 AT1G64780 AT2G29120 AT3G25610 AT2G29110 AT5G45380 AT2G38170 AT5G50200
GO:0009861	1.48		6	P jasmonic acid and ethylene-dependent systemic resistance	0.01	AT3G50060 AT3G52400 AT1G15520 AT1G55020 AT4G11280 AT3G23250
GO:0009527	1.47		1	C plastid outer membrane	0	AT5G53280
GO:0043450	1.47		3	P alkene biosynthesis	0	AT1G01480 AT4G11280 AT3G21500
GO:0047262	1.47		1	F polygalacturonate 4-alpha-galacturonosyltransferase activity	0	AT3G28340
GO:0009225	1.47		1	P nucleotide-sugar metabolism	0	AT1G30620
GO:0009411	1.47		2	P response to UV	0	AT4G36220 AT1G75040
GO:0044248	1.46		21	P cellular catabolism	0.03	AT1G74590 AT1G02930 AT4G35090 AT1G02920 AT1G17290 AT2G02390 AT4G29040 AT1G56450 AT4G02520 AT3G05630 AT5G56150 AT2G43570 AT1G78380 AT4G39640 AT5G20000 AT2G29470 AT4G38100 AT2G36580 AT5G62480 AT3G47340 AT3G09270
GO:0016020	1.46		267	C membrane	0.36	AT1G51890 AT5G47550 AT3G61190 AT2G04070 AT2G18690 AT5G15650 AT3G60140 AT5G56980 AT1G65510 AT2G44290 AT2G47770 AT3G25610 AT1G07180 AT4G04540 AT2G41260 AT3G52400 AT4G20110 AT5G53110 AT3G01550 AT4G33090 AT5G21090 AT2G13790 AT4G04500 AT1G24580 AT1G21310 AT1G19250 AT2G33080 AT1G64350 AT3G63380 AT4G22580 AT3G27690 AT2G25440 AT3G22060 AT5G38210 AT3G45600 AT4G19370 AT2G23130 AT4G14746 AT3G26590 AT4G05020…
GO:0007264	1.45		3	P small GTPase mediated signal transduction	0	AT5G45750 AT3G16100 AT3G15060
GO:0016462	1.44		21	F pyrophosphatase activity	0.03	AT3G22910 AT3G44400 AT4G29040 AT4G37640 AT5G04930 AT1G15520 AT2G28520 AT1G72700 AT3G63380 AT3G04080 AT5G20000 AT3G28510 AT3G28540 AT5G20010 AT3G13920 AT5G41750 AT3G25610 AT3G47780 AT4G14370 AT2G04450 AT1G66090
GO:0004871	1.44		16	F signal transducer activity	0.02	AT2G13790 AT1G01560 AT3G44400 AT1G63245 AT1G72910 AT3G45410 AT3G45640 AT1G47370 AT1G56510 AT4G18250 AT3G44735 AT5G41750 AT3G04210 AT1G70250 AT4G14370 AT1G66090
GO:0016491	1.44		48	F oxidoreductase activity	0.06	AT1G26390 AT4G05020 AT1G58440 AT4G37990 AT1G55020 AT5G38900 AT5G24150 AT1G32350 AT3G22370 AT3G24503 AT1G60730 AT2G31570 AT5G20960 AT4G20860 AT3G29250 AT2G34770 AT1G09500 AT1G07180 AT5G03630 AT1G62180 AT1G72680 AT3G01420 AT3G09220 AT3G26830 AT4G08930 AT2G15620 AT4G35090 AT2G37540 AT1G19250 AT4G10500 AT3G29360 AT5G44390 AT5G45550 AT2G17720 AT2G29350 AT2G29720 AT5G19880 AT2G33590 AT1G30700 AT1G26380…
GO:0009553	1.44		2	P female gametophyte development	0	AT4G13890 AT4G05440
GO:0016818	1.44		21	F hydrolase activity, acting on acid anhydrides, in phosphorus-containing anhydrides	0.03	AT3G22910 AT3G44400 AT4G29040 AT4G37640 AT5G04930 AT1G15520 AT2G28520 AT1G72700 AT3G63380 AT3G04080 AT5G20000 AT3G28510 AT3G28540 AT5G20010 AT3G13920 AT5G41750 AT3G25610 AT3G47780 AT4G14370 AT2G04450 AT1G66090
GO:0008324	1.43		13	F cation transporter activity	0.02	AT3G46900 AT3G22910 AT1G55910 AT3G25610 AT3G51860 AT4G37640 AT5G04930 AT5G45380 AT3G19930 AT2G38170 AT1G72700 AT3G63380 AT1G64780
GO:0016021	1.43		19	C integral to membrane	0.03	AT5G10840 AT3G46900 AT3G45060 AT3G15350 AT2G36630 AT2G20370 AT2G24040 AT1G30900 AT3G19930 AT1G72700 AT3G25610 AT2G47770 AT1G14670 AT1G35350 AT5G24030 AT4G20110 AT3G45600 AT3G01550 AT1G61800
GO:0017111	1.43		20	F nucleoside-triphosphatase activity	0.03	AT3G22910 AT3G44400 AT4G29040 AT4G37640 AT5G04930 AT1G15520 AT2G28520 AT1G72700 AT3G63380 AT3G04080 AT5G20000 AT3G28510 AT3G28540 AT5G20010 AT3G13920 AT5G41750 AT3G25610 AT3G47780 AT4G14370 AT1G66090
GO:0016817	1.43		21	F hydrolase activity, acting on acid anhydrides	0.03	AT3G22910 AT3G44400 AT4G29040 AT4G37640 AT5G04930 AT1G15520 AT2G28520 AT1G72700 AT3G63380 AT3G04080 AT5G20000 AT3G28510 AT3G28540 AT5G20010 AT3G13920 AT5G41750 AT3G25610 AT3G47780 AT4G14370 AT2G04450 AT1G66090
GO:0007166	1.42		6	P cell surface receptor linked signal transduction	0.01	AT1G07650 AT2G31880 AT1G74360 AT3G45640 AT5G20480 AT5G45800
GO:0007169	1.41		5	P transmembrane receptor protein tyrosine kinase signaling pathway	0.01	AT1G07650 AT2G31880 AT1G74360 AT5G20480 AT5G45800
GO:0006631	1.41		6	P fatty acid metabolism	0.01	AT1G19440 AT2G34770 AT3G01420 AT4G23850 AT1G55020 AT4G32770
GO:0019932	1.41		1	P second-messenger-mediated signaling	0	AT3G51920
GO:0009787	1.41		1	P regulation of abscisic acid mediated signaling	0	AT3G11410
GO:0006915	1.41		1	P apoptosis	0	AT4G11280
GO:0051187	1.41		1	P cofactor catabolism	0	AT4G39640
GO:0003824	1.41		288	F catalytic activity	0.39	AT1G78290 AT1G51660 AT4G37990 AT1G51890 AT2G23140 AT3G44300 AT1G32350 AT3G07020 AT2G35840 AT2G32290 AT5G15650 AT2G26440 AT3G04080 AT3G60140 AT1G70580 AT3G25610 AT3G47780 AT4G32940 AT2G34770 AT1G07180 AT1G72680 AT4G04540 AT1G66700 AT3G47340 AT4G20110 AT4G28400 AT4G33090 AT1G33030 AT5G42830 AT2G13790 AT4G04500 AT4G35090 AT1G19250 AT3G63380 AT5G57560 AT4G22580 AT2G42360 AT2G25440 AT5G53370 AT5G64000…
GO:0016192	1.41		5	P vesicle-mediated transport	0.01	AT3G29400 AT5G61010 AT2G33120 AT1G11890 AT1G62020
GO:0006811	1.41		16	P ion transport	0.02	AT3G46900 AT3G22910 AT1G55910 AT3G51860 AT5G20230 AT5G04930 AT1G15520 AT1G72700 AT3G63380 AT1G30270 AT1G22990 AT3G07600 AT3G25610 AT2G38170 AT5G50200 AT5G52720
GO:0019898	1.41		3	C extrinsic to membrane	0	AT4G05020 AT1G71840 AT1G64350
GO:0051234	1.41		88	P establishment of localization	0.12	AT1G26390 AT3G22910 AT1G55910 AT1G32350 AT2G04070 AT1G11890 AT3G16100 AT5G04930 AT1G15520 AT1G75170 AT3G19930 AT1G30270 AT5G55460 AT2G44290 AT3G25610 AT3G29400 AT2G34250 AT1G07180 AT5G03630 AT2G45570 AT3G52400 AT4G20110 AT5G49630 AT3G01550 AT4G33090 AT5G50200 AT4G03320 AT2G15620 AT3G45060 AT1G19250 AT4G37640 AT3G15060 AT3G63380 AT1G64780 AT1G20350 AT4G37430 AT1G30700 AT1G26410 AT4G18210 AT3G48850…
GO:0007167	1.41		5	P enzyme linked receptor protein signaling pathway	0.01	AT1G07650 AT2G31880 AT1G74360 AT5G20480 AT5G45800
GO:0006810	1.4		87	P transport	0.12	AT1G26390 AT3G22910 AT1G55910 AT1G32350 AT2G04070 AT1G11890 AT3G16100 AT5G04930 AT1G15520 AT1G75170 AT3G19930 AT1G30270 AT5G55460 AT2G44290 AT3G25610 AT3G29400 AT1G07180 AT5G03630 AT2G45570 AT3G52400 AT4G20110 AT5G49630 AT3G01550 AT4G33090 AT5G50200 AT4G03320 AT2G15620 AT3G45060 AT1G19250 AT4G37640 AT3G15060 AT3G63380 AT1G64780 AT1G20350 AT4G37430 AT1G30700 AT1G26410 AT4G18210 AT3G48850 AT5G61010…
GO:0015291	1.4		10	F porter activity	0.01	AT3G26590 AT1G08930 AT1G19450 AT3G51860 AT4G28390 AT3G19930 AT5G45380 AT2G38170 AT1G61800 AT3G01550
GO:0015290	1.4		10	F electrochemical potential-driven transporter activity	0.01	AT3G26590 AT1G08930 AT1G19450 AT3G51860 AT4G28390 AT3G19930 AT5G45380 AT2G38170 AT1G61800 AT3G01550
GO:0051179	1.4		88	P localization	0.12	AT1G26390 AT3G22910 AT1G55910 AT1G32350 AT2G04070 AT1G11890 AT3G16100 AT5G04930 AT1G15520 AT1G75170 AT3G19930 AT1G30270 AT5G55460 AT2G44290 AT3G25610 AT3G29400 AT2G34250 AT1G07180 AT5G03630 AT2G45570 AT3G52400 AT4G20110 AT5G49630 AT3G01550 AT4G33090 AT5G50200 AT4G03320 AT2G15620 AT3G45060 AT1G19250 AT4G37640 AT3G15060 AT3G63380 AT1G64780 AT1G20350 AT4G37430 AT1G30700 AT1G26410 AT4G18210 AT3G48850…
GO:0043449	1.4		4	P alkene metabolism	0.01	AT1G01480 AT4G11280 AT3G21500 AT4G32770
GO:0012505	1.39		160	C endomembrane system	0.21	AT1G51890 AT3G53150 AT5G47550 AT1G22890 AT4G28460 AT2G18690 AT3G60140 AT3G47480 AT5G56980 AT5G55050 AT3G28340 AT1G65510 AT4G04540 AT3G01420 AT2G41260 AT3G54420 AT4G01610 AT5G53110 AT5G58840 AT5G50200 AT5G21090 AT2G13790 AT4G04500 AT1G24580 AT1G21310 AT1G19250 AT2G33080 AT4G37640 AT1G61380 AT4G36700 AT2G32680 AT2G25440 AT1G30700 AT4G16500 AT5G38240 AT1G22750 AT2G15480 AT3G22060 AT3G23120 AT5G38210…
GO:0015103	1.39		2	F inorganic anion transporter activity	0	AT3G45060 AT5G50200
GO:0044429	1.37		8	C mitochondrial part	0.01	AT4G05020 AT3G48850 AT1G32350 AT1G07180 AT4G28390 AT2G22500 AT1G72750 AT1G20350
GO:0009867	1.36		1	P jasmonic acid mediated signaling pathway	0	AT3G52400
GO:0004437	1.36		1	F inositol or phosphatidylinositol phosphatase activity	0	AT5G64000
GO:0003743	1.36		3	F translation initiation factor activity	0	AT4G38710 AT3G13920 AT1G69410
GO:0030665	1.36		1	C clathrin coated vesicle membrane	0	AT2G28520
GO:0016108	1.36		1	P tetraterpenoid metabolism	0	AT4G32770
GO:0005982	1.36		1	P starch metabolism	0	AT4G39210
GO:0016116	1.36		1	P carotenoid metabolism	0	AT4G32770
GO:0030076	1.36		1	C light-harvesting complex	0	AT3G27690
GO:0007242	1.35		17	P intracellular signaling cascade	0.02	AT5G45750 AT1G51660 AT1G19250 AT2G21850 AT3G16100 AT3G15060 AT3G45640 AT5G20480 AT2G17290 AT5G52300 AT1G42990 AT3G51920 AT4G03550 AT5G15960 AT3G52400 AT3G11410 AT2G37970
GO:0009066	1.34		2	P aspartate family amino acid metabolism	0	AT1G01480 AT4G11280
GO:0019001	1.33		7	F guanyl nucleotide binding	0.01	AT1G33950 AT5G45750 AT1G33960 AT1G70490 AT3G16100 AT3G15060 AT5G20010
GO:0009941	1.33		3	C chloroplast envelope	0	AT4G03320 AT5G53280 AT4G32770
GO:0016887	1.33		15	F ATPase activity	0.02	AT3G28510 AT5G20000 AT3G28540 AT3G13920 AT3G22910 AT3G25610 AT4G29040 AT3G47780 AT4G37640 AT5G04930 AT1G15520 AT2G28520 AT1G72700 AT3G63380 AT3G04080
GO:0005525	1.33		7	F GTP binding	0.01	AT1G33950 AT5G45750 AT1G33960 AT1G70490 AT3G16100 AT3G15060 AT5G20010
GO:0004553	1.32		13	F hydrolase activity, hydrolyzing O-glycosyl compounds	0.02	AT3G60140 AT1G65610 AT1G61820 AT4G27820 AT1G22650 AT1G02310 AT2G31865 AT3G54420 AT5G07830 AT2G32290 AT2G43570 AT3G57260 AT5G11920
GO:0005515	1.32		67	F protein binding	0.09	AT2G31200 AT3G22910 AT4G03450 AT5G54710 AT3G61190 AT5G56500 AT1G30270 AT3G04080 AT1G30860 AT4G02075 AT1G56510 AT3G29400 AT3G24982 AT5G21090 AT2G13790 AT1G24580 AT5G54610 AT1G57650 AT5G08120 AT4G13340 AT2G33080 AT3G10815 AT4G37640 AT5G15500 AT3G25010 AT4G23810 AT3G63380 AT2G42360 AT2G32680 AT2G25440 AT4G14365 AT5G41750 AT5G61010 AT4G14370 AT3G23120 AT1G70490 AT3G11410 AT1G71390 AT1G12290 AT1G63245…
GO:0005996	1.32		5	P monosaccharide metabolism	0.01	AT2G36580 AT2G20370 AT4G25900 AT1G30620 AT5G51830
GO:0006886	1.31		8	P intracellular protein transport	0.01	AT4G03320 AT4G31480 AT5G20010 AT1G30900 AT3G52400 AT4G20110 AT1G09070 AT4G24920
GO:0006118	1.31		22	P electron transport	0.03	AT2G15620 AT1G26390 AT4G05020 AT3G20100 AT1G19250 AT5G20230 AT1G32350 AT3G22370 AT3G29360 AT5G44390 AT4G37370 AT2G29720 AT4G37430 AT1G26380 AT1G30700 AT1G26410 AT3G26320 AT4G20860 AT1G07180 AT5G03630 AT2G45570 AT4G04020
GO:0005516	1.31		6	F calmodulin binding	0.01	AT4G37640 AT1G11310 AT3G52870 AT3G22910 AT3G63380 AT3G04080
GO:0008374	1.31		1	F O-acyltransferase activity	0	AT3G03310
GO:0016485	1.31		1	P protein processing	0	AT4G32940
GO:0019395	1.31		1	P fatty acid oxidation	0	AT3G01420
GO:0005975	1.29		25	P carbohydrate metabolism	0.03	AT1G61820 AT3G15350 AT2G20370 AT4G22590 AT3G07020 AT2G35840 AT5G20830 AT2G32290 AT5G15650 AT4G03550 AT5G11920 AT1G65610 AT5G18480 AT4G30280 AT4G27820 AT3G28340 AT4G39210 AT4G25810 AT1G15380 AT1G30620 AT4G25900 AT5G51830 AT2G36580 AT2G14620 AT1G02310
GO:0031975	1.29		11	C envelope	0.01	AT4G03320 AT4G05020 AT3G48850 AT1G32350 AT1G07180 AT4G28390 AT2G22500 AT1G72750 AT1G20350 AT5G53280 AT4G32770
GO:0008168	1.29		6	F methyltransferase activity	0.01	AT1G67980 AT1G33030 AT5G50240 AT4G13890 AT1G66700 AT1G76090
GO:0031967	1.29		11	C organelle envelope	0.01	AT4G03320 AT4G05020 AT3G48850 AT1G32350 AT1G07180 AT4G28390 AT2G22500 AT1G72750 AT1G20350 AT5G53280 AT4G32770
GO:0009910	1.27		1	P negative regulation of flower development	0	AT1G13260
GO:0046527	1.27		3	F glucosyltransferase activity	0	AT3G21560 AT5G20830 AT4G03550
GO:0016741	1.27		6	F transferase activity, transferring one-carbon groups	0.01	AT1G67980 AT1G33030 AT5G50240 AT4G13890 AT1G66700 AT1G76090
GO:0008081	1.27		2	F phosphoric diester hydrolase activity	0	AT3G05630 AT4G18930
GO:0015491	1.27		2	F cation:cation antiporter activity	0	AT3G51860 AT2G38170
GO:0008033	1.27		1	P tRNA processing	0	AT4G18930
GO:0016567	1.27		3	P protein ubiquitination	0	AT1G66160 AT5G67340 AT2G23140
GO:0031326	1.27		1	P regulation of cellular biosynthesis	0	AT1G75040
GO:0009856	1.27		1	P pollination	0	AT3G04080
GO:0005484	1.27		1	F SNAP receptor activity	0	AT3G52400
GO:0009651	1.27		6	P response to salt stress	0.01	AT3G50060 AT5G49480 AT2G38170 AT2G24040 AT5G52300 AT3G23250
GO:0043283	1.26		84	P biopolymer metabolism	0.11	AT5G50240 AT1G78290 AT1G51890 AT2G23140 AT1G21240 AT4G29040 AT1G56450 AT3G07020 AT5G67340 AT5G20480 AT2G32290 AT4G40030 AT5G15650 AT4G04490 AT1G51820 AT4G25810 AT4G32940 AT1G56120 AT4G04540 AT2G13790 AT4G04500 AT1G51860 AT4G11890 AT1G08650 AT3G17420 AT4G25390 AT1G61380 AT5G56150 AT2G17290 AT1G48920 AT2G17720 AT4G30280 AT1G66160 AT5G38240 AT1G51800 AT4G23160 AT5G38210 AT2G30620 AT3G45330 AT1G74360…
GO:0008233	1.26		20	F peptidase activity	0.03	AT1G44130 AT5G10760 AT2G39710 AT1G56450 AT1G71950 AT1G30900 AT1G66180 AT3G12230 AT1G32960 AT3G49340 AT3G12700 AT1G24140 AT4G38100 AT4G32940 AT2G17760 AT4G20110 AT4G01610 AT5G58840 AT4G33090 AT1G32940
GO:0007001	1.24		5	P chromosome organization and biogenesis (sensu Eukaryota)	0.01	AT5G06310 AT4G40030 AT4G40040 AT3G51880 AT2G30620
GO:0016789	1.24		10	F carboxylic ester hydrolase activity	0.01	AT4G02330 AT5G55050 AT5G53370 AT4G19420 AT2G26560 AT3G05630 AT2G45220 AT2G30550 AT2G26440 AT5G24200
GO:0016787	1.23		86	F hydrolase activity	0.12	AT4G02330 AT3G09960 AT4G22590 AT3G22910 AT4G29040 AT1G56450 AT3G44300 AT5G04930 AT2G35840 AT1G15520 AT2G32290 AT2G43570 AT2G26440 AT3G04080 AT3G60140 AT5G55050 AT3G49340 AT4G25810 AT3G25610 AT3G47780 AT4G32940 AT2G45220 AT1G02310 AT3G54420 AT4G01610 AT4G20110 AT5G58840 AT4G28400 AT4G33090 AT1G61820 AT5G10760 AT4G37640 AT5G07830 AT5G57560 AT3G63380 AT3G57260 AT3G12230 AT4G29260 AT4G30280 AT5G53370…
GO:0048519	1.23		5	P negative regulation of biological process	0.01	AT1G71950 AT3G11410 AT3G52400 AT4G04020 AT1G13260
GO:0009853	1.22		1	P photorespiration	0	AT1G70580
GO:0005777	1.22		2	C peroxisome	0	AT1G70580 AT4G35090
GO:0045941	1.22		1	P positive regulation of transcription	0	AT4G23810
GO:0003682	1.22		1	F chromatin binding	0	AT3G51880
GO:0042579	1.22		2	C microbody	0	AT1G70580 AT4G35090
GO:0006519	1.21		15	P amino acid and derivative metabolism	0.02	AT1G67980 AT1G33030 AT2G17720 AT1G01480 AT2G33590 AT1G17290 AT1G09500 AT4G13890 AT1G72680 AT5G38830 AT4G36220 AT3G47340 AT3G24503 AT4G11280 AT1G75040
GO:0005351	1.21		3	F sugar porter activity	0	AT1G08930 AT3G19930 AT1G19450
GO:0010033	1.2		2	P response to organic substance	0	AT3G16530 AT3G45640
GO:0009743	1.2		2	P response to carbohydrate stimulus	0	AT3G16530 AT3G45640
GO:0016705	1.19		4	F oxidoreductase activity, acting on paired donors, with incorporation or reduction of molecular oxygen	0.01	AT5G24150 AT2G17720 AT2G34770 AT4G10500
GO:0009526	1.18		3	C plastid envelope	0	AT4G03320 AT5G53280 AT4G32770
GO:0044464	1.18		434	C cell part	0.58	AT1G51660 AT1G51890 AT2G23140 AT5G47550 AT2G31200 AT5G56050 AT4G00750 AT5G42380 AT3G61190 AT1G32350 AT3G07020 AT2G04070 AT2G35840 AT5G56500 AT1G75170 AT2G18690 AT5G15650 AT1G21910 AT2G26440 AT3G60140 AT1G70580 AT5G56980 AT1G25550 AT1G65510 AT2G44290 AT1G05340 AT4G34120 AT2G47770 AT3G25610 AT4G32940 AT1G07180 AT4G04540 AT2G41260 AT3G52400 AT5G53110 AT4G20110 AT3G01550 AT4G33090 AT5G21090 AT1G33030…
GO:0045935	1.18		1	P positive regulation of nucleobase, nucleoside, nucleotide and nucleic acid metabolism	0	AT4G23810
GO:0051276	1.18		5	P chromosome organization and biogenesis	0.01	AT5G06310 AT4G40030 AT4G40040 AT3G51880 AT2G30620
GO:0005623	1.18		434	C cell	0.58	AT1G51660 AT1G51890 AT2G23140 AT5G47550 AT2G31200 AT5G56050 AT4G00750 AT5G42380 AT3G61190 AT1G32350 AT3G07020 AT2G04070 AT2G35840 AT5G56500 AT1G75170 AT2G18690 AT5G15650 AT1G21910 AT2G26440 AT3G60140 AT1G70580 AT5G56980 AT1G25550 AT1G65510 AT2G44290 AT1G05340 AT4G34120 AT2G47770 AT3G25610 AT4G32940 AT1G07180 AT4G04540 AT2G41260 AT3G52400 AT5G53110 AT4G20110 AT3G01550 AT4G33090 AT5G21090 AT1G33030…
GO:0016298	1.18		4	F lipase activity	0.01	AT2G26560 AT3G05630 AT2G30550 AT5G24200
GO:0017076	1.16		29	F purine nucleotide binding	0.04	AT5G45750 AT5G42020 AT1G74360 AT5G45800 AT3G44400 AT5G02500 AT1G12290 AT1G07650 AT2G31880 AT3G16100 AT5G56500 AT3G15060 AT5G20480 AT5G47050 AT1G56510 AT4G23310 AT3G28540 AT5G20010 AT5G41750 AT5G02490 AT3G04210 AT1G33950 AT4G14370 AT1G33960 AT1G09080 AT5G38830 AT1G70490 AT3G09440 AT1G66090
GO:0016791	1.16		9	F phosphoric monoester hydrolase activity	0.01	AT2G16430 AT3G09960 AT4G22590 AT5G64000 AT3G05630 AT2G35840 AT3G11410 AT4G28400 AT4G29260
GO:0006944	1.15		1	P membrane fusion	0	AT3G52400
GO:0003924	1.15		1	F GTPase activity	0	AT5G20010
GO:0048532	1.15		1	P structural organization	0	AT4G29040
GO:0005524	1.15		22	F ATP binding	0.03	AT5G42020 AT1G74360 AT5G45800 AT3G44400 AT5G02500 AT1G12290 AT1G07650 AT2G31880 AT5G56500 AT5G20480 AT5G47050 AT1G56510 AT4G23310 AT3G28540 AT5G41750 AT5G02490 AT3G04210 AT4G14370 AT1G09080 AT5G38830 AT3G09440 AT1G66090
GO:0009933	1.15		1	P meristem organization	0	AT4G29040
GO:0042623	1.14		9	F ATPase activity, coupled	0.01	AT3G13920 AT3G22910 AT3G25610 AT3G47780 AT4G37640 AT5G04930 AT1G15520 AT3G63380 AT1G72700
GO:0008135	1.12		4	F translation factor activity, nucleic acid binding	0.01	AT5G47880 AT4G38710 AT3G13920 AT1G69410
GO:0019825	1.12		7	F oxygen binding	0.01	AT3G26320 AT4G37370 AT4G37430 AT2G45570 AT3G20100 AT3G26830 AT2G30770
GO:0009987	1.12		344	P cellular process	0.46	AT1G78290 AT1G51660 AT4G37990 AT1G51890 AT2G23140 AT3G44300 AT3G61190 AT1G32350 AT3G07020 AT2G04070 AT5G56500 AT2G35840 AT1G75170 AT5G15650 AT1G21910 AT3G04080 AT2G26440 AT1G70580 AT1G25550 AT2G44290 AT3G25610 AT4G32940 AT2G34770 AT1G07180 AT1G72680 AT4G04540 AT3G47340 AT3G52400 AT4G20110 AT3G01550 AT4G33090 AT5G21090 AT1G33030 AT2G13790 AT4G04500 AT4G35090 AT1G21310 AT1G19250 AT2G33080 AT2G30250…
GO:0006606	1.11		1	P protein import into nucleus	0	AT5G20010
GO:0045182	1.11		4	F translation regulator activity	0.01	AT5G47880 AT4G38710 AT3G13920 AT1G69410
GO:0042802	1.11		1	F identical protein binding	0	AT1G71950
GO:0005774	1.11		2	C vacuolar membrane	0	AT3G51860 AT2G38170
GO:0005834	1.11		2	C heterotrimeric G-protein complex	0	AT1G71840 AT1G64350
GO:0030554	1.11		22	F adenyl nucleotide binding	0.03	AT5G42020 AT1G74360 AT5G45800 AT3G44400 AT5G02500 AT1G12290 AT1G07650 AT2G31880 AT5G56500 AT5G20480 AT5G47050 AT1G56510 AT4G23310 AT3G28540 AT5G41750 AT5G02490 AT3G04210 AT4G14370 AT1G09080 AT5G38830 AT3G09440 AT1G66090
GO:0051082	1.11		3	F unfolded protein binding	0	AT5G56500 AT5G12030 AT3G57340
GO:0007582	1.1		362	P physiological process	0.48	AT1G78290 AT4G37990 AT1G51890 AT2G23140 AT3G44300 AT3G61190 AT1G32350 AT3G07020 AT2G04070 AT2G35840 AT5G56500 AT1G75170 AT2G32290 AT5G15650 AT1G21910 AT3G04080 AT2G26440 AT3G60140 AT1G70580 AT1G25550 AT2G44290 AT3G25610 AT4G32940 AT2G34770 AT1G07180 AT1G72680 AT4G04540 AT3G47340 AT3G52400 AT4G20110 AT3G01550 AT4G33090 AT1G33030 AT2G13790 AT4G04500 AT4G35090 AT1G21310 AT1G19250 AT2G30250 AT3G63380…
GO:0050875	1.1		326	P cellular physiological process	0.44	AT1G78290 AT4G37990 AT1G51890 AT2G23140 AT3G44300 AT3G61190 AT1G32350 AT3G07020 AT2G04070 AT2G35840 AT5G56500 AT1G75170 AT5G15650 AT1G21910 AT3G04080 AT2G26440 AT1G70580 AT1G25550 AT2G44290 AT3G25610 AT4G32940 AT2G34770 AT1G07180 AT1G72680 AT4G04540 AT3G47340 AT3G52400 AT4G20110 AT3G01550 AT4G33090 AT1G33030 AT2G13790 AT4G04500 AT4G35090 AT1G21310 AT1G19250 AT2G30250 AT3G63380 AT5G57560 AT3G51920…
GO:0019897	1.1		2	C extrinsic to plasma membrane	0	AT1G71840 AT1G64350
GO:0042578	1.1		10	F phosphoric ester hydrolase activity	0.01	AT2G16430 AT3G09960 AT4G22590 AT5G64000 AT4G18930 AT3G05630 AT2G35840 AT3G11410 AT4G28400 AT4G29260
GO:0046483	1.09		5	P heterocycle metabolism	0.01	AT3G44300 AT2G17720 AT3G26830 AT4G32770 AT2G30770
GO:0046914	1.08		33	F transition metal ion binding	0.04	AT4G14630 AT1G05880 AT5G20230 AT1G22510 AT3G09390 AT4G15248 AT1G19310 AT1G30860 AT5G47050 AT1G07610 AT3G60520 AT4G02075 AT3G46090 AT1G09560 AT1G72680 AT3G09220 AT2G17730 AT4G19700 AT5G10380 AT3G28210 AT1G24580 AT5G02380 AT3G10815 AT4G24690 AT2G21850 AT5G66630 AT3G46080 AT5G45550 AT2G42360 AT4G14365 AT4G14370 AT1G78600 AT3G52720
GO:0042545	1.08		3	P cell wall modification	0	AT2G45220 AT5G53370 AT2G26440
GO:0009968	1.08		1	P negative regulation of signal transduction	0	AT3G11410
GO:0051170	1.08		1	P nuclear import	0	AT5G20010
GO:0005478	1.08		1	F intracellular transporter activity	0	AT3G52400
GO:0008236	1.08		5	F serine-type peptidase activity	0.01	AT1G71950 AT5G58840 AT1G32940 AT3G12230 AT1G32960
GO:0045333	1.08		1	P cellular respiration	0	AT3G22370
GO:0044260	1.07		106	P cellular macromolecule metabolism	0.14	AT5G42020 AT5G50240 AT1G78290 AT1G51890 AT2G23140 AT1G21240 AT4G29040 AT1G56450 AT5G67340 AT5G56500 AT5G20480 AT5G15650 AT4G04490 AT1G51820 AT3G49340 AT4G25810 AT4G32940 AT1G56120 AT1G08450 AT4G04540 AT4G01610 AT5G58840 AT2G13790 AT4G04500 AT1G51860 AT4G11890 AT5G10760 AT1G08650 AT3G17420 AT4G25390 AT1G61380 AT3G57490 AT2G17290 AT5G56150 AT3G12230 AT2G17720 AT4G30280 AT1G66160 AT1G24140 AT5G38240…
GO:0006091	1.06		24	P generation of precursor metabolites and energy	0.03	AT2G15620 AT1G26390 AT4G05020 AT3G20100 AT4G22590 AT1G19250 AT5G20230 AT1G32350 AT3G22370 AT3G29360 AT5G44390 AT4G37370 AT2G29720 AT4G37430 AT1G26380 AT1G30700 AT1G26410 AT3G26320 AT2G36580 AT4G20860 AT1G07180 AT5G03630 AT2G45570 AT4G04020
GO:0006323	1.06		4	P DNA packaging	0.01	AT4G40030 AT4G40040 AT3G51880 AT2G30620
GO:0015672	1.06		4	P monovalent inorganic cation transport	0.01	AT3G51860 AT1G30270 AT3G22910 AT3G63380
GO:0051242	1.06		2	P positive regulation of cellular physiological process	0	AT4G23810 AT4G11280
GO:0006325	1.06		4	P establishment and/or maintenance of chromatin architecture	0.01	AT4G40030 AT4G40040 AT3G51880 AT2G30620
GO:0051243	1.06		3	P negative regulation of cellular physiological process	0	AT3G11410 AT3G52400 AT4G04020
GO:0044437	1.06		2	C vacuolar part	0	AT3G51860 AT2G38170
GO:0048523	1.06		3	P negative regulation of cellular process	0	AT3G11410 AT3G52400 AT4G04020
GO:0030136	1.05		1	C clathrin-coated vesicle	0	AT2G28520
GO:0005543	1.05		1	F phospholipid binding	0	AT3G61190
GO:0009606	1.05		1	P tropism	0	AT2G41100
GO:0048037	1.05		2	F cofactor binding	0	AT1G72680 AT2G04450
GO:0048522	1.05		2	P positive regulation of cellular process	0	AT4G23810 AT4G11280
GO:0044255	1.04		12	P cellular lipid metabolism	0.02	AT1G19440 AT1G58440 AT1G55020 AT3G21500 AT1G76090 AT2G34770 AT5G24150 AT3G07020 AT3G05630 AT3G01420 AT4G23850 AT4G32770
GO:0040007	1.04		5	P growth	0.01	AT1G69490 AT1G55020 AT2G20370 AT3G49120 AT4G29040
GO:0019538	1.04		103	P protein metabolism	0.14	AT5G42020 AT5G50240 AT1G78290 AT1G51890 AT2G23140 AT1G21240 AT4G29040 AT1G56450 AT5G67340 AT5G56500 AT5G20480 AT4G40030 AT4G04490 AT1G51820 AT3G49340 AT4G32940 AT1G56120 AT1G08450 AT4G04540 AT4G01610 AT5G58840 AT2G13790 AT4G04500 AT1G51860 AT4G11890 AT5G10760 AT1G08650 AT3G17420 AT4G25390 AT1G61380 AT3G57490 AT2G17290 AT5G56150 AT3G12230 AT2G17720 AT1G66160 AT1G24140 AT5G38240 AT1G51800 AT4G23160…
GO:0044267	1.03		99	P cellular protein metabolism	0.13	AT5G42020 AT5G50240 AT1G78290 AT1G51890 AT2G23140 AT1G21240 AT4G29040 AT1G56450 AT5G67340 AT5G56500 AT5G20480 AT4G04490 AT1G51820 AT3G49340 AT4G32940 AT1G56120 AT1G08450 AT4G04540 AT4G01610 AT5G58840 AT2G13790 AT4G04500 AT1G51860 AT4G11890 AT5G10760 AT1G08650 AT3G17420 AT4G25390 AT1G61380 AT3G57490 AT2G17290 AT5G56150 AT3G12230 AT2G17720 AT1G66160 AT1G24140 AT5G38240 AT1G51800 AT4G23160 AT5G38210…
GO:0031090	1.03		20	C organelle membrane	0.03	AT4G03320 AT4G05020 AT2G20370 AT3G51860 AT4G37640 AT2G22500 AT2G28520 AT1G20350 AT5G53280 AT4G32770 AT3G27690 AT4G31480 AT1G62020 AT4G38100 AT3G48850 AT1G07180 AT4G28390 AT2G38170 AT1G72750 AT4G04020
GO:0008152	1.03		269	P metabolism	0.36	AT1G78290 AT1G51890 AT2G23140 AT3G44300 AT1G32350 AT3G07020 AT2G35840 AT5G56500 AT2G32290 AT5G15650 AT1G21910 AT1G70580 AT1G25550 AT3G25610 AT4G32940 AT2G34770 AT1G07180 AT4G04540 AT1G72680 AT3G47340 AT1G33030 AT2G13790 AT4G04500 AT4G35090 AT1G19250 AT2G30250 AT3G63380 AT1G48920 AT4G37430 AT5G64000 AT1G77640 AT1G26410 AT1G30620 AT5G38210 AT2G30620 AT3G03310 AT3G50060 AT4G05020 AT1G58440 AT2G02390…
GO:0016043	1.03		33	P cell organization and biogenesis	0.04	AT1G55020 AT2G20370 AT1G30900 AT1G09070 AT4G40030 AT2G26440 AT5G53280 AT4G03550 AT1G62020 AT4G40040 AT3G52400 AT2G45220 AT4G20110 AT1G69490 AT3G51880 AT4G03320 AT5G57550 AT1G21310 AT4G13340 AT2G22500 AT4G24920 AT2G43150 AT5G57560 AT1G48920 AT5G06310 AT4G31480 AT2G15390 AT5G53370 AT5G20010 AT3G49120 AT1G30620 AT4G28390 AT2G30620
GO:0009965	1.03		2	P leaf morphogenesis	0	AT4G29040 AT4G03550
GO:0008270	1.03		25	F zinc ion binding	0.03	AT1G24580 AT1G05880 AT2G21850 AT4G24690 AT3G10815 AT1G22510 AT4G15248 AT5G66630 AT1G19310 AT3G46080 AT1G30860 AT2G42360 AT3G60520 AT5G47050 AT4G02075 AT4G14365 AT3G46090 AT4G14370 AT1G72680 AT1G78600 AT3G52720 AT2G17730 AT5G10380 AT3G28210 AT4G19700
GO:0044237	1.02		236	P cellular metabolism	0.32	AT1G74590 AT5G42020 AT1G78290 AT4G01720 AT1G51890 AT2G23140 AT1G02920 AT4G22590 AT4G29040 AT1G56450 AT3G44300 AT1G32350 AT3G07020 AT3G16100 AT4G23850 AT2G35840 AT5G56500 AT5G15650 AT1G21910 AT1G67980 AT1G70580 AT1G25550 AT3G28340 AT5G20960 AT4G32940 AT2G34770 AT1G07180 AT4G04540 AT1G72680 AT3G01420 AT3G47340 AT4G01610 AT5G58840 AT1G33030 AT2G15620 AT2G13790 AT4G04500 AT4G35090 AT3G21500 AT1G19250…
GO:0000151	1.02		3	C ubiquitin ligase complex	0	AT1G66160 AT5G67340 AT2G23140
GO:0006629	1.02		17	P lipid metabolism	0.02	AT1G19440 AT3G03310 AT1G58440 AT1G55020 AT3G21500 AT5G24150 AT3G07020 AT2G26560 AT3G05630 AT4G23850 AT4G32770 AT5G55050 AT1G76090 AT2G34770 AT3G01420 AT2G30550 AT5G24200
GO:0007155	1.02		1	P cell adhesion	0	AT2G30600
GO:0015994	1.02		1	P chlorophyll metabolism	0	AT4G32770
GO:0009845	1.02		1	P seed germination	0	AT3G54810
GO:0005737	1.02		136	C cytoplasm	0.18	AT1G74590 AT5G42020 AT1G51660 AT1G02920 AT4G22590 AT5G56050 AT4G00750 AT5G42380 AT1G32350 AT3G07020 AT1G01550 AT2G35840 AT5G56500 AT1G67980 AT1G70580 AT1G05340 AT4G34120 AT4G32940 AT1G07180 AT4G20110 AT3G01550 AT1G33030 AT2G15620 AT3G22160 AT4G35090 AT4G24690 AT4G29520 AT4G37640 AT2G46170 AT1G20350 AT1G76240 AT3G27690 AT4G37430 AT1G30620 AT3G48850 AT5G07340 AT5G61010 AT4G14420 AT1G14670 AT4G28390…
GO:0006413	1.02		2	P translational initiation	0	AT3G13920 AT1G69410
GO:0005575	1.02		613	C cellular_component	0.82	AT1G78290 AT1G51660 AT1G51890 AT2G23140 AT5G45630 AT3G61190 AT1G32350 AT2G40095 AT2G04070 AT5G56500 AT2G35840 AT5G15650 AT2G26440 AT5G56980 AT1G65510 AT2G44290 AT2G38210 AT2G34770 AT1G66700 AT4G04540 AT3G52400 AT2G01540 AT5G53110 AT4G20110 AT4G28400 AT4G33090 AT5G21090 AT2G46600 AT4G35090 AT1G21310 AT4G24690 AT3G63380 AT5G57560 AT3G05500 AT4G22580 AT3G51920 AT3G27690 AT5G53370 AT1G77640 AT5G03660…
GO:0009069	1.02		1	P serine family amino acid metabolism	0	AT4G13890
GO:0016836	1.01		2	F hydro-lyase activity	0	AT5G22300 AT3G52720
GO:0016706	1.01		2	F oxidoreductase activity, acting on paired donors, with incorporation or reduction of molecular oxygen, 2-oxoglutarate as one donor, and incorporation	0	AT2G17720 AT4G10500
GO:0005488	1		208	F binding	0.28	AT5G42020 AT4G01720 AT2G23140 AT2G31200 AT4G03450 AT5G42380 AT3G61190 AT3G16100 AT5G56500 AT5G15650 AT1G21910 AT3G04080 AT1G30860 AT3G47480 AT3G60520 AT4G02075 AT1G56510 AT1G25550 AT2G44290 AT1G72680 AT2G43000 AT4G20110 AT2G43290 AT5G21090 AT2G13790 AT2G46600 AT1G24580 AT1G57650 AT4G13340 AT1G51950 AT2G33080 AT4G24690 AT4G37640 AT2G30250 AT1G61380 AT1G64350 AT3G63380 AT3G51920 AT1G48920 AT2G42360…
GO:0046907	1		11	P intracellular transport	0.01	AT4G03320 AT4G31480 AT5G20010 AT1G62020 AT1G30900 AT4G28390 AT3G52400 AT2G22500 AT4G24920 AT1G09070 AT4G20110
GO:0003674	1		687	F molecular_function	0.92	AT5G53820 AT1G78290 AT1G51660 AT1G51890 AT2G23140 AT1G65690 AT5G45630 AT4G03450 AT3G61190 AT1G32350 AT2G04070 AT1G21390 AT2G40095 AT5G56500 AT2G35840 AT5G15650 AT3G04080 AT2G26440 AT5G56980 AT2G44290 AT1G65510 AT5G62770 AT3G47780 AT2G34770 AT1G66700 AT4G04540 AT1G72680 AT3G47340 AT3G52400 AT2G01540 AT5G53110 AT4G20110 AT4G28400 AT4G33090 AT5G21090 AT2G46600 AT4G35090 AT1G21310 AT4G24690 AT5G57560…
GO:0009733	1		7	P response to auxin stimulus	0.01	AT1G51950 AT3G05630 AT1G72430 AT5G57560 AT5G50760 AT4G11280 AT3G23250
GO:0000166	1		32	F nucleotide binding	0.04	AT5G45750 AT5G42020 AT1G74360 AT5G02500 AT1G12290 AT2G31880 AT3G16100 AT5G56500 AT5G20480 AT5G47050 AT1G71840 AT1G56510 AT1G33950 AT1G33960 AT1G09080 AT5G38830 AT3G09440 AT3G44400 AT5G45800 AT1G07650 AT1G64350 AT3G15060 AT1G10580 AT4G23310 AT3G28540 AT5G20010 AT5G41750 AT3G04210 AT5G02490 AT4G14370 AT1G70490 AT1G66090
GO:0006508	1		19	P proteolysis	0.03	AT1G44130 AT5G10760 AT2G39710 AT4G29040 AT1G56450 AT1G66180 AT5G56150 AT3G12230 AT1G32960 AT5G20000 AT3G49340 AT3G12700 AT1G24140 AT4G38100 AT4G32940 AT2G17760 AT4G01610 AT5G58840 AT1G32940
GO:0008283	0.99		1	P cell proliferation	0	AT3G44735
GO:0003954	0.99		1	F NADH dehydrogenase activity	0	AT1G07180
GO:0004222	0.99		1	F metalloendopeptidase activity	0	AT1G24140
GO:0008150	0.99		644	P biological_process	0.86	AT5G53820 AT1G78290 AT1G51660 AT1G51890 AT2G23140 AT1G65690 AT5G45630 AT3G61190 AT1G32350 AT2G04070 AT1G21390 AT2G40095 AT5G56500 AT2G35840 AT5G15650 AT3G04080 AT2G26440 AT5G56980 AT2G44290 AT2G38210 AT5G62770 AT2G34770 AT1G66700 AT4G04540 AT1G72680 AT3G47340 AT3G52400 AT2G01540 AT5G53110 AT4G20110 AT4G33090 AT5G21090 AT4G35090 AT1G21310 AT4G24690 AT5G57560 AT3G63380 AT1G08770 AT3G05500 AT3G51920…
GO:0031325	0.99		1	P positive regulation of cellular metabolism	0	AT4G23810
GO:0048589	0.99		1	P developmental growth	0	AT4G29040
GO:0006461	0.99		3	P protein complex assembly	0	AT4G40030 AT4G40040 AT2G30620
GO:0051649	0.99		11	P establishment of cellular localization	0.01	AT4G03320 AT4G31480 AT5G20010 AT1G62020 AT1G30900 AT4G28390 AT3G52400 AT2G22500 AT4G24920 AT1G09070 AT4G20110
GO:0051641	0.99		11	P cellular localization	0.01	AT4G03320 AT4G31480 AT5G20010 AT1G62020 AT1G30900 AT4G28390 AT3G52400 AT2G22500 AT4G24920 AT1G09070 AT4G20110
GO:0006818	0.98		2	P hydrogen transport	0	AT3G22910 AT3G63380
GO:0048229	0.98		2	P gametophyte development (sensu Magnoliophyta)	0	AT4G13890 AT4G05440
GO:0015992	0.98		2	P proton transport	0	AT3G22910 AT3G63380
GO:0046915	0.97		1	F transition metal ion transporter activity	0	AT3G46900
GO:0043170	0.97		131	P macromolecule metabolism	0.18	AT5G42020 AT1G78290 AT1G51890 AT2G23140 AT4G22590 AT4G29040 AT1G56450 AT3G07020 AT2G35840 AT5G56500 AT2G32290 AT5G15650 AT3G28340 AT4G32940 AT4G04540 AT4G01610 AT5G58840 AT2G13790 AT4G04500 AT4G25390 AT1G61380 AT5G56150 AT1G48920 AT2G17720 AT1G30620 AT5G38240 AT5G38210 AT1G32940 AT2G30620 AT3G09010 AT1G34130 AT5G02500 AT2G39710 AT4G23140 AT2G31880 AT1G66180 AT5G01550 AT4G35310 AT1G32960 AT4G23150…
GO:0044444	0.97		119	C cytoplasmic part	0.16	AT5G42020 AT4G14630 AT4G22590 AT5G56050 AT4G00750 AT5G42380 AT1G32350 AT3G07020 AT1G01550 AT1G11890 AT5G56500 AT2G13810 AT2G03510 AT5G53280 AT1G67980 AT1G70580 AT3G48020 AT4G05590 AT4G17840 AT1G05340 AT4G34120 AT3G29400 AT4G32940 AT1G07180 AT1G08450 AT5G03630 AT1G79450 AT4G20110 AT3G01550 AT3G51440 AT1G33030 AT4G03320 AT2G15620 AT5G39520 AT3G22160 AT2G27660 AT4G35090 AT1G17290 AT5G45820 AT4G29520…
GO:0004620	0.97		1	F phospholipase activity	0	AT3G05630
GO:0016746	0.97		5	F transferase activity, transferring acyl groups	0.01	AT1G19440 AT4G01950 AT3G03310 AT1G02390 AT4G39640
GO:0005789	0.97		1	C endoplasmic reticulum membrane	0	AT4G37640
GO:0004722	0.96		4	F protein serine/threonine phosphatase activity	0.01	AT2G16430 AT3G09960 AT3G11410 AT4G28400
GO:0043118	0.96		3	P negative regulation of physiological process	0	AT3G11410 AT3G52400 AT4G04020
GO:0016779	0.96		4	F nucleotidyltransferase activity	0.01	AT5G43780 AT2G35020 AT4G39210 AT2G40520
GO:0015036	0.95		3	F disulfide oxidoreductase activity	0	AT4G05020 AT5G38900 AT4G08930
GO:0015071	0.95		2	F protein phosphatase type 2C activity	0	AT3G11410 AT4G28400
GO:0048507	0.95		2	P meristem development	0	AT4G22950 AT4G29040
GO:0009914	0.94		1	P hormone transport	0	AT4G33090
GO:0009926	0.94		1	P auxin polar transport	0	AT4G33090
GO:0042175	0.94		1	C nuclear envelope-endoplasmic reticulum network	0	AT4G37640
GO:0009790	0.92		9	P embryonic development	0.01	AT2G44060 AT1G02820 AT1G21390 AT2G41260 AT1G52690 AT3G54420 AT5G45800 AT5G06760 AT4G02380
GO:0019318	0.92		3	P hexose metabolism	0	AT2G36580 AT2G20370 AT4G25900
GO:0051169	0.92		1	P nuclear transport	0	AT5G20010
GO:0016763	0.92		1	F transferase activity, transferring pentosyl groups	0	AT4G01750
GO:0016788	0.92		21	F hydrolase activity, acting on ester bonds	0.03	AT2G16430 AT4G02330 AT3G09960 AT4G22590 AT4G19420 AT2G26560 AT3G05630 AT2G35840 AT2G26440 AT4G29260 AT5G55050 AT5G53370 AT4G18930 AT5G64000 AT3G56170 AT3G11410 AT2G45220 AT2G30550 AT5G61390 AT4G28400 AT5G24200
GO:0050874	0.92		4	P organismal physiological process	0.01	AT2G41100 AT3G54810 AT3G52400 AT3G04080
GO:0015935	0.92		1	C small ribosomal subunit	0	AT3G47370
GO:0006807	0.92		10	P nitrogen compound metabolism	0.01	AT2G17720 AT3G57020 AT5G22300 AT1G01480 AT1G17290 AT4G13890 AT3G47340 AT5G38830 AT3G51440 AT4G11280
GO:0043285	0.91		7	P biopolymer catabolism	0.01	AT1G56450 AT5G20000 AT2G32290 AT5G56150 AT2G41110 AT4G29040 AT4G38100
GO:0005622	0.91		189	C intracellular	0.25	AT1G74590 AT5G42020 AT1G51660 AT4G01720 AT2G23140 AT2G31200 AT1G02920 AT4G22590 AT5G56050 AT4G00750 AT4G29040 AT1G56450 AT5G42380 AT1G32350 AT3G07020 AT1G01550 AT3G16100 AT2G35840 AT5G56500 AT1G75170 AT1G21910 AT1G67980 AT1G70580 AT1G25550 AT1G05340 AT4G34120 AT4G32940 AT1G07180 AT4G20110 AT3G01550 AT1G33030 AT2G15620 AT3G22160 AT4G35090 AT1G51950 AT4G24690 AT4G29520 AT4G37640 AT2G30250 AT2G46170…
GO:0015698	0.9		1	P inorganic anion transport	0	AT5G50200
GO:0007275	0.9		30	P development	0.04	AT4G22950 AT1G02220 AT2G44060 AT2G23810 AT1G55020 AT2G20370 AT5G45800 AT5G06760 AT4G29040 AT4G02380 AT1G21390 AT3G05630 AT3G04060 AT4G03550 AT2G29350 AT3G60140 AT3G54810 AT3G49120 AT1G34180 AT5G54640 AT5G18270 AT1G02820 AT2G43000 AT2G41260 AT3G45600 AT1G52690 AT3G54420 AT1G69490 AT5G11520 AT1G13260
GO:0016829	0.9		8	F lyase activity	0.01	AT3G57020 AT5G22300 AT1G01480 AT1G15380 AT2G30770 AT3G51440 AT4G11280 AT3G52720
GO:0044424	0.9		177	C intracellular part	0.24	AT1G74590 AT5G42020 AT1G51660 AT4G01720 AT2G23140 AT1G02920 AT4G22590 AT5G56050 AT4G00750 AT4G29040 AT1G56450 AT5G42380 AT1G32350 AT3G07020 AT1G01550 AT2G35840 AT5G56500 AT1G21910 AT1G67980 AT1G70580 AT1G25550 AT1G05340 AT4G34120 AT4G32940 AT1G07180 AT4G20110 AT3G01550 AT1G33030 AT2G15620 AT3G22160 AT4G35090 AT1G51950 AT4G24690 AT4G29520 AT4G37640 AT2G30250 AT2G46170 AT1G20350 AT1G76240 AT1G48920…
GO:0009658	0.9		1	P chloroplast organization and biogenesis	0	AT5G53280
GO:0008415	0.9		4	F acyltransferase activity	0.01	AT1G19440 AT4G01950 AT3G03310 AT1G02390
GO:0030163	0.89		6	P protein catabolism	0.01	AT1G56450 AT5G20000 AT5G56150 AT2G41110 AT4G29040 AT4G38100
GO:0044238	0.89		189	P primary metabolism	0.25	AT5G42020 AT1G78290 AT4G01720 AT1G51890 AT2G23140 AT4G22590 AT4G29040 AT1G56450 AT3G07020 AT3G16100 AT4G23850 AT2G35840 AT5G56500 AT2G32290 AT5G15650 AT1G21910 AT1G67980 AT5G55050 AT1G25550 AT3G28340 AT4G32940 AT2G34770 AT4G04540 AT1G72680 AT3G01420 AT3G47340 AT4G01610 AT5G58840 AT1G33030 AT2G13790 AT4G04500 AT3G21500 AT4G25390 AT2G30250 AT1G61380 AT5G56150 AT1G48920 AT2G17720 AT1G77640 AT1G30620…
GO:0016747	0.88		4	F transferase activity, transferring groups other than amino-acyl groups	0.01	AT1G19440 AT4G01950 AT3G03310 AT1G02390
GO:0051093	0.87		1	P negative regulation of development	0	AT1G13260
GO:0016667	0.87		1	F oxidoreductase activity, acting on sulfur group of donors	0	AT1G62180
GO:0048366	0.87		3	P leaf development	0	AT1G13260 AT4G29040 AT4G03550
GO:0008610	0.86		7	P lipid biosynthesis	0.01	AT5G24150 AT1G58440 AT3G05630 AT4G23850 AT1G55020 AT3G21500 AT1G76090
GO:0043227	0.85		142	C membrane-bound organelle	0.19	AT5G42020 AT1G51660 AT4G01720 AT1G02920 AT4G22590 AT5G56050 AT4G00750 AT4G29040 AT5G42380 AT1G32350 AT3G07020 AT1G01550 AT2G35840 AT5G56500 AT1G21910 AT1G70580 AT1G25550 AT1G05340 AT4G34120 AT4G32940 AT1G07180 AT4G20110 AT3G01550 AT2G15620 AT3G22160 AT4G35090 AT1G51950 AT4G29520 AT4G37640 AT2G30250 AT2G46170 AT1G20350 AT1G76240 AT1G48920 AT3G27690 AT4G37430 AT1G77640 AT1G30620 AT3G48850 AT5G07340…
GO:0043094	0.85		1	P metabolic compound salvage	0	AT1G70580
GO:0005768	0.85		1	C endosome	0	AT2G33120
GO:0043231	0.85		142	C intracellular membrane-bound organelle	0.19	AT5G42020 AT1G51660 AT4G01720 AT1G02920 AT4G22590 AT5G56050 AT4G00750 AT4G29040 AT5G42380 AT1G32350 AT3G07020 AT1G01550 AT2G35840 AT5G56500 AT1G21910 AT1G70580 AT1G25550 AT1G05340 AT4G34120 AT4G32940 AT1G07180 AT4G20110 AT3G01550 AT2G15620 AT3G22160 AT4G35090 AT1G51950 AT4G29520 AT4G37640 AT2G30250 AT2G46170 AT1G20350 AT1G76240 AT1G48920 AT3G27690 AT4G37430 AT1G77640 AT1G30620 AT3G48850 AT5G07340…
GO:0016096	0.85		2	P polyisoprenoid metabolism	0	AT3G21500 AT4G32770
GO:0048609	0.85		1	P reproductive organismal physiological process	0	AT3G04080
GO:0004527	0.85		1	F exonuclease activity	0	AT5G61390
GO:0006721	0.85		2	P terpenoid metabolism	0	AT3G21500 AT4G32770
GO:0008238	0.84		2	F exopeptidase activity	0	AT3G12230 AT4G33090
GO:0019752	0.84		13	P carboxylic acid metabolism	0.02	AT1G19440 AT1G01480 AT1G55020 AT1G17290 AT2G34770 AT3G44300 AT4G13890 AT5G38830 AT3G01420 AT3G47340 AT4G23850 AT4G11280 AT4G32770
GO:0004842	0.84		5	F ubiquitin-protein ligase activity	0.01	AT2G42360 AT1G66160 AT5G67340 AT2G23140 AT5G56150
GO:0042214	0.84		2	P terpene metabolism	0	AT3G21500 AT4G32770
GO:0006399	0.84		2	P tRNA metabolism	0	AT5G38830 AT4G18930
GO:0006082	0.84		13	P organic acid metabolism	0.02	AT1G19440 AT1G01480 AT1G55020 AT1G17290 AT2G34770 AT3G44300 AT4G13890 AT5G38830 AT3G01420 AT3G47340 AT4G23850 AT4G11280 AT4G32770
GO:0031968	0.83		1	C organelle outer membrane	0	AT5G53280
GO:0009825	0.83		1	P multidimensional cell growth	0	AT1G69490
GO:0006355	0.83		21	P regulation of transcription, DNA-dependent	0.03	AT4G22950 AT3G50060 AT5G45750 AT4G01720 AT5G46350 AT3G23250 AT5G64810 AT4G35040 AT2G40750 AT2G30250 AT3G16100 AT3G15060 AT4G23810 AT1G21910 AT2G25000 AT1G42990 AT5G47140 AT2G38470 AT2G40340 AT1G77640 AT1G13260
GO:0016879	0.83		6	F ligase activity, forming carbon-nitrogen bonds	0.01	AT2G42360 AT1G66160 AT5G67340 AT3G47340 AT2G23140 AT5G56150
GO:0043226	0.82		147	C organelle	0.2	AT5G42020 AT1G51660 AT4G01720 AT1G02920 AT4G22590 AT5G56050 AT4G00750 AT4G29040 AT5G42380 AT1G32350 AT3G07020 AT1G01550 AT2G35840 AT5G56500 AT1G21910 AT1G70580 AT1G25550 AT1G05340 AT4G34120 AT4G32940 AT1G07180 AT4G20110 AT3G01550 AT2G15620 AT3G22160 AT4G35090 AT1G51950 AT4G29520 AT4G37640 AT2G30250 AT2G46170 AT1G20350 AT1G76240 AT1G48920 AT3G27690 AT4G37430 AT1G77640 AT1G30620 AT3G48850 AT5G07340…
GO:0048827	0.82		3	P phyllome development	0	AT1G13260 AT4G29040 AT4G03550
GO:0043229	0.82		147	C intracellular organelle	0.2	AT5G42020 AT1G51660 AT4G01720 AT1G02920 AT4G22590 AT5G56050 AT4G00750 AT4G29040 AT5G42380 AT1G32350 AT3G07020 AT1G01550 AT2G35840 AT5G56500 AT1G21910 AT1G70580 AT1G25550 AT1G05340 AT4G34120 AT4G32940 AT1G07180 AT4G20110 AT3G01550 AT2G15620 AT3G22160 AT4G35090 AT1G51950 AT4G29520 AT4G37640 AT2G30250 AT2G46170 AT1G20350 AT1G76240 AT1G48920 AT3G27690 AT4G37430 AT1G77640 AT1G30620 AT3G48850 AT5G07340…
GO:0042440	0.81		2	P pigment metabolism	0	AT1G75040 AT4G32770
GO:0006351	0.8		21	P transcription, DNA-dependent	0.03	AT4G22950 AT3G50060 AT5G45750 AT4G01720 AT5G46350 AT3G23250 AT5G64810 AT4G35040 AT2G40750 AT2G30250 AT3G16100 AT3G15060 AT4G23810 AT1G21910 AT2G25000 AT1G42990 AT5G47140 AT2G38470 AT2G40340 AT1G77640 AT1G13260
GO:0006512	0.8		8	P ubiquitin cycle	0.01	AT1G56450 AT5G20000 AT1G66160 AT5G67340 AT2G23140 AT5G56150 AT4G29040 AT4G38100
GO:0008287	0.8		1	C protein serine/threonine phosphatase complex	0	AT3G11410
GO:0006813	0.8		1	P potassium ion transport	0	AT1G30270
GO:0009057	0.8		8	P macromolecule catabolism	0.01	AT5G20000 AT2G41110 AT4G29040 AT4G38100 AT1G56450 AT2G36580 AT5G56150 AT2G32290
GO:0016881	0.79		5	F acid-amino acid ligase activity	0.01	AT2G42360 AT1G66160 AT5G67340 AT2G23140 AT5G56150
GO:0004721	0.79		4	F phosphoprotein phosphatase activity	0.01	AT2G16430 AT3G09960 AT3G11410 AT4G28400
GO:0019941	0.79		5	P modification-dependent protein catabolism	0.01	AT1G56450 AT5G20000 AT5G56150 AT4G29040 AT4G38100
GO:0006511	0.79		5	P ubiquitin-dependent protein catabolism	0.01	AT1G56450 AT5G20000 AT5G56150 AT4G29040 AT4G38100
GO:0043632	0.79		5	P modification-dependent macromolecule catabolism	0.01	AT1G56450 AT5G20000 AT5G56150 AT4G29040 AT4G38100
GO:0009552	0.79		2	P gamete generation (sensu Magnoliophyta)	0	AT4G13890 AT4G05440
GO:0016810	0.78		2	F hydrolase activity, acting on carbon-nitrogen (but not peptide) bonds	0	AT3G44300 AT5G22300
GO:0008047	0.78		1	F enzyme activator activity	0	AT1G70490
GO:0007276	0.78		2	P gametogenesis	0	AT4G13890 AT4G05440
GO:0005198	0.78		11	F structural molecule activity	0.01	AT1G21310 AT4G13340 AT3G02560 AT3G57490 AT2G43150 AT3G04770 AT1G51270 AT3G47370 AT3G51880 AT4G04020 AT3G02190
GO:0051603	0.78		5	P proteolysis during cellular protein catabolism	0.01	AT1G56450 AT5G20000 AT5G56150 AT4G29040 AT4G38100
GO:0044257	0.78		5	P cellular protein catabolism	0.01	AT1G56450 AT5G20000 AT5G56150 AT4G29040 AT4G38100
GO:0048193	0.78		1	P Golgi vesicle transport	0	AT1G62020
GO:0010015	0.77		1	P root morphogenesis	0	AT4G29040
GO:0019867	0.77		1	C outer membrane	0	AT5G53280
GO:0009058	0.77		52	P biosynthesis	0.07	AT1G19440 AT1G58440 AT3G15350 AT1G34130 AT1G55020 AT2G20370 AT4G22590 AT2G30770 AT3G02560 AT3G44300 AT5G24150 AT3G05630 AT4G23850 AT2G35840 AT3G24503 AT5G15650 AT2G13810 AT3G02190 AT4G32770 AT4G03550 AT1G12990 AT1G67980 AT5G18480 AT3G57020 AT3G28340 AT1G76090 AT5G20960 AT1G09500 AT3G27540 AT1G72680 AT5G38830 AT3G51440 AT3G26830 AT4G11280 AT1G33030 AT5G57550 AT1G69410 AT3G21500 AT5G47880 AT3G57490…
GO:0016049	0.77		3	P cell growth	0	AT1G69490 AT2G20370 AT3G49120
GO:0008509	0.77		2	F anion transporter activity	0	AT3G45060 AT5G50200
GO:0044446	0.76		34	C intracellular organelle part	0.05	AT5G42020 AT4G05020 AT2G20370 AT1G32350 AT1G30900 AT4G40030 AT5G53280 AT4G32770 AT1G62020 AT4G40040 AT4G38100 AT5G54640 AT1G07180 AT1G09080 AT1G79450 AT4G20110 AT2G38170 AT3G51880 AT4G03320 AT3G51860 AT4G37640 AT2G22500 AT2G28520 AT1G20350 AT3G27690 AT1G48920 AT5G06310 AT4G31480 AT3G48850 AT4G28390 AT1G72750 AT3G47370 AT2G30620 AT4G04020
GO:0044422	0.76		34	C organelle part	0.05	AT5G42020 AT4G05020 AT2G20370 AT1G32350 AT1G30900 AT4G40030 AT5G53280 AT4G32770 AT1G62020 AT4G40040 AT4G38100 AT5G54640 AT1G07180 AT1G09080 AT1G79450 AT4G20110 AT2G38170 AT3G51880 AT4G03320 AT3G51860 AT4G37640 AT2G22500 AT2G28520 AT1G20350 AT3G27690 AT1G48920 AT5G06310 AT4G31480 AT3G48850 AT4G28390 AT1G72750 AT3G47370 AT2G30620 AT4G04020
GO:0003700	0.76		35	F transcription factor activity	0.05	AT3G50060 AT4G01720 AT3G23250 AT2G40750 AT5G50915 AT3G04060 AT1G21910 AT2G25000 AT1G42990 AT5G47140 AT1G25550 AT1G34180 AT3G46090 AT2G43000 AT1G69490 AT3G51880 AT1G51700 AT4G22950 AT1G02220 AT2G28160 AT5G46350 AT4G35040 AT1G51950 AT5G64810 AT2G30250 AT4G23810 AT3G46080 AT3G54810 AT2G38470 AT1G77640 AT2G40340 AT5G18270 AT5G45420 AT1G78600 AT1G13260
GO:0009755	0.75		4	P hormone-mediated signaling	0.01	AT3G11410 AT3G45640 AT2G17290 AT5G52300
GO:0000041	0.75		1	P transition metal ion transport	0	AT3G46900
GO:0005739	0.75		21	C mitochondrion	0.03	AT2G15620 AT4G05020 AT1G74360 AT1G02930 AT4G35090 AT1G17290 AT1G32350 AT2G22500 AT5G56500 AT1G73260 AT3G22370 AT1G20350 AT2G29720 AT4G05590 AT3G48850 AT5G43780 AT3G48000 AT1G07180 AT4G28390 AT1G72750 AT1G61870
GO:0008361	0.74		3	P regulation of cell size	0	AT1G69490 AT2G20370 AT3G49120
GO:0009739	0.74		2	P response to gibberellic acid stimulus	0	AT3G50060 AT1G22690
GO:0050791	0.74		38	P regulation of physiological process	0.05	AT3G50060 AT5G45750 AT4G01720 AT3G23250 AT2G30770 AT2G40750 AT5G50915 AT3G16100 AT5G15650 AT1G21910 AT1G42990 AT2G25000 AT5G47140 AT1G25550 AT3G46090 AT3G52400 AT3G26830 AT4G11280 AT1G51700 AT4G22950 AT2G28160 AT5G46350 AT5G64810 AT4G35040 AT2G30250 AT3G15060 AT4G23810 AT2G17290 AT3G46080 AT2G38470 AT2G40340 AT1G77640 AT5G45420 AT3G11410 AT1G78600 AT1G13260 AT4G04020 AT1G75040
GO:0015980	0.74		3	P energy derivation by oxidation of organic compounds	0	AT2G36580 AT3G22370 AT4G22590
GO:0019222	0.74		34	P regulation of metabolism	0.05	AT3G50060 AT5G45750 AT4G01720 AT3G23250 AT2G30770 AT2G40750 AT5G50915 AT3G16100 AT5G15650 AT1G21910 AT2G25000 AT1G42990 AT5G47140 AT1G25550 AT3G46090 AT3G26830 AT1G51700 AT4G22950 AT2G28160 AT5G46350 AT4G35040 AT5G64810 AT2G30250 AT4G23810 AT3G15060 AT3G46080 AT2G38470 AT2G40340 AT1G77640 AT5G45420 AT1G78600 AT1G13260 AT4G04020 AT1G75040
GO:0006520	0.73		6	P amino acid metabolism	0.01	AT4G13890 AT5G38830 AT1G01480 AT3G47340 AT1G17290 AT4G11280
GO:0009813	0.73		1	P flavonoid biosynthesis	0	AT1G75040
GO:0009308	0.73		7	P amine metabolism	0.01	AT2G17720 AT4G13890 AT5G38830 AT1G01480 AT3G47340 AT1G17290 AT4G11280
GO:0051244	0.72		36	P regulation of cellular physiological process	0.05	AT3G50060 AT5G45750 AT4G01720 AT3G23250 AT2G40750 AT5G50915 AT3G16100 AT5G15650 AT1G21910 AT2G25000 AT1G42990 AT5G47140 AT1G25550 AT3G46090 AT3G52400 AT4G11280 AT1G51700 AT4G22950 AT2G28160 AT5G46350 AT4G35040 AT5G64810 AT2G30250 AT3G15060 AT2G17290 AT4G23810 AT3G46080 AT2G38470 AT2G40340 AT1G77640 AT5G45420 AT3G11410 AT1G78600 AT1G13260 AT4G04020 AT1G75040
GO:0044249	0.72		45	P cellular biosynthesis	0.06	AT3G15350 AT1G34130 AT1G55020 AT2G20370 AT4G22590 AT2G30770 AT3G02560 AT3G44300 AT4G23850 AT2G35840 AT3G24503 AT5G15650 AT3G02190 AT4G32770 AT4G03550 AT1G12990 AT1G67980 AT5G18480 AT3G57020 AT3G28340 AT5G20960 AT1G09500 AT3G27540 AT1G72680 AT5G38830 AT3G51440 AT3G26830 AT4G11280 AT1G33030 AT5G57550 AT1G69410 AT3G21500 AT5G47880 AT3G57490 AT5G20830 AT3G04770 AT2G15390 AT1G01480 AT2G33590 AT4G39210…
GO:0006633	0.72		2	P fatty acid biosynthesis	0	AT4G23850 AT1G55020
GO:0003779	0.72		1	F actin binding	0	AT2G31200
GO:0050789	0.72		41	P regulation of biological process	0.05	AT3G50060 AT5G45750 AT4G01720 AT3G23250 AT2G30770 AT2G40750 AT5G50915 AT1G71950 AT3G16100 AT3G45640 AT5G15650 AT1G21910 AT1G42990 AT2G25000 AT5G47140 AT1G25550 AT3G46090 AT4G13350 AT3G52400 AT3G26830 AT4G11280 AT1G51700 AT4G22950 AT2G28160 AT5G46350 AT5G64810 AT4G35040 AT2G30250 AT3G15060 AT4G23810 AT2G17290 AT3G46080 AT2G38470 AT2G40340 AT1G77640 AT5G45420 AT3G11410 AT1G78600 AT1G13260 AT4G04020…
GO:0050794	0.71		36	P regulation of cellular process	0.05	AT3G50060 AT5G45750 AT4G01720 AT3G23250 AT2G40750 AT5G50915 AT3G16100 AT5G15650 AT1G21910 AT2G25000 AT1G42990 AT5G47140 AT1G25550 AT3G46090 AT3G52400 AT4G11280 AT1G51700 AT4G22950 AT2G28160 AT5G46350 AT4G35040 AT5G64810 AT2G30250 AT3G15060 AT2G17290 AT4G23810 AT3G46080 AT2G38470 AT2G40340 AT1G77640 AT5G45420 AT3G11410 AT1G78600 AT1G13260 AT4G04020 AT1G75040
GO:0010016	0.71		2	P shoot morphogenesis	0	AT4G29040 AT4G03550
GO:0006913	0.71		1	P nucleocytoplasmic transport	0	AT5G20010
GO:0031323	0.71		32	P regulation of cellular metabolism	0.04	AT3G50060 AT5G45750 AT4G01720 AT3G23250 AT2G40750 AT5G50915 AT3G16100 AT5G15650 AT1G21910 AT2G25000 AT1G42990 AT5G47140 AT1G25550 AT3G46090 AT1G51700 AT4G22950 AT2G28160 AT5G46350 AT4G35040 AT5G64810 AT2G30250 AT4G23810 AT3G15060 AT3G46080 AT2G38470 AT1G77640 AT2G40340 AT5G45420 AT1G78600 AT1G13260 AT4G04020 AT1G75040
GO:0003677	0.7		42	F DNA binding	0.06	AT3G50060 AT4G01720 AT3G23250 AT2G40750 AT5G50915 AT4G15248 AT3G04060 AT5G15650 AT4G40030 AT1G21910 AT1G42990 AT2G25000 AT5G47140 AT1G25550 AT4G40040 AT1G34180 AT5G54640 AT3G46090 AT2G43000 AT1G69490 AT3G51880 AT1G51700 AT4G22950 AT2G28160 AT1G02220 AT5G46350 AT5G64810 AT4G35040 AT1G51950 AT2G30250 AT4G23810 AT3G46080 AT5G06310 AT3G54810 AT2G38470 AT2G40340 AT1G77640 AT5G18270 AT5G45420 AT1G78600…
GO:0017038	0.69		1	P protein import	0	AT5G20010
GO:0046467	0.69		1	P membrane lipid biosynthesis	0	AT3G05630
GO:0006096	0.69		1	P glycolysis	0	AT2G36580
GO:0030528	0.69		35	F transcription regulator activity	0.05	AT3G50060 AT4G01720 AT3G23250 AT2G40750 AT5G50915 AT3G04060 AT1G21910 AT2G25000 AT1G42990 AT5G47140 AT1G25550 AT1G34180 AT3G46090 AT2G43000 AT1G69490 AT3G51880 AT1G51700 AT4G22950 AT1G02220 AT2G28160 AT5G46350 AT4G35040 AT1G51950 AT5G64810 AT2G30250 AT4G23810 AT3G46080 AT3G54810 AT2G38470 AT1G77640 AT2G40340 AT5G18270 AT5G45420 AT1G78600 AT1G13260
GO:0009826	0.69		2	P unidimensional cell growth	0	AT2G20370 AT3G49120
GO:0045449	0.69		30	P regulation of transcription	0.04	AT4G22950 AT3G50060 AT2G28160 AT5G45750 AT4G01720 AT5G46350 AT3G23250 AT5G64810 AT4G35040 AT2G40750 AT5G50915 AT2G30250 AT3G16100 AT3G15060 AT4G23810 AT5G15650 AT1G21910 AT2G25000 AT1G42990 AT5G47140 AT3G46080 AT1G25550 AT2G38470 AT2G40340 AT1G77640 AT3G46090 AT5G45420 AT1G78600 AT1G13260 AT1G51700
GO:0019219	0.68		30	P regulation of nucleobase, nucleoside, nucleotide and nucleic acid metabolism	0.04	AT4G22950 AT3G50060 AT2G28160 AT5G45750 AT4G01720 AT5G46350 AT3G23250 AT5G64810 AT4G35040 AT2G40750 AT5G50915 AT2G30250 AT3G16100 AT3G15060 AT4G23810 AT5G15650 AT1G21910 AT2G25000 AT1G42990 AT5G47140 AT3G46080 AT1G25550 AT2G38470 AT2G40340 AT1G77640 AT3G46090 AT5G45420 AT1G78600 AT1G13260 AT1G51700
GO:0016874	0.68		7	F ligase activity	0.01	AT2G42360 AT5G38830 AT1G66160 AT5G67340 AT3G47340 AT2G23140 AT5G56150
GO:0006644	0.67		1	P phospholipid metabolism	0	AT3G05630
GO:0009639	0.67		2	P response to red or far red light	0	AT5G15960 AT2G37970
GO:0043039	0.67		1	P tRNA aminoacylation	0	AT5G38830
GO:0009536	0.67		44	C plastid	0.06	AT4G22590 AT5G56050 AT5G42380 AT3G07020 AT1G01550 AT5G11650 AT3G22370 AT2G13810 AT5G53280 AT4G32770 AT1G58280 AT3G19680 AT3G48020 AT4G15530 AT4G17840 AT1G05340 AT4G34120 AT2G35980 AT4G38100 AT1G62180 AT1G79450 AT1G61800 AT3G01550 AT4G03320 AT4G35985 AT5G39520 AT3G22160 AT2G27660 AT3G50770 AT5G48657 AT5G50350 AT5G56250 AT3G27690 AT1G76240 AT1G69790 AT1G73740 AT2G41410 AT5G43780 AT4G28390 AT4G34240…
GO:0009110	0.67		1	P vitamin biosynthesis	0	AT4G32770
GO:0006418	0.67		1	P tRNA aminoacylation for protein translation	0	AT5G38830
GO:0009812	0.67		1	P flavonoid metabolism	0	AT1G75040
GO:0043038	0.67		1	P amino acid activation	0	AT5G38830
GO:0009793	0.66		6	P embryonic development (sensu Magnoliophyta)	0.01	AT2G44060 AT1G21390 AT1G52690 AT3G54420 AT5G45800 AT5G06760
GO:0009966	0.66		1	P regulation of signal transduction	0	AT3G11410
GO:0004185	0.66		1	F serine carboxypeptidase activity	0	AT3G12230
GO:0006350	0.65		30	P transcription	0.04	AT4G22950 AT3G50060 AT2G28160 AT5G45750 AT4G01720 AT5G46350 AT3G23250 AT5G64810 AT4G35040 AT2G40750 AT5G50915 AT2G30250 AT3G16100 AT3G15060 AT4G23810 AT5G15650 AT1G21910 AT2G25000 AT1G42990 AT5G47140 AT3G46080 AT1G25550 AT2G38470 AT2G40340 AT1G77640 AT3G46090 AT5G45420 AT1G78600 AT1G13260 AT1G51700
GO:0009507	0.65		40	C chloroplast	0.05	AT4G22590 AT5G56050 AT5G42380 AT3G07020 AT1G01550 AT5G11650 AT2G13810 AT5G53280 AT4G32770 AT1G58280 AT3G19680 AT3G48020 AT4G15530 AT4G17840 AT1G05340 AT4G34120 AT2G35980 AT4G38100 AT1G62180 AT1G79450 AT1G61800 AT3G01550 AT4G03320 AT4G35985 AT3G22160 AT5G39520 AT2G27660 AT3G50770 AT5G48657 AT5G50350 AT5G56250 AT3G27690 AT1G76240 AT1G69790 AT1G73740 AT2G41410 AT5G43780 AT2G30550 AT4G04020 AT1G66090
GO:0009241	0.64		1	P polyisoprenoid biosynthesis	0	AT3G21500
GO:0016114	0.64		1	P terpenoid biosynthesis	0	AT3G21500
GO:0000003	0.64		9	P reproduction	0.01	AT2G44060 AT5G45800 AT5G06760 AT4G13890 AT1G21390 AT3G54420 AT1G52690 AT4G05440 AT3G04080
GO:0044265	0.64		6	P cellular macromolecule catabolism	0.01	AT2G36580 AT1G56450 AT5G20000 AT5G56150 AT4G29040 AT4G38100
GO:0046246	0.63		1	P terpene biosynthesis	0	AT3G21500
GO:0005634	0.63		40	C nucleus	0.05	AT3G50060 AT1G51660 AT4G01720 AT1G02920 AT4G29040 AT3G23250 AT2G40750 AT5G50915 AT2G35840 AT4G40030 AT1G21910 AT1G30270 AT1G42990 AT2G25000 AT5G47140 AT5G20000 AT1G25550 AT4G40040 AT5G54640 AT4G09000 AT1G69490 AT4G22950 AT2G28160 AT5G46350 AT5G64810 AT4G35040 AT1G51950 AT2G30250 AT5G25440 AT4G23810 AT1G48920 AT5G45550 AT5G06310 AT3G54810 AT2G38470 AT2G40340 AT1G77640 AT3G23600 AT2G30620 AT1G13260
GO:0048367	0.63		3	P shoot development	0	AT1G13260 AT4G29040 AT4G03550
GO:0050876	0.63		1	P reproductive physiological process	0	AT3G04080
GO:0016835	0.63		2	F carbon-oxygen lyase activity	0	AT5G22300 AT3G52720
GO:0004812	0.62		1	F aminoacyl-tRNA ligase activity	0	AT5G38830
GO:0008234	0.62		3	F cysteine-type peptidase activity	0	AT4G32940 AT3G49340 AT4G01610
GO:0004180	0.62		1	F carboxypeptidase activity	0	AT3G12230
GO:0016875	0.62		1	F ligase activity, forming carbon-oxygen bonds	0	AT5G38830
GO:0006820	0.62		1	P anion transport	0	AT5G50200
GO:0016876	0.62		1	F ligase activity, forming aminoacyl-tRNA and related compounds	0	AT5G38830
GO:0004712	0.62		1	F protein threonine/tyrosine kinase activity	0	AT1G51660
GO:0006778	0.61		1	P porphyrin metabolism	0	AT4G32770
GO:0000902	0.61		3	P cellular morphogenesis	0	AT1G69490 AT2G20370 AT3G49120
GO:0043234	0.61		25	C protein complex	0.03	AT2G23140 AT4G29040 AT1G56450 AT1G30900 AT3G57490 AT5G67340 AT1G64350 AT4G40030 AT1G20350 AT3G02190 AT4G03550 AT3G27690 AT5G20000 AT1G71840 AT1G66160 AT5G20010 AT4G40040 AT5G54640 AT3G29400 AT5G61010 AT3G11410 AT4G20110 AT1G72750 AT3G47370 AT2G30620
GO:0048316	0.61		6	P seed development	0.01	AT2G44060 AT1G21390 AT1G52690 AT3G54420 AT5G45800 AT5G06760
GO:0006720	0.61		2	P isoprenoid metabolism	0	AT3G21500 AT4G32770
GO:0003676	0.6		49	F nucleic acid binding	0.07	AT3G50060 AT4G01720 AT1G10590 AT3G23250 AT2G40750 AT5G50915 AT4G15248 AT3G04060 AT5G15650 AT4G40030 AT1G21910 AT1G42990 AT2G25000 AT5G47140 AT1G25550 AT4G40040 AT1G34180 AT5G54640 AT3G46090 AT4G17720 AT2G43000 AT1G69490 AT3G51880 AT1G51700 AT4G22950 AT2G28160 AT1G02220 AT4G38710 AT5G46350 AT1G69410 AT5G64810 AT1G51950 AT4G35040 AT5G47880 AT2G30250 AT4G23810 AT3G46080 AT5G06310 AT1G48920 AT3G54810…
GO:0004091	0.6		2	F carboxylesterase activity	0	AT5G55050 AT4G19420
GO:0048608	0.6		6	P reproductive structure development	0.01	AT2G44060 AT1G21390 AT1G52690 AT3G54420 AT5G45800 AT5G06760
GO:0015979	0.59		2	P photosynthesis	0	AT3G27690 AT4G04020
GO:0044434	0.58		7	C chloroplast part	0.01	AT4G03320 AT3G27690 AT1G79450 AT4G04020 AT4G38100 AT5G53280 AT4G32770
GO:0009657	0.58		1	P plastid organization and biogenesis	0	AT5G53280
GO:0030234	0.58		4	F enzyme regulator activity	0.01	AT1G70490 AT1G73260 AT5G47550 AT4G16500
GO:0004857	0.57		2	F enzyme inhibitor activity	0	AT1G73260 AT5G47550
GO:0008380	0.57		1	P RNA splicing	0	AT4G18930
GO:0031072	0.57		2	F heat shock protein binding	0	AT3G57340 AT5G03160
GO:0019684	0.56		1	P photosynthesis, light reaction	0	AT4G04020
GO:0050662	0.56		1	F coenzyme binding	0	AT2G04450
GO:0019953	0.56		2	P sexual reproduction	0	AT4G13890 AT4G05440
GO:0045454	0.56		1	P cell redox homeostasis	0	AT4G08930
GO:0050793	0.56		2	P regulation of development	0	AT4G22950 AT1G13260
GO:0009059	0.55		23	P macromolecule biosynthesis	0.03	AT3G15350 AT1G34130 AT2G20370 AT4G22590 AT1G69410 AT3G02560 AT5G47880 AT2G35840 AT3G57490 AT5G20830 AT5G15650 AT3G04770 AT3G02190 AT4G03550 AT1G12990 AT5G18480 AT3G28340 AT4G39210 AT3G13920 AT1G30620 AT3G27540 AT5G38830 AT3G47370
GO:0016053	0.54		2	P organic acid biosynthesis	0	AT4G23850 AT1G55020
GO:0046394	0.54		2	P carboxylic acid biosynthesis	0	AT4G23850 AT1G55020
GO:0031977	0.52		1	C thylakoid lumen	0	AT1G79450
GO:0009543	0.52		1	C thylakoid lumen (sensu Viridiplantae)	0	AT1G79450
GO:0009887	0.52		2	P organ morphogenesis	0	AT4G29040 AT4G03550
GO:0031978	0.52		1	C plastid thylakoid lumen	0	AT1G79450
GO:0006139	0.51		38	P nucleobase, nucleoside, nucleotide and nucleic acid metabolism	0.05	AT3G50060 AT5G45750 AT4G01720 AT3G23250 AT2G40750 AT5G50915 AT3G16100 AT5G15650 AT4G40030 AT1G21910 AT2G25000 AT1G42990 AT5G47140 AT1G25550 AT4G40040 AT3G46090 AT5G38830 AT3G51880 AT1G51700 AT4G22950 AT2G28160 AT5G46350 AT5G64810 AT4G35040 AT2G30250 AT3G15060 AT4G23810 AT3G46080 AT1G48920 AT2G38470 AT2G40340 AT4G18930 AT1G77640 AT1G30620 AT5G45420 AT1G78600 AT2G30620 AT1G13260
GO:0000160	0.51		1	P two-component signal transduction system (phosphorelay)	0	AT3G45640
GO:0046148	0.51		1	P pigment biosynthesis	0	AT1G75040
GO:0044435	0.5		7	C plastid part	0.01	AT4G03320 AT3G27690 AT1G79450 AT4G04020 AT4G38100 AT5G53280 AT4G32770
GO:0009909	0.5		1	P regulation of flower development	0	AT1G13260
GO:0006643	0.5		1	P membrane lipid metabolism	0	AT3G05630
GO:0008237	0.5		1	F metallopeptidase activity	0	AT1G24140
GO:0043228	0.49		11	C non-membrane-bound organelle	0.01	AT5G06310 AT1G48920 AT5G08120 AT4G40040 AT5G54640 AT3G57490 AT4G40030 AT3G47370 AT3G51880 AT2G30620 AT3G02190
GO:0009653	0.49		5	P morphogenesis	0.01	AT1G69490 AT2G20370 AT3G49120 AT4G29040 AT4G03550
GO:0043232	0.49		11	C intracellular non-membrane-bound organelle	0.01	AT5G06310 AT1G48920 AT5G08120 AT4G40040 AT5G54640 AT3G57490 AT4G40030 AT3G47370 AT3G51880 AT2G30620 AT3G02190
GO:0003735	0.47		5	F structural constituent of ribosome	0.01	AT3G02560 AT3G57490 AT3G47370 AT3G04770 AT3G02190
GO:0009534	0.46		4	C thylakoid (sensu Viridiplantae)	0.01	AT3G27690 AT1G79450 AT4G04020 AT4G38100
GO:0004518	0.46		2	F nuclease activity	0	AT3G56170 AT5G61390
GO:0031984	0.46		4	C organelle subcompartment	0.01	AT3G27690 AT1G79450 AT4G04020 AT4G38100
GO:0006996	0.46		7	P organelle organization and biogenesis	0.01	AT5G06310 AT1G48920 AT4G40030 AT4G40040 AT3G51880 AT2G30620 AT5G53280
GO:0031976	0.46		4	C plastid thylakoid	0.01	AT3G27690 AT1G79450 AT4G04020 AT4G38100
GO:0006007	0.46		1	P glucose catabolism	0	AT2G36580
GO:0008092	0.45		1	F cytoskeletal protein binding	0	AT2G31200
GO:0044271	0.45		2	P nitrogen compound biosynthesis	0	AT3G57020 AT3G51440
GO:0046365	0.45		1	P monosaccharide catabolism	0	AT2G36580
GO:0019320	0.45		1	P hexose catabolism	0	AT2G36580
GO:0046164	0.44		1	P alcohol catabolism	0	AT2G36580
GO:0006006	0.44		1	P glucose metabolism	0	AT2G36580
GO:0044436	0.43		4	C thylakoid part	0.01	AT3G27690 AT1G79450 AT4G04020 AT4G38100
GO:0009579	0.42		4	C thylakoid	0.01	AT3G27690 AT1G79450 AT4G04020 AT4G38100
GO:0016072	0.42		1	P rRNA metabolism	0	AT1G48920
GO:0006766	0.42		1	P vitamin metabolism	0	AT4G32770
GO:0016853	0.41		2	F isomerase activity	0	AT4G25900 AT1G30620
GO:0009535	0.41		3	C thylakoid membrane (sensu Viridiplantae)	0	AT3G27690 AT4G04020 AT4G38100
GO:0008299	0.4		1	P isoprenoid biosynthesis	0	AT3G21500
GO:0042651	0.39		3	C thylakoid membrane	0	AT3G27690 AT4G04020 AT4G38100
GO:0031974	0.39		4	C membrane-enclosed lumen	0.01	AT1G48920 AT5G42020 AT1G09080 AT1G79450
GO:0043233	0.39		4	C organelle lumen	0.01	AT1G48920 AT5G42020 AT1G09080 AT1G79450
GO:0006259	0.37		4	P DNA metabolism	0.01	AT4G40030 AT4G40040 AT3G51880 AT2G30620
GO:0008026	0.37		1	F ATP-dependent helicase activity	0	AT3G13920
GO:0009908	0.37		2	P flower development	0	AT1G69490 AT1G13260
GO:0016563	0.37		1	F transcriptional activator activity	0	AT4G23810
GO:0016052	0.36		1	P carbohydrate catabolism	0	AT2G36580
GO:0048513	0.36		2	P organ development	0	AT4G29040 AT4G03550
GO:0009791	0.36		3	P post-embryonic development	0	AT3G54810 AT1G69490 AT1G13260
GO:0044275	0.36		1	P cellular carbohydrate catabolism	0	AT2G36580
GO:0006092	0.35		1	P main pathways of carbohydrate metabolism	0	AT2G36580
GO:0006396	0.33		2	P RNA processing	0	AT1G48920 AT4G18930
GO:0006412	0.33		12	P protein biosynthesis	0.02	AT1G12990 AT1G34130 AT3G13920 AT1G69410 AT3G02560 AT5G47880 AT3G27540 AT3G57490 AT5G38830 AT3G04770 AT3G47370 AT3G02190
GO:0042254	0.32		1	P ribosome biogenesis and assembly	0	AT1G48920
GO:0005840	0.32		3	C ribosome	0	AT3G57490 AT3G47370 AT3G02190
GO:0007028	0.32		1	P cytoplasm organization and biogenesis	0	AT1G48920
GO:0051186	0.3		2	P cofactor metabolism	0	AT4G32770 AT4G39640
GO:0015630	0.29		1	C microtubule cytoskeleton	0	AT5G08120
GO:0016070	0.27		3	P RNA metabolism	0	AT1G48920 AT5G38830 AT4G18930
GO:0004386	0.24		1	F helicase activity	0	AT3G13920
GO:0005730	0.24		1	C nucleolus	0	AT1G48920
GO:0030529	0.22		3	C ribonucleoprotein complex	0	AT3G57490 AT3G47370 AT3G02190
GO:0006732	0.22		1	P coenzyme metabolism	0	AT4G39640
GO:0044428	0.2		2	C nuclear part	0	AT5G06310 AT1G48920
GO:0005856	0.2		1	C cytoskeleton	0	AT5G08120
GO:0043037	0.17		4	P translation	0.01	AT5G47880 AT5G38830 AT3G13920 AT1G69410
GO:0031981	0.15		1	C nuclear lumen	0	AT1G48920
Vandepoele K, Quimbaya M, Casneuf T, De Veylder L, Van de Peer Y. 2009. Unraveling transcriptional control in Arabidopsis using cis-regulatory elements and coexpression networks. Plant Physiology 150: 535–546.

## Sheet: GO-term HaRxL106 NT ind.
GO-term analysis of genes induced in the HaRxL106-expressing line compared to Col-0 under non-treated conditions using AtCOECiS (Vandepoele et al., 2009)
GO term	enrichment fold	p-value	number of matching genes	description	AtCOECiS score
GO:0044435	6.13	2.107e-22	45	C plastid part	0.11	AT5G45680 AT1G74970 AT3G27850 AT4G14870 AT5G22640 AT4G23890 AT2G04030 AT2G05100 AT2G21970 AT1G74880 AT2G36145 AT4G09020 AT2G20260 AT1G77490 AT2G44650 AT5G08410 AT4G05180 AT3G63490 AT5G52780 AT3G04260 AT1G12250 AT5G13410 AT3G16950 AT1G75690 AT2G28900 AT1G03600 AT3G44890 AT1G67080 AT4G22240 AT5G02120 AT5G02160 AT2G44920 AT3G14110 AT5G52920 AT4G20360 ATCG00750 AT2G42540 AT2G24020 AT3G27830 AT2G47400…
GO:0009536	2.81	3.26696e-21	97	C plastid	0.25	AT2G17300 AT5G45680 AT5G11550 AT4G26370 AT5G22640 AT4G23890 AT2G37220 AT2G05100 AT3G29320 AT2G36145 AT2G33180 AT5G02020 AT1G01080 AT3G19490 AT5G14910 AT1G06570 AT3G29185 AT4G09020 AT3G63170 AT1G15500 AT1G16720 AT4G05180 AT3G63490 AT2G30100 AT3G16950 AT1G75690 AT5G15530 AT2G28900 AT3G53460 AT3G10420 AT4G37510 AT1G03600 AT1G67080 AT5G57850 AT1G23400 AT5G21920 AT5G02160 AT2G14247 AT1G76080 AT3G14110…
GO:0044444	2.12	2.75014e-19	137	C cytoplasmic part	0.35	AT5G11550 AT5G22640 AT1G78630 AT2G37220 AT1G64510 AT3G27160 AT2G05990 AT3G29320 AT2G36145 AT2G33180 AT1G01080 AT3G19490 AT2G24090 AT5G14910 AT1G06570 AT3G29185 AT3G63170 AT1G15500 AT1G16720 AT3G16950 AT1G75690 AT5G15530 AT2G28900 AT3G53460 AT3G10420 AT1G03600 AT5G57850 AT5G21920 AT2G14247 AT3G14110 AT3G56090 AT1G11860 AT1G10760 AT2G42540 AT4G34030 AT1G48520 AT5G35360 AT1G79850 AT2G29630 AT1G74970…
GO:0005737	2.06	2.75474e-19	144	C cytoplasm	0.37	AT5G11550 AT5G22640 AT1G78630 AT2G37220 AT1G64510 AT2G29450 AT3G27160 AT2G05990 AT3G29320 AT2G36145 AT2G33180 AT3G58680 AT1G01080 AT3G19490 AT2G24090 AT5G14910 AT1G06570 AT3G29185 AT3G63170 AT1G15500 AT1G16720 AT5G15970 AT3G16950 AT1G75690 AT5G15530 AT2G28900 AT3G53460 AT3G10420 AT1G03600 AT2G41430 AT5G57850 AT5G21920 AT2G14247 AT3G14110 AT3G56090 AT1G11860 AT1G10760 AT2G42540 AT4G34030 AT1G48520…
GO:0009266	7.76	1.59857e-17	29	P response to temperature stimulus	0.07	AT2G28900 AT2G21660 AT5G51440 AT3G24500 AT2G19310 AT5G20630 AT5G58070 AT3G05880 AT2G42530 AT3G05890 AT2G37220 AT2G04030 AT4G25480 AT1G22770 AT3G53990 AT3G29320 AT2G15970 AT5G16820 AT1G10760 AT2G42540 AT1G74310 AT3G22840 AT5G52310 AT3G12580 AT1G17870 AT2G33800 AT1G20440 AT5G15970 AT2G33380
GO:0009628	3.07	1.95788e-17	71	P response to abiotic stimulus	0.18	AT5G51440 AT1G71695 AT2G37220 AT4G25480 AT2G29450 AT3G29320 AT4G34000 AT3G58680 AT1G74310 AT1G18710 AT1G01620 AT3G22840 AT5G15970 AT3G58070 AT5G14920 AT2G28900 AT1G01520 AT1G67080 AT2G19310 AT2G41430 AT1G22770 AT2G21620 AT3G53990 AT3G14110 AT5G44110 AT3G56090 AT2G36830 AT1G10760 AT2G42540 AT5G52310 AT2G38750 AT1G20440 AT1G51680 AT5G15230 AT4G21960 AT3G24500 AT5G11260 AT5G20630 AT3G05880 AT2G04160…
GO:0009507	2.67	2.55469e-17	86	C chloroplast	0.22	AT2G17300 AT5G45680 AT5G11550 AT4G26370 AT5G22640 AT4G23890 AT2G37220 AT2G05100 AT2G36145 AT2G33180 AT5G02020 AT1G01080 AT3G19490 AT5G14910 AT1G06570 AT3G29185 AT4G09020 AT1G16720 AT4G05180 AT3G63490 AT2G30100 AT3G16950 AT1G75690 AT5G15530 AT3G53460 AT3G10420 AT4G37510 AT1G03600 AT1G67080 AT5G57850 AT1G23400 AT5G21920 AT5G02160 AT2G14247 AT1G76080 AT3G14110 AT3G56090 AT5G53450 AT2G42540 AT2G24020…
GO:0006950	3.68	3.52898e-17	56	P response to stress	0.14	AT1G51680 AT5G51440 AT4G21960 AT3G24500 AT2G38870 AT5G20630 AT1G71695 AT3G05880 AT1G49980 AT3G05890 AT2G37220 AT2G04030 AT4G25480 AT2G29450 AT4G35770 AT3G29320 AT2G15970 AT4G34000 AT1G74310 AT1G18710 AT1G01620 AT3G22840 AT3G12580 AT1G77490 AT1G17870 AT2G33800 AT5G15970 AT4G32150 AT2G28900 AT1G01520 AT2G21660 AT2G19310 AT5G58070 AT3G62550 AT2G41430 AT1G06180 AT2G42530 AT3G21240 AT1G22770 AT2G21620…
GO:0044434	5.7	4.44919e-17	36	C chloroplast part	0.09	AT5G45680 AT3G27850 AT4G14870 AT5G22640 AT4G23890 AT2G04030 AT2G05100 AT2G21970 AT1G74880 AT2G36145 AT2G20260 AT4G09020 AT1G77490 AT2G44650 AT4G05180 AT3G63490 AT5G52780 AT1G12250 AT5G13410 AT3G16950 AT1G75690 AT1G03600 AT1G67080 AT4G22240 AT5G02120 AT5G02160 AT2G44920 AT3G14110 AT5G52920 AT4G20360 AT2G42540 AT3G27830 AT2G24020 AT2G47400 AT1G07320 AT3G22960
GO:0044436	6.16	2.53114e-15	30	C thylakoid part	0.08	AT5G45680 AT1G03600 AT4G22240 AT1G67080 AT3G27850 AT4G14870 AT5G22640 AT4G23890 AT5G02120 AT2G01918 AT5G02160 AT2G44920 AT2G05100 AT3G14110 AT2G21970 AT1G74880 AT4G20360 AT2G36145 AT2G24020 AT3G27830 AT2G20260 AT1G77490 AT5G08410 AT1G07320 AT4G05180 AT3G63490 AT5G52780 AT1G12250 AT5G13410 AT1G75690
GO:0009535	6.93	3.62253e-15	27	C thylakoid membrane (sensu Viridiplantae)	0.07	AT1G03600 AT4G22240 AT1G67080 AT3G27850 AT4G14870 AT5G22640 AT4G23890 AT5G02120 AT5G02160 AT2G44920 AT2G05100 AT3G14110 AT2G21970 AT1G74880 AT4G20360 AT2G36145 AT2G24020 AT3G27830 AT2G20260 AT1G77490 AT1G07320 AT4G05180 AT3G63490 AT5G52780 AT1G12250 AT5G13410 AT1G75690
GO:0009579	5.97	5.95124e-15	30	C thylakoid	0.08	AT5G45680 AT1G03600 AT4G22240 AT1G67080 AT3G27850 AT4G14870 AT5G22640 AT4G23890 AT5G02120 AT2G01918 AT5G02160 AT2G44920 AT2G05100 AT3G14110 AT2G21970 AT1G74880 AT4G20360 AT2G36145 AT2G24020 AT3G27830 AT2G20260 AT1G77490 AT5G08410 AT1G07320 AT4G05180 AT3G63490 AT5G52780 AT1G12250 AT5G13410 AT1G75690
GO:0042651	6.73	7.42706e-15	27	C thylakoid membrane	0.07	AT1G03600 AT4G22240 AT1G67080 AT3G27850 AT4G14870 AT5G22640 AT4G23890 AT5G02120 AT5G02160 AT2G44920 AT2G05100 AT3G14110 AT2G21970 AT1G74880 AT4G20360 AT2G36145 AT2G24020 AT3G27830 AT2G20260 AT1G77490 AT1G07320 AT4G05180 AT3G63490 AT5G52780 AT1G12250 AT5G13410 AT1G75690
GO:0043226	1.73	1.18228e-14	163	C organelle	0.41	AT5G11550 AT5G22640 AT1G78630 AT2G37220 AT1G64510 AT3G27160 AT3G29320 AT2G36145 AT2G33180 AT3G58680 AT1G01080 AT3G19490 AT2G24090 AT5G14910 AT1G06570 AT3G29185 AT3G63170 AT1G15500 AT1G16720 AT5G15970 AT3G16950 AT1G75690 AT5G15530 AT2G28900 AT3G53460 AT3G10420 AT1G03600 AT5G57850 AT5G21920 AT1G22770 AT2G14247 AT3G14110 AT3G56090 AT1G11860 AT1G10760 AT2G42540 AT4G34030 AT3G54990 AT1G48520 AT5G35360…
GO:0043229	1.73	1.18228e-14	163	C intracellular organelle	0.41	AT5G11550 AT5G22640 AT1G78630 AT2G37220 AT1G64510 AT3G27160 AT3G29320 AT2G36145 AT2G33180 AT3G58680 AT1G01080 AT3G19490 AT2G24090 AT5G14910 AT1G06570 AT3G29185 AT3G63170 AT1G15500 AT1G16720 AT5G15970 AT3G16950 AT1G75690 AT5G15530 AT2G28900 AT3G53460 AT3G10420 AT1G03600 AT5G57850 AT5G21920 AT1G22770 AT2G14247 AT3G14110 AT3G56090 AT1G11860 AT1G10760 AT2G42540 AT4G34030 AT3G54990 AT1G48520 AT5G35360…
GO:0009534	6.17	2.15325e-14	28	C thylakoid (sensu Viridiplantae)	0.07	AT5G45680 AT1G03600 AT4G22240 AT1G67080 AT3G27850 AT4G14870 AT5G22640 AT4G23890 AT5G02120 AT5G02160 AT2G44920 AT2G05100 AT3G14110 AT2G21970 AT1G74880 AT4G20360 AT2G36145 AT2G24020 AT3G27830 AT2G20260 AT1G77490 AT1G07320 AT4G05180 AT3G63490 AT5G52780 AT1G12250 AT5G13410 AT1G75690
GO:0031976	6.17	2.15325e-14	28	C plastid thylakoid	0.07	AT5G45680 AT1G03600 AT4G22240 AT1G67080 AT3G27850 AT4G14870 AT5G22640 AT4G23890 AT5G02120 AT5G02160 AT2G44920 AT2G05100 AT3G14110 AT2G21970 AT1G74880 AT4G20360 AT2G36145 AT2G24020 AT3G27830 AT2G20260 AT1G77490 AT1G07320 AT4G05180 AT3G63490 AT5G52780 AT1G12250 AT5G13410 AT1G75690
GO:0031984	6.13	2.52186e-14	28	C organelle subcompartment	0.07	AT5G45680 AT1G03600 AT4G22240 AT1G67080 AT3G27850 AT4G14870 AT5G22640 AT4G23890 AT5G02120 AT5G02160 AT2G44920 AT2G05100 AT3G14110 AT2G21970 AT1G74880 AT4G20360 AT2G36145 AT2G24020 AT3G27830 AT2G20260 AT1G77490 AT1G07320 AT4G05180 AT3G63490 AT5G52780 AT1G12250 AT5G13410 AT1G75690
GO:0044424	1.67	3.29477e-14	172	C intracellular part	0.44	AT5G11550 AT5G22640 AT1G78630 AT2G37220 AT1G64510 AT2G29450 AT3G27160 AT2G05990 AT3G29320 AT2G36145 AT2G33180 AT3G58680 AT1G01080 AT3G19490 AT2G24090 AT5G14910 AT1G06570 AT3G29185 AT3G63170 AT1G15500 AT1G16720 AT5G15970 AT3G16950 AT1G75690 AT5G15530 AT2G28900 AT3G53460 AT3G10420 AT1G03600 AT2G41430 AT5G57850 AT1G21780 AT5G21920 AT1G22770 AT2G14247 AT3G14110 AT3G56090 AT1G11860 AT1G10760 AT2G42540…
GO:0005622	1.62	1.34537e-13	177	C intracellular	0.45	AT5G11550 AT5G22640 AT1G78630 AT2G37220 AT1G64510 AT2G29450 AT3G27160 AT2G05990 AT3G29320 AT2G36145 AT2G33180 AT3G58680 AT1G01080 AT3G19490 AT2G24090 AT5G14910 AT1G06570 AT3G29185 AT3G63170 AT1G15500 AT1G16720 AT5G15970 AT3G16950 AT1G75690 AT5G15530 AT2G28900 AT3G53460 AT3G10420 AT1G03600 AT2G41430 AT5G57850 AT1G21780 AT5G21920 AT1G22770 AT2G14247 AT3G14110 AT3G56090 AT1G11860 AT1G10760 AT2G42540…
GO:0009409	8.56	2.70288e-13	20	P response to cold	0.05	AT2G28900 AT2G21660 AT5G20630 AT5G58070 AT3G05880 AT2G42530 AT3G05890 AT2G37220 AT4G25480 AT1G22770 AT3G53990 AT2G15970 AT1G10760 AT2G42540 AT3G22840 AT5G52310 AT2G33800 AT1G20440 AT5G15970 AT2G33380
GO:0050896	2.31	1.11508e-12	80	P response to stimulus	0.2	AT4G23670 AT5G51440 AT1G71695 AT1G49980 AT2G37220 AT4G25480 AT2G29450 AT3G29320 AT4G23680 AT4G34000 AT3G58680 AT1G74310 AT1G18710 AT1G01620 AT3G22840 AT5G15970 AT3G58070 AT5G14920 AT2G28900 AT1G01520 AT1G67080 AT2G19310 AT3G62550 AT2G41430 AT1G22770 AT2G21620 AT3G53990 AT3G14110 AT5G44110 AT3G56090 AT4G37980 AT2G36830 AT1G10760 AT2G42540 AT5G52310 AT3G20820 AT2G38750 AT1G20440 AT1G51680 AT5G15230…
GO:0005840	5.22	8.66064e-12	26	C ribosome	0.07	AT2G33450 AT1G29070 AT1G74970 AT3G44890 AT5G65220 AT3G27850 AT2G43030 AT1G78630 AT1G64510 AT3G54210 AT2G38140 AT5G47190 AT5G24490 AT3G27160 AT1G48350 ATCG00750 AT3G27830 AT2G24090 AT1G05190 AT3G25920 AT1G07320 AT3G63490 ATCG00780 AT2G33800 AT1G79850 AT3G13120
GO:0003735	4.82	2.09835e-11	27	F structural constituent of ribosome	0.07	AT2G33450 AT1G29070 AT4G01310 AT1G74970 AT3G44890 AT5G65220 AT3G27850 AT2G43030 AT1G78630 AT1G64510 AT3G54210 AT2G38140 AT5G47190 AT5G24490 AT3G27160 AT1G48350 ATCG00750 AT3G27830 AT2G24090 AT1G05190 AT3G25920 AT1G07320 AT3G63490 ATCG00780 AT2G33800 AT1G79850 AT3G13120
GO:0009532	8.42	2.24728e-11	17	C plastid stroma	0.04	AT1G74970 AT3G44890 AT3G27850 AT2G04030 AT5G52920 ATCG00750 AT2G42540 AT3G27830 AT3G25920 AT2G47400 AT2G44650 AT1G07320 ATCG00780 AT3G22960 AT1G79850 AT3G04260 AT3G16950
GO:0044446	2.55	2.31539e-11	60	C intracellular organelle part	0.15	AT5G45680 AT2G35387 AT1G74970 AT3G24500 AT3G27850 AT4G14870 AT5G22640 AT4G23890 AT3G43210 AT2G04030 AT2G05100 AT2G21970 AT1G74880 AT2G36145 AT3G63480 AT3G58680 AT4G09020 AT2G20260 AT1G77490 AT2G44650 AT1G05190 AT5G08410 AT4G05180 AT3G63490 AT5G09230 AT5G52780 AT3G04260 AT1G12250 AT4G32150 AT5G13410 AT3G16950 AT1G75690 AT2G28900 AT1G03600 AT3G44890 AT4G22240 AT1G67080 AT5G02120 AT2G01918 AT1G22770…
GO:0044422	2.55	2.31539e-11	60	C organelle part	0.15	AT5G45680 AT2G35387 AT1G74970 AT3G24500 AT3G27850 AT4G14870 AT5G22640 AT4G23890 AT3G43210 AT2G04030 AT2G05100 AT2G21970 AT1G74880 AT2G36145 AT3G63480 AT3G58680 AT4G09020 AT2G20260 AT1G77490 AT2G44650 AT1G05190 AT5G08410 AT4G05180 AT3G63490 AT5G09230 AT5G52780 AT3G04260 AT1G12250 AT4G32150 AT5G13410 AT3G16950 AT1G75690 AT2G28900 AT1G03600 AT3G44890 AT4G22240 AT1G67080 AT5G02120 AT2G01918 AT1G22770…
GO:0043231	1.65	4.33353e-11	145	C intracellular membrane-bound organelle	0.37	AT5G11550 AT5G22640 AT2G37220 AT3G29320 AT2G36145 AT2G33180 AT3G58680 AT1G01080 AT3G19490 AT5G14910 AT1G06570 AT3G29185 AT3G63170 AT1G15500 AT1G16720 AT5G15970 AT3G16950 AT1G75690 AT5G15530 AT2G28900 AT3G53460 AT3G10420 AT1G03600 AT5G57850 AT5G21920 AT1G22770 AT2G14247 AT3G14110 AT3G56090 AT1G11860 AT1G10760 AT2G42540 AT4G34030 AT3G54990 AT1G48520 AT5G35360 AT5G10980 AT1G79850 AT4G14540 AT2G35387…
GO:0043227	1.65	4.38727e-11	145	C membrane-bound organelle	0.37	AT5G11550 AT5G22640 AT2G37220 AT3G29320 AT2G36145 AT2G33180 AT3G58680 AT1G01080 AT3G19490 AT5G14910 AT1G06570 AT3G29185 AT3G63170 AT1G15500 AT1G16720 AT5G15970 AT3G16950 AT1G75690 AT5G15530 AT2G28900 AT3G53460 AT3G10420 AT1G03600 AT5G57850 AT5G21920 AT1G22770 AT2G14247 AT3G14110 AT3G56090 AT1G11860 AT1G10760 AT2G42540 AT4G34030 AT3G54990 AT1G48520 AT5G35360 AT5G10980 AT1G79850 AT4G14540 AT2G35387…
GO:0005198	3.92	5.25076e-10	29	F structural molecule activity	0.07	AT5G14920 AT2G33450 AT1G29070 AT4G01310 AT1G74970 AT3G44890 AT5G65220 AT4G22240 AT3G27850 AT2G43030 AT1G78630 AT1G64510 AT3G54210 AT2G38140 AT5G47190 AT5G24490 AT3G27160 AT1G48350 ATCG00750 AT3G27830 AT2G24090 AT1G05190 AT3G25920 AT1G07320 AT3G63490 ATCG00780 AT2G33800 AT1G79850 AT3G13120
GO:0009414	8.35	1.47286e-09	14	P response to water deprivation	0.04	AT2G15970 AT3G29320 AT3G24500 AT2G37170 AT4G34000 AT1G01620 AT5G52310 AT2G41430 AT4G25480 AT4G39090 AT2G21620 AT5G15970 AT1G20440 AT2G33380
GO:0009415	7.82	3.53754e-09	14	P response to water	0.04	AT2G15970 AT3G29320 AT3G24500 AT2G37170 AT4G34000 AT1G01620 AT5G52310 AT2G41430 AT4G25480 AT4G39090 AT2G21620 AT5G15970 AT1G20440 AT2G33380
GO:0030529	3.8	4.00342e-09	27	C ribonucleoprotein complex	0.07	AT2G33450 AT1G29070 AT2G35387 AT1G74970 AT3G44890 AT5G65220 AT3G27850 AT2G43030 AT1G78630 AT1G64510 AT3G54210 AT2G38140 AT5G47190 AT5G24490 AT3G27160 AT1G48350 ATCG00750 AT3G27830 AT2G24090 AT3G25920 AT1G05190 AT1G07320 AT3G63490 ATCG00780 AT2G33800 AT1G79850 AT3G13120
GO:0009547	14.96	6.81502e-09	9	C plastid ribosome	0.02	AT1G74970 AT3G44890 AT3G27850 ATCG00750 AT3G27830 AT3G25920 AT1G07320 ATCG00780 AT1G79850
GO:0043228	2.9	3.46783e-08	34	C non-membrane-bound organelle	0.09	AT2G35387 AT1G74970 AT3G24500 AT3G27850 AT3G43210 AT1G78630 AT1G64510 AT3G54210 AT2G38140 AT5G24490 AT3G27160 AT1G48350 AT3G63480 AT3G58680 AT2G24090 AT1G05190 AT3G63490 AT2G33800 AT3G04260 AT1G29070 AT2G33450 AT3G44890 AT5G65220 AT2G43030 AT5G47190 AT5G27670 ATCG00750 AT3G27830 AT3G25920 AT1G07320 ATCG00780 AT5G10980 AT1G79850 AT3G13120
GO:0043232	2.9	3.46783e-08	34	C intracellular non-membrane-bound organelle	0.09	AT2G35387 AT1G74970 AT3G24500 AT3G27850 AT3G43210 AT1G78630 AT1G64510 AT3G54210 AT2G38140 AT5G24490 AT3G27160 AT1G48350 AT3G63480 AT3G58680 AT2G24090 AT1G05190 AT3G63490 AT2G33800 AT3G04260 AT1G29070 AT2G33450 AT3G44890 AT5G65220 AT2G43030 AT5G47190 AT5G27670 ATCG00750 AT3G27830 AT3G25920 AT1G07320 ATCG00780 AT5G10980 AT1G79850 AT3G13120
GO:0000313	11.02	1.1377e-07	9	C organellar ribosome	0.02	AT1G74970 AT3G44890 AT3G27850 ATCG00750 AT3G27830 AT3G25920 AT1G07320 ATCG00780 AT1G79850
GO:0042221	2.49	1.25269e-07	40	P response to chemical stimulus	0.1	AT5G15230 AT4G21960 AT3G24500 AT1G71695 AT3G05880 AT2G04160 AT2G04030 AT2G29450 AT3G28860 AT1G18075 AT1G62380 AT4G35770 AT2G15970 AT4G34000 AT3G58680 AT1G74310 AT1G18710 AT3G12580 AT1G77490 AT5G16600 AT1G17870 AT5G15970 AT3G58070 AT2G28900 AT5G14920 AT2G19310 AT1G06180 AT1G22770 AT5G18100 AT2G37630 AT3G14110 AT3G56090 AT3G59220 AT2G36830 AT5G52310 AT2G38750 AT1G20440 AT1G05560 AT2G46830 AT2G33380
GO:0031090	2.95	1.66059e-07	30	C organelle membrane	0.08	AT2G28900 AT1G03600 AT4G22240 AT1G67080 AT3G27850 AT4G14870 AT5G22640 AT4G23890 AT5G02120 AT5G02160 AT2G44920 AT2G05100 AT3G14110 AT2G21970 AT1G74880 AT2G36830 AT4G20360 AT2G36145 AT2G24020 AT3G27830 AT2G20260 AT1G77490 AT1G07320 AT4G05180 AT3G63490 AT5G52780 AT1G12250 AT4G32150 AT5G13410 AT1G75690
GO:0006970	5.31	1.8327e-07	15	P response to osmotic stress	0.04	AT2G37630 AT1G01520 AT4G34000 AT2G42540 AT3G05880 AT1G18710 AT1G06180 AT5G52310 AT2G38750 AT4G39090 AT5G15970 AT1G20440 AT4G32150 AT2G46830 AT2G33380
GO:0009416	4.11	2.57628e-07	19	P response to light stimulus	0.05	AT1G51680 AT1G67080 AT2G19310 AT5G11260 AT4G14690 AT5G02120 AT2G41430 AT3G21240 AT2G04030 AT3G28860 AT1G22770 AT5G44110 AT5G05690 AT3G59220 AT1G74310 AT2G42540 AT3G12580 AT1G17870 AT5G03240
GO:0009314	4.03	3.41423e-07	19	P response to radiation	0.05	AT1G51680 AT1G67080 AT2G19310 AT5G11260 AT4G14690 AT5G02120 AT2G41430 AT3G21240 AT2G04030 AT3G28860 AT1G22770 AT5G44110 AT5G05690 AT3G59220 AT1G74310 AT2G42540 AT3G12580 AT1G17870 AT5G03240
GO:0043234	2.08	2.8513e-06	45	C protein complex	0.11	AT2G35387 AT1G74970 AT3G27850 AT5G12110 AT3G43210 AT1G78630 AT1G64510 AT5G02430 AT3G54210 AT2G38140 AT2G05100 AT5G24490 AT3G27160 AT2G05990 AT1G48350 AT3G63480 AT2G24090 AT2G20260 AT1G05190 AT5G08410 AT4G05180 AT3G63490 AT5G09230 AT2G33800 AT2G33450 AT1G29070 AT1G03600 AT3G44890 AT1G67080 AT5G65220 AT2G43030 AT2G01918 AT1G21780 AT5G47190 AT5G63810 AT5G27670 ATCG00750 AT3G27830 AT3G25920 AT1G07320…
GO:0009737	4.57	2.87004e-06	14	P response to abscisic acid stimulus	0.04	AT2G15970 AT3G24500 AT3G59220 AT4G34000 AT3G05880 AT1G06180 AT5G52310 AT5G16600 AT2G38750 AT1G18075 AT5G15970 AT1G20440 AT2G46830 AT2G33380
GO:0000315	14.44	2.99132e-06	6	C organellar large ribosomal subunit	0.02	AT3G25920 AT1G07320 ATCG00780 AT3G44890 AT3G27850 AT3G27830
GO:0009644	11.32	1.32897e-05	6	P response to high light intensity	0.02	AT1G17870 AT2G19310 AT1G74310 AT5G02120 AT3G12580 AT2G41430
GO:0016052	6.16	1.64383e-05	9	P carbohydrate catabolism	0.02	AT5G52920 AT4G04040 AT2G36460 AT1G10760 AT5G58330 AT4G09020 AT3G22960 AT5G26570 AT4G15210
GO:0044275	6.16	1.64383e-05	9	P cellular carbohydrate catabolism	0.02	AT5G52920 AT4G04040 AT2G36460 AT1G10760 AT5G58330 AT4G09020 AT3G22960 AT5G26570 AT4G15210
GO:0009719	2.33	2.55565e-05	29	P response to endogenous stimulus	0.07	AT5G14920 AT2G28900 AT5G15230 AT3G24500 AT3G05880 AT1G06180 AT2G04160 AT1G49980 AT3G28860 AT1G18075 AT1G62380 AT4G35770 AT2G15970 AT2G37630 AT2G36830 AT3G59220 AT4G34000 AT3G58680 AT1G18710 AT5G52310 AT5G16600 AT5G24850 AT2G38750 AT1G05560 AT1G20440 AT5G15970 AT2G46830 AT3G58070 AT2G33380
GO:0009725	2.6	3.46327e-05	23	P response to hormone stimulus	0.06	AT5G14920 AT5G15230 AT3G24500 AT3G05880 AT1G06180 AT2G04160 AT3G28860 AT1G18075 AT1G62380 AT2G15970 AT2G37630 AT2G36830 AT3G59220 AT3G58680 AT4G34000 AT5G52310 AT5G16600 AT2G38750 AT1G20440 AT5G15970 AT2G46830 AT3G58070 AT2G33380
GO:0006979	4.17	3.62509e-05	12	P response to oxidative stress	0.03	AT3G14110 AT4G21960 AT2G19310 AT1G74310 AT1G71695 AT3G12580 AT1G77490 AT1G17870 AT2G29450 AT1G22770 AT5G18100 AT4G35770
GO:0005982	12.93	3.66309e-05	5	P starch metabolism	0.01	AT4G09020 AT2G36390 AT1G10760 AT5G26570 AT4G15210
GO:0000302	9.52	3.70836e-05	6	P response to reactive oxygen species	0.02	AT3G14110 AT1G17870 AT1G22770 AT2G19310 AT1G74310 AT3G12580
GO:0009651	4.41	4.53858e-05	11	P response to salt stress	0.03	AT2G37630 AT1G01520 AT4G34000 AT3G05880 AT1G18710 AT1G06180 AT5G52310 AT4G39090 AT4G32150 AT2G46830 AT2G33380
GO:0015934	7.08	5.90266e-05	7	C large ribosomal subunit	0.02	AT1G05190 AT3G25920 AT1G07320 ATCG00780 AT3G44890 AT3G27850 AT3G27830
GO:0009642	8.55	6.91653e-05	6	P response to light intensity	0.02	AT1G17870 AT2G19310 AT1G74310 AT5G02120 AT3G12580 AT2G41430
GO:0009411	8.38	7.76559e-05	6	P response to UV	0.02	AT3G21240 AT1G51680 AT3G28860 AT5G05690 AT5G11260 AT5G03240
GO:0006800	3.82	8.29336e-05	12	P oxygen and reactive oxygen species metabolism	0.03	AT3G14110 AT4G21960 AT2G19310 AT1G74310 AT1G71695 AT3G12580 AT1G77490 AT1G17870 AT2G29450 AT1G22770 AT5G18100 AT4G35770
GO:0042542	10.91	8.61525e-05	5	P response to hydrogen peroxide	0.01	AT1G17870 AT1G22770 AT2G19310 AT1G74310 AT3G12580
GO:0007623	10.58	0.00010035	5	P circadian rhythm	0.01	AT2G21660 AT5G15850 AT3G04910 AT1G22770 AT2G46830
GO:0048511	10.58	0.00010035	5	P rhythmic process	0.01	AT2G21660 AT5G15850 AT3G04910 AT1G22770 AT2G46830
GO:0009408	5.53	0.000104701	8	P response to heat	0.02	AT5G16820 AT5G51440 AT3G24500 AT2G19310 AT1G74310 AT3G12580 AT1G17870 AT2G04030
GO:0009570	6.43	0.000109782	7	C chloroplast stroma	0.02	AT2G44650 AT2G47400 AT2G04030 AT5G52920 AT3G22960 AT2G42540 AT3G16950
GO:0031977	5.98	0.000503917	6	C thylakoid lumen	0.02	AT5G45680 AT4G05180 AT1G03600 AT2G44920 AT1G12250 AT5G13410
GO:0009543	5.98	0.000503917	6	C thylakoid lumen (sensu Viridiplantae)	0.02	AT5G45680 AT4G05180 AT1G03600 AT2G44920 AT1G12250 AT5G13410
GO:0031978	5.98	0.000503917	6	C plastid thylakoid lumen	0.02	AT5G45680 AT4G05180 AT1G03600 AT2G44920 AT1G12250 AT5G13410
GO:0009739	4.94	0.000564562	7	P response to gibberellic acid stimulus	0.02	AT5G14920 AT2G37630 AT5G15230 AT2G36830 AT2G46830 AT1G06180 AT3G58070
GO:0042254	4.29	0.00130029	7	P ribosome biogenesis and assembly	0.02	AT3G27160 AT1G48350 AT1G29070 AT1G64510 AT3G44890 AT5G65220 AT5G47190
GO:0007028	4.29	0.00130029	7	P cytoplasm organization and biogenesis	0.02	AT3G27160 AT1G48350 AT1G29070 AT1G64510 AT3G44890 AT5G65220 AT5G47190
GO:0005372	7.55	0.00188582	4	F water transporter activity	0.01	AT2G36830 AT2G37170 AT4G35100 AT1G01620
GO:0015250	7.55	0.00188582	4	F water channel activity	0.01	AT2G36830 AT2G37170 AT4G35100 AT1G01620
GO:0015935	6.98	0.00252307	4	C small ribosomal subunit	0.01	AT1G74970 AT1G79850 ATCG00750 AT3G13120
GO:0009611	3.05	0.00302718	9	P response to wounding	0.02	AT2G37630 AT2G28900 AT1G51680 AT2G38870 AT1G18710 AT1G06180 AT3G21240 AT2G46830 AT4G35770
GO:0005975	1.96	0.00352755	20	P carbohydrate metabolism	0.05	AT3G59480 AT3G58750 AT2G36460 AT5G58330 AT1G60590 AT5G26570 AT1G48100 AT5G57655 AT4G04040 AT5G52920 AT5G63810 AT1G10760 AT4G09020 AT1G02850 AT1G09350 AT5G18670 AT2G36390 AT3G22960 AT3G13750 AT4G15210
GO:0006092	4.03	0.00388822	6	P main pathways of carbohydrate metabolism	0.02	AT3G58750 AT5G52920 AT4G04040 AT2G36460 AT3G22960 AT5G58330
GO:0009639	3.84	0.00489039	6	P response to red or far red light	0.02	AT2G04030 AT5G44110 AT3G28860 AT5G11260 AT2G42540 AT4G14690
GO:0044262	2.29	0.00500627	13	P cellular carbohydrate metabolism	0.03	AT3G59480 AT3G58750 AT5G52920 AT4G04040 AT2G36460 AT1G10760 AT5G58330 AT4G09020 AT1G09350 AT2G36390 AT3G22960 AT5G26570 AT4G15210
GO:0009605	2.48	0.00540903	11	P response to external stimulus	0.03	AT2G37630 AT2G15970 AT2G28900 AT1G51680 AT2G38870 AT1G18710 AT1G06180 AT3G21240 AT3G28860 AT2G46830 AT4G35770
GO:0006007	4.36	0.00587721	5	P glucose catabolism	0.01	AT5G52920 AT4G04040 AT2G36460 AT3G22960 AT5G58330
GO:0010224	8.05	0.00594079	3	P response to UV-B	0.01	AT5G05690 AT5G11260 AT5G03240
GO:0006412	1.62	0.00605927	31	P protein biosynthesis	0.08	AT2G33450 AT1G29070 AT4G01310 AT1G74970 AT3G44890 AT5G65220 AT3G27850 AT5G12110 AT2G43030 AT1G78630 AT1G64510 AT3G54210 AT2G38140 AT5G47190 AT5G24490 AT3G27160 AT1G48350 AT4G20360 ATCG00750 AT3G27830 AT2G24090 AT1G05190 AT3G25920 AT1G48520 AT1G16720 AT1G07320 AT3G63490 ATCG00780 AT2G33800 AT1G79850 AT3G13120
GO:0046365	4.31	0.00619193	5	P monosaccharide catabolism	0.01	AT5G52920 AT4G04040 AT2G36460 AT3G22960 AT5G58330
GO:0019320	4.31	0.00619193	5	P hexose catabolism	0.01	AT5G52920 AT4G04040 AT2G36460 AT3G22960 AT5G58330
GO:0009056	2.03	0.00624508	16	P catabolism	0.04	AT3G58750 AT5G52920 AT4G04040 AT1G11860 AT2G36460 AT1G10760 AT5G58330 AT4G09020 AT4G34030 AT2G29450 AT4G36410 AT5G18670 AT3G22960 AT5G26570 AT5G03240 AT4G15210
GO:0051707	2.14	0.00650699	14	P response to other organism	0.04	AT2G37630 AT2G28900 AT1G51680 AT4G37980 AT2G38870 AT1G10760 AT1G18710 AT5G13740 AT1G06180 AT3G12580 AT2G41430 AT3G21240 AT2G46830 AT4G35770
GO:0030076	7.76	0.00661328	3	C light-harvesting complex	0.01	AT5G08410 AT1G67080 AT2G05100
[truncated: 591 more rows]

[truncated: 8 more sheets: GO-term HaRxL106 mock ind., GO-term HaRxL106 Pst ind., GO-term rcd1 NT repr., GO-term rcd1 mock repr., GO-term rcd1 Pst repr., GO-term rcd1 NT ind., GO-term rcd1 mock ind., GO-term rcd1 Pst ind.]
