# Supplementary material for: Arabidopsis downy mildew effector HaRxL106 suppresses plant immunity by binding to RADICAL‐INDUCED CELL DEATH1
Source: New Phytol. 2018 Aug 29;220(1):232–48. doi: 10.1111/nph.15277 (PMC6175486; doi:10.1111/nph.15277)
Supplement: Supplementary file 5 — Table S12 Effect of different 6(5H)‐phenanthridinone concentrations on the thermal stability of the Arabidopsis thaliana RCD1 and Homo sapiens PARP1 PARP domains as determined by thermal shift assays and monitored in three independent experiments [file NPH-220-232-s005.xlsx]

## Sheet: title
New Phytologist Supporting Information Table S12
Article title: Arabidopsis Downy Mildew effector HaRxL106 suppresses plant immunity by binding to RADICAL-INDUCED CELL DEATH1
Authors: Lennart Wirthmueller, Shuta Asai, Ghanasyam Rallapalli, Jan Sklenar, Georgina Fabro, Dae Sung Kim, Ruth Lintermann, Pinja Jaspers, Michael Wrzaczek, Jaakko Kangasjärvi, Daniel MacLean, Frank L. H. Menke, Mark J. Banfield and Jonathan D. G. Jones
Article acceptance date: 09 May 2018

## Sheet: exp1
	Table S12. Effect of different 6(5H)-phenanthridinone concentrations on the thermal stability of the Arabidopsis thaliana RCD1 and Homo sapiens PARP1 PARP domains as determined by thermal shift assays and monitored in three independent experiments.
	RCD1 PARP domain																																												HsPARP1 PARP domain
	Temperature	B2	B3	B4	ctrl	B5	B6	B7	0 mM 6(5H)-phe	B8	B9	B10	2 mM 6(5H)-phe	C2	C3	C4	200 μM 6(5H)-phe	C5	C6	C7	20 μM 6(5H)-phe	C8	C9	C10	2 μM 6(5H)-phe	D2	D3	D4	200 nM 6(5H)-phe	D5	D6	D7	20 nM 6(5H)-phe	D8	D9	D10	2 nM 6(5H)-phe	E2	E3	E4	ctrl	E5	E6	E7	Temperature	0 mM 6(5H)-phe	B8	B9	B10
	25	9.31472	9.87426	9.30423	9.49773	37.0426	41.1363	54.4142	44.1977	190.359	50.7867	1.70477	80.9502	101.106	90.0484	83.2316	91.462	110.679	113.475	133.61	119.255	166.323	137.65	140.1	148.024	176.264	129.315	170.355	158.645	124.534	144.272	132.578	133.795	82.2932	160.21	111.868	118.124	8.49102	140.028	202.524	117.015	30.6463	22.9331	35.9179	25	29.8324	10.804	-1.88836	128.246
	25.5	20.1819	21.3942	20.1592	20.5784	80.259	89.1286	117.897	95.7617	412.445	110.038	3.69366	175.392	219.063	195.105	180.335	198.168	239.804	245.864	289.489	258.386	360.367	298.242	303.549	320.719	381.906	280.182	369.102	343.73	269.823	312.59	287.251	289.888	178.302	347.122	242.381	255.935	18.3972	303.395	438.803	253.532	66.4003	49.6885	77.8221	25.5	64.637	23.4086	-4.09145	277.867
	26	18.6294	19.7485	18.6085	18.9955	74.0852	82.2725	108.828	88.3954	380.718	101.573	3.40953	161.9	202.212	180.097	166.463	182.924	221.358	226.951	267.221	238.51	332.646	275.3	280.199	296.049	352.529	258.63	340.71	317.289	249.067	288.545	265.155	267.589	164.586	320.421	223.737	236.248	16.982	280.057	405.049	234.029	61.2925	45.8663	71.8358	26	59.6649	21.608	-3.77672	256.493
	26.5	18.6294	19.7485	18.6085	18.9955	74.0852	82.2725	108.828	88.3954	380.718	101.573	3.40953	161.9	202.212	180.097	166.463	182.924	221.358	226.951	267.221	238.51	332.646	275.3	280.199	296.049	352.529	258.63	340.71	317.289	249.067	288.545	265.155	267.589	164.586	320.421	223.737	236.248	16.982	280.057	405.049	234.029	61.2925	45.8663	71.8358	26.5	59.6649	21.608	-3.77672	256.493
	27	18.6294	19.7485	18.6085	18.9955	74.0852	82.2725	108.828	88.3954	380.718	101.573	3.40953	161.9	202.212	180.097	166.463	182.924	221.358	226.951	267.221	238.51	332.646	275.3	280.199	296.049	352.529	258.63	340.71	317.289	249.067	288.545	265.155	267.589	164.586	320.421	223.737	236.248	16.982	280.057	405.049	234.029	61.2925	45.8663	71.8358	27	59.6649	21.608	-3.77672	256.493
	27.5	18.5264	19.7019	18.5364	18.9216	74.2398	82.2696	109.346	88.6185	382.62	102.561	4.42734	163.203	203.444	180.933	166.526	183.634	221.598	226.771	271.149	239.839	333.746	275.546	279.888	296.393	354.086	257.804	340.313	317.401	251.347	288.801	265.452	268.534	164.041	321.09	224.197	236.442	17.1118	284.085	405.171	235.456	61.3896	45.7471	71.8356	27.5	59.6574	21.3762	-3.56178	267.177
	28	18.9992	19.7572	18.8603	19.2055	73.1143	81.9761	105.95	87.0135	370.887	95.3194	-2.72934	154.492	195.663	175.487	165.938	179.029	219.702	227.339	246.623	231.221	326.382	272.957	281.234	293.524	343.259	262.452	341.704	315.805	235.243	285.961	262.643	261.282	166.966	316.919	220.562	234.816	16.1421	257.932	402.823	225.632	60.6391	46.4271	71.8138	28	59.6266	22.232	-5.2532	199.921
	28.5	21.1264	21.6359	20.3138	21.0254	72.1647	83.7416	100.79	85.5653	347.459	89.6352	-10.0004	142.365	181.316	166.66	166.134	171.37	218.663	231.745	196.998	215.802	315.714	275.855	287.792	293.12	330.634	274.241	351.757	318.878	217.838	289.269	263.826	256.978	175.464	307.709	218.84	234.004	15.4943	214.992	410.311	213.599	60.2731	48.0654	71.7114	28.5	60.0166	27.5447	-6.61322	75.7004
	29	24.6392	25.4926	23.3306	24.4875	73.5981	88.6222	99.1731	87.1311	332.402	98.3533	-7.48776	141.089	175.566	164.701	169.698	169.988	225.018	246.319	187.486	219.608	317.795	290.754	302.103	303.551	338.368	292.643	374.713	335.241	235.668	309.852	280.14	275.22	190.782	310.179	230.371	243.777	17.0585	206.127	433.442	218.876	61.8932	50.7138	73.4328	29	62.0132	42.5211	1.5488	11.33
	29.5	29.3356	29.9034	27.8029	29.014	76.2057	94.4798	99.5062	90.0639	324.407	117.553	3.58585	148.515	174.84	170.061	176.207	173.703	239.293	268.627	212.712	240.211	329.743	311.103	319.878	320.241	356.626	318.475	410.552	361.885	269.873	339.865	304.075	304.604	208.337	324.112	249.569	260.672	19.4612	219.501	459.764	232.909	64.7488	54.084	77.5109	29.5	65.4479	64.9793	18.6349	-10.3351
	30	34.7152	35.3148	32.2584	34.0961	79.2112	99.5755	101.051	93.2792	318.827	141.294	17.0393	159.053	178.225	176.483	179.942	178.217	254.604	290.633	238.37	261.202	344.297	332.202	335.169	337.222	373.234	343.564	447.335	388.044	301.562	366.372	329.225	332.386	224.413	344.432	270.268	279.704	20.8397	242.57	486.528	249.979	66.7581	57.2806	80.2855	30	68.108	86.775	36.6154	-0.277435
	30.5	39.7729	39.6739	35.7036	38.3835	80.4466	102.14	101.203	94.5966	316.566	163.155	24.8309	168.184	181.195	179.145	179.59	179.976	264.723	307.067	260.921	277.57	354.218	351.361	344.023	349.867	383.852	359.493	475.96	406.435	325.66	387.238	352.033	354.977	238.369	364.471	292.899	298.58	21.2615	265.966	511.805	266.344	66.8654	59.2613	80.1058	30.5	68.7442	102.903	53.5829	23.7803
	31	41.8735	40.8071	37.7414	40.1407	78.2015	101.039	98.173	92.471	313.534	175.862	29.5268	172.974	178.453	178.42	178.068	178.314	271.196	315.425	280.03	288.884	359.223	362.078	346.43	355.91	385.873	364.162	495.18	415.072	341.191	403.491	376.34	373.674	248.969	379.618	309.268	312.618	18.4462	283.313	533.642	278.467	64.6018	58.1897	77.9091	31	66.9002	112.728	66.0722	43.433
	31.5	40.8825	39.3397	37.1806	39.1343	71.3049	94.2631	89.9047	85.1576	298.495	172.159	29.4223	166.692	172.483	170.417	172.938	171.946	270.511	310.087	288.283	289.627	354.388	356.131	340.271	350.264	367.325	356.231	498.948	407.501	337.622	402.408	389.871	376.634	246.695	378.503	306.736	310.645	10.7475	287.461	545.896	281.368	58.6615	53.2725	71.9424	31.5	61.2921	110.983	65.8405	52.0776
	32	37.6312	36.4059	34.2488	36.0953	59.9529	82.9012	76.5948	73.1496	271.18	155.622	18.698	148.5	162.951	152.917	160.194	158.687	260.839	292.24	283.965	279.015	335.07	338.766	324.873	332.903	333.261	332.933	482.693	382.962	314.282	384.371	385.516	361.389	234.309	361.851	293.208	296.456	0.698451	276.398	546.669	274.588	49.2843	45.4694	61.5564	32	52.1034	97.9547	55.6323	49.7442
	32.5	32.0236	31.7155	29.7236	31.1542	44.8295	67.5176	58.867	57.0714	233.143	126.761	-2.26618	119.213	143.167	132.254	143.014	139.478	242.743	265.977	269.167	259.296	305.114	313.749	300.865	306.576	288.916	298.443	448.397	345.252	283.859	359.662	370.281	337.934	214.534	336.172	273.489	274.732	-11.3232	252.305	531.154	257.379	36.9487	34.8227	49.1705	32.5	40.314	76.717	38.0922	36.7444
	33	25.1789	25.3019	24.1913	24.8907	24.9084	46.6341	34.6515	35.398	178.4	86.8894	-26.3636	79.6419	118.873	108.257	121.375	116.168	218.235	230.109	243.958	230.767	268.946	274.625	270.896	271.489	237.357	256.92	401.764	298.68	247.612	327.309	344.016	306.312	182.897	300.374	241.283	241.518	-26.867	217.154	496.008	228.765	20.8901	20.0797	33.9912	33	24.987	49.4893	12.2878	14.6864
	33.5	18.3273	18.9862	18.3016	18.5383	-1.05705	19.8908	3.78376	7.53915	108.841	41.1577	-62.3435	29.2185	93.9252	79.0791	91.5117	88.172	186.149	193.166	209.433	196.249	224.65	224.149	236.477	228.426	187.448	208.741	341.31	245.833	200.719	283.34	294.987	259.682	145.444	261.696	200.287	202.476	-44.2166	177.701	440.68	191.388	1.21646	2.3674	14.9027	33.5	6.16219	18.0534	-16.6102	-10.3168
	34	12.2888	14.1443	13.7833	13.4055	-31.9907	-11.7607	-32.6834	-25.4783	34.4404	-4.93091	-107.013	-25.8344	62.3302	47.1754	55.1457	54.8838	146.973	157.529	167.229	157.244	173.859	174.774	196.581	181.738	140.677	160.699	283.971	195.116	151.782	236.726	233.064	207.191	109.344	226.342	160.737	165.474	-61.3157	141.478	374.645	151.603	-20.7541	-17.5251	-6.54831	34	-14.9425	-16.902	-46.1824	-35.054
	34.5	7.71255	10.2247	10.3715	9.43626	-68.3888	-49.7494	-77.0818	-65.0733	-41.9965	-52.249	-150.306	-81.517	25.106	12.021	15.5169	17.5479	104.329	117.755	121.191	114.425	123.23	126.576	154.219	134.675	96.3769	115.112	237.913	149.801	108.561	193.505	188.05	163.372	74.2358	191.494	122.339	129.356	-80.3378	110.772	304.319	111.584	-46.2569	-40.9063	-31.185	34.5	-39.4494	-51.0447	-76.9788	-57.4155
	35	4.91766	6.9757	7.64091	6.51142	-114.933	-96.7699	-132.852	-114.852	-115.013	-97.1487	-190.282	-134.148	-13.0062	-29.4862	-27.5457	-23.346	60.8224	73.3999	73.5429	69.255	72.196	75.482	111.658	86.4453	54.5964	69.8976	193.704	106.066	65.5963	148.11	152.823	122.176	35.9409	151.421	80.8588	89.4069	-102.727	87.8817	235.41	73.5215	-75.99	-68.7383	-60.9087	35	-68.5457	-81.3272	-105.735	-76.2225
	35.5	3.32858	5.91278	6.21349	5.15162	-173.22	-154.775	-198.324	-175.44	-174.019	-137.174	-222.322	-177.838	-55.254	-78.7276	-76.7497	-70.2437	14.638	23.9423	21.093	19.8911	15.8259	23.3452	64.0933	34.4215	11.7195	24.3842	149.574	61.8926	17.8299	97.026	114.686	76.5141	-0.170352	109.057	40.9208	49.9357	-127.095	74.2005	178.441	41.8488	-108.881	-100.634	-94.873	35.5	-101.462	-110.592	-132.942	-91.4615
	36	3.40331	6.20512	5.81082	5.13975	-242.632	-226.254	-274.902	-247.929	-219.709	-173.865	-243.986	-212.52	-107.745	-135.941	-132.75	-125.479	-35.1206	-43.7391	-40.4961	-39.7852	-45.8906	-29.4026	8.92169	-22.1238	-36.7588	-22.8992	111.496	17.2794	-29.4151	47.4797	80.9509	33.0052	-37.0893	57.896	4.24921	8.35198	-153.174	66.9889	138.055	17.2901	-145.635	-136.987	-132.502	36	-138.374	-136.298	-158.587	-101.155
	36.5	4.44959	5.58639	5.29594	5.11064	-330.296	-315.922	-368.392	-338.203	-258.765	-209.763	-260.934	-243.154	-171.684	-203.577	-199.889	-191.717	-90.443	-131.994	-111.126	-111.188	-114.255	-92.0338	-53.3994	-86.5627	-91.2551	-79.733	50.9618	-40.0088	-79.5025	-4.74867	47.5697	-12.2271	-85.1601	-5.43389	-38.7679	-43.1206	-183.458	64.4163	110.177	-2.95493	-189.566	-179.709	-176.333	36.5	-181.869	-154.214	-178.209	-106.179
	37	4.29147	4.94733	4.57535	4.60472	-442.568	-430.162	-480.681	-451.137	-295.469	-249.305	-279.283	-274.686	-253.429	-285.765	-286.236	-275.143	-161.716	-236.071	-196.98	-198.256	-198.843	-172.913	-130.319	-167.358	-157.387	-152.688	-44.136	-118.07	-146.841	-76.9611	-21.6187	-81.8071	-149.559	-80.7193	-94.612	-108.297	-218.642	65.3841	92.6889	-20.1897	-240.731	-230.383	-227.251	37	-232.788	-169.696	-193.603	-112.12
	37.5	3.4547	5.13296	4.57608	4.38791	-581.822	-574.76	-613.605	-590.062	-336.932	-293.725	-300.407	-310.355	-359.863	-388.639	-398.647	-382.383	-254.323	-361.605	-306.942	-307.623	-306.17	-270.253	-228.095	-268.173	-238.873	-244.6	-150.439	-211.304	-237.013	-171.17	-127.371	-178.518	-226.93	-174.597	-165.751	-189.093	-257.204	68.3688	85.0782	-34.5856	-299.739	-289.165	-285.365	37.5	-291.423	-183.389	-206.091	-116.59
	38	2.67578	4.83202	4.40984	3.97255	-755.674	-756.003	-776.528	-762.735	-396.274	-349.226	-331.103	-358.868	-502.052	-518.249	-544.245	-521.515	-375.784	-517.603	-447.996	-447.128	-442	-391.87	-351.657	-395.175	-345.037	-362.256	-277.172	-328.155	-349.927	-287.625	-249.671	-295.741	-329.948	-297.145	-265.558	-297.551	-299.83	71.8695	80.2632	-49.2326	-369.638	-357.691	-352.787	38	-360.039	-192.401	-212.903	-118.265
	38.5	1.06428	4.26404	3.98628	3.10486	-978.412	-986.107	-980.589	-981.703	-480.863	-426.293	-373.3	-426.819	-689.485	-690.339	-737.356	-705.727	-542.074	-715.734	-634.164	-630.657	-622.966	-557.308	-515.534	-565.269	-492.084	-516.103	-445.685	-484.624	-498.587	-451.826	-405.805	-452.073	-476.545	-458.741	-406.758	-447.348	-347.86	75.5478	77.5602	-64.9172	-452.109	-438.712	-432.437	38.5	-441.086	-199.425	-215.933	-121.568
	39	-0.995706	4.33048	3.62572	2.32016	-1253.18	-1270.65	-1227.48	-1250.44	-592.809	-530.962	-433.355	-519.042	-930.161	-917.368	-988.292	-945.273	-764.409	-965.498	-875.968	-868.625	-862.066	-776.233	-733.761	-790.687	-683.586	-718.022	-653.431	-685.013	-698.237	-674.472	-612.558	-661.756	-664.798	-671.226	-594.98	-643.668	-399.58	77.027	77.3648	-81.7293	-546.519	-532.963	-524.695	39	-534.726	-207.22	-219.821	-128.044
	39.5	-1.82928	4.61408	3.69694	2.16058	-1578.13	-1605.97	-1517.59	-1567.23	-739.556	-668.473	-514.396	-640.808	-1230.15	-1202.96	-1298.29	-1243.8	-1045.62	-1277.93	-1178.68	-1167.41	-1161.8	-1054.67	-1012.79	-1076.42	-925.934	-974.333	-902.932	-934.4	-946.985	-947.471	-866.174	-920.21	-895.744	-940.263	-833.474	-889.827	-453.215	78.0232	77.5243	-99.2224	-655.375	-641.378	-630.154	39.5	-642.302	-214.146	-224.598	-134.425
	40	-1.49043	4.56894	3.86357	2.31403	-1951.89	-1987.28	-1851.41	-1930.19	-924.69	-846.778	-626.021	-799.163	-1589.62	-1550.13	-1666.09	-1601.95	-1388.59	-1656.89	-1543.44	-1529.64	-1523.35	-1405.6	-1357.62	-1428.86	-1225.68	-1289.84	-1217.29	-1244.27	-1246	-1276.34	-1171.26	-1231.2	-1178.4	-1262.72	-1130.31	-1190.48	-508.581	78.8283	75.646	-118.035	-780.845	-766.468	-751.567	40	-766.293	-223.556	-230.941	-143.71
	40.5	-1.02222	4.70059	4.13903	2.6058	-2349.47	-2388.87	-2207.03	-2315.12	-1138.28	-1060.92	-775.867	-991.691	-1990.1	-1943.04	-2071.42	-2001.52	-1777.85	-2079.75	-1948.3	-1935.3	-1929.11	-1811.71	-1756.03	-1832.29	-1564.35	-1653.61	-1582.38	-1600.11	-1587.2	-1649.54	-1530.42	-1589.05	-1497.39	-1625.04	-1472.41	-1531.61	-563.776	79.8088	74.9184	-136.35	-921.275	-907.466	-888.898	40.5	-905.879	-235.494	-240.204	-157.573
	41	0.00421061	4.66088	4.33072	2.99861	-2727.64	-2763.11	-2541.36	-2677.37	-1359.23	-1287.73	-949.728	-1198.89	-2395.14	-2339.67	-2474.71	-2403.17	-2174.44	-2500.76	-2348.51	-2341.23	-2334.93	-2227.34	-2173.34	-2245.2	-1907.09	-2035.11	-1960.37	-1967.52	-1941.12	-2024.13	-1904.63	-1956.62	-1814.89	-1991.79	-1826.8	-1877.83	-616.132	80.2622	71.5002	-154.79	-1076.14	-1062.67	-1040.52	41	-1059.78	-249.089	-252.735	-175.141
	41.5	0.92633	4.61911	4.42635	3.32393	-3038.95	-3061.07	-2811.04	-2970.35	-1561.66	-1497.89	-1122.43	-1393.99	-2758.57	-2697.76	-2825.77	-2760.7	-2531.95	-2871.84	-2698.92	-2700.9	-2691.57	-2605.96	-2562.31	-2619.95	-2224.31	-2387.3	-2309.47	-2307.03	-2259.71	-2357.09	-2246.02	-2287.6	-2104.61	-2322.89	-2159.95	-2195.82	-665.311	81.1373	68.1945	-171.993	-1247.05	-1233.56	-1207.21	41.5	-1229.27	-263.636	-265.249	-193.414
	42	0.510955	5.05704	4.41402	3.32734	-3235.44	-3236.01	-2974.49	-3148.65	-1712.26	-1661.16	-1273.02	-1548.81	-3025.68	-2967.94	-3072.38	-3022	-2804.92	-3139.62	-2951.05	-2965.2	-2950.43	-2893.77	-2870.67	-2904.96	-2471.49	-2661.24	-2581.36	-2571.36	-2499.06	-2604.67	-2506.74	-2536.82	-2329.59	-2571.86	-2433.01	-2444.82	-708.281	80.5512	64.4302	-187.767	-1430.79	-1417.35	-1388.14	42	-1412.09	-278.87	-278.452	-212.15
	42.5	-2.0788	5.2212	4.06269	2.4017	-3269.04	-3241.63	-2987.64	-3166.11	-1777.96	-1746.14	-1373.53	-1632.54	-3147.91	-3094.3	-3165.82	-3136.01	-2946.71	-3245.91	-3049.22	-3080.61	-3058.62	-3029.9	-3043.31	-3043.94	-2597.74	-2807.88	-2721.1	-2708.91	-2614.61	-2716.42	-2637.7	-2656.24	-2447.28	-2695.27	-2589.38	-2577.31	-740.746	78.5435	58.3726	-201.277	-1620.94	-1606.81	-1576.29	42.5	-1601.35	-291.486	-293.568	-231.766
	43	-5.75877	4.8871	3.70504	0.944456	-3124.74	-3068.83	-2835.15	-3009.57	-1740.57	-1727.2	-1387.29	-1618.35	-3097.99	-3057.07	-3087.85	-3080.97	-2930.53	-3169.21	-2974.54	-3024.76	-2991.69	-2987.26	-3047.88	-3008.94	-2582.35	-2794.97	-2703.18	-2693.5	-2578.16	-2672.4	-2616.87	-2622.48	-2440.25	-2672.95	-2595.45	-2569.55	-760.626	76.3594	53.9856	-210.094	-1809.65	-1792.56	-1763.02	43	-1788.41	-303.11	-309.06	-250.962
	43.5	-9.47282	4.85421	3.64013	-0.326162	-2815.8	-2738.79	-2537.18	-2697.26	-1601.34	-1602.88	-1312.8	-1505.68	-2878.15	-2863.13	-2841.82	-2861.03	-2759.34	-2920.59	-2738.95	-2806.29	-2758.53	-2772.72	-2878.89	-2803.38	-2423.46	-2621.42	-2529.56	-2524.81	-2391.34	-2472.79	-2442.37	-2435.5	-2304.48	-2496.21	-2454.95	-2418.55	-763.026	74.3735	54.5416	-211.37	-1982.53	-1960.54	-1935.22	43.5	-1959.43	-314.702	-324.73	-269.096
	44	-12.726	5.16684	3.87281	-1.22878	-2379.99	-2288.59	-2130.58	-2266.39	-1377.6	-1395.88	-1165.27	-1312.92	-2517.39	-2529.63	-2460.66	-2502.56	-2459.54	-2528.97	-2367.29	-2451.93	-2386.96	-2413.92	-2558.16	-2453.01	-2133.76	-2312.48	-2222.29	-2222.84	-2080.53	-2143.88	-2136.36	-2120.26	-2051.7	-2181.65	-2176.1	-2136.48	-739.837	72.8088	51.503	-205.175	-2114.72	-2086.77	-2071	44	-2090.83	-326.235	-342.007	-288.906
	44.5	-13.6941	4.74902	4.39488	-1.51673	-1878.29	-1781.72	-1668.4	-1776.14	-1101.49	-1129.54	-957.869	-1062.97	-2073.56	-2109.07	-2006.57	-2063.07	-2068.08	-2048.59	-1909.03	-2008.57	-1928.39	-1963.65	-2133.09	-2008.38	-1754.19	-1914.71	-1827.22	-1832.04	-1696.49	-1738.19	-1749.66	-1728.11	-1722.57	-1785.19	-1803.03	-1770.26	-688.137	72.0005	48.2444	-189.297	-2185.18	-2150.12	-2148.72	44.5	-2161.34	-340.921	-358.909	-314.261
	45	-11.4431	4.17975	4.69403	-0.856429	-1371.69	-1281.38	-1205.79	-1286.29	-810.799	-837.572	-717.884	-788.752	-1601.3	-1664.79	-1536.27	-1600.79	-1637.99	-1545.31	-1430.45	-1537.92	-1444.53	-1485.54	-1661.52	-1530.53	-1341.29	-1478.12	-1401.04	-1406.82	-1286.18	-1309.74	-1335.57	-1310.5	-1360.29	-1355.57	-1392.4	-1369.42	-610.601	72.8823	51.8296	-161.963	-2173.25	-2128.28	-2144.94	45	-2148.82	-358.54	-373.249	-344.177
	45.5	-7.79676	3.84365	4.59532	0.214068	-910.343	-829.07	-785.764	-841.726	-536.095	-562.5	-483.116	-527.237	-1147.17	-1237.56	-1092.52	-1159.08	-1219.46	-1072.58	-979.585	-1090.54	-985.785	-1032.83	-1197.89	-1072.17	-939.301	-1054.55	-990.517	-994.79	-895.036	-904.277	-934.551	-911.288	-999.351	-930.93	-987.415	-972.565	-507.734	73.1597	52.0616	-127.504	-2064.88	-2010.32	-2045.39	45.5	-2040.2	-380.919	-389.125	-379.132
	46	-3.67006	3.76656	4.44047	1.51232	-525.158	-453.415	-435.088	-471.22	-300.333	-326.773	-274.196	-300.434	-754.94	-860.387	-710.84	-775.389	-839.57	-663.162	-586.095	-696.275	-587.078	-641.748	-783.536	-670.787	-581.924	-681.987	-628.498	-630.803	-556.797	-558.911	-587.833	-567.847	-679.655	-562.473	-626.959	-623.029	-385.893	72.9735	51.3197	-87.2	-1860.28	-1801.07	-1851.31	46	-1837.55	-414.032	-408.651	-425.291
	46.5	1.9858	3.59088	4.17982	3.25217	-227.241	-168.017	-164.876	-186.712	-115.946	-137.205	-104.763	-119.305	-440.702	-557.776	-405.846	-468.108	-513.226	-333.315	-272.836	-373.126	-270.112	-328.681	-440.311	-346.368	-291.475	-376.229	-333.895	-333.866	-284.167	-284.343	-312.686	-293.732	-418.003	-271.252	-338.908	-342.721	-262.502	73.1238	56.3092	-44.3562	-1576.18	-1516.63	-1576.66	46.5	-1556.49	-460.417	-433.968	-484.465
	47	5.46727	3.33994	3.60598	4.13773	-4.24333	42.0616	35.6356	24.4846	20.4698	1.64757	11.3289	11.1488	-194.034	-322.784	-166.836	-227.885	-254.62	-79.7741	-38.1261	-124.173	-29.1718	-90.0539	-170.008	-96.4112	-68.3912	-137.09	-108.353	-104.611	-72.1766	-74.4887	-99.4777	-82.0477	-209.301	-42.6586	-111.566	-121.175	-152.087	71.8022	60.6055	-6.55978	-1241.91	-1183.34	-1246.36	47	-1223.87	-517.464	-467.646	-552.286
	47.5	5.49945	4.1116	3.49138	4.36748	156.005	193.313	179.461	176.26	118.716	99.2132	85.9553	101.295	-9.6465	-143.236	8.66415	-48.0728	-59.5015	105.25	133.894	59.8805	148.132	85.6985	33.119	88.9831	97.6237	36.9073	55.6375	63.3895	83.6541	79.042	60.4237	74.3733	-49.7776	129.554	58.1278	45.9682	-60.313	69.7271	62.5747	23.9963	-893.811	-843.71	-903.234	47.5	-880.252	-590.17	-513.444	-631.516
	48	5.44677	5.24408	4.02342	4.90476	266.797	295.449	275.89	279.379	184.506	170.394	133.887	162.929	114.842	-11.4946	136.406	79.9178	88.6305	239.428	257.124	195.061	271.295	215.392	179.32	222.002	216.762	159.582	172.553	182.966	195.442	193.606	176.797	188.615	67.8486	253.063	171.717	164.21	4.94259	68.9178	70.2892	48.0498	-568.049	-533.958	-585.24	48	-562.416	-675.774	-570.752	-723.045
	48.5	4.63624	5.33902	4.24627	4.74051	345.154	364.292	340.788	350.078	229.759	221.708	163.277	204.915	207.442	83.0205	228.892	173.118	192.916	343.917	346.231	294.355	359.188	316.638	286.923	320.916	300.732	253.932	257.328	270.664	282.163	284.07	264.258	276.83	159.316	347.032	250.924	252.424	38.5636	67.4914	74.3043	60.1198	-294.765	-271.276	-313.088	48.5	-293.043	-759.589	-628.79	-811.924
	49	1.83511	4.99015	4.499	3.77476	400.719	413.609	388.314	400.88	266.072	265.212	191.125	240.803	279.544	154.943	292.647	242.378	263.101	422.792	415.868	367.254	427.964	397.919	367.425	397.769	363.702	321.892	318.771	334.788	345.203	357.319	332.296	344.939	231.28	419.536	309.402	320.073	49.928	65.5989	74.3384	63.2885	-92.5024	-72.6231	-105.502	49	-90.2093	-837.577	-683.178	-892.177
	49.5	2.00353	5.12506	4.96955	4.03271	436.894	448.416	422.241	435.85	294.652	303.721	227.935	275.436	330.614	208.56	338.58	292.585	317.184	481.215	473.969	424.123	479.716	462.613	425.842	456.057	408.323	375.878	365.065	383.089	396.298	417.784	382.15	398.744	283.724	471.008	349.099	367.944	48.7016	66.4597	80.7717	65.311	46.4188	58.6917	33.8507	49.5	46.3204	-905.974	-730.441	-961.552
	50	5.71958	4.54489	4.93699	5.06715	458.875	469.455	443.365	457.232	315.152	331.736	263.459	303.449	367.573	243.136	376.602	329.104	361.25	528.199	519.544	469.664	514.788	512.656	467.903	498.449	438.815	423.911	401.829	421.518	438.554	468.327	416.842	441.241	322.541	506.581	376.399	401.84	37.4345	66.6377	85.6975	63.2566	130.321	137.48	119.733	50	129.178	-946.72	-754.743	-1003.19
	50.5	9.05444	4.19527	4.65082	5.96684	476.968	485.906	460.571	474.482	334.59	357.218	292.131	327.98	399.258	270.799	404.912	358.323	396.482	568.765	555.887	507.044	544.019	550.164	504.595	532.926	465.644	465.963	429.853	453.82	470.207	512.416	443.644	475.422	353.883	534.668	400.065	429.539	21.827	64.9573	84.9946	57.2596	171.043	181.685	168.316	50.5	173.681	-945.109	-741.757	-1001.9
	51	13.1372	4.58951	4.75806	7.49492	487.89	500.576	475.152	487.872	349.757	383.614	316.816	350.063	420.792	296.006	425.778	380.859	428.581	594.671	583.098	535.45	564.803	571.089	531.216	555.703	487.168	495.667	447.107	476.648	489.877	548.352	462.556	500.262	374.804	554.279	419.146	449.409	8.27788	65.2414	89.1131	54.2108	188.515	198.441	187.301	51	191.419	-905.083	-697.435	-959.647
	51.5	17.5551	4.85885	4.771	9.06163	494.229	509.131	483.726	495.696	357.476	400.396	334.808	364.227	434.11	318.351	444.602	399.021	455.643	613.499	602.189	557.111	576.605	581.273	547.2	568.359	500.004	522.82	460.099	494.308	508.158	573.414	472.092	517.888	389.495	568.445	434.454	464.131	-3.1202	65.5999	97.1556	53.2118	196.368	202.313	192.621	51.5	197.1	-816.764	-616.416	-869.079
	52	19.5769	5.34469	4.68442	9.86866	500.94	513.704	487.371	500.672	364.057	410.843	345.049	373.316	444.124	340.773	457.647	414.182	470.47	631.994	614.346	572.27	585.06	587.729	559.966	577.585	511.619	545.132	471.718	509.49	522.247	591.832	480.361	531.48	408.45	579.692	448.085	478.742	-13.572	65.5449	100.456	50.8097	194.234	204.545	194.353	52	197.711	-672.949	-491.393	-725.639
	52.5	19.4912	5.93553	4.86554	10.0974	505.426	520.348	490.088	505.287	371.475	423.692	357.57	384.246	449.05	365.48	470.045	428.192	482.393	647.902	623.778	584.691	593.61	592.06	569.37	585.013	522.676	561.142	478.858	520.892	531.092	605.036	486.722	540.95	428.901	587.527	468.83	495.086	-20.453	66.796	104.577	50.3065	188.852	205.418	192.818	52.5	195.696	-497.443	-342.885	-550.003
	53	18.8356	5.66719	4.74056	9.74779	506.234	524.581	489.866	506.893	375.884	432.674	372.18	393.579	453.299	386.795	484.041	441.378	494.114	659.4	633.526	595.68	599.569	596.714	574.248	590.177	528.522	573.855	485.332	529.236	539.298	612.713	485.674	545.895	450.414	591.842	488.656	510.304	-24.0704	68.2507	113.907	52.6956	185.876	205.379	191.524	53	194.26	-313.067	-189.748	-366.897
	53.5	17.8372	5.19632	4.56609	9.19986	508.154	523.973	485.971	506.032	379.841	435.222	385.687	400.25	460.35	409.641	495.931	455.307	501.805	672.542	643.955	606.101	605.762	607.257	579.322	597.447	533.786	586.32	494.923	538.343	548.093	619.217	487.24	551.516	480.001	595.989	512.811	529.601	-23.1666	69.8065	119.863	55.5011	185.39	210.388	195.815	53.5	197.198	-127.489	-38.2961	-187.124
	54	17.1419	5.16443	4.79011	9.03215	509.685	525.604	482.266	505.851	385.584	439.746	399.125	408.151	466.428	427.366	501.816	465.203	506.493	685.56	652.331	614.795	611.616	619.039	585.853	605.503	539.631	598.953	502.159	546.915	553.873	627.475	494.237	558.528	511.791	602.978	541.421	552.063	-18.0263	71.2037	121.284	58.1538	191.271	219.101	203.689	54	204.687	36.4923	95.34	-28.8752
	54.5	16.4674	4.5295	4.58049	8.5258	508.018	527.824	481.518	505.787	389.063	446.819	411.431	415.771	470.929	439.166	514.156	474.75	517.519	694.451	659.242	623.737	615.568	629.218	591.124	611.97	545.464	606.97	505.337	552.59	555.261	635.97	498.728	563.32	537.415	612.399	566.522	572.112	-9.255	70.1983	121.817	60.9202	202.752	228.89	213.582	54.5	215.075	158.491	195.386	88.694
	55	15.9982	3.77139	4.23201	8.00052	508.01	525.469	480.62	504.7	388.958	452.149	412.23	417.779	479.902	454.486	525.298	486.562	530.776	704.447	665.57	633.598	618.416	640.59	596.245	618.417	550.729	614.494	513.23	559.484	557.542	644.153	502.8	568.165	559.102	621.018	587.482	589.201	3.55298	68.4733	119.311	63.779	216.278	242.588	227.795	55	228.887	246.322	267.426	169.433
	55.5	16.6217	3.44975	4.79582	8.28908	508.026	523.292	480.114	503.811	388.759	457.989	413.957	420.235	490.744	467.974	523.69	494.136	537.269	713.953	668.922	640.048	620.775	649.314	600.049	623.379	556.85	621.276	526.866	568.331	558.914	651.894	511.707	574.172	576.284	626.365	604.11	602.253	20.4124	67.0843	112.706	66.7343	233.623	260.133	244.768	55.5	246.175	307.355	317.51	227.414
	56	16.7667	3.55012	5.0738	8.46353	506.425	524.683	483.048	504.719	389.47	465.095	423.892	426.152	496.486	471.834	524.304	497.541	542.755	721.644	669.622	644.673	622.211	655.62	603.541	627.124	562.803	626.445	540.989	576.746	561.168	656.883	516.657	578.236	585.16	631.101	612.224	609.495	37.1754	63.4211	110.126	70.2407	254.085	277.344	262.445	56	264.625	343.7	348.772	263.236
	56.5	16.2065	3.94055	4.7955	8.31417	505.271	523.734	485.029	504.678	388.696	470.496	426.01	428.401	500.26	479.543	537.532	505.779	548.342	727.388	670.777	648.836	622.998	660.408	605.824	629.743	568.781	626.903	556.904	584.196	562.86	658.922	517.405	579.729	589.818	634.905	618.646	614.456	53.938	60.63	111.209	75.259	272.01	293.504	279.832	56.5	281.782	365.111	369.76	281.118
	57	16.4601	4.37094	5.25165	8.69422	505.271	521.448	483.328	503.349	388.899	474.692	426.801	430.131	505.343	486.77	542.397	511.503	550.641	732.52	672.392	651.851	624.224	663.245	606.864	631.444	573.14	629.163	577.581	593.295	565.126	660.624	518.427	581.392	593.485	636.774	624.584	618.281	71.7764	59.2057	112.906	81.296	290.718	309.695	297.954	57	299.456	382.332	386.936	298.111
	57.5	16.7091	4.68912	5.79002	9.06275	505.287	520.405	481.38	502.357	393.219	479.583	441.902	438.235	506.969	485.588	540.793	511.117	549.378	736.22	673.856	653.151	625.301	664.554	608.68	632.845	577.312	630.45	596.221	601.328	565.985	664.066	519.676	583.243	597.365	639.508	620.506	619.126	86.8672	58.7788	120.847	88.831	312.417	326.005	316.565	57.5	318.329	398.583	402.804	317.313
	58	16.0416	5.28326	5.50015	8.94167	505.629	517.89	479.432	500.984	397.465	481.558	450.861	443.295	505.164	485.791	548.14	513.032	548.889	739.197	674.963	654.349	625.18	665.961	610.86	634	579.005	630.829	605.062	604.965	566.156	663.82	518.32	582.765	600.008	643.539	619.239	620.929	97.267	60.6052	129.921	95.9312	330.493	340.029	332.629	58	334.384	412.74	416.895	332.016
	58.5	15.8596	5.35674	5.76319	8.99318	506.248	515.509	476.538	499.432	402.11	483.957	443.479	443.182	506.841	490.397	553.079	516.772	544.139	740.866	676.218	653.741	624.918	665.875	612.518	634.437	578.103	633.711	611.39	607.735	565.856	663.904	519.742	583.167	602.951	648.897	619.125	623.658	105.43	64.4199	132.018	100.623	343.067	353.92	346.333	58.5	347.773	425.007	430.57	348.362
	59	16.2339	4.75387	5.7896	8.92581	507.149	515.043	475.647	499.28	409.763	486.523	445.851	447.379	511.794	492.22	547.946	517.32	542.14	743.212	678.014	654.456	625.376	667.085	613.771	635.41	577.151	638.901	620.171	612.074	566.481	668.023	523.61	586.038	607.438	649.104	615.768	624.103	111.707	66.692	132.253	103.551	352.789	368.33	360.002	59	360.374	438.132	443.998	369.95
	59.5	15.7854	4.42988	5.11331	8.44287	507.815	515.306	478.733	500.618	417.42	488.266	453.203	452.963	515.914	494.223	543.919	518.019	539.721	746.528	679.441	655.23	625.549	669.204	615.958	636.904	578.177	641.709	626.629	615.505	567.841	671.036	527.291	588.723	613.2	648.709	615.154	625.688	113.239	70.4846	136.563	106.762	362.217	380.34	372.194	59.5	371.583	452.378	457.393	387.402
	60	15.639	4.82356	4.85128	8.43794	508.279	517.163	482.067	502.503	423.157	491.187	447.944	454.096	520.971	501.158	545.641	522.59	531.185	749.168	682.548	654.3	628.222	670.806	618.673	639.234	578.893	645.516	632.196	618.868	572.189	672.362	533.737	592.763	618.387	650.411	616.347	628.382	112.497	75.1714	137.8	108.49	370.498	389.273	381.567	60	380.446	465.644	469.96	401.716
	60.5	15.8508	4.64784	4.4638	8.32081	508.353	519.729	482.906	503.663	428.693	494.638	445.91	456.414	527.447	505.986	546.284	526.572	528.219	752.182	686.644	655.682	632.18	672.367	619.553	641.367	578.841	650.636	640.438	623.305	579.836	678.927	545.814	601.526	624.411	651.87	616.705	630.995	111.821	75.8018	137.033	108.219	376.254	397.626	390.348	60.5	388.076	478.031	481.342	417.335
	61	15.5239	4.65202	3.99335	8.05641	508.285	518.389	483.004	503.226	431.881	495.854	457.277	461.67	531.019	508.566	547.695	529.093	534.059	754.368	690.874	659.767	635.029	673.198	618.612	642.28	580.375	654.391	647.656	627.474	585.377	684.248	557.453	609.026	629.841	651.347	620.542	633.91	109.238	76.319	141.211	108.923	381.599	402.465	397.587	61	393.884	490.082	491.16	427.265
	61.5	14.9874	5.53335	4.66179	8.39419	508.056	516.284	482.651	502.33	432.931	499.199	466.164	466.098	530.825	511.109	555.09	532.341	537.264	756.601	695.595	663.153	638.841	672.875	620.961	644.226	582.328	658.537	651.226	630.697	589.542	684.856	567.472	613.957	631.89	656.605	622.364	636.953	104.292	80.1347	147.714	110.713	391.651	405.006	403.071	61.5	399.909	501.715	500.847	433.949
	62	14.746	5.88615	5.40236	8.67816	508.428	515.074	479.042	500.848	434.438	501.193	465.704	467.111	531.415	515.434	566.233	537.694	542.944	757.386	700.172	666.834	643.241	672.382	622.933	646.185	580.384	663.601	651.952	631.979	594.797	686.083	580.123	620.335	630.647	662.363	621.092	638.034	99.9367	83.3373	148.7	110.658	399.27	409.664	406.916	62	405.284	510.196	507.854	443.033
	62.5	14.2839	5.37506	5.48305	8.38069	507.611	511.402	475.498	498.17	435.955	500.291	469.452	468.566	532.823	516.258	572.941	540.674	552.615	754.667	702.629	669.97	646.39	671.582	622.11	646.694	577.508	667.209	649.888	631.535	596.426	687.021	592.213	625.22	629.807	665.844	625.752	640.468	94.5165	83.9263	150.193	109.545	401.059	414.364	409.622	62.5	408.348	515.353	512.053	450.796
	63	13.7297	5.52903	6.45143	8.57005	505.671	507.478	475.631	496.26	438.763	501.513	475.497	471.924	533.446	517.503	580.573	543.841	556.489	751.457	706.563	671.503	653.043	671.015	624.989	649.683	578.477	671.001	649.469	632.982	597.164	685.68	600.816	627.887	629.148	668.45	631.059	642.886	89.1412	89.9529	155.104	111.399	406.676	416.561	412.32	63	411.852	521.007	517.854	453.995
	63.5	13.5025	5.7164	7.052	8.75697	503.572	505.669	474.375	494.539	442.723	504.173	476.99	474.629	535.913	519.814	589.134	548.287	557.313	748.551	711.163	672.342	662.803	671.989	629.743	654.845	579.92	673.118	650.582	634.54	600.193	686.485	608.992	631.89	628.965	669.702	632.774	643.814	85.8216	96.1094	158.332	113.421	414.936	418.253	415.034	63.5	416.074	526.125	523.138	458.979
	64	13.446	4.72014	6.52374	8.22997	499.614	502.815	472.146	491.525	446.29	503.916	475.634	475.28	540.035	520.799	588.371	549.735	554.144	741.605	712.954	669.568	672.196	672.247	630.053	658.166	579.748	671.539	649.367	633.552	601.738	690.047	618.452	636.746	631.04	670.796	633.138	644.991	82.3803	98.8668	157.578	112.942	415.942	420.547	415.797	64	417.429	528.431	524.666	464.1
	64.5	13.5895	4.76076	6.42753	8.25926	494.213	497.66	470.41	487.427	448.503	504.241	475.036	475.927	541.102	520.714	579.386	547.067	544.957	733.487	713.664	664.036	681.954	670.234	628.72	660.303	579.661	670.107	648.092	632.62	599.633	691.275	624.866	638.591	633.849	671.192	634.357	646.466	79.6795	102.424	156.855	112.986	411.89	418.597	414.352	64.5	414.946	529.846	526.452	464.482
	65	13.5864	5.56228	6.4301	8.52626	489.243	492.775	466.883	482.967	448.147	502.517	475.392	475.352	539.529	520.693	574.42	544.881	542.058	727.485	715.003	661.515	690.058	667.632	629.86	662.516	579.421	669.708	649.986	633.038	601.046	691.83	627.972	640.283	633.87	670.123	632.56	645.518	79.4479	107.391	154.376	113.738	409.26	413.453	412.141	65	411.618	530.363	529.358	463.261
	65.5	13.4679	5.31596	5.68803	8.1573	485.7	488.094	461.797	478.53	445.091	498.036	477.526	473.551	537.581	521.261	570.198	543.013	545.976	718.37	713.779	659.375	694.275	664.937	627.221	662.145	576.894	668.16	651.009	632.021	600.415	690.575	628.574	639.855	632.824	670.211	629.183	644.073	77.8085	108.66	149.578	112.016	404.447	410.811	409.377	65.5	408.212	529.391	529.962	465.145
	66	13.2031	5.14045	5.13707	7.82687	481.924	482.618	457.831	474.124	442.154	493.967	475.675	470.599	534.089	521.797	561.675	539.187	546.011	708.215	710.121	654.782	695.842	660.885	623.886	660.204	573.061	665.732	649.99	629.594	596.211	687.428	628.292	637.31	632.282	675.367	628.238	645.296	76.2317	109.049	144.779	110.02	397.764	410.855	406.085	66	404.901	529.545	531.096	467.364
	66.5	13.0081	5.86718	4.94645	7.94058	477.664	476.922	452.474	469.02	438.777	489.32	470.178	466.092	529.93	522.93	560.038	537.633	555.918	700.507	708.576	655	694.919	656.194	623.849	658.321	567.235	667.702	649.632	628.19	597.393	680.665	625.506	634.522	628.167	674.393	627.639	643.4	76.9776	111.346	141.727	110.017	394.141	407.76	403.802	66.5	401.901	530.048	533.039	465.094
	67	12.6921	5.73377	4.49551	7.64047	474.281	471.937	446.875	464.364	434.342	485.939	474.967	465.083	526.876	524.036	564.571	538.495	576.733	691.469	707.149	658.45	690.936	653.018	625.024	656.326	562.38	670.945	650.612	627.979	600.71	673.219	622.733	632.221	625.339	670.842	625.849	640.676	77.7954	110.462	143.243	110.5	395.938	405.97	404.305	67	402.071	531.178	535.223	464.694
	67.5	12.2372	5.05059	4.57325	7.287	471.258	467.242	442.801	460.434	430.662	485.773	481.393	465.943	526.161	526.103	564.611	538.958	591.339	679.028	702.384	657.584	686.147	650.259	625.797	654.068	558.518	670.402	649.862	626.261	597.192	664.578	621.582	627.784	626.031	670.151	626.653	640.945	79.1113	109.114	146.049	111.425	401.037	407.903	406.124	67.5	405.021	535.005	537.638	465.446
	68	12.0077	5.05189	4.79395	7.2845	466.459	461.766	437.215	455.147	428.546	487.763	479.772	465.361	526.108	526.737	558.966	537.271	597.298	666.318	695.828	653.148	679.263	645.432	628.288	650.994	553.771	667.752	646.159	622.561	592.583	654.78	621.741	623.035	625.622	666.287	625.356	639.088	82.6777	107.961	149.697	113.445	406.476	408.412	407.233	68	407.374	537.912	539.121	463.315
	68.5	11.7059	4.72863	4.71945	7.05134	460.905	456.648	431.113	449.556	424.501	488.582	477.097	463.393	523.825	524.841	555.746	534.804	607.777	652.281	687.778	649.279	668.746	638.253	629.1	645.367	548.231	665.431	642.748	618.803	588.283	643.639	621.68	617.867	623.279	653.952	619.181	632.137	85.0555	106.738	154.371	115.388	408.553	406.13	408.19	68.5	407.624	538.346	539.48	459.998
	69	10.9509	4.13659	5.0153	6.70093	457.071	452.183	427.327	445.527	419.877	488.986	476.749	461.871	520.125	524.314	549.29	531.243	614.54	635.807	676.155	642.167	657.088	630.724	628.682	638.831	544.705	658.336	641.764	614.935	575.875	632.975	622.448	610.433	623.933	645.166	613.801	627.633	86.7952	106.477	157.991	117.088	408	406.119	409.31	69	407.81	539.991	541.135	460.291
	69.5	10.1166	3.97132	5.41458	6.50084	451.293	446.48	422.87	440.214	416.839	486.694	470.01	457.848	517.113	523.361	536.557	525.677	611.971	617.671	661.505	630.382	644.342	622.844	628.332	631.839	540.647	648.268	636.868	608.594	561.968	621.531	620.285	601.261	622.266	637.051	604.263	621.194	88.7485	110.398	157.718	118.955	407.233	406.501	408.662	69.5	407.465	541.656	542.823	459.673
	70	10.0579	3.49964	5.18308	6.24686	443.571	441.019	417.434	434.008	414.127	482.885	459.494	452.169	510.696	522.235	525.765	519.565	609.39	601.47	646.054	618.972	628.863	612.217	625.477	622.186	535.018	640.606	629.594	601.739	551.877	610.058	616.738	592.891	616.626	624.373	590.633	610.544	89.9613	113.672	157.361	120.331	404.547	404.867	406.781	70	405.398	541.076	542.919	458.205
	70.5	10.0022	3.34487	4.91659	6.08787	437.387	436.072	413.52	428.993	408.845	476.355	451.271	445.49	500.583	522.382	517.272	513.412	612.664	587.072	630.344	610.027	611.822	601.598	623.39	612.27	528.745	632.489	625.461	595.565	540.399	599.266	613.477	584.381	612.534	614.25	579.477	602.087	91.4846	117.644	157.189	122.106	400.459	403.271	405.269	70.5	403	540.373	543.219	457.236
	71	10.0294	4.15332	4.90145	6.36138	432.124	430.529	408.819	423.824	404.422	469.481	447.829	440.577	492.269	526.792	505.52	508.194	613.992	572.522	614.468	600.328	596.62	592.904	623.071	604.198	521.269	624.436	618.357	588.021	528.833	585.631	605.961	573.475	607.924	605.527	568.032	593.828	93.5862	122.449	157.676	124.57	400.525	402.623	403.978	71	402.375	540.462	543.981	455.727
	71.5	10.3156	4.75357	4.34438	6.47119	426.461	425.059	402.322	417.947	400.705	465.667	445.429	437.267	483.459	528.675	493.149	501.761	612.577	557.114	598.396	589.363	581.397	583.193	621.664	595.418	513.245	616.954	606.244	578.814	520.013	571.306	597.489	562.936	602.018	594.096	558.317	584.81	94.1673	122.844	159.561	125.524	403.414	401.052	402.263	71.5	402.243	539.815	543.463	454.295
	72	10.7989	5.07893	4.02025	6.63269	421.929	420.467	396.864	413.086	394.092	463.208	441.946	433.082	472.49	527.351	486.118	495.32	616.713	544.653	584.446	581.937	566.928	572.511	620.043	586.494	504.816	608.136	597.838	570.263	508.453	558.456	593.613	553.507	598.664	582.861	553.725	578.417	93.2913	119.841	161.549	124.894	403.247	399.255	401.44	72	401.314	537.887	541.734	451.938
	72.5	10.4366	6.04002	4.32592	6.93418	418.689	416.121	392.024	408.945	387.741	459.641	438.777	428.72	461.741	525.973	475.262	487.659	619.976	531.413	570.977	574.122	553.765	562.696	619.121	578.527	494.243	597.322	589.213	560.259	493.603	543.851	587.821	541.758	596.184	571.144	543.226	570.185	92.3537	118.381	162.166	124.3	400.941	398.265	400.477	72.5	399.894	535.455	540.73	448.047
	73	9.78303	6.46837	4.84812	7.03317	413.916	411.534	386.031	403.827	383.018	456.914	436.264	425.399	451.453	521.547	462.933	478.644	618.667	515.665	555.488	563.274	540.555	552.062	615.109	569.242	482.805	586.562	576.871	548.746	478.792	528.524	578.285	528.534	591.034	556.137	528.897	558.689	89.4976	117.112	160.66	122.423	398.588	396.167	398.877	73	397.877	533.822	540.792	444.297
	73.5	9.26373	6.03334	5.38412	6.89373	407.942	405.803	380.069	397.938	376.012	452.147	437.925	422.028	441.464	513.55	453.206	469.406	619.666	501.163	540.099	553.642	526.622	539.8	609.044	558.489	471.403	573.469	567.509	537.461	462.939	516.37	572.009	517.106	585.856	542.554	518.215	548.875	86.1362	113.649	158.371	119.386	396.722	393.675	397.515	73.5	395.97	531.862	539.603	440.013
	74	8.57556	5.80493	5.98298	6.78782	401.262	399.503	374.406	391.724	366.573	442.219	441.25	416.681	433.151	505.307	439.537	459.332	619.639	488.474	524.709	544.274	511.093	526.746	601.32	546.386	457.01	559.854	558.455	525.106	446.5	503.562	563.735	504.599	578.729	527.971	503.247	536.649	85.251	112.661	155.348	117.753	393.416	391.335	395.726	74	393.492	527.664	537.549	432.885
	74.5	7.87292	5.45707	6.11825	6.48275	394.843	394.688	369.209	386.247	359.569	432.667	441.966	411.401	422.874	498.338	420.806	447.339	612.348	473.185	507.028	530.854	493.634	511.638	592.577	532.616	441.723	547.12	545.891	511.578	431.464	489.845	550.516	490.608	566.304	512.514	482.542	520.453	85.7535	114.411	150.696	116.954	389.815	388.424	392.975	74.5	390.405	523.174	535.949	426.594
	75	7.4608	4.82338	5.95049	6.07822	387.523	388.876	362.928	379.776	351.643	424.308	445.355	407.102	410.939	487.427	405.523	434.629	607.428	456.744	488.337	517.503	475.54	496.348	582.415	518.101	427.607	534.305	532.171	498.028	417.04	475.814	536.17	476.341	552.279	497.521	466.777	505.526	84.7129	114.205	147.323	115.413	389.538	384.298	390.3	75	388.045	520.022	533.324	422.273
	75.5	7.27507	4.5906	5.34104	5.73557	380.661	382.695	356.218	373.191	341.97	414.957	449.596	402.174	401.136	476.153	390.213	422.5	602.671	441.87	470.996	505.179	457.599	481.277	570.707	503.194	413.725	520.576	516.029	483.443	403.926	459.714	520.835	461.492	536.81	482.031	454.201	491.014	85.4556	112.379	147.949	115.261	389.172	380.697	387.419	75.5	385.763	515.014	528.564	417.096
	76	7.11489	4.40462	4.81229	5.44393	375.143	379.408	351.499	368.683	335.175	407.997	444.964	396.045	388.637	463.2	372.017	407.951	592.312	424.811	453.971	490.365	439.127	465.691	559.256	488.025	400.167	507.429	498.221	468.605	392.821	443.77	504.633	447.074	519.989	466.923	439.996	475.636	87.4148	114.946	146.162	116.174	383.951	377.239	383.767	76	381.653	508.653	523.842	412.234
	76.5	7.30159	4.18004	4.81989	5.43384	369.691	375.93	346.694	364.105	330.142	403.394	440.841	391.459	374.437	446.073	358.173	392.894	581.298	406.904	436.582	474.928	422.248	450.691	546.95	473.296	388.34	493.901	482.313	454.851	381.872	427.806	487.932	432.537	503.517	452.218	424.643	460.126	86.9844	117.851	144.475	116.437	380.069	374.006	380.35	76.5	378.141	503.487	518.748	407.851
	77	6.95295	4.29704	4.76002	5.33667	364.096	370.734	340.084	358.305	322.972	397.066	443.069	387.702	364.282	426.453	346.559	379.098	569.31	390.301	420.078	459.896	407.069	436.595	531.557	458.407	376.525	478.603	466.248	440.459	371.66	410.522	470.173	417.452	488.084	435.984	413.295	445.788	86.3466	117.943	148.153	117.481	378.745	370.736	377.003	77	375.495	498.525	512.784	402.66
	77.5	6.6565	4.55122	4.53533	5.24768	359.065	366.722	335.016	353.601	316.392	390.394	438.986	381.924	355.774	409.262	333.251	366.096	551.601	373.371	404.501	443.158	391.683	420.85	515.539	442.691	364.066	463.333	451.296	426.232	364.233	395.843	452.842	404.306	471.538	422.462	404.354	432.785	87.9571	120.335	153.222	120.505	373.926	367.499	373.787	77.5	371.737	491.036	506.66	396.828
	78	6.78696	4.55224	4.90634	5.41518	353.803	363.257	330.826	349.295	311.228	384.865	435.046	377.046	346.02	391.879	319.203	352.367	532.387	353.714	387.766	424.622	376.329	403.166	498.784	426.093	350.335	448.302	438.265	412.301	355.865	381.573	435.445	390.961	454.038	410.542	390.034	418.205	88.3823	124.392	156.13	122.968	370.533	364.003	370.453	78	368.33	483.586	500.712	391.354
	78.5	6.77424	4.75093	4.70712	5.41076	347.65	357.201	324.505	343.118	303.797	377.668	434.25	371.905	336.389	372.407	307.553	338.783	512	334.061	369.277	405.112	360.847	385.143	477.93	407.974	336.578	432.555	421.759	396.964	345.763	363.454	415.106	374.774	434.336	394.82	371.677	400.278	88.5735	125.199	160.667	124.813	371.307	359.997	367.149	78.5	366.151	476.93	495.361	385.814
	79	6.90732	4.81467	4.3147	5.34556	341.102	351.079	318.438	336.873	296.494	370.124	428.56	365.059	326.593	357.432	295.73	326.585	487.958	312.798	349.444	383.4	343.908	366.108	455.188	388.401	322.534	416.683	401.818	380.345	336.099	345.589	393.859	358.516	411.892	378.439	354.704	381.678	91.0362	125.711	164.617	127.121	368.39	355.422	363.478	79	362.43	469.454	491.196	381.753
	79.5	7.37632	4.28562	4.3823	5.34808	333.52	345.467	313.431	330.806	291.134	364.281	420.238	358.551	314.549	344.394	280.627	313.19	464.467	288.482	326.877	359.942	324.671	346.354	430.413	367.146	306.758	399.637	381.322	362.572	323.583	326.976	371.809	340.789	387.176	361.903	333.954	361.011	92.7611	127.244	165.177	128.394	362.95	350.067	359.529	79.5	357.515	462.159	486.38	379.003
	80	7.50943	3.86056	4.09658	5.15552	326.855	339.17	307.687	324.571	284.407	357.953	417.269	353.21	301.121	326.875	264.319	297.438	440.237	263.076	302.018	335.11	305.473	327.655	403.061	345.396	291.761	379.845	358.016	343.207	307.002	303.64	348.288	319.643	359.612	341.576	307.115	336.101	93.7335	128.289	165.517	129.18	359.197	345.337	355.589	80	353.374	455.654	480.668	375.54
	80.5	7.1297	3.95184	3.98654	5.02269	320.298	332.454	301.825	318.192	277.103	350.152	412.58	346.612	285.297	308.878	248.731	280.969	408.91	236.401	275.89	307.067	285.486	309.25	375.971	323.569	277.228	360.132	333.127	323.495	291.172	282.28	324.902	299.451	330.39	320.604	282.9	311.298	95.1716	129.523	165.767	130.154	354.18	341.405	351.582	80.5	349.056	450.146	474.936	372.465
	81	6.6582	3.65891	4.58908	4.96873	313.366	325.802	296.116	311.762	271.816	344.09	407.694	341.2	270.773	295.395	228.517	264.895	372.086	207.04	247.601	275.576	264.249	289.966	349.461	301.225	260.445	338.727	309.566	302.913	272.699	262.592	299.686	278.326	299.823	302.032	258.996	286.951	95.8235	130.718	165.154	130.565	346.556	336.488	347.544	81	343.53	444.567	467.331	370.125
	81.5	5.57101	3.63223	4.32586	4.5097	307.139	319.285	289.692	305.372	266.512	338.897	404.01	336.473	257.61	278.144	206.67	247.475	334.55	176.186	217.766	242.834	242.848	269.54	322.623	278.337	242.407	314.769	283.828	280.335	249.438	239.988	271.806	253.744	266.371	282.396	234.434	261.067	95.0437	131.925	166.547	131.172	340.873	330.788	343.376	81.5	338.346	439.168	458.655	367.046
	82	4.76667	4.4834	3.78672	4.3456	301.261	312.338	282.518	298.706	259.721	332.499	397.425	329.882	242.313	257.421	188.954	229.563	293.342	144.066	187.633	208.347	219.868	247.488	297.835	255.064	223.927	292.353	254.796	257.025	227.657	218.096	243.623	229.792	231.021	262.39	210.414	234.608	95.2902	134.251	169.833	133.125	338.086	326.635	338.39	82	334.37	433.843	451.636	363.392
	82.5	4.43014	4.96845	4.64906	4.68255	293.699	304.179	275.307	291.062	255.81	327.986	390.404	324.733	228.131	240.586	170.335	213.017	251.761	111.159	157.112	173.344	194.023	223.151	274.66	230.611	202.318	269.642	226.049	232.669	205.051	199.09	213.854	205.999	197.705	241.848	187.878	209.144	95.6847	136.347	169.181	133.738	335.327	322.047	332.539	82.5	329.971	429.656	446.966	360.676
	83	3.77369	4.85124	4.8649	4.49661	285.966	295.197	268.099	283.087	253.445	324.096	384.081	320.541	216.976	224.147	153.099	198.074	221.008	82.0188	127.44	143.489	167.68	198.715	252.084	206.16	178.771	242.467	197.089	206.109	177.625	178.79	182.698	179.704	167.994	219.46	168.047	185.167	95.7379	137.28	167.629	133.549	330.696	315.443	327.354	83	324.498	426.602	443.336	357.589
	83.5	3.60782	4.96243	4.58109	4.38378	278.168	287.013	261.058	275.413	250.288	318.886	376.78	315.318	206.25	203.73	142.621	184.2	199.883	60.285	101.141	120.436	139.84	174.587	233.191	182.539	153.801	215.738	167.932	179.157	152.978	159.677	154.687	155.781	142.965	195.465	152.625	163.685	96.1058	138.879	168.745	134.577	325.601	310.142	321.543	83.5	319.096	424.655	441.531	354.688
	84	4.13969	4.66467	5.28421	4.69619	269.602	278.633	255.073	267.769	247.597	314.574	370.144	310.772	194.778	187.452	135.607	172.612	187.725	48.6783	80.9873	105.797	110.659	152.53	220.828	161.339	127.378	190.693	144.439	154.17	133.519	146.038	132.932	137.496	127.866	172.954	137.772	146.197	97.3708	140.127	168.252	135.25	321.271	306.048	315.138	84	314.152	423.486	440.543	353.152
	84.5	4.47	4.09303	6.28139	4.94814	260.854	268.557	248.592	259.334	246.135	309.651	367.595	307.793	185.649	179.336	131.901	165.628	191.555	52.6928	69.2026	104.483	86.5333	135.603	214.768	145.635	102.045	165.434	127.862	131.78	114.183	135.547	117.66	122.463	125.929	152.799	128.296	135.675	99.243	140.14	166.084	135.156	313.694	299.85	309.52	84.5	307.688	422.054	438.145	351.775
	85	4.48971	3.94003	5.78196	4.73723	252.826	258.865	240.593	250.761	243.143	302.945	363.752	303.28	179.556	175.443	138.708	164.569	209.234	74.1106	68.9826	117.443	68.6219	125.258	216.529	136.803	80.3416	145.376	117.706	114.475	100.224	130.544	113.881	114.883	136.533	135.655	125.973	132.72	100.591	139.134	168.685	136.137	304.765	292.564	304.149	85	300.493	421.008	434.578	350.658
	85.5	5.09531	3.62159	5.12501	4.61397	245.293	249.926	232.145	242.455	240.109	299.324	358.125	299.186	175.829	177.919	150.762	168.17	233.654	111.099	82.9135	142.555	57.3016	123.116	226.426	135.615	65.0558	134.337	117.301	105.565	94.6619	133.261	123.14	117.021	159.663	125.232	125.026	136.641	102.605	138.191	173.995	138.264	298.001	286.691	297.804	85.5	294.165	418.681	431.306	349.688
	86	5.3335	3.45089	5.07834	4.62091	237.891	239.744	222.054	233.23	237.376	295.312	355.366	296.018	176.112	190.845	164.719	177.225	267.744	161.511	111.37	180.209	58.9376	130.939	242.057	143.978	61.1887	131.19	127.834	106.738	93.9754	143.4	143.849	127.075	195.529	123	131.74	150.09	105.099	137.171	177.534	139.935	290.978	279.173	291.123	86	287.091	415.669	428.402	348.299
	86.5	4.83921	4.17372	4.70979	4.57424	231.629	229.912	210.512	224.018	237.289	289.802	353.899	293.663	182.215	209.633	184.784	192.211	309.224	223.084	154.278	228.862	77.9433	150.615	262.151	163.57	73.5927	139.723	148.314	120.543	103.146	161.798	175.244	146.729	242.925	128.281	150.265	173.824	107.012	140.571	184.894	144.159	282.287	269.386	284.937	86.5	278.87	414.065	426.357	347.873
	87	4.76132	4.65026	4.0317	4.4811	228.418	224.411	202.016	218.282	239.809	290.483	352.814	294.369	201.051	234.176	213.592	216.273	356.652	296.895	215.317	289.621	119.021	186.285	290.74	198.682	110.954	167.585	185.459	154.666	133.08	196.311	223.438	184.276	304.504	144.94	178.384	209.276	109.956	145.316	196.178	150.483	277.504	262.622	280.99	87	273.706	418.005	430.096	350.616
	87.5	4.77258	4.50506	4.03132	4.43632	227.234	221.406	195.766	214.802	242.077	295.053	355.141	297.423	228.911	263.826	243.467	245.401	407.455	375.259	286.323	356.346	182.205	234.605	325.083	247.298	171.526	210.956	237.576	206.686	181.909	243.946	284.788	236.881	376.272	175.513	214.832	255.539	115.37	150.148	204.399	156.639	273.809	257.591	278.087	87.5	269.829	425.496	438.557	355.389
	88	4.33759	4.95296	4.60346	4.63134	225.901	217.994	189.316	211.07	245.128	297.751	358.375	300.418	258.889	291.073	270.658	273.54	451.754	444.41	351.68	415.948	257.274	285.275	357.266	299.938	243.372	262.631	291.756	265.92	243.701	295.107	346.686	295.165	443.678	211.702	257.901	304.427	121.207	158.355	210.053	163.205	267.158	249.936	273.791	88	263.628	433.426	446.531	361.87
	88.5	4.22867	5.66772	4.74309	4.87982	224.851	214.931	184.677	208.153	249.221	303.656	360.19	304.356	288.638	313.229	296.19	299.353	484.205	496.397	405.126	461.909	334.358	333.444	385.336	351.046	319.599	319.893	342.32	327.271	314.521	345.409	403.376	354.435	498.516	249.352	297.256	348.375	127.417	167.847	216.428	170.564	260.759	242.147	267.937	88.5	256.947	441.266	453.783	368.039
	89	4.29547	5.44594	5.04691	4.92944	222.466	211.089	180.309	204.622	248.11	311.493	359.774	306.459	313.54	328.473	310.345	317.453	500.254	523.275	438.252	487.26	402.79	372.369	406.114	393.758	388.334	375.25	384.005	382.53	383.056	388.506	448.561	406.708	533.111	289.285	328.881	383.759	134.402	172.1	217.361	174.621	253.23	235.349	259.647	89	249.408	446.133	459.153	369.993
	89.5	3.16534	5.36596	5.67553	4.73561	214.458	202.287	171.879	196.208	242.004	312.304	352.845	302.384	320.5	326.956	303.923	317.126	487.777	509.347	436.001	477.709	442.838	386.118	407.237	412.064	426.848	411.266	400.376	412.83	430.881	408.011	462.469	433.787	530.515	320.544	347.899	399.653	138.226	177.921	212.21	176.119	238.153	223.403	244.516	89.5	235.357	440.929	455.129	365.291
	90	2.28799	6.1349	6.05315	4.82535	201.377	189.144	161.385	183.969	237.616	308.937	343.864	296.806	310.345	310.588	283.341	301.425	449.686	460.92	405.065	438.557	450.173	376.157	389.064	405.132	433.76	427.071	389.354	416.728	451.63	400.418	439.957	430.668	491.269	336.076	351.988	393.111	138.768	189.431	207.311	178.503	220.16	208.393	225.154	90	217.902	426.91	442.825	355.318
	90.5	1.94972	6.53025	5.70889	4.72962	187.566	176.763	151.541	171.957	231.204	305.28	336.083	290.856	292.64	290.707	258.622	280.656	404.596	399.88	365.258	389.911	436.325	354.88	363.491	384.899	421.938	431.466	365.798	406.401	450.782	377.638	397.979	408.8	436.83	341.491	343.703	374.008	138.342	198.343	203.346	180.01	205.464	196.398	207.399	90.5	203.087	411.951	430.582	343.923
	91	0.932376	6.37884	5.6177	4.30964	173.93	166.588	142.575	161.031	224.356	300.28	326.859	283.832	269.423	268.082	231.143	256.216	361.422	338.23	323.949	341.201	406.314	323.947	334.747	355.003	392.139	423.893	333.993	383.342	430.62	344.753	345.027	373.467	379.501	337.645	327.374	348.173	137.923	209.24	198.938	182.034	192.75	187.381	192.42	91	190.85	397.353	419.357	334.364
	91.5	0.487407	6.63334	5.48341	4.20139	160.948	157.837	134.756	151.18	221.258	295.418	322.24	279.639	246.46	245.971	208.578	233.67	325.784	287.823	289.732	301.113	365.407	287.459	306.031	319.633	353.593	404.767	296.912	351.758	393.628	304.772	288.188	328.863	327.802	321.933	307.299	319.011	136.776	223.991	196.163	185.643	183.06	180.26	181.308	91.5	181.543	385.96	410.29	328.344
	92	0.903481	6.97488	4.92734	4.26857	150.919	151.807	129.523	144.083	223.298	293.985	322.972	280.085	230.266	233.479	196.649	220.131	306.231	261.313	273.642	280.395	323.915	257.139	286.48	289.178	320.191	383.167	267.468	323.608	348.629	268.734	244.247	287.203	295.702	302.629	284.78	294.371	135.945	236.552	195.822	189.44	179.387	176.726	176.051	92	177.388	380.078	406.58	327.836
	92.5	0.898755	7.00889	5.09681	4.33482	144.24	149.168	126.199	139.869	227.388	293.776	321.913	281.026	221.342	231.401	193.801	215.515	307.017	258.85	273.816	279.894	288.933	236.748	280.126	268.602	293.868	360.441	253.511	302.606	303.508	244.777	222.751	257.012	287.874	286.138	264.53	279.514	136.21	244.181	196.266	192.219	179.554	175.839	175.182	92.5	176.858	378.845	406.582	332.721
	93	0.715775	7.36223	6.10336	4.72712	138.608	147.449	124.05	136.702	234.168	294.851	322.523	283.847	217.93	232.144	195.305	215.126	317.589	270.067	283.216	290.291	258.81	220.67	280.726	253.402	273.718	334.734	245.946	284.8	259.926	227.34	215.731	234.332	294.154	271.493	249.643	271.763	136.063	252.297	197.506	195.289	179.689	175.155	176.208	93	177.017	380.464	407.382	339.173
	93.5	0.963107	8.0171	7.00996	5.33005	133.21	145.364	120.643	133.072	244.058	295.675	327.58	289.104	220.095	238.859	203.139	220.698	333.202	290.25	298.609	307.353	238.78	216.899	291.38	249.02	262.881	306.8	255.543	275.075	219.805	221.09	224.308	221.734	312.626	263.445	242.077	272.716	135.045	257.862	200.249	197.718	181.489	172.41	177.846	93.5	177.248	381.896	407.412	346.732
	94	0.749558	8.52335	7.68794	5.65361	130.312	144.117	118.793	131.074	250.674	295.681	327.772	291.375	220.865	244.749	208.398	224.671	345.343	304.283	308.587	319.404	226.523	215.747	298.765	247.012	256.386	289.532	263.643	269.854	195.858	218.84	232.279	215.659	325.76	259.715	236.298	273.924	134.233	259.521	201.959	198.571	182.403	170.618	178.431	94	177.151	382.166	407.117	351.923
	94.5	0.561105	9.91993	9.58382	6.68829	137.179	155.321	124.274	138.925	282.833	319.479	360.414	320.909	245.613	277.749	239.645	254.336	395.451	352.756	351.175	366.461	244.501	247.125	346.148	279.258	277.033	289.093	318.471	294.865	186.586	248.28	276.612	237.16	381.466	284.765	258.994	308.408	145.002	284.487	224.188	217.892	201.514	180.582	194.279	94.5	192.125	413.826	439.539	389.608
	95	0.235586	4.87736	4.74652	3.28649	61.8462	71.4712	55.1162	62.8112	135.055	147.121	169.98	150.719	116.665	133.75	117.35	122.588	190.838	171.778	168.725	177.114	115.603	121.817	170.144	135.854	129.189	124.054	163.082	138.775	77.7921	120.962	138.593	112.449	188.076	134.067	122.401	148.182	66.7304	132.7	106.176	101.869	95.0774	81.3736	89.9519	95	88.801	190.971	202.368	183.162
[truncated: 25 more columns]

## Sheet: exp2
	RCD1 PARP domain																																												HsPARP1 PARP domain
	Temperature	B2	B3	B4	ctrl	B5	B6	B7	0 mM 6(5H)-phe	B8	B9	B10	2 mM 6(5H)-phe	C2	C3	C4	200 μM 6(5H)-phe	C5	C6	C7	20 μM 6(5H)-phe	C8	C9	C10	2 μM 6(5H)-phe	D2	D3	D4	200 nM 6(5H)-phe	D5	D6	D7	20 nM 6(5H)-phe	D8	D9	D10	2 nM 6(5H)-phe	E2	E3	E4	ctrl	E5	E6	E7	Temperature	0 mM 6(5H)-phe	B8	B9	B10
	25	141.664	131.964	116.247	129.959	35.8264	50.5336	42.451	42.937	48.2461	105.7	54.4008	69.4491	51.79	84.9759	55.324	64.03	83.5852	126.604	73.4128	94.534	96.9468	122.165	78.7073	99.2729	24.2892	94.6524	114.572	77.838	81.5848	47.8244	116.838	82.0823	117.36	78.8724	101.163	99.132	11.4794	11.6006	9.59471	10.8916	49.4816	69.8436	71.3569	25	63.5607	88.738	46.4529	61.9714
	25.5	306.938	285.923	251.87	281.577	77.6238	109.49	91.9772	93.0302	104.533	229.017	117.868	150.473	112.212	184.114	119.869	138.732	181.101	274.309	159.061	204.824	210.051	264.69	170.532	215.091	52.6266	205.08	248.24	168.649	176.767	103.619	253.148	177.845	254.281	170.89	219.187	214.786	24.8721	25.1346	20.7885	23.5984	107.21	151.328	154.607	25.5	137.715	192.266	100.648	134.271
	26	283.327	263.929	232.495	259.917	71.6528	101.067	84.9021	85.874	96.4922	211.401	108.802	138.898	103.58	169.952	110.648	128.06	167.17	253.208	146.826	189.068	193.894	244.33	157.415	198.546	48.5784	189.305	229.145	155.676	163.17	95.6488	233.675	164.165	234.721	157.745	202.326	198.264	22.9589	23.2011	19.1894	21.7831	98.9632	139.687	142.714	26	127.121	177.476	92.9058	123.943
	26.5	283.327	263.929	232.495	259.917	71.6528	101.067	84.9021	85.874	96.4922	211.401	108.802	138.898	103.58	169.952	110.648	128.06	167.17	253.208	146.826	189.068	193.894	244.33	157.415	198.546	48.5784	189.305	229.145	155.676	163.17	95.6488	233.675	164.165	234.721	157.745	202.326	198.264	22.9589	23.2011	19.1894	21.7831	98.9632	139.687	142.714	26.5	127.121	177.476	92.9058	123.943
	27	283.327	263.929	232.495	259.917	71.6528	101.067	84.9021	85.874	96.4922	211.401	108.802	138.898	103.58	169.952	110.648	128.06	167.17	253.208	146.826	189.068	193.894	244.33	157.415	198.546	48.5784	189.305	229.145	155.676	163.17	95.6488	233.675	164.165	234.721	157.745	202.326	198.264	22.9589	23.2011	19.1894	21.7831	98.9632	139.687	142.714	27	127.121	177.476	92.9058	123.943
	27.5	283.12	263.889	233.227	260.079	72.0579	101.569	85.0684	86.2317	97.5299	213.868	108.732	140.043	103.947	171.935	110.494	128.792	168.134	253.033	146.674	189.28	193.995	247.414	157.708	199.705	45.9236	189.474	229.422	154.94	163.141	95.4827	237.044	165.223	240.271	158.462	202.56	200.431	22.9452	23.2528	19.0918	21.7633	99.341	140.292	142.473	27.5	127.368	181.515	92.8523	124.532
	28	283.958	263.347	227.862	258.389	69.3918	98.333	83.8117	83.8455	90.6343	198.85	108.954	132.813	101.318	159.399	111.132	123.95	161.261	253.627	147.148	187.345	192.982	228.039	155.554	192.192	62.3323	188.016	227.19	159.179	162.839	95.9491	215.993	158.26	205.152	153.15	200.81	186.371	22.7998	22.724	19.6562	21.7267	96.8555	136.479	143.819	28	125.718	156.047	92.8811	120.523
	28.5	287.101	268.044	223.263	259.469	65.3404	92.8895	83.0028	80.4109	80.3812	167.05	110.736	119.389	98.8989	136.758	114.962	116.873	154.737	258.418	151.569	188.241	193.729	192.104	153.879	179.904	94.3499	188.03	226.668	169.683	165.598	100.921	176.051	147.523	141.907	149.438	199.301	163.548	24.3421	23.3177	20.9336	22.8645	93.059	129.423	147.501	28.5	123.328	109.652	94.97	115.317
	29	306.223	280.789	231.82	272.944	64.6472	91.317	85.4626	80.4756	80.7014	145.448	116.033	114.061	100.979	125.066	119.456	115.167	160.313	267.87	159.618	195.933	199.502	171.81	156.686	175.999	117.762	193.893	232.399	181.351	174.686	112.061	152.453	146.4	109.233	156.113	204.147	156.498	27.2969	25.6253	23.1172	25.3465	92.4877	126.336	151.796	29	123.54	83.8304	101.175	115.927
	29.5	343.782	301.101	251.942	298.942	65.8223	93.1276	89.9782	82.976	90.1157	137.115	121.908	116.38	105.971	120.368	126.148	117.496	170.014	279.292	171.136	206.814	210.146	164.355	162.669	179.057	138.884	206.268	241.642	195.598	189.246	125.211	143.439	152.632	99.1099	168.477	215.08	160.889	31.1833	29.465	26.1436	28.9306	93.8055	126.502	157.726	29.5	126.011	73.8276	112.663	123.607
	30	388.459	328.018	281.193	332.556	67.1107	95.5872	93.9073	85.5351	101.664	134.665	132.622	122.984	110.397	118.074	134.615	121.029	180.015	286.375	184.333	216.908	222.208	164.905	168.423	185.179	155.886	218.247	250.601	208.245	200.07	135.77	144.424	160.088	101.913	179.916	225.159	168.996	36.6653	34.6336	28.3479	33.2156	95.3495	126.437	162.879	30	128.222	75.2815	123.721	134.722
	30.5	432.866	353.344	311.136	365.782	66.0107	95.8046	96.1044	85.9733	110.916	135.037	134.649	126.867	113.483	116.598	138.396	122.826	186.956	287.158	193.689	222.601	232.843	167.131	172.389	190.788	164.718	226.519	256.739	215.992	206.994	139.85	148.295	165.046	110.604	185.962	226.612	174.393	40.6268	38.9571	28.6924	36.0921	95.5995	123.761	164.693	30.5	128.018	81.3198	130.185	142.769
	31	471.267	369.465	333.843	391.525	59.4047	93.5958	95.5167	82.839	114.435	134.023	121.224	123.227	113.823	113.08	136.376	121.093	191.554	281.079	197.452	223.362	239.854	167.95	173.389	193.731	163.489	228.119	259.455	217.021	210.61	134.613	153.138	166.12	119.888	187.073	222.923	176.628	40.8795	40.6193	26.9789	36.1593	92.8674	118.223	162.941	31	124.677	82.4578	130.717	145.11
	31.5	478.387	371.487	341.754	397.21	45.0755	86.9998	88.4036	73.4929	106.025	122.55	106.238	111.604	106.648	104.719	130.007	113.791	191.258	264.494	193.953	216.568	238.353	163.302	167.063	189.573	152.385	216.167	254.927	207.826	201.862	119.342	153.011	158.071	121.909	179.879	215.378	172.389	39.3013	39.3187	23.8195	34.1465	85.5299	108.37	156.531	31.5	116.81	72.1354	121.343	141.201
	32	444.427	356.541	332.197	377.722	24.0578	75.0264	76.2329	58.439	83.485	97.9256	80.6473	87.3526	94.0295	90.1225	117.038	100.397	180.809	237.884	180.909	199.867	226.974	150.049	152.814	176.612	132.13	194.717	241.401	189.416	184.143	91.5333	142.474	139.384	113.101	162.151	195.392	156.881	35.5619	35.4656	19.6115	30.213	73.4477	93.3447	144.351	32	103.714	50.0736	99.6575	124.433
	32.5	391.138	324.162	305.427	340.242	-1.55921	59.3626	60.9857	39.5964	50.4952	64.5877	43.3098	52.7975	76.9426	69.1426	96.6231	80.9027	162.24	204.003	159.847	175.363	204.888	129.743	133.585	156.072	104.564	167.056	220.196	163.939	162.868	52.8732	124.032	113.258	96.3189	136.747	168.614	133.893	28.0932	29.2202	14.9802	24.0979	57.5124	76.0729	128.148	32.5	87.2446	19.0404	69.9987	95.3486
	33	327.941	282.432	267.498	292.624	-34.7018	39.3328	41.2304	15.2871	10.4664	23.1499	10.9266	14.8476	54.2845	42.9704	73.9348	57.0632	138.594	163.027	132.845	144.822	173.303	104.584	110.032	129.306	73.3013	133.433	193.167	133.3	135.206	6.58766	100.267	80.6869	75.017	109.522	142.943	109.161	20.4528	21.695	11.4926	17.8801	38.7099	56.6355	108.792	33	68.0458	-18.8163	35.0921	62.7178
	33.5	259.185	241.275	226.373	242.278	-75.3658	14.7948	17.2325	-14.4461	-33.1077	-20.7062	-14.9424	-22.9187	27.7006	12.1815	47.6139	29.1654	104.185	116.591	100.746	107.174	135.88	75.8369	81.9294	97.8822	41.2878	97.0521	160.297	99.5456	102.573	-46.0506	71.2185	42.5802	50.6556	80.8825	113.852	81.7968	14.6719	14.8307	9.60016	13.0343	16.9656	33.35	86.5564	33.5	45.624	-58.964	-3.77427	27.3463
	34	201.186	204.109	186.387	197.227	-121.853	-14.0221	-9.64354	-48.5063	-75.1678	-60.3399	-39.9742	-58.494	-3.23506	-25.2824	14.8889	-4.54285	58.1059	68.683	64.227	63.672	94.3086	44.8225	50.8164	63.3158	9.11529	63.1783	122.871	65.055	68.3355	-107.434	37.7402	-0.452758	21.9701	47.7948	78.2513	49.3387	10.1675	10.2028	8.76454	9.7116	-7.8919	8.38761	62.9219	34	21.1392	-96.838	-43.0168	-9.97401
	34.5	161.762	173.952	155.048	163.587	-177.409	-48.8914	-42.0234	-89.4411	-112.402	-98.2532	-59.3136	-89.9897	-40.6717	-67.573	-22.6727	-43.6391	8.45003	18.9314	22.6663	16.6826	47.758	9.22926	16.2929	24.4267	-25.3398	26.734	81.4868	27.627	31.0271	-176.275	1.74801	-47.8333	-11.3179	11.5676	39.7128	13.3208	7.1609	6.63519	9.04504	7.61371	-35.7099	-18.6227	36.7931	34.5	-5.84652	-133.225	-80.5113	-43.8257
	35	133.524	152.773	134.11	140.136	-245.475	-93.1758	-83.4359	-140.696	-143.372	-132.092	-78.6752	-118.046	-85.6033	-115.942	-68.5032	-90.0161	-45.2802	-35.0471	-26.7899	-35.7057	-4.77299	-33.831	-25.3764	-21.3268	-62.8075	-17.6166	34.9653	-15.1529	-15.2126	-250.523	-39.4958	-101.744	-49.5645	-29.0853	-0.475169	-26.375	6.38102	4.04441	9.87472	6.76672	-68.4826	-51.8086	5.81616	35	-38.1583	-168.297	-116	-73.2243
	35.5	111.644	135.418	118.726	121.929	-323.222	-148.707	-136.193	-202.707	-168.783	-157.982	-100.225	-142.33	-141.599	-173.13	-130.205	-148.311	-110.353	-94.7582	-87.9075	-97.6728	-68.1233	-85.6334	-78.3168	-77.3578	-108.864	-71.7451	-19.9538	-66.8544	-73.6183	-330.724	-88.9501	-164.431	-98.661	-82.7381	-52.515	-77.9714	6.75554	3.82202	10.2147	6.93076	-107.213	-90.5724	-29.6215	35.5	-75.8023	-200.114	-149.592	-101.121
	36	95.9717	117.648	105.579	106.4	-412.669	-221.101	-205.693	-279.821	-188.899	-176.495	-117.919	-161.104	-216.004	-237.947	-209.538	-221.163	-187.568	-164.281	-166.159	-172.669	-148.686	-151.616	-145.21	-148.504	-169.672	-138.101	-86.2854	-131.353	-146.496	-418.394	-150.584	-238.491	-163.612	-153.145	-119.122	-145.293	6.61257	4.29515	10.4776	7.12846	-152.195	-133.815	-70.3714	36	-118.794	-227.607	-178.587	-123.584
	36.5	86.7922	101.028	96.3717	94.7308	-519.56	-316.588	-298.2	-378.116	-204.285	-191.199	-136.299	-177.261	-311.652	-315.312	-310.505	-312.49	-280.193	-252.551	-266.93	-266.558	-249.707	-237.844	-231.253	-239.601	-251.16	-223.266	-166.194	-213.54	-238.869	-513.415	-228.419	-326.901	-244.797	-241.702	-199.83	-228.776	5.67541	4.16252	10.2532	6.69703	-203.963	-186.176	-119.35	36.5	-169.83	-250.802	-201.659	-140.086
	37	79.8693	87.8862	89.2055	85.6537	-646.532	-441.957	-421.294	-503.261	-219.583	-198.645	-155.567	-191.265	-434.56	-411.92	-440.726	-429.069	-399.688	-366.495	-394.799	-386.994	-377.026	-346.099	-343.231	-355.452	-355.353	-334.7	-265.453	-318.502	-359.783	-617.204	-328.192	-435.06	-347.302	-354.578	-301.246	-334.375	4.81133	4.9653	8.89875	6.22512	-264.37	-248.409	-176.086	37	-229.622	-267.947	-218.987	-154.825
	37.5	75.8369	77.8775	84.167	79.2938	-801.486	-606.86	-584.494	-664.28	-240.09	-205.092	-171.335	-205.506	-598.93	-534.192	-607.076	-580.066	-557.97	-513.089	-559.113	-543.391	-540.016	-483.151	-488.728	-503.965	-490.542	-475.972	-392.32	-452.945	-514.672	-738.27	-455.66	-569.534	-480.756	-497.904	-435.716	-471.459	4.18133	6.4232	7.75524	6.11992	-335.745	-320.366	-241.682	37.5	-299.264	-280.651	-234.117	-166.959
	38	78.2794	71.4678	80.3713	76.7062	-993.967	-819.767	-795.63	-869.788	-267.167	-215.885	-194.926	-225.993	-808.704	-688.036	-814.375	-770.372	-757.819	-697.907	-765.639	-740.455	-742.689	-657.394	-672.811	-690.965	-664.342	-653.623	-552.512	-623.492	-706.206	-884.364	-616.847	-735.806	-647.16	-674.693	-603.892	-641.915	3.34295	6.41426	7.38422	5.71381	-419.204	-405.651	-320.102	38	-381.652	-289.886	-247.211	-175.524
	38.5	81.5926	69.2614	77.6266	76.1602	-1227.77	-1086.5	-1061.85	-1125.37	-305.103	-231.183	-228.251	-254.846	-1064.18	-880.928	-1070.51	-1005.21	-1006.29	-926.26	-1017.61	-983.386	-989.57	-871.231	-901.04	-920.614	-879.495	-878.289	-751.986	-836.59	-942.956	-1059.12	-816.41	-939.494	-849.118	-888.015	-805.371	-847.502	3.0373	5.99198	7.11543	5.38157	-515.27	-505.539	-412.182	38.5	-477.664	-296.204	-258.204	-184.993
	39	81.2469	70.1523	78.7112	76.7035	-1506.26	-1412.1	-1390.31	-1436.22	-364.177	-258.673	-275.577	-299.476	-1373.29	-1116.5	-1380	-1289.93	-1310.59	-1200.96	-1321.68	-1277.74	-1290.06	-1129.3	-1179.1	-1199.49	-1143.42	-1157.56	-999.756	-1100.25	-1228.79	-1267.66	-1059.7	-1185.39	-1095.52	-1144.57	-1049.66	-1096.58	3.75088	6.02882	7.19305	5.65758	-626.585	-619.005	-518.168	39	-587.919	-302.786	-270.225	-196.693
	39.5	84.6204	71.0857	78.6081	78.1047	-1830.84	-1794.07	-1780.73	-1801.88	-449.803	-303.931	-349.658	-367.797	-1743.67	-1398.38	-1740.98	-1627.68	-1669.42	-1521.66	-1681.23	-1624.1	-1647.3	-1437.39	-1508.65	-1531.11	-1464.07	-1493.57	-1300	-1419.21	-1564.43	-1516.28	-1350.15	-1476.95	-1389.53	-1443.64	-1336.4	-1389.86	4.12905	5.76699	7.52067	5.80557	-754.535	-748.183	-641.601	39.5	-714.773	-311.225	-283.997	-207.858
	40	84.9257	71.0406	75.6155	77.194	-2180.27	-2209.46	-2212.43	-2200.72	-563.03	-368.706	-453.935	-461.89	-2154.83	-1718.57	-2139.54	-2004.31	-2067.09	-1877.57	-2081.19	-2008.62	-2047.46	-1786.33	-1880.44	-1904.74	-1830.6	-1878.26	-1643.47	-1784.11	-1935.05	-1795.33	-1679.39	-1803.26	-1719.17	-1773.2	-1654.61	-1715.66	4.10074	5.02966	7.53694	5.55578	-895.687	-891.553	-780.486	40	-855.909	-319.665	-294.386	-219.05
	40.5	78.7315	71.894	74.0613	74.8956	-2520.49	-2620.65	-2649.52	-2596.89	-704.744	-455.389	-583.702	-581.278	-2577.93	-2056.3	-2548.23	-2394.15	-2483.76	-2251.43	-2496.24	-2410.47	-2468.26	-2156.3	-2277.32	-2300.62	-2215.6	-2289.39	-2010.21	-2171.73	-2318.88	-2085.18	-2027.69	-2143.92	-2066.66	-2117.69	-1986.29	-2056.88	4.40921	4.63217	7.39045	5.47728	-1049.07	-1045.46	-930.718	40.5	-1008.42	-328.095	-301.349	-232.833
	41	76.0133	73.1193	74.9322	74.6883	-2814.37	-2979.05	-3044.58	-2946	-865.603	-564.25	-736.986	-722.28	-2983.46	-2382.44	-2926.21	-2764.04	-2880.92	-2614.05	-2894.95	-2796.64	-2876.15	-2521.57	-2672.13	-2689.95	-2590.4	-2692.17	-2369.96	-2550.84	-2687.59	-2364.77	-2368.3	-2473.55	-2405.14	-2452.79	-2311.31	-2389.75	4.83391	4.71537	6.75109	5.43345	-1214.58	-1210.01	-1093.02	41	-1172.54	-337.405	-310.108	-247.436
	41.5	76.9052	73.5871	73.0983	74.5302	-3012.05	-3225.16	-3335.41	-3190.87	-1022.33	-678.462	-894.888	-865.228	-3315.21	-2656.17	-3223.05	-3064.81	-3204.45	-2918.48	-3225.31	-3116.08	-3216.82	-2839.94	-3020.66	-3025.81	-2907.84	-3032.61	-2676.33	-2872.26	-2991.91	-2599.95	-2658.45	-2750.1	-2692.58	-2735.21	-2593.47	-2673.76	4.41212	4.68617	6.17939	5.09256	-1390.03	-1383.87	-1265.83	41.5	-1346.58	-346.998	-319.825	-261.077
	42	73.1964	72.9532	69.8236	71.9911	-3063.09	-3304.61	-3456.7	-3274.8	-1143.46	-776.562	-1020.93	-980.317	-3503.35	-2827.43	-3388.49	-3239.76	-3402.21	-3111.44	-3425.95	-3313.2	-3426.82	-3056.43	-3268.03	-3250.43	-3110.3	-3246.13	-2871.71	-3076.05	-3172.81	-2741.24	-2844.02	-2919.36	-2876.97	-2921.98	-2786.64	-2861.86	4.07102	4.41688	6.64981	5.0459	-1566.7	-1559.46	-1439	42	-1521.72	-353.845	-325.873	-272.464
	42.5	70.4208	72.7465	68.6864	70.6179	-2947.4	-3194.67	-3379.04	-3173.71	-1204.48	-839.027	-1093.46	-1045.65	-3517.14	-2861.79	-3384.06	-3254.33	-3438.28	-3157.59	-3460.8	-3352.22	-3466.17	-3131.54	-3372.04	-3323.25	-3161.13	-3290.13	-2917.25	-3122.84	-3197.64	-2760.22	-2890.52	-2949.46	-2924.49	-2988.45	-2861.76	-2924.9	4.29264	4.62984	7.53951	5.48733	-1734.76	-1727.53	-1603.83	42.5	-1688.71	-357.352	-330.339	-283.101
	43	70.2173	73.5381	69.6151	71.1235	-2679.84	-2908.11	-3113.86	-2900.61	-1190.46	-849.658	-1098.93	-1046.35	-3359.85	-2754.05	-3208.23	-3107.37	-3295.98	-3043.94	-3322.09	-3220.67	-3325.69	-3051.61	-3312.67	-3229.99	-3052.08	-3153.01	-2802.65	-3002.58	-3061.76	-2647.44	-2784.08	-2831.1	-2824.08	-2916.84	-2803.51	-2848.15	4.13203	5.30698	7.53591	5.65831	-1884.77	-1878.67	-1752.4	43	-1838.61	-359.48	-333.544	-291.027
	43.5	68.0248	73.952	69.9007	70.6258	-2291.52	-2483.49	-2690.96	-2488.66	-1096.27	-798.236	-1029.16	-974.554	-3036.06	-2514.81	-2889.03	-2813.3	-2986.9	-2777.64	-3017.23	-2927.26	-3014.73	-2818.3	-3088.94	-2973.99	-2788.28	-2843.55	-2536.53	-2722.79	-2768.81	-2404.69	-2529.77	-2567.76	-2581.6	-2710.61	-2615.02	-2635.75	3.8384	5.99335	7.44711	5.75962	-1996.98	-1992.39	-1864.02	43.5	-1951.13	-359.806	-331.731	-295.272
	44	65.6012	72.6328	70.8451	69.693	-1832.43	-1983.25	-2170.43	-1995.37	-935.455	-691.032	-894.142	-840.21	-2593.38	-2174.33	-2473.2	-2413.64	-2565.02	-2396.13	-2588.53	-2516.56	-2575.65	-2460.61	-2729.61	-2588.62	-2403.96	-2406.31	-2155.37	-2321.88	-2359.61	-2062.05	-2163.85	-2195.17	-2230.35	-2400.86	-2320.57	-2317.26	3.93626	6.479	7.5003	5.97186	-2042.83	-2042.74	-1913.52	44	-1999.7	-357.291	-324.53	-299.055
	44.5	60.9105	72.5599	75.4108	69.6271	-1364.24	-1475.87	-1634.19	-1491.43	-740.62	-551.724	-728.325	-673.556	-2105.61	-1787.7	-2017.3	-1970.2	-2089.12	-1958.37	-2103.97	-2050.48	-2078.52	-2033.77	-2289.33	-2133.88	-1959.48	-1910.52	-1720.38	-1863.46	-1899.52	-1669.96	-1743.3	-1770.93	-1824.36	-2029.94	-1962.79	-1939.03	3.90503	6.53683	6.94825	5.7967	-2003.13	-2009.96	-1883.54	44.5	-1965.54	-353.525	-316.1	-303.435
	45	55.0522	72.8616	78.7246	68.8795	-939.974	-1015.49	-1141.39	-1032.28	-538.074	-399.653	-550.638	-496.122	-1624.89	-1405.9	-1577.46	-1536.08	-1605.73	-1518.81	-1619.24	-1581.26	-1583.97	-1595.42	-1826.71	-1668.7	-1508.27	-1419.51	-1288.61	-1405.46	-1445.61	-1274.68	-1318.85	-1346.38	-1412.13	-1639.49	-1585.46	-1545.69	3.43253	6.22765	6.38182	5.34734	-1873.55	-1884.64	-1765.68	45	-1841.29	-350.876	-308.748	-307.855
	45.5	50.3903	69.4956	78.3146	66.0668	-584.964	-632.115	-719.932	-645.67	-347.498	-253.592	-372.705	-324.598	-1183.95	-1055.76	-1187.86	-1142.52	-1160.99	-1113.14	-1173.06	-1149.06	-1131.14	-1182.09	-1385.78	-1233	-1089	-974.233	-896.342	-986.524	-1030.09	-911.118	-930.277	-957.162	-1028.81	-1267.28	-1224.48	-1173.52	3.16095	5.67174	6.46593	5.09954	-1651.94	-1666.46	-1558.03	45.5	-1625.48	-350.11	-303.664	-314.797
	46	40.4763	65.7309	78.4088	61.5387	-302.562	-333.336	-387.777	-341.225	-186.198	-125.995	-221.278	-177.824	-817.054	-755.614	-856.212	-809.626	-788.693	-765.819	-793.4	-782.637	-747.676	-820.22	-996.097	-854.664	-730.813	-599.233	-566.253	-632.1	-677.368	-600.828	-603.082	-627.092	-702.125	-937.748	-898.187	-846.02	3.43768	4.692	6.87498	5.00155	-1354.97	-1373.23	-1277.81	46	-1335.34	-353.336	-302.147	-327.287
	46.5	28.0653	65.0162	76.3779	56.4864	-94.734	-112.291	-143.23	-116.752	-60.1963	-25.7392	-97.9728	-61.3028	-526.829	-518.543	-583.691	-543.021	-481.51	-485.272	-487.536	-484.773	-442.449	-524.06	-672.521	-546.343	-443.164	-303.255	-305.876	-350.765	-398.216	-348.561	-340.857	-362.545	-436.559	-659.377	-619.204	-571.713	3.76799	3.90159	6.97027	4.87995	-1023.17	-1039.09	-959.707	46.5	-1007.32	-362.476	-307.003	-345.86
	47	25.3767	63.9477	68.738	52.6875	47.5667	44.1656	33.0817	41.6047	35.3623	48.3343	7.02949	30.242	-302.475	-338.733	-369.829	-337.013	-233.798	-267.985	-248.043	-249.942	-208.328	-293.553	-417.308	-306.396	-220.487	-80.5618	-110.391	-137.147	-185.933	-155.961	-140.731	-160.875	-227.112	-437.922	-394.065	-353.033	3.73145	4.17316	7.10507	5.00322	-699.568	-707.824	-644.831	47	-684.074	-382.354	-322.158	-374.749
	47.5	26.482	61.4069	59.7714	49.2201	147.348	154.163	160.242	153.918	106.01	104.367	85.9089	98.7622	-137.132	-198.383	-211.716	-182.41	-54.2644	-101.703	-65.9621	-73.9765	-32.7926	-115.734	-217.114	-121.88	-54.6344	85.5181	35.0598	21.9812	-25.8165	-11.6919	7.28276	-10.0752	-68.0732	-267.101	-210.48	-181.885	4.00823	4.51233	6.92127	5.14728	-412.484	-415.285	-366.111	47.5	-397.96	-414.331	-347.55	-414.525
	48	27.3559	62.7019	53.009	47.689	223.47	233.568	250.055	235.698	156.139	149.139	136.124	147.134	-9.60818	-92.0508	-91.4056	-64.3549	73.9043	25.8353	71.5272	57.0889	97.6349	20.8314	-58.4249	20.0138	68.8584	209.713	143.543	140.705	99.0977	100.649	119.903	106.55	51.8322	-130.836	-67.123	-48.709	4.48731	4.67906	6.40457	5.19032	-185.378	-181.514	-143.735	48	-170.209	-454.168	-381.261	-463.281
	48.5	37.6955	65.0639	44.1622	48.9739	273.706	288.708	311.471	291.295	191.621	178.143	175.507	181.757	92.6704	-15.5451	-1.54305	25.1941	171.366	121.225	175.663	156.085	193.297	121.593	62.8669	125.919	161.166	298.615	221.968	227.25	191.007	181.584	203.715	192.102	143.735	-21.6802	39.0498	53.7016	4.00909	5.24171	5.95514	5.06865	-29.9075	-16.9998	13.3579	48.5	-11.1831	-497.036	-418.805	-516.908
	49	51.3333	64.9728	38.31	51.5387	309.519	327.805	356.087	331.137	219.743	199.667	204.897	208.102	170.592	45.4917	60.0844	92.0559	242.371	193.601	254.399	230.124	263.26	195.981	156.095	205.112	228.974	362.712	280.284	290.656	258.376	239.564	264.494	254.145	213.931	62.8681	118.347	131.715	3.21873	5.74709	6.31088	5.09223	64.5974	81.4869	111.326	49	85.8033	-536.847	-451.485	-563.301
	49.5	57.7888	64.3711	39.9303	54.0301	341.137	356.317	389.743	362.399	241.637	220.89	218.253	226.927	231.53	100.716	114.314	148.853	294.044	251.732	314.671	286.815	315.67	253.785	230.665	266.707	282.113	409.608	326.056	339.259	314.546	289.448	314.008	306.001	267.605	134.531	180.77	194.302	3.51812	5.53586	6.55745	5.20381	115.337	135.099	166.408	49.5	138.948	-560.009	-467.325	-589.853
	50	63.8586	65.8385	43.3414	57.6795	364.395	376.861	413.34	384.865	257.778	235.789	227.189	240.252	284.95	145.173	172.933	201.019	341.071	300.261	364.19	335.174	356.678	300.506	289.654	315.613	326.066	444.584	360.356	377.002	364.447	329.995	354.333	349.592	309.815	200.151	228.124	246.03	3.94021	5.45002	6.33075	5.24032	136.54	162.602	196.135	50	165.092	-551.576	-454.242	-584.849
	50.5	72.2606	66.4056	46.239	61.6351	376.24	390.795	429.308	398.781	273.052	245.653	236.937	251.881	322.845	175.703	222.263	240.271	385.035	337.181	404.763	375.66	388.519	335.434	333.189	352.38	358.146	469.234	384.635	404.005	398.664	355.683	379.393	377.913	341.257	253.358	262.717	285.777	3.73526	5.58175	7.01158	5.44286	141.693	172.298	209.915	50.5	174.635	-508.439	-406.009	-539.141
	51	76.1111	65.3904	51.4897	64.3304	385.828	400.622	440.112	408.854	285.4	255.553	242.479	261.144	348.471	200.064	265.816	271.45	422.799	367.665	434.661	408.375	412.443	361.177	367.912	380.511	380.517	486.778	400.88	422.725	424.432	375.689	396.988	399.036	363.696	296.494	292.494	317.561	3.56111	5.63781	8.32184	5.84025	140.231	175.041	213.874	51	176.382	-431.144	-325.87	-450.605
	51.5	77.7164	66.0962	56.0475	66.62	395.029	406.498	446.015	415.847	291.769	263.199	244.023	266.331	369.333	220.229	308.575	299.379	447.836	391.955	455.409	431.733	429.296	380.531	394.315	401.38	395.513	499.754	408.294	434.52	450.541	391.557	411.697	417.932	379.003	334.158	319.122	344.094	4.27001	5.60652	8.39349	6.09	133.551	176.34	212.488	51.5	174.126	-322.986	-219.436	-332.169
	52	81.9358	68.0469	56.0907	68.6912	400.023	411.461	448.455	419.98	299.736	270.196	254.786	274.906	384.361	230.764	332.62	315.915	461.676	408.288	471.513	447.159	442.413	395.888	413.556	417.286	403.14	510.707	411.623	441.823	468.834	397.371	418.726	428.311	389.568	364.032	341.194	364.932	4.64459	5.79997	8.28098	6.24185	124.518	174.896	208.202	52	169.205	-199.605	-98.6785	-198.856
	52.5	83.3542	67.8636	56.5883	69.2687	405.831	415.734	447.671	423.078	308.876	277.369	260.487	282.244	392.249	236.176	344.733	324.386	470.237	418.036	481.531	456.601	451.285	404.945	427.04	427.756	408.428	517.348	414.2	446.658	476.406	398.619	420.185	431.737	395.569	385.82	354.535	378.641	4.1866	6.00204	9.32377	6.50414	117.706	170.943	200.934	52.5	163.194	-80.7907	17.181	-67.591
	53	81.0003	65.9179	57.688	68.2021	414.214	419.188	446.133	426.512	313.544	281.221	261.581	285.449	401.033	249.77	364.6	338.468	472.304	426.488	485.897	461.563	458.941	410.459	437.948	435.783	415.423	520.661	414.07	450.051	482.495	401.458	423.928	435.96	398.671	404.492	365.048	389.404	4.03323	5.93946	9.52095	6.49788	112.704	168.177	192.82	53	157.9	24.7402	117.724	45.6288
	53.5	79.817	65.0276	57.1669	67.3372	422.986	422.314	447.516	430.938	318.844	287.903	266.934	291.227	410.632	262.322	376.169	349.708	469.969	431.479	491.724	464.391	469.912	417.208	447.185	444.769	425.185	520.775	416.199	454.053	490.019	407.292	430.506	442.606	405.726	421.423	374.083	400.411	4.4792	5.91937	8.71305	6.37054	111.576	166.171	187.366	53.5	155.038	109.526	199.509	132.708
	54	81.8757	63.3838	55.7058	66.9884	428.325	426.145	448.959	434.476	328.255	297.602	265.364	297.073	419.464	268.392	385.91	357.922	476.55	433.407	500.956	470.305	484.558	424.736	456.133	455.142	440.531	518.126	423.091	460.582	492.113	410.657	432.719	445.163	414.921	436.363	383.272	411.519	4.14646	6.5537	8.67354	6.4579	121.182	166.148	186.338	54	157.889	169.852	258.7	194.71
	54.5	85.0394	60.724	56.5069	67.4234	433.908	429.362	448.366	437.212	334.447	302.457	255.758	297.554	431.293	275.786	406.945	371.342	488.464	438.222	507.376	478.021	500.21	429.567	466.24	465.339	457.037	514.006	427.613	466.219	493.68	414.943	434.574	447.732	421.691	453.7	387.075	420.822	3.72718	7.31752	8.69969	6.58146	135.655	168.917	188.384	54.5	164.319	211.363	297.533	235.371
	55	89.7287	59.7731	57.5162	69.006	438.747	431.335	448.107	439.396	337.6	305.1	258.283	300.327	444.464	285.594	424.393	384.817	496.154	443.299	513.993	484.482	516.356	433.845	475.747	475.316	468.207	510.82	427.164	468.73	499.829	421.032	439.206	453.356	428.118	471.497	389.325	429.647	4.00429	7.64312	7.84375	6.49705	146.863	174.793	192.329	55	171.328	240.951	325.135	261.09
	55.5	97.5153	59.1207	56.7272	71.121	439.933	433.327	447.701	440.321	344.071	311.625	262.872	306.189	454.428	291.449	429.779	391.885	502.168	444.687	522.929	489.928	531.293	438.96	484.922	485.058	476.046	508.127	428.517	470.897	506.11	424.573	440.628	457.104	436.688	483.304	398.488	439.493	4.61685	8.09611	7.41182	6.70826	160.02	182.217	198.514	55.5	180.25	262.938	344.779	280.656
	56	105.909	57.6209	57.266	73.5988	438.119	434.574	445.785	439.493	350.849	317.254	262.008	310.037	464.166	298.078	438.805	400.35	504.913	448.582	528.04	493.845	540.467	442.735	492.434	491.879	479.873	507.194	428.896	471.988	510.37	428.037	440.317	459.575	441.171	492.353	405.375	446.3	4.87549	8.57039	7.52787	6.99125	174.375	190.814	206.761	56	190.65	283.041	358.236	296.478
	56.5	110.638	55.6185	58.7134	74.99	435.801	433.311	441.88	436.997	354.061	318.992	269.949	314.334	469.035	306.869	446.422	407.442	500.514	454.248	528.447	494.403	543.976	442.626	496.865	494.489	475.416	509.393	423.252	469.353	516.406	431.475	442.257	463.379	438.938	500.782	402.666	447.462	5.07889	8.09428	7.46082	6.878	180.623	201.297	213.395	56.5	198.438	302.763	369.126	309.679
	57	111.328	53.6156	58.7971	74.5804	433.162	431.899	438.285	434.449	357.488	323.538	276.036	319.021	466.642	317.277	447.877	410.599	493.535	454.881	529.974	492.797	546.233	442.168	498.73	495.71	471.121	512.023	419.699	467.614	520.14	432.33	442.008	464.826	436.747	503.676	404.314	448.246	4.9157	6.89486	7.7773	6.52929	187.53	212.34	220.526	57	206.799	323.377	380.374	323.319
	57.5	111.206	51.7145	59.4503	74.1237	431.463	429.435	434.424	431.774	361.546	331.115	273.423	322.028	468.047	325.833	451.977	415.285	490.236	454.954	530.837	492.009	548.241	443.717	499.919	497.293	471.387	512.296	422.266	468.65	520.37	433.774	440.115	464.753	437.796	502.729	414.436	451.654	4.47947	6.37317	8.78809	6.54691	200.547	222.347	230.567	57.5	217.82	345.925	391.434	336.757
	58	108.775	50.9257	61.9595	73.8868	430.847	425.545	430.111	428.835	364.319	335.794	268.359	322.824	471.202	330.578	457.498	419.759	490.486	457.88	529.957	492.774	548.786	445.01	500.032	497.943	471.731	512.306	423.169	469.068	521.68	438.627	441.9	467.402	438.056	509.517	417.205	454.926	3.8477	6.53629	9.68097	6.68832	209.482	233.188	240.879	58	227.85	368.422	401.949	348.363
	58.5	103.689	51.2007	63.7977	72.8958	430.965	424.33	426.485	427.26	367.71	338.401	266.257	324.122	471.44	338.531	464.761	424.911	495.78	457.072	530.672	494.508	550.04	444.694	499.874	498.202	473.092	513.095	423.307	469.831	522.283	438.371	440.528	467.061	437.739	518.138	417.549	457.809	3.37176	6.56093	9.79096	6.57455	214.647	243.878	248.933	58.5	235.82	390.034	413.896	359.407
	59	99.5368	53.3295	66.2795	73.0486	433.112	424.54	424.266	427.306	371.552	343.415	265.039	326.668	476.391	347.315	472.838	432.181	501.004	453.306	533.279	495.863	553.434	446.357	500.244	500.012	478.295	510.943	427.466	472.235	522.294	438.73	437.867	466.297	442.51	524.016	424.829	463.785	3.61261	6.64139	10.1383	6.79743	225.604	252.004	258.74	59	245.449	410.974	427.038	370.2
	59.5	96.9668	56.6746	69.9429	74.5281	434.99	424.672	424.315	427.992	375.478	347.222	264.549	329.083	488.258	352.228	478.602	439.696	502.604	454.018	536.947	497.856	556.238	450.275	501.305	502.606	482.711	508.705	429.982	473.799	525.404	444.191	439.575	469.723	448.269	530.98	432.404	470.551	4.41621	7.37747	10.5158	7.4365	234.678	261.79	269.856	59.5	255.441	429.521	439.334	381.067
	60	95.973	59.7675	72.1636	75.968	433.454	426.154	426.44	428.683	380.114	348.469	262.327	330.303	494.79	358.367	482.765	445.307	504.33	453.517	539.577	499.141	557.36	452.789	502.741	504.297	485.168	507.946	429.228	474.114	528.662	448.668	442.429	473.253	451.945	542.093	436.941	476.993	5.11142	8.02584	9.70635	7.61454	238.732	273.08	278.544	60	263.452	445.821	451.572	393.311
	60.5	96.078	63.6126	73.8599	77.8502	432.733	428.521	427.559	429.604	383.884	354.806	268.207	335.632	494.761	367.387	491.9	451.35	506.142	451.135	541.817	499.698	558.151	453.893	502.63	504.891	487.884	505.803	428.592	474.093	529.676	450.964	444.08	474.907	455.557	548.798	445.364	483.24	5.46199	7.78971	9.13882	7.46351	249.062	279.848	286.621	60.5	271.844	460.142	464.308	404.937
	61	96.2818	68.3531	76.6175	80.4174	433.594	428.771	426.39	429.585	385.38	362.254	272.545	340.06	493.802	372.868	496.806	454.492	504.549	451.725	544.397	500.224	559.317	455.923	502.153	505.798	490.397	503	427.513	473.636	532.764	455.067	445.632	477.821	458.045	549.71	452.991	486.915	5.98999	7.44143	9.65092	7.69411	262.142	285.769	295.924	61	281.278	470.873	475.444	415.123
	61.5	97.7169	73.194	78.9968	83.3026	433.256	428.163	425.067	428.829	386.868	364.946	271.104	340.973	496.004	380.605	494.205	456.938	502.693	453.936	545.93	500.853	559.163	458.688	503.356	507.069	491.866	501.37	425.349	472.862	534.705	459.949	447.454	480.703	458.374	553.453	459.528	490.452	5.64056	7.92589	9.64626	7.73757	268.3	293.715	303.256	61.5	288.424	480.167	484.976	425.105
	62	101.02	77.9949	81.3039	86.7728	433.31	426.723	421.729	427.254	387.007	369.496	272.325	342.943	495.305	391.834	493.375	460.172	504.998	453.335	545.446	501.26	556.664	459.235	503.538	506.479	490.063	499.715	423.153	470.977	537.17	461.755	447.099	482.008	458.198	558.678	457.895	491.59	4.70362	8.3974	9.20138	7.43413	274.523	296.803	307.231	62	292.852	488.786	492.963	434.348
	62.5	103.421	83.1713	86.1084	90.9004	435.087	426.912	418.783	426.927	387.189	377.427	278.595	347.737	493.908	402.172	496.727	464.269	506.968	456.445	546.919	503.444	556.316	459.505	502.477	506.099	487.462	498.715	422.654	469.61	542.192	464.897	445.68	484.257	457.709	559.644	452.38	489.911	4.29799	8.19787	9.73924	7.4117	284.517	297.026	311.13	62.5	297.558	494.54	497.254	440.268
	63	107.499	88.4559	91.5716	95.8423	435.846	426.665	418.054	426.855	388.303	378.416	283.166	349.962	501.573	411.8	497.578	470.317	507.894	462.519	548.365	506.26	557.347	460.75	503.039	507.045	486.653	498.172	425.85	470.225	545.78	470.379	444.787	486.982	457.758	559.722	452.71	490.063	4.52354	8.19119	10.1844	7.63304	288.179	301.144	314.299	63	301.207	498.817	498.729	444.612
	63.5	115.019	93.6461	96.637	101.768	435.577	425.172	417.94	426.229	389.504	378.962	284.588	351.018	509.569	420.545	495.984	475.366	508.2	467.321	547.208	507.576	556.772	461.465	502.268	506.835	485.145	497.652	427.481	470.093	548.613	474.109	446.435	489.719	458.92	564.224	451.727	491.624	4.05493	8.45745	10.3023	7.60489	288.579	303.907	315.49	63.5	302.659	503.656	500.302	448.541
	64	122.06	97.5924	102.52	107.391	435.158	425.854	419.325	426.779	390.063	383.793	290.795	354.883	506.509	425.533	499.861	477.301	511.501	472.956	546.618	510.358	556.138	461.513	497.747	505.133	482.062	496.298	427.926	468.762	551.888	475.99	448.3	492.059	460.625	564.799	448.959	491.461	4.15401	8.18463	10.34	7.55953	292.121	302.477	316.894	64	303.831	506.731	500.44	451.231
	64.5	129.213	101.215	108.043	112.824	433.843	427.482	421.489	427.605	390.829	385.134	299.465	358.476	506.031	425.766	508.646	480.147	517.355	479.779	547.398	514.844	557.498	462.012	492.823	504.111	482.359	494.274	431.294	469.309	551.699	479.392	450.941	494.011	463.773	563.062	455.036	493.957	4.94735	7.87011	10.5473	7.78824	294.561	303.528	319.276	64.5	305.788	508.086	499.913	451.216
	65	136.672	104.996	111.916	117.861	433.551	426.405	421.022	426.993	390.442	383.1	302.859	358.801	509.447	424.599	509.08	481.042	517.074	483.786	546.455	515.772	555.984	461.579	487.398	501.654	484.549	492.18	431.418	469.383	549.424	478.74	452.847	493.67	467.199	564.225	458.022	496.482	4.92298	8.44033	10.8656	8.0763	292.185	305.281	319.872	65	305.779	509.708	500.788	451.041
	65.5	141.57	108.52	116.418	122.17	433.628	424.714	419.143	425.829	388.352	382.275	301.689	357.439	504.545	423.081	504.184	477.27	514.691	484.806	544.06	514.519	551.064	459.667	478.846	496.526	483.624	490.712	426.672	467.003	549.88	475.191	451.561	492.21	467.1	563.78	449.317	493.399	4.60681	9.24637	10.6489	8.16735	289.731	303.793	319.087	65.5	304.204	510.582	502.942	452.564
	66	146.009	111.596	120.825	126.143	432.516	425.017	418.478	425.337	386.517	379.327	308.581	358.142	503.856	421.504	506.097	477.152	518.215	486.129	544.053	516.132	548.062	457.488	471.723	492.424	482.832	489.742	425.081	465.885	548.645	474.91	449.819	491.125	467.556	560.528	449.255	492.447	5.41679	9.82414	9.96119	8.40071	289.813	304.615	319.082	66	304.503	510.552	503.531	455.015
	66.5	150.785	115.758	124.228	130.257	430.653	423.91	416.662	423.742	385.794	377.361	312.344	358.5	514.372	421.391	507.105	480.956	516.642	487.45	543.903	515.998	547.302	454.417	466.934	489.551	484.85	489.302	424.611	466.254	544.757	474.692	447.835	489.095	469.619	562.449	450.929	494.332	6.187	10.3991	10.2627	8.94958	290.063	309.172	318.882	66.5	306.039	511.791	503.697	457.814
	67	153.471	120.108	128.712	134.097	430.23	421.912	414.89	422.344	385.727	377.359	309.079	357.388	516.738	423.397	502.052	480.729	508.857	486.794	540.882	512.178	544.3	449.903	461.223	485.142	483.756	488.576	421.156	464.496	542.996	472.07	444.452	486.506	468.215	563.129	448.463	493.269	6.41596	10.5902	10.8255	9.27721	290.031	311.329	317.767	67	306.375	513.528	504.756	460.346
	67.5	156.907	123.814	133.669	138.13	429.158	421.44	413.708	421.435	384.573	376.081	310.272	356.975	511.91	426.186	503.026	480.374	508.268	485.976	538.464	510.903	540.803	445.096	456.78	480.893	478.457	487.93	419.829	462.072	543.291	472.499	441.824	485.871	464.62	559.074	447.964	490.553	7.51485	10.37	10.9583	9.61439	291.934	312.99	317.695	67.5	307.54	516.056	505.651	463.541
	68	161.064	127.901	138.427	142.464	428.174	422.758	412.568	421.167	383.389	375.094	312.596	357.026	510.662	429.71	506.295	482.222	507.289	486.887	538.907	511.028	540.347	440.84	454.373	478.52	473.919	487.36	420.698	460.659	542.617	473.689	441.963	486.09	465.403	556.352	450.554	490.77	8.61831	10.1895	11.4352	10.081	297.483	318.369	318.788	68	311.546	519.778	505.559	464.955
	68.5	163.364	131.768	144.06	146.397	428.639	422.565	410.69	420.631	381.719	374.634	306.431	354.261	506.55	432.302	507.773	482.208	498.542	485.918	538.11	507.523	537.577	435.552	450.743	474.624	469.429	485.411	420.518	458.453	540.539	471.732	441.103	484.458	466.473	555.352	449.681	490.502	8.6527	10.2306	11.8902	10.2578	302.541	322.988	319.785	68.5	315.105	522.996	505.16	464.382
	69	165.368	135.152	151.402	150.641	430.905	420.96	407.503	419.789	377.695	370.535	299.965	349.398	498.313	432.448	510.322	480.361	491.265	481.173	535.334	502.59	530.211	428.465	446.42	468.365	463.445	482.065	419.262	454.924	540.438	469.201	438.692	482.777	463.08	546.822	443.384	484.429	8.35213	10.5962	11.5105	10.1529	305.508	326.498	320.222	69	317.409	525.37	505.743	464.005
	69.5	168.88	139.039	158.559	155.493	432.127	419.883	404.006	418.672	373.458	365.24	301.174	346.624	494.991	432.785	512.924	480.233	486.615	477.782	534.602	499.666	524.077	422.065	443.03	463.057	460.796	479.076	416.921	452.264	537.541	466.829	436.522	480.297	461.048	538.352	435.534	478.311	8.46216	11.2557	10.7447	10.1542	309.944	332.691	320.654	69.5	321.096	528.333	505.521	467.025
	70	172.109	142.923	164.194	159.742	431.027	417.842	400.683	416.518	370.257	361.816	299.13	343.734	497.463	430.258	514.563	480.761	478.418	474.615	533.207	495.413	518.545	416.579	437.712	457.612	460.975	474.94	413.358	449.758	528.889	462.062	433.363	474.771	460.302	532.777	433.153	475.411	8.07934	11.5138	9.96408	9.85241	316.899	339.48	321.257	70	325.879	529.053	505.376	468.934
	70.5	175.442	145.913	168.46	163.272	429.292	413.934	397.674	413.633	366.295	360.234	288.863	338.464	501.68	424.356	517.035	481.024	470.755	468.716	528.96	489.477	509.372	410.137	432.93	450.813	459.936	470.353	407.816	446.035	519.359	455.109	427.464	467.311	454.395	524.46	431.246	470.033	7.3661	11.4299	9.4999	9.43197	320.157	343.358	321.144	70.5	328.219	529.033	505.336	470.74
	71	179.665	149.283	171.713	166.887	425.762	409.906	394.381	410.016	361.882	358.693	286.799	335.792	503.175	418.87	514.296	478.78	463.929	462.161	523.033	483.041	498.994	404.123	428.259	443.792	457.798	464.902	398.725	440.475	508.009	447.053	419.786	458.282	443.436	511.286	425.144	459.955	7.41001	11.3217	9.63907	9.45692	322.045	345.713	319.018	71	328.925	530.436	505.608	473.797
	71.5	184.89	153.085	174.073	170.683	420.474	407.535	392.851	406.953	359.824	358.06	291.742	336.542	502.232	412.072	508.786	474.364	458.525	457.321	517.913	477.92	490.134	401.162	423.791	438.362	454.966	460.976	389.818	435.253	494.722	438.424	410.489	447.878	432.917	498.416	424.753	452.029	7.71325	10.794	9.85707	9.45478	328.462	347.134	316.784	71.5	330.793	530.844	505.909	475.732
	72	189.873	155.85	175.578	173.767	415.014	403.803	391.774	403.531	357.256	358.503	289.778	335.179	503.141	404.012	503.526	470.227	451.869	450.376	511.381	471.209	480.461	397.687	421.243	433.13	449.252	457.344	382.304	429.633	482.348	428.522	399.274	436.715	422.431	485.573	423.266	443.756	7.43177	10.4654	10.1129	9.33668	333.964	346.636	314.769	72	331.79	529.15	505.826	473.552
	72.5	194.127	158.681	179.449	177.419	411.819	399.472	390.472	400.588	353.881	357.316	290.139	333.779	500.53	397.659	494.195	464.128	443.808	441.065	503.673	462.849	470.625	391.79	421.169	427.861	442.116	452.488	372.729	422.444	471.493	417.248	386.994	425.245	411.113	468.436	415.447	431.665	7.26713	10.8098	10.4249	9.50061	334.599	345.426	311.984	72.5	330.67	528.362	505.385	471.406
	73	198.086	161.578	185.729	181.798	408.637	395.623	388.396	397.552	350.316	351.437	301.822	334.525	492.833	390.842	482.737	455.471	435.017	430.904	495.501	453.807	461.979	385.268	420.252	422.499	435.613	446.635	362.239	414.829	459.512	405.48	373.657	412.883	401.302	450.708	408.561	420.19	7.29713	11.1592	10.6181	9.69148	335.511	343.866	309.342	73	329.573	526.22	503.859	467.87
	73.5	200.512	164.39	192.78	185.894	407.132	392.865	387.379	395.792	346.026	346.111	305.715	332.617	487.043	383.256	476.853	449.051	431.622	420.394	487.643	446.553	455.458	378.423	421.202	418.361	429.355	440.634	354.158	408.049	449.737	395.266	360.02	401.674	394.726	436.952	400.472	410.717	7.20289	11.2434	10.3945	9.61362	336.706	343.295	309.191	73.5	329.731	520.782	500.858	461.671
	74	202.024	166.034	198.248	188.769	405.029	388.912	385.645	393.195	340.333	341.312	299.212	326.953	479.483	376.005	472.049	442.512	427.136	408.15	478.206	437.831	448.34	367.133	422.88	412.784	421.616	431.672	344.161	399.15	438.084	385.165	347.388	390.212	388.703	425.199	385.29	399.731	7.60025	11.6138	10.0521	9.75538	332.551	342.309	308.462	74	327.774	513.812	495.618	455.781
	74.5	202.988	167.537	203.339	191.288	401.069	384.662	381.818	389.183	333.805	332.805	298.303	321.637	467.342	365.272	464.57	432.395	420.745	396.011	467.327	428.028	440.154	354.229	421.706	405.363	413.456	420.483	332.256	388.732	423.471	376.467	334.718	378.219	380.999	411.888	377.619	390.169	8.09289	11.8161	9.91834	9.94243	328.622	340.085	307.167	74.5	325.291	506.346	490.257	449.694
	75	204.05	169.325	206.389	193.255	395.832	380.583	378.742	385.052	327.85	324.887	299.008	317.249	456.337	353.969	461.57	423.959	416.889	384.596	455.654	419.047	431.709	342.364	420.1	398.057	404.79	409.343	322.099	378.744	409.417	370.309	322.311	367.346	370.729	403.692	375.613	383.345	8.29551	11.4083	10.0021	9.90199	328.569	337.533	307.326	75	324.476	497.628	483.259	443.014
	75.5	206.269	170.795	207.338	194.801	390.503	375.065	375.711	380.426	323.329	320.623	296.566	313.506	447.508	345.626	457.527	416.887	412.221	373.159	444.153	409.844	423.496	330.856	419.301	391.218	395.193	396.957	312.727	368.292	394.297	365.213	311.375	356.962	359.205	399.619	373.159	377.328	8.86172	10.9928	9.1251	9.65986	330.426	335.271	307.282	75.5	324.326	488.576	476.046	438.3
	76	209.664	170.935	207.56	196.053	383.416	367.252	370.071	373.58	320.327	314.866	297.317	310.836	438.754	335.633	445.19	406.526	401.593	360.969	432.418	398.327	413.303	318.226	414.948	382.159	384.404	383.753	302.671	356.942	378.092	360.931	300.643	346.555	347.055	396.089	377.501	373.548	9.14846	10.9997	8.6635	9.60389	331.223	330.704	304.982	76	322.303	480.923	470.951	435.727
	76.5	213.017	171.943	208.82	197.927	377.556	359.462	364.035	367.018	318.018	308.234	303.088	309.78	432.781	328.471	433.634	398.295	391.338	349.087	421.525	387.317	403.472	308.123	409.637	373.744	374.217	370.997	294.487	346.567	364.355	358.352	291.693	338.133	334.278	396.808	389.445	373.51	8.51119	10.8418	8.85863	9.40386	332.094	326.543	303.515	76.5	320.717	474.912	467	432.118
	77	216.796	174.264	211.209	200.756	373.716	352.959	359.556	362.077	316.912	306.202	301.126	308.08	428.747	327.216	425.046	393.67	385.782	338.205	412.21	378.732	394.261	300.361	405.93	366.851	364.972	358.757	287.494	337.074	354.766	356.306	284.062	331.711	321.249	401.911	393.596	372.252	8.29661	10.575	8.27559	9.04905	333.045	324.439	303.083	77	320.189	469.128	462.312	429.83
	77.5	220.644	176.104	214.506	203.751	369.665	346.171	354.475	356.77	316.938	304.628	290.952	304.173	423.866	325.44	411.457	386.921	379.064	328.369	403.895	370.443	384.523	293.97	400.58	359.691	355.989	345.627	280.951	327.523	346.859	355.36	276.989	326.402	311.774	406.47	393.373	370.539	8.8768	10.6694	7.6303	9.05882	331.53	322.366	300.735	77.5	318.21	462.723	459.01	428.343
	78	223.728	178.046	217.425	206.4	364.666	339.661	349.161	351.163	317.675	301.995	281.238	300.303	418.887	322.479	399.802	380.389	374.946	320.145	395.678	363.59	374.316	290.676	394.445	353.146	346.823	331.928	275.644	318.132	341.2	357.735	271.757	323.564	305.152	411.951	394.594	370.565	9.29373	10.9552	8.02647	9.42514	326.829	317.758	297.829	78	314.139	457.406	456.756	424.974
	78.5	226.058	181.653	220.612	209.441	360.554	334.329	345.851	346.911	320.302	303.106	273.109	298.839	412.28	323.695	395.438	377.137	374.075	314.487	388.71	359.091	365.788	292.923	391.635	350.116	338.521	319.7	270.372	309.531	339.01	360.046	269.269	322.775	299.484	418.311	388.709	368.835	9.51082	10.9356	7.88203	9.44281	324.055	313.719	296.565	78.5	311.446	452.648	452.771	420.622
	79	226.593	184.71	224.362	211.888	356.22	329.094	342.996	342.77	323.393	303.652	261.907	296.317	403.87	322.387	388.077	371.445	371.163	311.329	382.55	355.014	358.632	299.705	389.575	349.304	331.799	309.661	264.484	301.981	338.413	362.376	267.19	322.66	295.988	422.389	377.964	365.447	10.1528	11.2404	7.5409	9.6447	323.811	309.643	295.472	79	309.642	447.187	448.308	418.502
	79.5	226.314	186.074	226.308	212.899	349.663	323.093	339.809	337.521	325.206	299.869	258.379	294.484	395.422	318.441	378.182	364.015	364.84	307.719	376.364	349.641	353.171	309.567	387.486	350.075	326.183	299.96	259.002	295.048	336.719	365.247	267.307	323.091	295.299	426.554	376.522	366.125	10.5238	11.5846	7.91831	10.0089	319.964	302.956	292.895	79.5	305.271	443.879	445.438	418.983
	80	225.308	188.293	227.867	213.823	343.421	318.49	336.998	332.97	325.858	297.931	264.084	295.958	386.665	317.032	371.673	358.457	359.234	304.249	372.421	345.301	351.23	322.709	388.054	353.997	322.505	293.077	253.585	289.723	335.268	366.575	270.159	324.001	296.22	433.465	380.81	370.165	9.87629	11.2578	7.71964	9.61791	314.829	295.892	291.163	80	300.628	444.389	443.405	420.621
	80.5	222.657	190.833	231.029	214.84	338.396	316.111	335.487	329.998	323.728	297.371	265.605	295.568	377.45	316.546	366.888	353.628	352.383	301.442	369.873	341.233	351.615	336.893	390.117	359.542	322.005	291.105	247.847	286.985	335.514	364.143	272.312	323.989	296.824	440.753	383.771	373.782	9.25263	10.8326	7.70186	9.26238	311.525	293.222	291.104	80.5	298.617	445.904	442.792	426.345
	81	219.892	192.293	233.558	215.248	332.298	314.602	333.781	326.894	317.032	292.228	266.259	291.84	369.277	315.608	359.114	348	344.69	298.654	367.412	336.919	352.453	350.14	391.787	364.793	324.156	290.43	244.344	286.31	334.18	361.003	274.333	323.172	296.95	446.546	393.484	378.993	9.08382	10.4098	7.91852	9.13738	306.608	291.449	290.44	81	296.166	448.359	445.869	436.694
	81.5	218.316	194.117	234.414	215.616	325.087	313.659	332.782	323.843	308.535	290.481	271.431	290.149	361.155	315.09	352.073	342.773	340.327	295.752	365.766	333.948	353.097	361.988	393.344	369.476	325.49	290.341	242.256	286.029	333.645	357.336	277.152	322.711	297.895	451.542	406.526	385.321	8.5384	9.14948	7.40616	8.36468	299.042	288.492	289.62	81.5	292.385	452.472	453.609	447.215
	82	215.815	197.179	236.293	216.429	320.868	313.722	333.133	322.574	300.365	297.154	273.39	290.303	352.037	313.144	345.933	337.038	338.136	295.074	365.185	332.798	353.63	373.449	395.625	374.235	326.558	293.537	241.388	287.161	335.899	352.087	278.443	322.143	298.748	453.319	411.688	387.919	8.06046	8.05	7.34116	7.81721	293.607	288.777	290.73	82	291.038	454.786	463.186	454.921
	82.5	212.34	199.544	237.523	216.469	317.934	312.93	332.808	321.224	290.729	305.243	271.222	289.065	344.963	308.295	340.051	331.103	340.332	296.583	363.306	333.407	352.98	384.331	397.198	378.17	328.314	297.199	244.631	290.048	337.352	346.801	278.814	320.989	298.536	448.833	412.389	386.586	8.21798	8.10201	8.19395	8.17131	292.359	290.283	292.674	82.5	291.772	453.458	471.095	459.741
	83	208.865	201.417	236.073	215.452	314.99	310.313	331.445	318.916	281.215	314.197	273.633	289.682	338.382	301.828	331.848	324.019	343.598	298.989	361.061	334.549	353.17	393.306	398.391	381.623	328.392	299.275	250.804	292.824	336.519	342.691	280.086	319.766	299.941	440.035	415.351	385.109	7.82412	8.15184	7.98218	7.98604	291.768	290.047	294.232	83	292.016	449.226	473.628	458.17
	83.5	205.201	202.648	233.348	213.732	313.287	307.241	328.959	316.496	271.67	324.848	272.929	289.816	332.245	294.533	322.439	316.406	346.918	301.956	359.689	336.188	354.506	398.23	399.462	384.066	326.873	301.751	256.304	294.976	334.701	338.332	279.069	317.367	303.251	429.92	415.155	382.775	7.04946	8.22193	7.58926	7.62022	292.301	291.831	296.204	83.5	293.445	442.279	467.159	448.619
	84	200.853	202.836	229.426	211.038	313.117	303.965	324.542	313.874	261.494	331.105	268.14	286.913	327.824	290.091	316.781	311.565	351.933	304.949	358.403	338.428	358.215	399.372	400.235	385.941	327.157	303.516	262.918	297.864	330.512	332.785	274.708	312.668	305.609	419.824	414.204	379.879	6.56612	8.40158	7.81048	7.59273	296.522	297.612	298.524	84	297.553	432.743	450.054	433.798
	84.5	195.836	202.021	223.248	207.035	312.602	300.238	318.5	310.447	252.75	328.123	262.918	281.264	325.068	288.801	314.548	309.472	356.639	307.665	357.52	340.608	364.613	396.573	399.989	387.058	328.304	302.568	269.817	300.229	324.412	327.949	269.571	307.311	307.35	413.085	416.755	379.064	5.85776	8.03614	7.42365	7.10585	302.291	303.12	300.357	84.5	301.922	422.355	425.58	416.864
	85	191.693	199.994	216.263	202.65	310.371	296.232	312.732	306.445	246.162	318.639	259.381	274.727	323.813	289.197	311.455	308.155	355.292	308.353	358.043	340.563	371.125	388.943	397.718	385.929	327.748	301.014	271.107	299.956	319.653	324.707	263.074	302.478	306.435	411.356	418.381	378.724	5.17391	7.1804	6.38092	6.24508	307.021	307.688	301.217	85	305.309	413.77	400.431	400.421
	85.5	188.439	197.541	210.486	198.822	306.928	292.117	307.445	302.163	243.394	305.092	257.054	268.513	323.139	292.126	312.674	309.313	356.031	307.669	360.756	341.485	375.795	379.691	393.751	383.079	326.698	298.698	268.776	298.057	317.93	323.883	257.175	299.663	302.034	411.926	414.778	376.246	5.08332	6.35909	6.26454	5.90232	311.045	311.706	300.763	85.5	307.838	407.879	380.256	386.768
	86	184.533	195.8	205.687	195.34	302.736	286.732	303.444	297.637	247.119	292.393	255.837	265.116	322.4	294.488	318.906	311.931	358.144	307.159	363.189	342.831	378.318	371.837	389.574	379.91	324.834	293.831	265.994	294.886	319.146	325.094	254.994	299.745	295.419	413.415	412.271	373.701	5.46358	5.66356	6.10954	5.74556	312.04	312.081	299.537	86	307.886	404.372	369.331	376.282
	86.5	182.762	195.613	204.5	194.291	298.649	282.083	302.765	294.499	257.238	283.457	257.292	265.995	324.267	296.37	325.901	315.513	359.75	309.033	366.477	345.087	377.894	366.699	386.792	377.128	321.799	289.659	262.245	291.234	324.561	329.395	258.498	304.152	290.197	415.962	412.919	373.026	5.69673	5.70968	5.54402	5.65014	309.932	307.721	298.037	86.5	305.23	403.782	368.734	370.056
	87	184.991	196.783	208.08	196.618	295.782	281.153	306.454	294.463	271.554	280.501	263.939	271.998	333.485	304.55	339.204	325.746	369.016	316.191	374.88	353.362	377.355	368.888	388.766	378.336	322.256	292.224	260.525	291.668	338.302	341.437	269.078	316.272	290.286	421.345	414.075	375.235	5.76733	5.98691	5.63447	5.79624	310.209	306.675	299.834	87	305.573	409.514	379.383	370.69
	87.5	188.757	199.663	214.16	200.86	295.359	283.503	312.929	297.264	289.591	283.672	270.769	281.344	345.549	319.511	356.235	340.432	382.144	330.138	385.027	365.77	377.969	377.338	397.303	384.203	328.009	300.385	263.407	297.267	357.257	357.39	284.669	333.105	297.599	428.849	418.687	381.712	5.65973	6.11915	5.77867	5.85252	311.873	310.652	304.741	87.5	309.089	418.85	396.109	376.737
	88	194.869	203.827	221.545	206.747	296.277	288.365	319.846	301.496	306.532	291.55	275.407	291.163	357.761	332.626	370.143	353.51	392.379	348.054	392.618	377.684	379.355	387.398	408.541	391.765	337.336	311.012	268.321	305.556	373.658	371.256	299.746	348.22	310.209	437.979	429.329	392.506	5.32832	6.27695	5.36029	5.65519	313.361	316.423	309.807	88	313.197	428.766	413.914	386.774
	88.5	203.11	207.861	230.115	213.695	298.196	295.571	325.571	306.446	317.209	300.88	285.81	301.3	370.356	346.319	383.818	366.831	404.084	366.732	400.852	390.556	384.57	398.734	419.143	400.816	349.142	326.026	273.298	316.156	387.956	383.956	311.59	361.167	326.202	448.205	438.733	404.38	4.45775	6.09975	5.65361	5.4037	318.07	324.339	314.925	88.5	319.111	438.633	430.581	400.339
	89	208.212	209.756	236.012	217.993	298.997	300.492	327.35	308.946	319.023	309.054	296.728	308.268	380.704	358.041	393.323	377.356	412.685	381.968	407.874	400.842	391.499	409.093	427.792	409.461	361.549	341.158	277.406	326.705	397.186	394.29	317.921	369.799	339.975	456.047	441.245	412.423	3.81285	5.65952	6.10775	5.19337	324.948	334.176	318.993	89	326.039	446.636	443.085	414.882
	89.5	210.365	209.728	237.288	219.127	293.353	296.28	321.124	303.585	310.893	313.18	301.531	308.535	378.613	355.547	388.302	374.154	406.962	385.584	406.131	399.559	392.682	410.207	428.328	410.406	366.607	345.61	276.296	329.504	391.263	392.677	314.403	366.114	345.677	453.799	438.177	412.551	3.91958	5.66312	5.72316	5.10195	323.457	334.682	315.126	89.5	324.422	445.466	445.767	422.78
	90	210.816	209.052	236.544	218.804	282.948	285.046	308.847	292.28	296.058	313.44	302.336	303.945	367.607	340.565	376.574	361.582	396.76	376.498	400.386	391.214	390.094	404.169	419.763	404.676	363.63	339.786	271.545	324.987	375.046	382.254	303.8	353.7	346.171	442.767	429.326	406.088	4.07699	5.76983	5.85493	5.23392	313.127	325.223	305.133	90	314.494	435.853	440.905	423.34
	90.5	207.05	206.921	233.285	215.752	270.667	270.154	294.355	278.392	279.22	310.315	300.262	296.599	357.365	325.758	363.656	348.926	387.633	361.195	395.67	381.5	385.929	395.836	407.57	396.445	356.5	330.75	266.222	317.824	360.314	370.829	290.965	340.703	343.469	428.279	414.581	395.443	4.16185	5.88098	6.01059	5.35114	302.278	312.75	295.364	90.5	303.464	423.507	432.28	418.343
	91	202.51	205.535	228.817	212.287	256.509	252.703	280.201	263.138	265.391	303.715	289.772	286.293	347.361	310.435	348.081	335.292	375.902	343.177	389.501	369.527	377.14	385.007	395.498	385.881	347.053	318.232	261.731	309.006	348.321	358.419	279.658	328.799	339.739	412.603	399.787	384.043	4.36156	6.20318	5.41627	5.327	289.706	299.323	285.656	91	291.562	409.382	419.529	408.589
	91.5	200.35	206.074	226.113	210.846	242.228	236.747	267.733	248.903	258.401	297.013	276.045	277.153	336.982	295.311	333.098	321.797	363.43	325.035	382.141	356.869	366.016	373.043	383.169	374.076	337.904	303.589	258.007	299.833	339.29	346.889	271.651	319.277	339.171	398.56	387.51	375.08	4.64459	6.18964	5.19265	5.34229	273.568	285.325	276.005	91.5	278.299	395.806	405.872	395.638
	92	198.932	207.35	225.369	210.551	232.053	226.675	258.678	239.135	256.989	292.151	264.14	271.093	332.324	289.8	323.051	315.058	355.474	312.243	377.385	348.367	357.526	363.314	372.063	364.301	330.989	292.949	256.1	293.346	335.646	339.466	267.491	314.201	343.796	389.394	377.847	370.345	4.78476	5.61423	5.32157	5.24019	261.433	275.422	269.022	92	268.626	386.774	394.044	384.178
	92.5	198.873	209.133	225.226	211.077	224.099	221.034	252.237	232.457	257.296	287.451	254.464	266.404	332.156	291.764	318.957	314.292	353.338	306.796	373.969	344.701	350.884	356.2	363.624	356.903	325.595	289.18	255.432	290.069	335.095	335.279	265.094	311.822	348.973	383.19	373.051	368.405	4.8275	5.06219	4.68402	4.8579	254.904	270.871	263.321	92.5	263.032	382.474	384.627	376.679
	93	201.125	211.544	227.658	213.442	218.214	218.104	247.671	227.996	259.825	284.825	248.522	264.391	332.613	294.355	316.423	314.464	349.119	304.771	370.49	341.46	345.904	351.786	356.7	351.463	321.922	286.679	254.463	287.688	332.779	333.196	264.485	310.154	355.289	378.965	370.601	368.285	4.90926	4.24242	4.39349	4.51505	248.214	268.446	257.224	93	257.961	379.742	376.49	371.688
	93.5	203.477	214.663	230.988	216.376	213.336	216.308	242.685	224.11	260.63	284.706	244.562	263.299	332.998	298.103	316.592	315.898	349.79	305.632	369.855	341.759	343.501	349.36	349.613	347.491	318.303	289.682	252.892	286.959	327.565	332.832	263.557	307.985	361.528	373.775	368.905	368.07	5.52163	4.27846	4.31149	4.70386	242.452	268.056	250.669	93.5	253.726	378.252	372.801	370.252
	94	204.794	216.03	232.288	217.704	210.117	215.586	239.102	221.601	259.519	283.34	243.491	262.117	333.153	302.255	318.418	317.942	352.965	307.284	369.252	343.167	342.205	347.476	344.853	344.845	314.443	292.543	251.597	286.195	323.604	331.326	261.501	305.477	364.01	369.61	368.72	367.446	5.67444	4.3253	3.87557	4.6251	239.877	267.094	245.744	94	250.905	377.533	370.18	369.996
	94.5	224.044	238.329	254.56	238.978	223.116	231.214	253.753	236.028	277.684	307.168	259.442	281.431	361.175	330.529	351.761	347.822	394.77	337.807	404.035	378.87	371.082	376.937	369.257	372.425	335.989	329.166	271.512	312.222	345.426	359.608	280.902	328.645	397.248	393.142	400.575	396.988	6.7946	6.48159	3.639	5.6384	257.484	292.222	260.394	94.5	270.033	407.705	403.574	404.121
	95	104.08	112	118.837	111.639	101.202	105.52	114.888	107.203	126.721	142.364	117.451	128.845	166.65	153.433	165.601	161.895	188.563	158.318	188.803	178.561	171.633	174.466	169.136	171.745	153.482	158.008	124.957	145.483	157.925	166.625	128.968	151.173	184.511	178.439	185.134	182.695	3.51117	4.07379	1.54722	3.04406	118.139	136.36	118.161	95	124.22	187.632	188.437	188.026
[truncated: 25 more columns]

## Sheet: exp3
	RCD1 PARP domain																																												HsPARP1 PARP domain
	Temperature	B2	B3	B4	ctrl	B5	B6	B7	0 mM 6(5H)-phe	B8	B9	B10	2 mM 6(5H)-phe	C2	C3	C4	200 μM 6(5H)-phe	C5	C6	C7	20 μM 6(5H)-phe	C8	C9	C10	2 μM 6(5H)-phe	D2	D3	D4	200 nM 6(5H)-phe	D5	D6	D7	20 nM 6(5H)-phe	D8	D9	D10	2 nM 6(5H)-phe	E2	E3	E4	ctrl	E5	E6	E7	Temperature	0 mM 6(5H)-phe	B8	B9	B10
	25	49.604	73.4752	57.1128	60.064	156.416	136.38	135.62	142.805	145.893	24.3692	35.3932	68.5517	73.2648	110.911	95.4492	93.2083	113.577	150.034	89.0372	117.549	174.081	157.156	137.846	156.361	136.066	123.544	153.037	137.549	162.779	145.13	137.755	148.555	200.091	122.062	143.213	155.122	65.1344	88.8131	9.48896	54.4788	76.0932	81.9016	77.6452	25	78.5467	206.96	-17.5716	79.6168
	25.5	107.475	159.196	123.744	130.139	338.9	295.491	293.842	309.411	316.101	52.8	76.6853	148.529	158.74	240.307	206.807	201.951	246.083	325.075	192.914	254.691	377.176	340.504	298.666	338.782	294.809	267.679	331.581	298.023	352.688	314.448	298.47	321.869	433.53	264.468	310.295	336.098	141.124	192.428	20.5594	118.037	164.869	177.454	168.231	25.5	170.185	448.414	-38.0717	172.503
	26	99.208	146.95	114.226	120.128	312.831	272.761	271.239	285.61	291.785	48.7384	70.7864	137.103	146.53	221.822	190.898	186.417	227.154	300.069	178.074	235.099	348.163	314.312	275.692	312.722	272.131	247.088	306.074	275.098	325.558	290.26	275.51	297.109	400.182	244.125	286.426	310.244	130.269	177.626	18.9779	108.958	152.186	163.803	155.29	26	157.093	413.921	-35.1431	159.234
	26.5	99.208	146.95	114.226	120.128	312.831	272.761	271.239	285.61	291.785	48.7384	70.7864	137.103	146.53	221.822	190.898	186.417	227.154	300.069	178.074	235.099	348.163	314.312	275.692	312.722	272.131	247.088	306.074	275.098	325.558	290.26	275.51	297.109	400.182	244.125	286.426	310.244	130.269	177.626	18.9779	108.958	152.186	163.803	155.29	26.5	157.093	413.921	-35.1431	159.234
	27	99.208	146.95	114.226	120.128	312.831	272.761	271.239	285.61	291.785	48.7384	70.7864	137.103	146.53	221.822	190.898	186.417	227.154	300.069	178.074	235.099	348.162	314.312	275.692	312.722	272.131	247.088	306.074	275.098	325.558	290.26	275.51	297.109	400.182	244.125	286.426	310.244	130.269	177.626	18.9779	108.958	152.186	163.803	155.29	27	157.093	413.921	-35.1431	159.234
	27.5	100.084	147.32	114.899	120.768	314.66	273.376	271.368	286.468	296.103	48.6597	70.8496	138.537	146.709	222.835	191.452	186.998	229.033	299.901	180.478	236.471	349.404	315.119	275.154	313.225	272.912	247.826	306.1	275.613	324.96	290.294	276.063	297.106	409.038	243.691	286.546	313.092	129.238	176.76	18.8585	108.285	152.538	164.901	155.247	27.5	157.562	427.697	-35.7876	160.689
	28	94.3771	144.621	109.854	116.284	301.748	269.071	269.951	280.257	269.16	49.0356	70.6318	129.609	145.205	216.025	187.48	182.903	216.633	300.859	164.426	227.306	341.482	309.702	278.269	309.817	267.114	242.189	305.557	271.62	328.408	289.567	272.296	296.757	353.182	245.772	285.009	294.654	135.144	181.342	19.5308	112.005	149.608	157.599	154.83	28	154.012	341.903	-32.444	151.444
	28.5	83.9186	142.244	106.473	110.879	289.177	263.329	271.056	274.52	217.526	48.9195	67.1319	111.193	145.248	206.511	183.976	178.578	198.082	303.061	141.388	214.177	327.305	301.724	285.482	304.837	262.892	239.374	306.75	269.672	336.909	290.863	266.318	298.03	250.701	253.551	287.858	264.037	149.825	195.511	21.2927	122.21	149.343	146.769	158.878	28.5	151.663	178.607	-21.817	134.363
	29	89.2972	146.594	115.05	116.98	294.824	272.314	284.209	283.782	189.284	62.1961	75.0683	108.849	149.455	207.875	186.738	181.356	194.419	307.307	143.019	214.915	323.693	304.811	296.35	308.285	272.39	248.035	316.182	278.869	346.374	304.889	274.246	308.503	199.862	271.546	300.351	257.253	167.53	218.174	23.5313	136.412	159.903	147.613	172.023	29	159.846	70.1722	-2.07888	130.263
	29.5	110.723	155.417	128.846	131.662	303.352	292.01	306.702	300.688	175.232	81.9186	91.297	116.149	157.06	216.229	194.665	189.318	203.421	314.883	154.576	224.294	327.922	315.53	310.01	317.821	286.696	264.782	331.862	294.447	359.369	332.621	295.204	329.065	182.956	296.202	314.295	264.485	192.734	249.469	27.1082	156.437	170.81	156.208	187.654	29.5	171.557	-7.39974	24.6674	137.531
	30	133.73	167.602	147.711	149.681	314.815	310.125	326.911	317.284	164.094	96.895	104.369	121.786	166.428	226.603	200.779	197.937	215.918	322.174	163.931	234.007	333.144	327.664	317.765	326.191	298.624	287.877	347.575	311.359	371.349	360.117	316.841	349.436	182.258	313.776	325.227	273.754	227.43	287.615	31.0989	182.048	177.922	166.68	200.012	30	181.538	-55.0471	50.5174	151.754
	30.5	148.49	175.169	164.117	162.592	321.283	319.284	333.582	324.716	148.133	104.548	105.846	119.509	168.498	236.277	202.465	202.413	226.68	321.523	167.942	238.715	333.48	332.945	316.26	327.562	301.723	304.552	356.01	320.762	372.38	374.068	330.886	359.111	190.236	318.981	332.205	280.474	250.963	316.62	32.9208	200.168	180.214	170.184	206.631	30.5	185.676	-75.3203	67.079	163.348
	31	152.695	172.283	167.4	164.126	315.137	317.026	327.783	319.982	123.155	102.67	100.582	108.802	162.419	239.988	200.882	201.097	234.11	312.729	164.895	237.245	324.669	329.251	307.852	320.591	292.16	309.214	353.061	318.145	362.082	375.191	337.68	358.318	198.912	315.179	327.465	280.519	258.166	328.692	32.074	206.311	170.073	166.812	205.935	31	180.94	-82.518	72.979	167.593
	31.5	143.989	159.608	158.283	153.96	296.769	300.533	309.401	302.234	86.5944	85.1072	84.7225	85.4747	148.813	232.72	190.181	190.571	228.562	295.556	153.741	225.953	305.038	314.923	291.06	303.673	266.763	303.24	336.436	302.147	342.09	361.476	329.061	344.209	194.937	299.875	308.621	267.811	257.637	325.783	29.3681	204.263	148.285	160.067	195.859	31.5	168.07	-88.8601	64.3442	163.07
	32	122.121	138.604	139.98	133.568	269.14	270.701	276.708	272.183	41.4614	53.5683	55.6878	50.2392	126.359	217.013	167.509	170.294	207.614	267.685	134.931	203.41	274.701	287.551	265.464	275.905	231.578	284.32	308.272	274.723	310.684	331.186	307.171	316.347	178.543	277.24	285.581	247.122	243.125	303.293	24.7645	190.394	124.355	147.069	177.67	32	149.698	-94.8577	43.0611	149.531
	32.5	97.0022	112.396	111.065	106.821	234.816	235.894	238.741	236.484	-2.63974	18.977	29.3453	15.2275	98.3947	196.635	141.072	145.367	180.318	233.981	112.74	175.68	238.172	253.714	237.758	243.215	194.959	255.557	275.442	241.986	272.874	295.84	281.911	283.542	158.207	252.712	259.787	223.569	212.821	268.421	19.2699	166.837	97.8339	129.176	155.101	32.5	127.37	-100.956	19.6595	129.107
	33	75.6229	88.6069	80.3128	81.5142	200.945	202.18	202.18	201.768	-41.1853	-15.9642	7.13594	-16.6712	69.7639	171.676	114.066	118.502	150.459	199.561	89.5456	146.522	199.828	219.591	210.958	210.126	160.009	226.69	241.184	209.294	237.107	264.082	260.108	253.766	135.863	228.048	230.899	198.27	185.402	233.593	14.4353	144.477	70.8401	110.686	130.017	33	103.848	-109.637	-2.65992	105.366
	33.5	58.9873	71.2984	57.7247	62.6701	167.947	170.055	166.613	168.205	-73.6588	-49.575	-19.8881	-47.7073	41.1491	143.899	82.2391	89.0956	117.525	163.591	65.8728	115.663	161.096	184.518	182.978	176.197	128.771	197.882	208.178	178.277	201.542	234.595	239.992	225.377	112.7	203.701	204.957	173.786	168.692	202.581	10.8108	127.361	50.7156	90.7132	103.59	33.5	81.6728	-116.284	-24.4427	83.2902
	34	47.4769	57.9863	39.9514	48.4715	132.997	136.734	131.096	133.609	-99.5138	-77.8588	-52.495	-76.6225	7.39157	114.591	49.8572	57.2798	86.0842	124.986	40.6317	83.9007	120.599	148.223	151.901	140.241	100.255	167.769	174.53	147.518	164.457	205.08	216.443	195.326	89.4781	176.997	180.112	148.862	151.01	173.397	8.40958	110.939	31.6765	65.669	75.1072	34	57.4842	-116.449	-41.374	63.0979
	34.5	41.208	48.874	25.8055	38.6292	98.4119	99.6522	93.6817	97.2486	-120.338	-100.404	-76.2848	-99.0091	-31.4721	79.555	14.8409	20.9746	49.5561	83.5506	11.5046	48.2038	76.3186	109.702	115.284	100.435	69.835	136.181	136.458	114.158	126.042	172.756	185.045	161.281	63.2543	141.338	148.486	117.693	140.167	158.651	6.67948	101.832	5.22128	36.0388	42.9755	34.5	28.0785	-111.851	-55.1198	45.777
	35	37.6931	42.2577	18.2177	32.7228	58.0945	55.7362	49.5308	54.4538	-141.526	-123.761	-106.77	-124.019	-75.9204	33.4631	-30.4619	-24.3064	2.36397	33.6732	-25.3511	3.56202	24.4955	62.5589	69.7812	52.2785	31.2697	98.4339	89.4719	73.0585	80.4449	131.758	141.418	117.873	27.3088	95.0552	104.513	75.6256	134.633	157.615	6.09464	99.4477	-24.6453	3.41639	6.29173	35	-4.97906	-108.824	-70.849	31.1954
	35.5	34.2155	35.548	14.4271	28.0636	3.43236	-2.07837	-8.14216	-2.26272	-166.629	-150.774	-142.199	-153.2	-133.132	-27.6646	-88.0917	-82.9626	-56.2785	-29.9446	-73.8615	-53.3615	-40.6766	1.54203	8.71068	-10.1413	-17.5026	47.4496	28.168	19.3717	20.7299	74.8782	78.3195	57.9759	-21.5578	33.3642	44.302	18.7028	116.856	154.95	6.10582	92.637	-60.0052	-32.5706	-35.0829	35.5	-42.5529	-108.565	-85.1265	20.3944
	36	29.3543	29.1083	9.56402	22.6756	-66.1881	-81.0335	-86.2318	-77.8178	-197.08	-181.1	-175.4	-184.527	-209.798	-106.964	-160.29	-159.017	-135.624	-111.72	-138.207	-128.517	-123.662	-77.0971	-71.825	-90.8613	-80.5629	-21.4599	-52.2068	-51.4099	-55.4686	-1.66164	-6.845	-21.3251	-86.9908	-48.8989	-36.0273	-57.3057	92.4523	150.915	5.76738	83.0447	-108.344	-74.6203	-81.1749	36	-88.0462	-109.411	-96.5438	11.2472
	36.5	25.5056	25.0798	8.15882	19.5814	-155.178	-182.696	-189.496	-175.79	-235.386	-218.319	-208.795	-220.834	-304.336	-210.614	-258.296	-257.749	-242.347	-217.729	-222.622	-227.566	-229.592	-180	-173.845	-194.479	-163.291	-113.32	-154.964	-143.859	-154.834	-101.226	-110.359	-122.14	-173.715	-153.394	-133.801	-153.637	73.0644	153.631	6.15005	77.615	-161.318	-123.862	-132.432	36.5	-139.204	-111.579	-106.4	3.90246
	37	24.1843	22.5729	10.805	19.1874	-273.364	-311.307	-321.587	-302.086	-286.157	-266.524	-261.956	-271.546	-425.095	-344.852	-385.77	-385.239	-376.167	-354.102	-332.428	-354.232	-365.04	-313.456	-304.516	-327.671	-270.161	-233.156	-287.404	-263.574	-284.946	-229.466	-238.315	-250.909	-287.423	-284.097	-256.986	-276.169	44.0206	143.923	6.35312	64.7657	-217.822	-177.917	-189.509	37	-195.083	-116.3	-113.452	-3.01035
	37.5	23.4179	21.4472	13.199	19.3547	-427.627	-478.117	-491.309	-465.684	-354.351	-329.706	-330.822	-338.293	-583.789	-516.199	-549.347	-549.778	-550.392	-530.272	-474.33	-518.331	-538.95	-485.044	-474.162	-499.385	-409.134	-388.843	-458.948	-418.975	-451.934	-395.254	-399.879	-415.689	-434.24	-448.342	-411.655	-431.412	14.3187	120.611	5.1408	46.6902	-284.88	-239.261	-254.438	37.5	-259.526	-120.412	-116.143	-9.86549
	38	22.6158	20.3845	14.8388	19.2797	-623.61	-691.836	-707.923	-674.456	-447.079	-416.685	-417.179	-426.981	-784.19	-734.01	-764.116	-760.772	-781.639	-755.937	-655.345	-730.973	-759.155	-703.2	-689.779	-717.378	-590.235	-589.414	-676.086	-618.578	-665.114	-605.593	-607.911	-626.206	-623.135	-653.826	-598.583	-625.181	1.77993	104.965	4.22608	36.9904	-362.063	-311.862	-329.5	38	-334.475	-122.982	-119.831	-17.4188
	38.5	23.4271	19.4474	17.1288	20.0011	-871.968	-955.948	-975.802	-934.573	-571.545	-535.357	-534.005	-546.969	-1031.93	-1011.14	-1036.4	-1026.49	-1074.43	-1042.77	-883.472	-1000.22	-1034.66	-975.62	-960.626	-990.303	-823.583	-844.033	-951.66	-873.092	-934.561	-869.194	-871.277	-891.678	-862.406	-910.486	-832.013	-868.302	-9.52803	90.9356	4.43835	28.6153	-447.104	-394.958	-418.106	38.5	-420.056	-125.858	-126.458	-26.7384
	39	24.7644	19.4121	17.5175	20.5647	-1175.1	-1272.66	-1294	-1247.25	-733.06	-688.832	-686.025	-702.639	-1334.27	-1349.73	-1365.34	-1349.78	-1425.07	-1393.66	-1162.84	-1327.19	-1366.86	-1304.15	-1290.28	-1320.43	-1110.56	-1155.68	-1288.25	-1184.83	-1261.54	-1185.19	-1189.77	-1212.16	-1152.45	-1218.05	-1119.11	-1163.2	-21.8821	75.4961	3.50775	19.0406	-546.205	-487.686	-519.486	39	-517.792	-128.435	-132.414	-36.4474
	39.5	25.3488	18.8351	16.5422	20.242	-1525.25	-1639.47	-1660.05	-1608.26	-933.978	-879.722	-871.842	-895.18	-1689.03	-1746.29	-1752.18	-1729.17	-1834.45	-1803.65	-1492.96	-1710.35	-1750.78	-1684.3	-1673.82	-1702.96	-1448.58	-1519.8	-1682.11	-1550.16	-1636.95	-1547.02	-1561.61	-1581.86	-1490.99	-1572.96	-1452.13	-1505.36	-22.9819	71.6858	3.13319	17.279	-659.404	-593.297	-632.944	39.5	-628.548	-131.803	-139.82	-48.164
	40	25.7675	18.175	16.5672	20.1699	-1903.5	-2035.45	-2053.09	-1997.35	-1165.29	-1100.32	-1087.55	-1117.72	-2079.16	-2183.09	-2176.21	-2146.16	-2280.56	-2251.36	-1862.4	-2131.44	-2166.92	-2097.68	-2093.24	-2119.28	-1822.04	-1920.67	-2116.31	-1953.01	-2039.52	-1936.47	-1967.47	-1981.15	-1862.66	-1960.77	-1814.55	-1879.33	-18.8697	74.3389	4.25217	19.9071	-782.852	-711.273	-757.994	40	-750.706	-136.387	-151.214	-60.9418
	40.5	27.1403	18.1337	15.7849	20.3529	-2280.31	-2425.67	-2434.82	-2380.27	-1407.12	-1330.94	-1325.17	-1354.41	-2474.28	-2620.4	-2594.22	-2562.97	-2717.75	-2700.11	-2248.4	-2555.42	-2579.42	-2512.56	-2514.95	-2535.65	-2200.84	-2329.43	-2554.44	-2361.57	-2438.89	-2320.41	-2366.57	-2375.29	-2237.15	-2346.98	-2181.03	-2255.05	-17.2333	71.3036	4.50755	19.5259	-918.901	-838.289	-892.553	40.5	-883.248	-142.143	-163.502	-77.3585
	41	28.3581	17.7947	15.8917	20.6815	-2606.11	-2764.23	-2761.23	-2710.52	-1630.91	-1549.35	-1553.15	-1577.8	-2825.66	-3003.94	-2963.81	-2931.14	-3099.61	-3092.62	-2612.05	-2934.76	-2937.86	-2880.69	-2891.19	-2903.25	-2540.32	-2696.63	-2942.45	-2726.46	-2785.05	-2650.87	-2713.96	-2716.63	-2571.12	-2685.99	-2501.94	-2586.35	-15.5217	71.164	4.18931	19.9439	-1062.88	-972.722	-1035.01	41	-1023.54	-149.981	-175.79	-95.6169
	41.5	28.4494	16.6448	17.0799	20.7247	-2831.28	-3000.99	-2982.01	-2938.09	-1798.69	-1717.43	-1732.25	-1749.46	-3085.66	-3281.91	-3227.66	-3198.41	-3380.09	-3370.97	-2907.12	-3219.39	-3191.6	-3148.52	-3170.93	-3170.35	-2792.64	-2969.25	-3226.52	-2996.14	-3023.6	-2880.31	-2963.42	-2955.78	-2819.9	-2930.58	-2734.62	-2828.37	-14.1093	71.1768	4.48861	20.5187	-1214.82	-1112.88	-1185.66	41.5	-1171.12	-160.61	-192.181	-114.817
	42	28.3053	15.0483	16.5634	19.9723	-2924.13	-3092.28	-3051.79	-3022.73	-1874.76	-1799.75	-1825.72	-1833.41	-3204.69	-3401.05	-3331.84	-3312.53	-3504.83	-3492.45	-3088.66	-3361.98	-3295.96	-3270.93	-3306.42	-3291.1	-2916.77	-3109.07	-3356.7	-3127.52	-3122.11	-2971.57	-3068.77	-3054.15	-2939.32	-3039.45	-2837.64	-2938.8	-10.749	65.8024	4.59898	19.8841	-1369.51	-1255.94	-1341.88	42	-1322.44	-172.714	-211.258	-134.805
	42.5	28.0866	12.7433	14.8655	18.5651	-2858.82	-3017.67	-2955.4	-2943.96	-1843.75	-1783.66	-1814.68	-1814.03	-3156.05	-3332.15	-3257.31	-3248.5	-3447.42	-3426.7	-3123.35	-3332.49	-3223.03	-3217.85	-3266.03	-3235.64	-2887.48	-3086.11	-3301.84	-3091.81	-3057.63	-2901.04	-3007.58	-2988.75	-2900.34	-2985.55	-2778.37	-2888.09	-7.3232	62.3554	3.96085	19.6644	-1516.37	-1394.63	-1495.34	42.5	-1468.78	-187.64	-230.745	-158.277
	43	27.7758	11.9344	14.9856	18.2319	-2632.39	-2778.52	-2696.35	-2702.42	-1702.47	-1659.99	-1685.89	-1682.78	-2939.61	-3083.42	-3012.74	-3011.92	-3212.34	-3170	-2994.36	-3125.57	-2973.41	-2983.48	-3044.1	-3000.33	-2699.64	-2887.22	-3062.46	-2883.11	-2819.66	-2667.94	-2781.15	-2756.25	-2699.57	-2763.43	-2560.23	-2674.41	-7.42852	62.5908	3.67717	19.6131	-1640.67	-1512.87	-1631.1	43	-1594.88	-204.092	-250.368	-181.28
	43.5	28.194	12.5891	13.8875	18.2235	-2283.1	-2406.26	-2303.2	-2330.85	-1466.08	-1434.78	-1461.54	-1454.13	-2587.92	-2688.53	-2625.28	-2633.91	-2822.47	-2760.39	-2718.34	-2767.07	-2580.68	-2600.25	-2666.55	-2615.82	-2376.12	-2544.09	-2669.31	-2529.84	-2444.64	-2304.08	-2414.52	-2387.75	-2363	-2399.65	-2213.04	-2325.23	0.646497	61.5918	3.92297	22.0538	-1727.23	-1597.66	-1729.68	43.5	-1684.86	-221.281	-270.729	-203.807
	44	29.1279	12.5312	11.6788	17.7793	-1859.94	-1957.72	-1839.44	-1885.7	-1175.9	-1153.62	-1179.95	-1169.82	-2152.37	-2200.66	-2153.03	-2168.69	-2329.68	-2261.37	-2339.52	-2310.19	-2101.71	-2125.75	-2188.06	-2138.51	-1968.98	-2112.11	-2184.17	-2088.42	-1990.76	-1866.66	-1965.85	-1941.09	-1939.94	-1952.65	-1781.29	-1891.29	14.3683	60.0452	4.65607	26.3565	-1757.06	-1633.24	-1772.48	44	-1720.93	-242.962	-293.337	-232.846
	44.5	29.4988	14.5301	11.9608	18.6632	-1406.15	-1486.55	-1363.95	-1418.88	-873.226	-853.277	-880.718	-869.074	-1688.72	-1687.21	-1666.61	-1680.85	-1804.12	-1728.82	-1905.38	-1812.77	-1592.78	-1613.82	-1668.39	-1625	-1529.43	-1639.14	-1667.94	-1612.17	-1502.73	-1403.06	-1489.45	-1465.08	-1483.4	-1471.52	-1322.69	-1425.87	20.9605	61.0195	5.15959	29.0465	-1713.35	-1597.38	-1739.18	44.5	-1683.3	-270.077	-319.424	-267.301
	45	30.6374	17.8385	12.6323	20.3694	-979.204	-1036.86	-913.698	-976.589	-585.599	-560.306	-595.108	-580.337	-1241.9	-1207.85	-1206.07	-1218.61	-1292.33	-1219.79	-1466.12	-1326.08	-1108.26	-1123.39	-1164.09	-1131.91	-1100.99	-1177.04	-1172.51	-1150.18	-1035.52	-961.892	-1033.13	-1010.18	-1045.56	-1005.36	-889.962	-980.293	22.7734	63.1771	6.33798	30.7628	-1592.14	-1482.91	-1619.45	45	-1564.84	-303.337	-353.311	-306.216
	45.5	30.9514	19.3749	12.9412	21.0892	-614.019	-645.672	-528.918	-596.203	-339.813	-311.389	-351.433	-334.212	-854.746	-793.549	-804.257	-817.517	-836.05	-781.194	-1069.53	-895.592	-692.03	-701.339	-722.953	-705.441	-724.059	-772.292	-745.092	-747.147	-635.901	-583.323	-637.275	-618.833	-664.503	-604.246	-511.758	-593.502	28.0501	63.8057	7.6007	33.1522	-1398.08	-1301.46	-1421.17	45.5	-1373.57	-347.825	-400.214	-357.548
	46	29.2005	20.0639	14.2418	21.1687	-315.053	-328.481	-228.992	-290.842	-148.907	-119.364	-150.283	-139.518	-545.18	-460.681	-484.284	-496.715	-467.008	-428.752	-735.047	-543.602	-358.051	-360.641	-365.281	-361.324	-419.045	-438.034	-406.263	-421.114	-311.988	-278.693	-319.424	-303.368	-355.959	-284.103	-203.91	-281.324	29.1771	62.2739	7.359	32.9367	-1146.16	-1062.42	-1161.58	46	-1123.39	-407.649	-462.401	-426.022
	46.5	28.11	21.907	16.3229	22.1133	-84.5739	-77.9247	2.64181	-53.2856	-4.28844	29.3927	7.19548	10.7666	-295.692	-208.852	-241.157	-248.567	-184.553	-154.175	-462.133	-266.954	-97.4186	-93.737	-84.426	-91.8605	-178.5	-166.848	-141.398	-162.248	-59.0994	-41.117	-72.5385	-57.585	-115.379	-33.1446	34.2955	-38.076	25.0259	62.3426	6.47696	31.2818	-856.576	-786.92	-862.168	46.5	-835.221	-481.065	-537.608	-505.179
	47	28.2407	21.3325	16.3167	21.9633	80.4435	111.264	177.229	122.979	102.543	134.57	124.039	120.384	-107.566	-23.1358	-50.6444	-60.4489	34.2373	52.5985	-251.289	-54.8179	95.5017	101.471	127.934	108.302	4.40783	44.2154	57.4396	35.3543	124.935	133.626	111.434	123.332	63.8642	154.527	216.15	144.847	25.3687	60.9431	6.32449	30.8787	-565.089	-514.238	-559.798	47	-546.375	-568.683	-627.268	-598.805
	47.5	27.6041	19.1275	15.4865	20.7394	204.192	252.68	303.444	253.439	179.686	208.14	219.188	202.338	30.4405	119.351	87.1809	78.9908	195.275	207.702	-89.2649	104.571	236.347	244.263	286.843	255.818	140.774	205.618	199.757	182.05	259.484	265.225	250.595	258.435	196.832	292.35	353.045	280.743	30.3196	56.9975	5.52343	30.9468	-297.262	-268.338	-286.973	47.5	-284.191	-668.804	-727.372	-706.356
	48	28.3985	17.3312	13.6957	19.8084	296.4	359.059	395.919	350.459	238.252	269.85	288.508	265.537	139.323	226.664	184.827	183.605	308.679	324.628	39.3387	224.215	343.456	353.705	407.594	368.252	242.874	331.958	307.437	294.09	360.009	365.033	356.247	360.43	297.952	398.328	451.619	382.633	34.1851	54.8116	4.76187	31.2529	-76.0033	-66.9284	-62.6228	48	-68.5182	-772.958	-827.573	-817.546
	48.5	30.9015	15.1478	12.1525	19.4006	362.458	439.945	470.477	424.293	285.698	322.444	334.321	314.154	229.387	308.272	269.041	268.9	404.584	413.97	139.534	319.363	425.714	437.477	500.963	454.718	320.291	432.362	391.933	381.529	435.5	437.843	434.298	435.88	374.819	481.356	518.809	458.328	37.5112	55.3191	5.16103	32.6638	87.2483	78.2744	103.402	48.5	89.6417	-873.971	-920.797	-924.183
	49	32.5751	13.2312	10.464	18.7568	413.518	501.616	528.158	481.097	323.202	361.233	369.698	351.378	294.474	375.773	332.76	334.335	488.313	485.966	218.367	397.549	487.718	499.523	571.58	519.607	380.241	505.499	454.887	446.876	493.258	498.562	500.95	497.59	435.978	546.478	570.421	517.626	42.6355	56.6822	5.59631	34.9714	196.266	171.606	210.469	49	192.78	-962.959	-999.057	-1017.94
	49.5	34.5005	12.4322	10.6972	19.21	456.172	550.645	573.619	526.812	353.126	392.924	400.158	382.069	347.74	428.242	373.805	383.262	550.842	541.579	284.544	458.988	538.189	548.93	623.397	570.172	426.536	561.283	505.759	497.859	540.485	547.433	554.694	547.537	485.71	594.299	617.134	565.714	47.0414	60.5524	5.90796	37.8339	264.214	228.504	272.866	49.5	255.195	-1028.6	-1046.85	-1083.29
	50	35.8596	12.5655	13.5981	20.6744	489.538	587.976	610.953	562.822	377.431	422.094	413.756	404.427	388.086	466.96	407.191	420.746	597.484	578.496	335.473	503.818	576.474	587.887	660.488	608.283	458.273	604.583	549.226	537.361	578.305	578.565	588.224	581.698	524.03	627.508	649.172	600.236	50.7877	66.678	5.90678	41.1242	297.586	257.886	304.542	50	286.671	-1058.74	-1052.3	-1107.82
	50.5	36.2796	13.965	17.353	22.5325	515.064	615.871	640.967	590.634	394.999	442.462	424.399	420.62	414.354	494.954	436.474	448.594	638.034	606.831	372.1	538.988	604.736	617.434	688.831	637	480.723	632.401	587.394	566.839	607.357	602.852	614.16	608.123	551.507	652.7	672.222	625.476	53.1416	72.1488	5.95263	43.7477	316.613	273.917	316.584	50.5	302.371	-1046.54	-1011.53	-1082.42
	51	37.1746	16.1665	20.3789	24.5733	532.923	636.587	662.664	610.725	405.924	451.659	433.525	430.369	433.623	516.352	452.027	467.334	658.309	630.641	399.613	562.855	626.219	640.048	708.826	658.364	498.083	647.797	623.763	589.881	627.487	625.972	640.355	631.271	572.014	671.698	695.433	646.382	53.4632	76.4449	6.39212	45.4334	330.636	284.499	320.405	51	311.847	-982.721	-916.285	-1000.41
	51.5	37.0591	17.412	23.2171	25.8961	545.546	650.773	678.203	624.841	412.782	458.176	437.464	436.141	444.964	530.481	468.084	481.177	669.233	644.641	419.604	577.826	641.813	657.411	720.711	673.312	507.261	660.899	656.853	608.338	641.143	636.084	652.983	643.404	584.797	683.535	709.499	659.277	54.6533	77.5824	6.49439	46.2433	335.116	290.428	319.97	51.5	315.171	-865.351	-769.225	-866.401
	52	35.4398	18.9649	24.429	26.2779	557.914	661.685	688.401	636	417.48	465.907	442.593	441.994	449.762	542.113	483.029	491.635	677.918	656.632	432.584	589.045	653.304	671.301	731.51	685.372	511.735	669.423	684.136	621.764	650.008	641.945	659.776	650.576	591.85	692.901	711.011	665.254	57.0908	76.5625	6.13636	46.5965	340.764	294.974	316.568	52	317.435	-702.47	-586.091	-690.289
	52.5	35.7488	19.7308	22.4355	25.9717	565.558	669.949	693.661	643.056	419.067	466.113	453.271	446.15	455.193	550.806	491.644	499.214	681.231	671.298	442.344	598.291	662.826	680.108	740.328	694.42	516.146	673.551	707.579	632.425	653.363	650.628	672.479	658.824	597.702	700.667	717.542	671.97	57.2964	74.1035	7.07178	46.1572	350.848	298.529	315.228	52.5	321.535	-511.361	-385.933	-489.117
	53	35.9027	19.4917	20.8368	25.4104	572.258	676.858	699.096	649.404	420.522	464.748	466.523	450.598	460.446	557.861	495.274	504.527	681.151	679.719	453.615	604.828	672.011	688.437	746.454	702.301	521.273	682.275	728.085	643.877	657.451	657.485	681.655	665.53	603.595	705.569	725.251	678.138	58.6177	72.7306	7.442	46.2634	359.035	300.286	318.032	53	325.784	-313.79	-189.587	-285.226
	53.5	35.3251	19.7148	19.849	24.9629	581.948	683.863	704.648	656.82	425.194	470.135	481.446	458.925	463.798	565.937	494.621	508.119	686.223	686.049	462.907	611.727	681.249	696.512	753.225	710.329	526.894	692.024	744.811	654.576	663.436	660.915	684.741	669.697	610.416	709.479	729.512	683.136	64.2027	72.8261	6.60757	47.8788	365.664	305.147	323.767	53.5	331.526	-131.085	-18.5096	-101.689
	54	37.7363	20.2605	18.4266	25.4744	588.936	692.896	712.28	664.704	432.771	479.262	495.547	469.193	475.031	575.875	494.673	515.193	686.569	696.77	469.148	617.496	690.427	703.107	763.308	718.947	534.617	698.46	759.43	664.169	669.231	668.784	693.19	677.068	619.56	713.207	740.185	690.984	70.2525	74.6469	6.94747	50.6156	375.4	312.306	336.711	54	341.472	20.1231	115.463	47.8757
	54.5	40.1313	20.5325	18.4845	26.3828	590.535	702.078	722.767	671.793	442.874	490.006	498.546	477.142	485.442	588.685	497.227	523.784	685.003	704.196	476.243	621.814	696.75	709.066	770.66	725.492	543.779	704.782	772.068	673.543	674.946	679.981	705.79	686.906	628.846	717.792	749.682	698.773	75.5568	79.0722	7.46902	54.0327	379.993	315.978	354.078	54.5	350.016	131.131	210.358	158.19
	55	41.5262	22.1804	20.8208	28.1758	594.255	710.631	731.349	678.745	453.657	502.762	500.665	485.695	493.843	605.026	508.655	535.841	697.491	710.679	484.066	630.746	704.617	718.372	778.078	733.689	550.855	713.38	781.856	682.03	684.633	688.28	715.833	696.249	637.305	727.718	751.029	705.351	78.9072	84.9182	6.66709	56.8309	383.779	323.747	371.881	55	359.802	204.773	272.362	230.772
	55.5	43.7561	23.5997	21.799	29.7182	598.352	719.361	737.724	685.146	461.531	512.288	502.59	492.136	508.535	624.658	526.595	553.263	714.809	724.123	487.482	642.138	712.315	724.218	785.451	740.661	555.811	717.811	786.308	686.643	692.753	693.718	725.958	704.143	645.187	739.179	754.956	713.107	82.0773	89.4867	6.76369	59.4426	388.293	335.406	389.763	55.5	371.154	251.104	310.012	272.897
	56	45.7741	23.2998	22.2359	30.4366	601.189	726.428	743.952	690.523	465.317	518.367	500.767	494.817	521.26	640.456	542.215	567.977	723.207	735.649	494.497	651.118	718.835	726.481	789.796	745.037	560.064	720.725	787.22	689.337	694.814	698.917	736.903	710.211	649.527	747.673	763.206	720.135	88.2442	93.9723	7.73465	63.3171	396.797	342.48	406.349	56	381.875	278.491	332.392	297.633
	56.5	46.2912	23.3654	23.7994	31.152	606.87	728.752	745.391	693.671	465.122	520.371	495.894	493.796	524.597	650.447	548.404	574.483	729.112	740.253	504.293	657.886	723.499	729.965	791.261	748.242	561.259	723.966	784.456	689.894	696	700.836	742.489	713.108	648.467	755.418	761.131	721.672	93.1462	97.9233	7.43087	66.1668	407.882	349.423	418.15	56.5	391.818	293.99	347.862	313.54
	57	47.9995	23.7239	24.8147	32.1794	610.986	730.576	744.001	695.188	460.96	515.022	494.715	490.232	532.018	654.816	554.901	580.578	738.437	744.391	510.078	664.302	727.701	731.448	791.498	750.216	558.053	725.387	781.49	688.31	698.629	698.571	744.083	713.761	646.932	762.148	756.98	722.02	95.0589	99.3381	6.85181	67.0829	418.792	361.979	428.862	57	403.211	305.751	359.545	322.291
	57.5	48.6961	23.2949	25.4326	32.4745	611.575	731.866	744.891	696.11	456.384	508.264	488.098	484.249	536.352	652.802	554.82	581.325	733.513	745.56	514.86	664.644	730.467	727.932	789.167	749.189	557.501	721.915	780.075	686.497	693.682	696.815	745.041	711.846	645.773	762.489	759.91	722.724	103.416	99.9136	6.91958	70.0832	431.774	370.496	438.934	57.5	413.734	316.305	367.758	328.826
	58	48.5818	23.399	27.4269	33.1359	613.529	730.118	745.314	696.32	454.701	507.773	484.591	482.355	531.466	646.691	545.881	574.679	721.452	744.467	520.807	662.242	733.14	726.488	787.982	749.203	560.405	717.184	779.342	685.644	687.28	699.279	748.692	711.75	646.025	761.411	756.51	721.315	113.324	101.049	6.14302	73.5054	445.372	377.43	448.071	58	423.624	324.815	376.912	336.537
	58.5	48.8587	24.5591	29.5935	34.3371	615.504	730.433	744.364	696.767	455.368	507.092	486.177	482.879	531.222	643.365	543.376	572.655	720.494	745.033	523.832	663.12	734.228	727.976	790.329	750.845	559.467	714.848	778.013	684.11	689.605	700.134	751.655	713.798	648.678	763.315	746.6	719.531	115.416	102.113	5.02078	74.1831	455.212	389.498	458.761	58.5	434.49	333.175	388.547	344.666
	59	48.7422	24.8414	31.2055	34.9297	613.918	736.964	748.887	699.923	459.767	507.072	492.499	486.446	537.119	645.22	550.292	577.544	724.743	748.957	526.532	666.744	736.363	727.801	793.16	752.442	560.228	714.539	780.472	685.08	693.798	701.711	757.558	717.689	654.165	766.364	746.892	722.474	117.312	104.027	5.15305	75.4973	464.775	401.141	470.474	59	445.464	342.773	399.946	353.361
	59.5	49.2819	24.6046	30.7805	34.889	613.881	740.555	753.231	702.556	464.306	510.292	504.589	493.062	543.668	650.686	557.171	583.842	721.28	755.311	532.062	669.551	741.899	729.211	798.423	756.511	568.488	711.732	782.979	687.733	693.235	707.618	767.699	722.851	662.37	770.877	753.844	729.03	123.59	108.533	5.51629	79.2133	476.068	411.123	481.909	59.5	456.367	353.59	414.339	365.401
	60	50.4843	25.2875	30.8788	35.5502	618.63	741.394	752.362	704.129	465.629	513.889	519.811	499.776	553.521	656.575	563.413	591.17	719.311	763.219	536.595	673.042	746.255	734.705	805.149	762.036	572.858	712.856	780.308	688.674	700.577	710.175	774.69	728.481	668.339	773.221	753.219	731.593	128.965	113.574	5.61129	82.7169	481.452	424.921	493.088	60	466.487	363.708	431.277	378.68
	60.5	52.3056	25.3515	31.2184	36.2918	621.476	746.01	752.837	706.774	467.702	514.789	524.229	502.24	564.98	664.473	574.21	601.221	722.405	771.24	542.627	678.758	748.693	740.26	810.571	766.508	571.252	720.924	778.132	690.103	713.877	709.466	779.365	734.236	673.007	775.011	751.864	733.294	133.192	119.103	6.63898	86.3112	486.354	438.793	504.239	60.5	476.462	375.094	447.492	389.466
	61	55.6182	25.1436	31.3217	37.3612	621.418	748.792	754.192	708.134	469.393	512.922	519.657	500.657	573.652	671.223	588.753	611.209	723.115	778.322	548.256	683.231	751.897	746.83	812.881	770.536	574.552	725.139	776.798	692.163	720.181	712.603	784.706	739.163	677.934	776.182	753.94	736.019	140.231	124.56	7.52299	90.7712	493.463	448.222	512.506	61	484.73	386.522	460.043	398.553
	61.5	59.4397	26.09	33.1196	39.5497	624.771	745.448	749.749	706.656	465.435	509.927	514.004	496.456	576.44	671.062	599.608	615.703	723.682	783.434	551.251	686.122	754.464	758.312	813.474	775.417	576.021	723.136	770.031	689.729	721.899	715.216	787.639	741.584	681.3	774.222	746.792	734.105	148.622	130.739	7.13408	95.4986	497.331	456.943	518.799	61.5	491.024	395.984	470.566	406.15
	62	62.2477	26.7577	38.9152	42.6402	628.518	742.324	743.102	704.648	461.79	510.577	503.953	492.107	573.963	667.492	606.416	615.957	727.341	786.361	552.954	688.885	753.401	772.791	814.114	780.102	570.551	724.177	761.29	685.339	728.179	713.54	786.762	742.827	681.242	770.312	731.359	727.638	157.073	136.428	7.219	100.24	498.917	465.844	524.246	62	496.336	402.25	477.856	411.334
	62.5	66.5295	25.8314	44.3594	45.5734	625.932	741.064	741.297	702.764	463.296	510.821	490.852	488.323	572.829	665.085	620.536	619.483	732.346	789.098	554.606	692.017	751.285	787.514	814.431	784.41	566.979	723.783	755.772	682.178	732.661	716.783	788.648	746.031	682.066	770.101	719.537	723.902	164.464	141.385	7.39478	104.415	503.698	470.973	528.21	62.5	500.96	408.089	482.549	414.055
	63	71.7252	26.3832	49.4894	49.1992	623.325	736.568	737.084	698.993	462.1	508.316	482.686	484.368	574.54	658.221	636.631	623.131	735.468	789.122	553.998	692.862	748.411	801.88	813.039	787.777	566.395	714.249	748.639	676.428	730.2	720.72	790.517	747.146	680.992	768.166	711.458	720.205	171.599	145.894	6.54166	108.012	506.359	475.512	529.879	63	503.916	412.468	486.739	416.29
	63.5	74.8785	27.357	55.4141	52.5499	622.561	729.64	728.096	693.432	459.003	510.626	479.048	482.892	573.99	647.576	643.949	621.838	734.085	787.848	553.22	691.718	744.91	813.077	812.951	790.313	563.021	705.577	740.046	669.548	729.723	721.596	792.379	747.899	678.455	763.978	700.316	714.25	180.168	150.359	6.10463	112.21	504.226	482.441	530.985	63.5	505.884	415.419	491.557	418.978
	64	77.9898	27.1605	59.2628	54.8044	618.449	721.636	717.446	685.844	458.898	512.431	475.428	482.252	574.36	640.565	650.533	621.819	731.375	786.054	552.737	690.055	740.341	816.592	811.683	789.538	560.19	701.589	732.479	664.753	731.891	722.25	794.313	749.485	677.189	761.431	692.616	710.412	188.452	153.68	6.86151	116.331	504.233	489.412	531.392	64	508.346	417.886	495.668	420.561
	64.5	82.1769	27.7018	60.9984	56.959	614.863	713.692	707.944	678.833	458.365	508.165	480.793	482.441	576.028	636.228	662.796	625.017	732.499	783.504	550.762	688.922	735.041	814.458	807.139	785.546	560.395	695.965	723.182	659.847	732.069	723.338	796.017	750.475	675.522	756.617	685.672	705.937	193.481	154.864	6.90443	118.416	502.7	493.237	529.227	64.5	508.388	419.613	498.897	421.399
	65	86.0937	28.5022	61.4046	58.6668	615.175	705.227	695.741	672.048	454.865	506.317	484.819	482	575.317	632.547	664.941	624.268	733.074	781.798	549.087	687.986	729.835	809.206	802.933	780.658	562.558	687.732	712.322	654.204	730.663	722.871	796.687	750.073	672.884	749.016	674.067	698.656	198.488	157.688	6.73831	120.972	500.131	496.969	526.882	65	507.994	421.258	502.996	422.851
	65.5	89.1368	27.6975	60.5781	59.1375	615.401	697.696	684.236	665.778	454.159	509.325	487.142	483.542	574.099	629.813	659.865	621.259	729.108	780.098	549.427	686.211	725.293	801.394	798.04	774.909	565.646	685.198	702.274	651.039	733.185	721.289	795.552	750.009	671.554	741.027	661.517	691.366	203.361	160.899	7.44638	123.902	499.397	499.65	525.334	65.5	508.127	423.503	507.105	424.474
	66	94.0805	27.3326	59.6211	60.3447	613.007	690.568	676.299	659.958	454.696	507.868	495.544	486.036	574.916	627.936	659.797	620.883	731.466	776.51	549.663	685.88	718.612	791.146	789.146	766.301	569.83	683.007	690.879	647.905	736.901	718.017	792.679	749.199	669.729	730.488	649.583	683.267	205.622	162.152	8.03768	125.271	496.908	498.316	523.112	66	506.112	425.334	511.295	423.823
	66.5	100.889	28.1855	58.8258	62.6333	608.931	681.717	667.935	652.861	453.315	506.034	498.407	485.918	576.894	622.802	660.789	620.162	736.747	772.841	549.792	686.46	710.482	781.212	781.664	757.786	575.476	675.466	678.487	643.143	739.151	714.886	788.839	747.625	665.116	718.205	633.918	672.413	207.796	163.899	7.42949	126.375	491.49	495.459	520.051	66.5	502.333	428.098	516.957	423.277
	67	107.068	29.2099	57.2653	64.5143	603.727	670.499	656.551	643.592	452.305	506.246	488.578	482.377	578.087	611.184	654.909	614.727	735.801	767.374	551.099	684.758	702.025	769.148	773.498	748.224	580.367	666.423	667.536	638.109	737.918	710.229	782.166	743.438	660.392	705.67	618.743	661.602	211.004	167.15	6.72674	128.294	492.742	493.147	517.864	67	501.251	432.086	523.783	422.819
	67.5	112.923	31.8408	57.1938	67.3191	597.2	658.953	645.301	633.818	451.786	503.425	485.711	480.308	577.806	596.558	648.17	607.511	734.883	756.755	550.88	680.839	691.195	754.172	759.921	735.096	584.05	658.565	656.669	633.095	736.172	703.852	775.225	738.416	655.376	692.569	607.647	651.864	211.645	165.724	6.56725	127.979	494.257	490.525	515.565	67.5	500.116	434.324	528.589	422.014
	68	119.228	35.7751	60.7867	71.9299	589.954	644.498	631.674	622.042	447.461	497.363	486.139	476.988	574.502	583.759	643.069	600.444	739.132	745.431	548.206	677.59	677.457	738.125	745.189	720.257	587.301	646.376	642.912	625.53	730.901	696.228	767.054	731.395	647.264	678.383	592.538	639.395	213.098	162.439	6.09701	127.211	490.782	486.024	512.338	68	496.381	435.617	532.329	422.013
	68.5	124.185	39.4038	67.7574	77.1155	586.292	626.978	611.97	608.414	440.647	492.947	475.6	469.731	568.52	570.007	633.052	590.526	737.812	733.174	545.412	672.133	662.739	721.368	730.57	704.892	589.038	631.512	629.739	616.763	721.672	688.241	756.671	722.195	637.334	664.567	574.569	625.49	215.34	162.8	5.65705	127.932	490.485	483.076	509.078	68.5	494.213	437.071	536.302	422.549
	69	127.233	43.0394	77.8396	82.704	587.73	612.592	594.81	598.377	435.874	489.086	469.356	464.772	562.832	556.894	618.92	579.549	730.471	718.919	542.758	664.049	646.808	703.647	712.411	687.622	589.669	621.319	617.006	609.331	715.327	677.385	745.815	712.842	626.904	648.409	557.013	610.775	214.213	161.413	5.79918	127.142	491.106	480.431	506.318	69	492.619	437.061	539.251	422.042
	69.5	130.868	48.1542	92.1596	90.394	591.047	599.873	580.749	590.556	432.063	485.954	468.504	462.173	555.019	545.169	603.005	567.731	726.563	706.312	539.652	657.509	630.464	687.105	693.651	670.407	590.144	611.808	602.541	601.498	711.317	664.944	736.029	704.097	614.83	632.198	543.054	596.694	213.93	157.633	6.48143	126.015	485.435	475.499	502.729	69.5	487.888	436.593	540.997	420.694
	70	134.957	55.8681	109.64	100.155	593.05	583.02	562.962	579.677	426.99	485.108	462.716	458.271	545.858	529.555	589.753	555.055	722.969	692.306	536.978	650.751	617.005	670.36	676.304	654.556	587.222	599.213	586.652	591.029	703.585	650.134	722.395	692.038	601.358	614.585	526.374	580.772	216.234	159.22	6.46956	127.308	475.477	468.919	496.894	70	480.43	437.235	543.228	418.094
	70.5	138.579	65.8848	125.594	110.019	591.61	565.235	543.624	566.823	422.554	482.724	454.718	453.332	537.489	512.812	576.512	542.271	714.935	674.568	533.139	640.88	606.77	651.131	658.008	638.636	579.501	586.926	570.59	579.005	695.223	633.4	706.213	678.279	586.872	594.971	509.069	563.638	216.539	163.045	6.05269	128.546	468.279	461.864	489.135	70.5	473.092	436.17	544.478	413.67
	71	141.863	78.3796	136.905	119.049	586.621	552.536	531.733	556.963	421.445	480.564	454.657	452.222	528.54	498.835	559.988	529.121	703.749	659.954	528.837	630.846	600.883	633.583	640.613	625.026	570.782	576.056	554.165	567.001	686.952	615.981	690.368	664.434	572.225	577.558	498.403	549.395	217.551	163.28	5.86039	128.897	462.12	453.902	481.836	71	465.952	434.336	544.149	408.777
	71.5	146.173	93.4935	145.744	128.47	576.627	539.096	519.563	545.095	420.758	482.487	457.305	453.517	518.327	483.381	543.575	515.094	694.19	644.613	523.211	620.671	598.22	617.103	623.823	613.049	559.861	561.209	539.039	553.369	672.104	598.709	673.382	648.065	558.228	561.097	490.508	536.611	223.081	163.34	5.77343	130.731	451.71	444.05	474.693	71.5	456.818	433.851	543.541	403.969
	72	149.929	109.021	151.673	136.875	561.433	522.75	503.021	529.068	418.156	482.948	455.228	452.111	509.564	469.69	530.708	503.321	683.815	623.867	514.957	607.546	596.209	598.699	605.999	600.303	544.966	545.674	523.466	538.036	656.481	581.337	654.596	630.804	542.996	543.256	474.002	520.085	226.977	166.208	5.17888	132.788	439.237	434.939	466.317	72	446.831	432.638	543.623	399.733
	72.5	151.977	121.484	152.714	142.058	546.387	508.939	488.965	514.764	415.623	480.779	454.657	450.353	500.076	461.051	515.443	492.19	671.759	606.044	506.38	594.728	592.786	580.569	588.398	587.251	530.922	533.544	507.253	523.906	643.54	564.207	636.694	614.814	527.647	527.263	456.829	503.913	226.457	168.175	5.28495	133.305	430.875	426.428	458.475	72.5	438.593	430.529	543.964	397.549
	73	154.463	131.573	151.513	145.85	533.896	498.046	478.34	503.427	414.573	481.765	457.178	451.172	488.218	448.492	498.886	478.532	657.958	592.097	498.651	582.902	586.647	565.533	571.618	574.599	519.752	522.987	493.311	512.017	630.465	547.83	621.124	599.806	514.396	514.668	446.622	491.895	227.234	168.174	6.05857	133.822	422.184	418.232	452.337	73	430.918	429.731	543.885	397.197
	73.5	158.278	139.902	151.01	149.73	520.973	483.72	462.968	489.22	411.389	481.87	455.466	449.575	475.576	433.192	485.239	464.669	642.166	573.92	488.953	568.347	576.156	548.848	553.385	559.463	506.924	511.907	479.261	499.364	616.13	529.951	605.549	583.877	499.68	500.252	429.732	476.555	228.25	169.038	6.04109	134.443	411.138	409.087	444.234	73.5	421.487	428.685	544.224	398.169
	74	160.29	145.615	150.241	152.049	506.439	467.247	446.195	473.294	406.04	476.583	449.922	444.181	459.557	419.131	470.339	449.676	624.223	555.312	478.35	552.629	562.06	531.142	535.523	542.908	493.099	500.609	462.773	485.494	601.873	511.78	590.543	568.066	483.767	487.593	408.795	460.052	226.62	173.215	5.89519	135.243	405.188	400.234	433.832	74	413.085	425.031	543.93	401.705
	74.5	160.993	148.88	149.205	153.026	493.533	453.938	433.389	460.287	400.67	472.002	450.353	441.008	444.443	404.709	454.22	434.457	605.172	539.949	469.128	538.083	546.11	516.27	519.536	527.305	481.228	489.488	448.319	473.012	585.546	494.678	577.233	552.486	469.679	476.904	396.561	447.715	225.397	176.648	6.48083	136.175	402.565	391.886	424.943	74.5	406.465	421.683	541.434	406.734
	75	163.242	151.152	149.747	154.714	479.652	441.411	420.148	447.07	395.058	467.375	450.736	437.723	430.97	389.399	437.412	419.26	582.753	523.279	458.467	521.5	528.225	501.788	503.519	511.177	468.62	476.37	435.867	460.286	566.451	476.941	563.674	535.689	453.198	464.32	387.396	434.972	228.901	177.073	6.77091	137.582	396.934	383.088	415.953	75	398.658	418.408	537.632	411.705
	75.5	165.333	153.352	151.424	156.703	463.062	426.741	406.346	432.049	389.839	461.285	444.244	431.789	417.453	376.108	419.63	404.397	560.36	503.466	447.219	503.682	510.131	486.809	487.054	494.665	453.677	461.071	422.624	445.791	546.231	458.311	548.435	517.659	435.765	450.435	373.997	420.066	232.674	178.74	6.14168	139.185	389.652	375.484	405.379	75.5	390.172	414.434	534.129	415.983
	76	165.472	154.699	155.239	158.47	447.029	411.881	392.95	417.287	384.032	455.816	435.618	425.155	404.129	359.441	406.124	389.898	544.301	483.547	436.671	488.173	491.803	472.615	470.444	478.288	439.059	445.441	409.84	431.446	525.816	440.927	531.505	499.416	420.169	436.177	364.955	407.1	234.646	180.019	6.22287	140.296	381.139	367.449	395.689	76	381.426	409.832	528.775	419.03
	76.5	166.33	155.831	160.065	160.742	434.036	399.623	379.273	404.311	376.947	449.479	428.186	418.204	392.483	343.618	394.842	376.981	527.795	465.044	427.36	473.4	473.752	458.37	453.487	461.869	425.387	432.202	397.135	418.241	507.777	422.189	511.696	480.554	402.909	418.629	357.444	392.994	236.803	179.095	6.16894	140.689	369.841	359.143	387.172	76.5	372.052	405.668	522.305	420.442
	77	168.34	160.827	163.092	164.086	419.221	385.584	364.498	389.768	370.382	442.411	417.799	410.197	378.679	328.58	378.507	361.922	503.85	445.136	418.765	455.917	455.297	442.463	435.22	444.327	409.742	417.455	382.561	403.253	488.76	401.153	488.337	459.417	384.462	399.659	344.465	376.195	238.891	179.617	5.3789	141.296	357.315	350.467	377.346	77	361.709	400.846	516.527	419.402
	77.5	168.667	171.198	165.08	168.315	402.715	370.373	350.252	374.447	364.484	438.534	406.566	403.194	361.652	311.652	365.67	346.324	480.258	424.551	412.181	438.997	436.503	427.681	416.524	426.903	393.482	402.085	367.473	387.68	469.507	381.198	464.056	438.254	369.404	381.437	329.366	360.069	239.139	183.231	4.77866	142.383	346.211	340.671	367.869	77.5	351.584	395.288	511.029	416.539
	78	167.79	181.328	166.16	171.759	387.157	356.528	334.097	359.26	355.384	433.404	400.963	396.584	344.528	297.185	355.239	332.317	457.52	404.805	405.848	422.724	416.595	411.55	397.478	408.541	377.141	387.979	351.605	372.241	451.109	362.626	439.031	417.589	352.957	362.326	312.916	342.733	237.832	185.382	5.03369	142.749	335.893	328.779	359.464	78	341.379	389.38	503.789	413.776
	78.5	168.629	189.93	163.496	174.018	370.033	343.854	318.724	344.204	347.657	427.769	398.424	391.283	328.577	289.453	337.341	318.457	430.082	386.841	400.287	405.737	396.847	394.137	380.321	390.435	360.026	374.744	334.32	356.363	433.062	342.333	412.125	395.84	334.531	343.353	294.187	324.024	237.014	190.516	5.20576	144.245	326.331	319.351	351.239	78.5	332.307	384.862	497.301	412.152
	79	169.708	196.92	157.627	174.752	350.962	328.823	303.148	327.645	342.254	425.183	396.366	387.934	314.276	280.018	319.351	304.548	402.349	367.97	393.633	387.984	376.505	377.382	362.585	372.158	341.767	360.094	317.196	339.686	411.42	321.712	384.811	372.648	318.475	324.58	277.691	306.915	236.934	198.441	5.64244	147.006	318.039	311.391	342.884	79	324.105	380.84	492.294	409.134
	79.5	170.556	196.774	152.977	173.436	331.62	313.372	284.945	309.979	335.517	422.644	396.057	384.739	300.669	265.131	307.284	291.028	380.729	348.522	383.987	371.079	354.985	360.065	342.262	352.437	323.467	347.006	299.561	323.345	389.388	300.954	356.22	348.854	300.75	304.458	261.118	288.775	238.148	203.927	6.0653	149.38	309.852	303.058	334.781	79.5	315.897	375.865	486.641	406.552
	80	172.795	187.226	148.773	169.598	311.632	297.687	265.165	291.495	328	415.524	393.197	378.907	291.657	252.605	291.221	278.495	358.801	328.351	371.707	352.953	332.923	339.535	321.199	331.219	303.411	334.194	279.66	305.755	366.895	276.876	324.701	322.824	279.201	283.228	242.882	268.437	238.513	207.987	6.15271	150.884	301.1	296.339	326.095	80	307.845	372.072	479.639	403.7
	80.5	175.434	176.792	144.864	165.696	290.432	279.496	244.748	271.559	321.751	407.823	388.717	372.764	286.451	238.286	273.102	265.946	333.877	306.92	358.39	333.062	309.817	317.793	299.483	309.031	283.228	319.731	258.193	287.051	340.949	248.483	290.505	293.313	257.769	261.215	225.655	248.213	239.017	214.6	6.33545	153.318	294.288	290.685	316.616	80.5	300.53	369.057	474.609	399.899
	81	176.6	168.588	141.887	162.358	268.372	258.882	222.986	250.08	314.428	400.794	384.22	366.481	280.184	218.735	258.442	252.454	306.355	282.687	342.908	310.65	284.542	295.036	273.356	284.311	263.821	304.819	235.361	268	312.965	218.658	254.583	262.069	235.341	235.515	204.541	225.132	240.642	220.25	5.70156	155.531	286.643	283.496	306.536	81	292.225	364.928	470.229	396.855
	81.5	177.35	161.641	140.849	159.946	243.605	237.078	200.462	227.048	306.325	391.579	375.858	357.921	273.455	200.61	241.372	238.479	275.525	257.482	327.631	286.879	257.989	268.828	246.122	257.646	243.834	288.412	211.146	247.797	285.521	187.594	216.275	229.797	208.643	207.925	179.207	198.592	241.479	223.502	5.0868	156.689	276.235	275.447	296.703	81.5	282.795	361.249	464.356	395.595
	82	177.539	158.347	139.931	158.606	218.617	214.283	179.125	204.008	299.113	382.177	362.053	347.781	267.513	188.4	222.935	226.283	240.184	233.308	315.465	262.986	230.692	240.175	221.335	230.734	224.535	271.37	186.814	227.573	259.454	155.106	180.126	198.229	181.902	180.018	155.197	172.372	240.255	228.507	5.49733	158.087	264.658	266.738	286.891	82	272.762	358.882	459.23	394.584
	82.5	176.613	159.915	138.873	158.467	194.913	190.633	159.128	181.558	292.452	376.899	350.825	340.059	258.883	175.441	209.408	214.577	206.542	209.451	304.842	240.279	202.639	210.961	197.633	203.745	208.828	255.501	163.024	209.118	234.39	125.277	150.035	169.901	156.125	150.754	132.335	146.405	240.745	233.702	5.60285	160.017	252.635	257.544	277.31	82.5	262.497	355.686	456.432	395.017
	83	175.933	162.094	138.203	158.744	171.587	166.556	140.619	159.587	286.265	372.222	339.895	332.794	245.674	163.345	196.279	201.766	178.134	188.082	295.941	220.719	174.57	181.231	175.752	177.184	195.618	239.338	141.471	192.142	210.132	100.847	128.023	146.334	130.228	121.904	110.206	120.779	242.565	238.233	5.24079	162.013	238.342	248.541	268.342	83	251.742	351.728	453.39	395.773
	83.5	175.827	163.327	138.155	159.103	150.102	143.112	124.209	139.141	280.077	365.259	329.871	325.069	233.966	155.355	183.089	190.804	154.747	170.082	289.587	204.805	147.673	150.226	159.012	152.304	184.498	222.371	123.774	176.881	186.298	83.5457	118.205	129.349	107.571	98.4745	92.4223	99.4893	243.594	241.752	5.90147	163.749	223.976	237.933	258.621	83.5	240.177	348.617	449.378	393.69
	84	175.053	164.237	138.066	159.119	134.404	123.296	111.941	123.214	273.307	360.458	325.738	319.835	222.73	147.413	174.014	181.386	141.005	154.914	284.171	193.363	123.002	119.647	149.219	130.623	178.152	209.44	111.919	166.504	164.242	76.4722	123.659	121.458	90.9846	81.9568	77.6721	83.5378	245.201	244.25	6.09756	165.183	210.567	226.452	247.695	84	228.238	346.007	446.724	391.204
	84.5	174.201	164.58	137.815	158.865	125.976	107.076	104.129	112.394	266.648	355.535	326.403	316.195	210.224	140.425	166.717	172.455	137.605	143.68	279.322	186.869	102.394	91.9285	145.276	113.2	176.887	200.289	108.022	161.733	143.481	82.1076	141.492	122.36	80.8097	73.0682	67.6487	73.8422	248.935	245.97	5.54185	166.816	197.628	215.826	236.944	84.5	216.799	343.807	444.18	389.471
	85	173.767	164.075	137.22	158.354	125.938	96.1458	101.727	107.937	261.297	347.819	326.612	311.909	198.047	137.583	158.407	164.679	141.12	138.687	276.89	185.566	88.8715	67.8203	147.394	101.362	178.788	195.727	113.191	162.569	125.855	98.1804	167.892	130.642	78.3945	75.7184	64.217	72.7766	252.062	248.233	5.70649	168.667	183.399	203.817	225.099	85	204.105	342.315	440.85	386.932
	85.5	172.7	162.899	135.425	157.008	135.539	94.4739	107.203	112.405	258.377	342.055	324.882	308.438	188.92	137.326	157.466	161.237	152.317	138.507	275.409	188.745	85.983	49.7423	156.326	97.3503	184.406	200.22	126.488	170.371	117.167	125.491	201.736	148.131	85.2589	88.6526	65.857	79.9229	254.268	247.843	5.73894	169.283	166.986	189.319	211.246	85.5	189.184	341.663	438.182	384.271
	86	170.21	161.463	133.327	155	155.23	102.701	119.557	125.829	258.768	338.18	321.067	306.005	179.635	140.103	163.053	160.931	173.581	143.89	277.134	198.202	94.194	44.1438	171.603	103.314	194.775	212.461	147.479	184.905	119.486	162.501	238.057	173.348	102.653	111.238	76.012	96.6344	255.544	246.518	5.33165	169.131	151.368	175.584	197.512	86	174.821	340.585	437.08	382.943
	86.5	167.873	160.982	132.252	153.702	183.405	120.128	138.807	147.447	264.284	334.778	314.255	304.439	171.218	151.336	171.94	164.831	199.817	156.96	285.344	214.04	115.873	53.7822	191.193	120.283	208.358	229.903	175.083	204.448	132.778	205.211	272.671	203.553	132.714	144.534	100.679	125.976	257.003	247.793	5.53627	170.111	135.138	161.113	184.458	86.5	160.237	340.36	437.331	381.526
	87	166.23	162.447	132.339	153.672	217.954	150.86	169.729	179.514	277.114	337.034	309.857	308.002	171.124	172.363	190.877	178.121	236.919	180.556	304.505	240.66	157.99	80.9151	220.078	152.995	227.124	256.504	209.846	231.158	162.143	256.602	306.597	241.781	175.999	190.239	141.885	169.374	259.884	248.953	5.60747	171.481	122.611	148.566	174.889	87	148.688	344.67	443.471	382.994
	87.5	164.287	164.967	133.51	154.255	255.674	191.119	207.915	218.236	294.211	342.14	307.122	314.491	179.23	199.979	219.004	199.404	282.719	212.301	333.795	276.272	214.553	124.876	256.489	198.64	249.405	289.191	247.715	262.103	205.716	312.489	336.983	285.063	227.868	242.822	193.963	221.551	262.803	250.188	5.2542	172.748	117.593	140.196	170.61	87.5	142.8	351.383	454.582	389.263
	88	162.748	168.328	136.661	155.912	290.991	231.826	244.755	255.857	311.479	345.527	306.498	321.168	191.587	231.697	244.206	222.497	325.6	245.955	367.697	313.084	273.855	178.446	293	248.434	269.869	320.609	282.182	290.886	252.307	358.991	356.47	322.59	280.181	296.729	253.071	276.66	265.221	253.828	5.53687	174.862	119.649	133.209	168.552	88	140.47	358.141	465.291	396.605
	88.5	161.819	172.192	140.623	158.211	318.347	269.554	278.501	288.801	327.767	349.703	310.957	329.475	207.993	264.026	266.756	246.258	363.358	278.759	400.504	347.54	332.158	233.552	327.198	297.636	285.8	349.889	310.128	315.272	296.837	390.944	365.214	350.998	324.283	346.206	313.849	328.113	268.265	257.222	6.1624	177.217	127.294	127.36	168.382	88.5	141.012	365.593	474.125	404.117
	89	160.335	174.471	143.197	159.334	335.029	300.144	305.084	313.419	340.888	352.228	317.23	336.782	227.246	289.243	284.171	266.886	390.545	305.704	426.967	374.405	381.074	284.624	355.46	340.386	296.443	375.346	326.436	332.742	336.059	407.152	365.037	369.416	351.913	384.23	362.956	366.366	269.105	258.367	6.18586	177.886	142.513	124.4	170.882	89	145.932	370.323	479.611	410.991
	89.5	157.889	173.52	143.945	158.451	334.899	312.741	312.741	320.127	345.017	346.408	318.734	336.72	240.096	298.405	283.74	274.081	394.701	317.075	435.106	382.294	403.158	320.11	366.272	363.18	295.28	384.919	321.525	333.908	355.385	395.597	352.08	367.687	356.316	400.545	388.128	381.663	263.873	258.734	6.59449	176.4	158.895	119.437	169.534	89.5	149.289	365.821	473.659	409.681
	90	154.291	171.269	143.282	156.281	317.583	307.539	303.498	309.54	341.93	337.555	316.989	332.158	245.511	291.101	269.276	268.629	380.788	313.581	423.634	372.668	400.019	337.358	359.612	365.663	285.149	379.673	298.89	321.238	353.408	360.393	332.884	348.895	341.136	394.68	391.481	375.766	256.538	256.24	7.19035	173.323	173.848	112.978	165.259	90	150.695	355.924	456.396	398.894
	90.5	149.405	168.415	141.739	153.186	292.146	294.474	287.085	291.235	337.037	329.959	315.227	327.408	248.817	274.618	252.47	258.635	359.584	305.557	404.643	356.594	383.76	343.755	345.442	357.652	276.183	367.88	271.52	305.195	339.548	320.669	320.206	326.808	316.522	375.808	379.168	357.166	249.931	252.236	6.75086	169.639	189.757	112.715	166.31	90.5	156.26	345.681	436.892	386.046
	91	146.476	164.181	140.189	150.282	264.677	275.055	266.262	268.665	330.792	321.932	310.129	320.951	250.672	254.021	232.941	245.878	331.854	296.426	382.469	336.916	357.569	339.319	325.013	340.634	269.876	351.096	243.386	288.12	316.752	283.473	314.868	305.031	288.308	347.864	351.898	329.357	244.069	250.273	5.74757	166.697	204.408	118.065	171.557	91	164.677	334.756	418.374	372.824
	91.5	145.749	160.599	138.772	148.373	239.586	252.549	245.227	245.788	323.876	315.833	304.592	314.767	248.701	232.865	215.023	232.196	306.378	288.355	359.411	318.048	327.489	325.58	301.912	318.327	266.889	332.284	220.73	273.301	288.678	254.176	316.65	286.501	260.823	315.709	316.131	297.554	239.708	249.041	5.26983	164.673	216.872	128.186	179.397	91.5	174.819	324.868	402.081	360.251
	92	143.604	158.958	138.556	147.039	226.466	235.407	230.449	230.774	319.408	314.406	299.503	311.106	245.774	217.261	207.866	223.634	291.028	285.42	341.365	305.938	303.521	311.595	284.03	299.716	271.468	319.161	211.913	267.514	265.568	239.933	327.343	277.615	239.212	287.029	280.779	269.007	239.43	247.644	4.47272	163.849	226.01	142.969	192.372	92	187.117	319.631	391.24	352.91
	92.5	142.738	157.195	139.293	146.409	228.463	225.652	223.398	225.838	316.341	314.317	298.347	309.668	244.985	212.685	209.207	222.292	284.201	287.272	330.294	300.589	290.323	302.89	276.507	289.907	281.034	311.278	215.665	269.326	252.496	240.353	341.156	278.002	224.139	268.184	253.763	248.695	241.094	249.219	3.59286	164.635	229.741	160.54	207.498	92.5	199.259	318.469	387.252	350.67
	93	143.372	155.806	140.113	146.43	239.442	220.345	221.996	227.261	313.338	315.37	301.283	309.997	242.162	214.066	212.433	222.887	282.168	289.254	321.566	297.663	283.445	294.663	274.07	284.06	289.214	306.537	224.475	273.408	246.16	249.282	352.574	282.672	211.33	255.934	232.601	233.289	241.94	253.222	3.82737	166.33	228.963	176.147	219.974	93	208.361	317.75	387.003	350.429
	93.5	143.376	154.958	139.573	145.969	259.934	219.502	225.512	234.983	310.13	317.241	303.505	310.292	239.697	219.202	221.978	226.959	293.294	287.617	314.104	298.338	287.227	296.497	283.546	289.09	294.821	304.513	235.154	278.163	253.402	261.29	360.611	291.768	203.093	252.864	223.482	226.48	242.978	258.439	4.51675	168.645	223.756	188.263	229.395	93.5	213.805	319.408	387.125	350.278
	94	142.447	154.375	139.707	145.51	274.178	220.056	227.414	240.549	307.828	317.406	305.699	310.311	238.615	224.162	229.589	230.789	299.612	286.727	309.277	298.538	290.031	298.99	290.187	293.069	298.628	302.543	242.89	281.354	257.774	268.638	364.478	296.964	198.754	251.74	220.594	223.696	243.717	261.18	4.79123	169.896	217.951	195.031	234.639	94	215.874	320.887	387.095	350.306
	94.5	156.535	165.309	149.395	157.08	323.289	241.747	254.326	273.12	329.843	344.897	334.397	336.379	261.322	254.37	263.734	259.809	348.522	304.858	331.03	328.137	331.816	341.263	339.184	337.421	323.731	326.422	270.716	306.956	302.323	301.42	396.084	333.276	215.042	282.645	250.716	249.468	265.236	292.032	6.08438	187.784	225.979	217.755	258.241	94.5	233.992	352.664	420.059	378.618
	95	73.7203	75.5717	67.6762	72.3227	159.66	113.136	121.097	131.298	150.937	159.857	155.107	155.3	122.33	122.133	128.839	124.434	172.895	137.734	151.715	154.115	162.079	166.66	168.567	165.769	148.637	150.171	127.061	141.956	150.97	142.749	182.958	158.892	100.306	135.719	122.568	119.531	122.964	138.914	3.26575	88.3812	100.389	102.534	120.244	95	107.722	165.169	194.056	174.232
[truncated: 25 more columns]
