# Supplementary material for: Arabidopsis downy mildew effector HaRxL106 suppresses plant immunity by binding to RADICAL‐INDUCED CELL DEATH1
Source: New Phytol. 2018 Aug 29;220(1):232–48. doi: 10.1111/nph.15277 (PMC6175486; doi:10.1111/nph.15277)
Supplement: Supplementary file 6 — Table S14 List of proteins identified in immunoprecipitates of the Arabidopsis thaliana RCD1 WWE‐linker bait protein expressed in Nicotiana benthamiana [file NPH-220-232-s006.xlsx]

## Sheet: title
New Phytologist Supporting Information Table S14
Article title: Arabidopsis Downy Mildew effector HaRxL106 suppresses plant immunity by binding to RADICAL-INDUCED CELL DEATH1
Authors: Lennart Wirthmueller, Shuta Asai, Ghanasyam Rallapalli, Jan Sklenar, Georgina Fabro, Dae Sung Kim, Ruth Lintermann, Pinja Jaspers, Michael Wrzaczek, Jaakko Kangasjärvi, Daniel MacLean, Frank L. H. Menke, Mark J. Banfield and Jonathan D. G. Jones
Article acceptance date: 09 May 2018

## Sheet: Total Spectral Count
Table S14. List of proteins identified in immunoprecipitates of the Arabidopsis thaliana RCD1 WWE-linker bait protein expressed in Nicotiana benthamiana. Data are from three independent biological experiments, each consisting of two independently processed samples of GFP:WWE-linker and one or two YFP control samples.																							calculation with groups of samples
							CTRL	CTRL	WWE	WWE	WWE	WWE	WWE	WWE	CTRL	CTRL							sum			count			index				logical oprations				ratio		plot
#	Visible?	Starred?	Bio View:Identified Proteins (3642)<BR>Including 22 Decoys	Accession Number	Molecular Weight	Protein Grouping Ambiguity	160902_G-r2	160902_G	160902_W-r2	160902_W	160128_R2	160128_R3	140417_Fu_W	140417_Fu_W-106	160128_Y	140417_Fu_Y				Copy of accession	Copy of description		WWE	CTRL		WWE	CTRL		ssum	ccount	scount		one	contam	Unique or ratio		ratio		WWE-unique	WWE/CTRL	CTRL-unique
	TRUE	Empty	Kinesin 5	NbS00055125g0008.1_SGN	117 kDa	TRUE				0	0	0	0	0	0	0				NbS00055125g0008.1_SGN	Kinesin 5		0	0		0	0		0	0	0		FALSE	NoCont	NotNumber		both zero
	TRUE	Empty	GNOM 1	NbS00027581g0016.1_SGN	158 kDa	TRUE			0		0		0	0	0	0				NbS00027581g0016.1_SGN	GNOM 1		0	0		0	0		0	0	0		FALSE	NoCont	NotNumber		both zero
	TRUE	Empty	Regulatory-associated protein of TOR 1 len=1854 E=0.0 (blastp), pfam_domain=RVT_2 Reverse transcriptase (RNA-dependent DNA polymerase) E=6.6e-47 score=159.4	NICBE_130396.1_TGAC	203 kDa	TRUE			0	0		0		0						NICBE_130396.1_TGAC	Regulatory-associated protein of TOR 1 len=1854 E=0.0 (blastp), pfam_domain=RVT_2 Reverse transcriptase (RNA-dependent DNA polymerase) E=6.6e-47 score=159.4		0	0		0	0		0	0	0		FALSE	NoCont	NotNumber		both zero
	TRUE	Empty	Protein MON2 homolog len=640 E=3e-28 (blastp), pfam_domain=ParcG Parkin co-regulated protein E=0.0066 score=16.2	NICBE_337576.1_TGAC (+1)	71 kDa	TRUE					0	0		0	0	0				NICBE_337576.1_TGAC (+1)	Protein MON2 homolog len=640 E=3e-28 (blastp), pfam_domain=ParcG Parkin co-regulated protein E=0.0066 score=16.2		0	0		0	0		0	0	0		FALSE	NoCont	NotNumber		both zero
	TRUE	Empty	WD repeat-containing protein 11 len=1318 E=1e-42 (blastp), pfam_domain=WD40 WD domain, G-beta repeat E=0.048 score=13.4	NICBE_330929.1_TGAC (+1)	144 kDa	TRUE	0		0	0				0	0	0				NICBE_330929.1_TGAC (+1)	WD repeat-containing protein 11 len=1318 E=1e-42 (blastp), pfam_domain=WD40 WD domain, G-beta repeat E=0.048 score=13.4		0	0		0	0		0	0	0		FALSE	NoCont	NotNumber		both zero
	TRUE	Empty	NbS00013051g0121.1_SGN	NbS00013051g0121.1_SGN	51 kDa			0		0	0	0			0					NbS00013051g0121.1_SGN	NbS00013051g0121.1_SGN		0	0		0	0		0	0	0		FALSE	NoCont	NotNumber		both zero
	TRUE	Empty	Phosphatidylinositol 3,4,5-trisphosphate 3-phosphatase and dual-specificity protein phosphatase PTEN len=616 E=6e-54 (blastp), pfam_domain=PTEN_C2 C2 domain of PTEN tumour-suppressor protein E=8.6e-13 score=48.0	NICBE_225250.1_TGAC	67 kDa							0				0				NICBE_225250.1_TGAC	Phosphatidylinositol 3,4,5-trisphosphate 3-phosphatase and dual-specificity protein phosphatase PTEN len=616 E=6e-54 (blastp), pfam_domain=PTEN_C2 C2 domain of PTEN tumour-suppressor protein E=8.6e-13 score=48.0		0	0		0	0		0	0	0		FALSE	NoCont	NotNumber		both zero
	TRUE	Empty	Vacuolar protein sorting associated protein 54	NbS00035023g0007.1_SGN	102 kDa	TRUE	0	0			0	0		0	0	0				NbS00035023g0007.1_SGN	Vacuolar protein sorting associated protein 54		0	0		0	0		0	0	0		FALSE	NoCont	NotNumber		both zero
	TRUE	Empty	Ribosome maturation factor RimP len=300 E=7e-06 (blastp), pfam_domain=DUF150 Uncharacterised BCR, YhbC family COG0779 E=9.5e-15 score=54.2	NICBE_064003.1_TGAC	34 kDa						0	0	0							NICBE_064003.1_TGAC	Ribosome maturation factor RimP len=300 E=7e-06 (blastp), pfam_domain=DUF150 Uncharacterised BCR, YhbC family COG0779 E=9.5e-15 score=54.2		0	0		0	0		0	0	0		FALSE	NoCont	NotNumber		both zero
	TRUE	Empty	Protein WEAK CHLOROPLAST MOVEMENT UNDER BLUE LIGHT 1 (The same sequence as NICBE_122685.1 in TGAC db)	NbS00009400g0001.1_SGN	99 kDa	TRUE	0	0	0		0	0	0		0	0				NbS00009400g0001.1_SGN	Protein WEAK CHLOROPLAST MOVEMENT UNDER BLUE LIGHT 1 (The same sequence as NICBE_122685.1 in TGAC db)		0	0		0	0		0	0	0		FALSE	NoCont	NotNumber		both zero
	TRUE	Empty	Sucrose synthase	NbS00014977g0001.1_SGN	102 kDa	TRUE				0	0				0	0				NbS00014977g0001.1_SGN	Sucrose synthase		0	0		0	0		0	0	0		FALSE	NoCont	NotNumber		both zero
	TRUE	Empty	Vesicle-associated protein 1-3 len=242 E=6e-90 (blastp), pfam_domain=Motile_Sperm MSP (Major sperm protein) domain E=4.7e-33 score=112.9	NICBE_232353.1_TGAC (+1)	27 kDa						0		0		0					NICBE_232353.1_TGAC (+1)	Vesicle-associated protein 1-3 len=242 E=6e-90 (blastp), pfam_domain=Motile_Sperm MSP (Major sperm protein) domain E=4.7e-33 score=112.9		0	0		0	0		0	0	0		FALSE	NoCont	NotNumber		both zero
	TRUE	Empty	DNA replication licensing factor mcm5 A (The same sequence as NICBE_298215.1 in TGAC db)	NbS00028315g0034.1_SGN	82 kDa	TRUE			0			0	0		0					NbS00028315g0034.1_SGN	DNA replication licensing factor mcm5 A (The same sequence as NICBE_298215.1 in TGAC db)		0	0		0	0		0	0	0		FALSE	NoCont	NotNumber		both zero
	TRUE	Empty	Receptor kinase RLK	NbS00023927g0006.1_SGN	122 kDa	TRUE			0		0	0		0		0				NbS00023927g0006.1_SGN	Receptor kinase RLK		0	0		0	0		0	0	0		FALSE	NoCont	NotNumber		both zero
	TRUE	Empty	Strictosidine synthase (The same sequence as NICBE_226836.1 in TGAC db)	NbS00019242g0005.1_SGN	41 kDa				0		0		0	0						NbS00019242g0005.1_SGN	Strictosidine synthase (The same sequence as NICBE_226836.1 in TGAC db)		0	0		0	0		0	0	0		FALSE	NoCont	NotNumber		both zero
	TRUE	Empty	Nuclear control of ATPase protein 2 len=685 E=2e-19 (blastp), pfam_domain=NCA2 ATP synthase regulation protein NCA2 E=7.7e-60 score=202.1	NICBE_133067.1_TGAC	78 kDa	TRUE	0		0			0		0	0					NICBE_133067.1_TGAC	Nuclear control of ATPase protein 2 len=685 E=2e-19 (blastp), pfam_domain=NCA2 ATP synthase regulation protein NCA2 E=7.7e-60 score=202.1		0	0		0	0		0	0	0		FALSE	NoCont	NotNumber		both zero
	TRUE	Empty	Os03g0310500 protein Fragment	NbS00039924g0004.1_SGN	88 kDa				0	0	0	0	0							NbS00039924g0004.1_SGN	Os03g0310500 protein Fragment		0	0		0	0		0	0	0		FALSE	NoCont	NotNumber		both zero
	TRUE	Empty	gi_71531_pir__KRSHL1_keratin__48K_type_I_microfibrillar__component_8c-1_-_sheep	cont138	47 kDa	TRUE										85				cont138	gi_71531_pir__KRSHL1_keratin__48K_type_I_microfibrillar__component_8c-1_-_sheep		0	0		0	1		0	1	1		FALSE	contam	NotNumber		both zero
	TRUE	Empty	Aspartyl protease	NbS00002571g0006.1_SGN	62 kDa	TRUE			0		0	0	0	0						NbS00002571g0006.1_SGN	Aspartyl protease		0	0		0	0		0	0	0		FALSE	NoCont	NotNumber		both zero
	TRUE	Empty	Exportin-T len=1051 E=0.0 (blastp), pfam_domain=Xpo1 Exportin 1-like protein E=2.5e-36 score=124.7	NICBE_052923.1_TGAC	118 kDa	TRUE		0				0	0		0					NICBE_052923.1_TGAC	Exportin-T len=1051 E=0.0 (blastp), pfam_domain=Xpo1 Exportin 1-like protein E=2.5e-36 score=124.7		0	0		0	0		0	0	0		FALSE	NoCont	NotNumber		both zero
	TRUE	Empty	Syntaxin-121 len=296 E=2e-113 (blastp), pfam_domain=SNARE SNARE domain E=2.4e-21 score=75.0	NICBE_077365.1_TGAC	34 kDa	TRUE				0	0	0	0							NICBE_077365.1_TGAC	Syntaxin-121 len=296 E=2e-113 (blastp), pfam_domain=SNARE SNARE domain E=2.4e-21 score=75.0		0	0		0	0		0	0	0		FALSE	NoCont	NotNumber		both zero
	TRUE	Empty	Eukaryotic translation initiation factor 3 subunit M (The same sequence as NICBE_337794.1 in TGAC db)	NbS00034965g0005.1_SGN	47 kDa	TRUE			0	0										NbS00034965g0005.1_SGN	Eukaryotic translation initiation factor 3 subunit M (The same sequence as NICBE_337794.1 in TGAC db)		0	0		0	0		0	0	0		FALSE	NoCont	NotNumber		both zero
	TRUE	Empty	IST1-like protein len=532 E=3e-25 (blastp), pfam_domain=Ist1 Regulator of Vps4 activity in the MVB pathway E=1.8e-56 score=190.0	NICBE_063034.1_TGAC	59 kDa					0				0		0				NICBE_063034.1_TGAC	IST1-like protein len=532 E=3e-25 (blastp), pfam_domain=Ist1 Regulator of Vps4 activity in the MVB pathway E=1.8e-56 score=190.0		0	0		0	0		0	0	0		FALSE	NoCont	NotNumber		both zero
	TRUE	Empty	No hits found in SwissProt (blastp), pfam_domain=FG-GAP FG-GAP repeat E=2.1e-09 score=36.6	NICBE_300010.1_TGAC (+1)	78 kDa	TRUE						0			0					NICBE_300010.1_TGAC (+1)	No hits found in SwissProt (blastp), pfam_domain=FG-GAP FG-GAP repeat E=2.1e-09 score=36.6		0	0		0	0		0	0	0		FALSE	NoCont	NotNumber		both zero
	TRUE	Empty	Monoglyceride lipase len=393 E=1e-27 (blastp), pfam_domain=Abhydrolase_6 Alpha/beta hydrolase family E=3.7e-26 score=92.3	NICBE_362000.2_TGAC (+1)	44 kDa						0			0						NICBE_362000.2_TGAC (+1)	Monoglyceride lipase len=393 E=1e-27 (blastp), pfam_domain=Abhydrolase_6 Alpha/beta hydrolase family E=3.7e-26 score=92.3		0	0		0	0		0	0	0		FALSE	NoCont	NotNumber		both zero
	TRUE	Empty	Sphingosine-1-phosphate lyase len=538 E=0.0 (blastp), pfam_domain=Pyridoxal_deC Pyridoxal-dependent decarboxylase conserved domain E=4.6e-25 score=87.7	NICBE_117834.1_TGAC	59 kDa				0		0			0	0					NICBE_117834.1_TGAC	Sphingosine-1-phosphate lyase len=538 E=0.0 (blastp), pfam_domain=Pyridoxal_deC Pyridoxal-dependent decarboxylase conserved domain E=4.6e-25 score=87.7		0	0		0	0		0	0	0		FALSE	NoCont	NotNumber		both zero
	TRUE	Empty	RNA binding protein Nova 2	NbS00000666g0010.1_SGN	36 kDa	TRUE				0			0	0						NbS00000666g0010.1_SGN	RNA binding protein Nova 2		0	0		0	0		0	0	0		FALSE	NoCont	NotNumber		both zero
	TRUE	Empty	Polyribonucleotide nucleotidyltransferase len=295 E=3e-62 (blastp), pfam_domain=RNase_PH 3' exoribonuclease family, domain 1 E=2.3e-18 score=66.6	NICBE_065487.1_TGAC (+1)	32 kDa	TRUE									0					NICBE_065487.1_TGAC (+1)	Polyribonucleotide nucleotidyltransferase len=295 E=3e-62 (blastp), pfam_domain=RNase_PH 3' exoribonuclease family, domain 1 E=2.3e-18 score=66.6		0	0		0	0		0	0	0		FALSE	NoCont	NotNumber		both zero
	TRUE	Empty	MRNA complete cds clone RAFL24 22 E06 (The same sequence as NICBE_088487.1 in TGAC db)	NbS00006477g0003.1_SGN	78 kDa							0				0				NbS00006477g0003.1_SGN	MRNA complete cds clone RAFL24 22 E06 (The same sequence as NICBE_088487.1 in TGAC db)		0	0		0	0		0	0	0		FALSE	NoCont	NotNumber		both zero
	TRUE	Empty	No hits found in SwissProt (blastp), pfam_domain=7TM_GPCR_Srz Serpentine type 7TM GPCR chemoreceptor Srz E=1 score=8.3	NICBE_097076.1_TGAC	22 kDa			0				0	0	0	0					NICBE_097076.1_TGAC	No hits found in SwissProt (blastp), pfam_domain=7TM_GPCR_Srz Serpentine type 7TM GPCR chemoreceptor Srz E=1 score=8.3		0	0		0	0		0	0	0		FALSE	NoCont	NotNumber		both zero
	TRUE	Empty	DNA repair helicase UVH6 len=758 E=0.0 (blastp), pfam_domain=DEAD_2 DEAD_2 E=3.2e-49 score=166.5	NICBE_315447.1_TGAC	86 kDa	TRUE	0				0		0							NICBE_315447.1_TGAC	DNA repair helicase UVH6 len=758 E=0.0 (blastp), pfam_domain=DEAD_2 DEAD_2 E=3.2e-49 score=166.5		0	0		0	0		0	0	0		FALSE	NoCont	NotNumber		both zero
	TRUE	Empty	Ribosome recycling factor (The same sequence as NICBE_398720.1 in TGAC db)	NbS00050541g0009.1_SGN	31 kDa				0						0					NbS00050541g0009.1_SGN	Ribosome recycling factor (The same sequence as NICBE_398720.1 in TGAC db)		0	0		0	0		0	0	0		FALSE	NoCont	NotNumber		both zero
	TRUE	Empty	Sec-independent protein translocase protein TatA len=303 E=1e-10 (blastp), pfam_domain=MttA_Hcf106 mttA/Hcf106 family E=2.3e-24 score=84.1	NICBE_016119.1_TGAC (+1)	33 kDa				0				0		0					NICBE_016119.1_TGAC (+1)	Sec-independent protein translocase protein TatA len=303 E=1e-10 (blastp), pfam_domain=MttA_Hcf106 mttA/Hcf106 family E=2.3e-24 score=84.1		0	0		0	0		0	0	0		FALSE	NoCont	NotNumber		both zero
	TRUE	Empty	Protein bem46	NbS00006995g0020.1_SGN	34 kDa										0					NbS00006995g0020.1_SGN	Protein bem46		0	0		0	0		0	0	0		FALSE	NoCont	NotNumber		both zero
	TRUE	Empty	Uncharacterized oxidoreductase At1g06690, chloroplastic len=369 E=9e-65 (blastp), pfam_domain=Aldo_ket_red Aldo/keto reductase family E=3.2e-61 score=206.5	NICBE_156908.1_TGAC	41 kDa	TRUE						0	0							NICBE_156908.1_TGAC	Uncharacterized oxidoreductase At1g06690, chloroplastic len=369 E=9e-65 (blastp), pfam_domain=Aldo_ket_red Aldo/keto reductase family E=3.2e-61 score=206.5		0	0		0	0		0	0	0		FALSE	NoCont	NotNumber		both zero
	TRUE	Empty	Transmembrane emp24 domain containing protein 10 (The same sequence as NICBE_035760.1 in TGAC db)	NbS00002505g0020.1_SGN	24 kDa			0			0	0								NbS00002505g0020.1_SGN	Transmembrane emp24 domain containing protein 10 (The same sequence as NICBE_035760.1 in TGAC db)		0	0		0	0		0	0	0		FALSE	NoCont	NotNumber		both zero
	TRUE	Empty	Glutathione peroxidase	NbS00022995g0014.1_SGN	23 kDa			0	0											NbS00022995g0014.1_SGN	Glutathione peroxidase		0	0		0	0		0	0	0		FALSE	NoCont	NotNumber		both zero
	TRUE	Empty	COP9 signalosome complex subunit 7 len=259 E=9e-115 (blastp), pfam_domain=PCI PCI domain E=1.1e-08 score=35.1	NICBE_059636.1_TGAC	30 kDa															NICBE_059636.1_TGAC	COP9 signalosome complex subunit 7 len=259 E=9e-115 (blastp), pfam_domain=PCI PCI domain E=1.1e-08 score=35.1		0	0		0	0		0	0	0		FALSE	NoCont	NotNumber		both zero
	TRUE	Empty	Integral membrane protein TerC	NbS00036297g0009.1_SGN	37 kDa				0		0									NbS00036297g0009.1_SGN	Integral membrane protein TerC		0	0		0	0		0	0	0		FALSE	NoCont	NotNumber		both zero
	TRUE	Empty	ORMDL	NbS00061669g0003.1_SGN	21 kDa						0				0					NbS00061669g0003.1_SGN	ORMDL		0	0		0	0		0	0	0		FALSE	NoCont	NotNumber		both zero
	TRUE	Empty	Flavoprotein wrbA	NbS00015519g0015.1_SGN (+1)	27 kDa	TRUE						0								NbS00015519g0015.1_SGN (+1)	Flavoprotein wrbA		0	0		0	0		0	0	0		FALSE	NoCont	NotNumber		both zero
	TRUE	Empty	Conserved oligomeric Golgi complex subunit 3 len=779 E=5e-125 (blastp), pfam_domain=Sec34 Sec34-like family E=1.7e-36 score=125.1	NICBE_362116.1_TGAC	88 kDa	TRUE	0													NICBE_362116.1_TGAC	Conserved oligomeric Golgi complex subunit 3 len=779 E=5e-125 (blastp), pfam_domain=Sec34 Sec34-like family E=1.7e-36 score=125.1		0	0		0	0		0	0	0		FALSE	NoCont	NotNumber		both zero
	TRUE	Empty	AP-1 complex subunit sigma-1 len=161 E=1e-85 (blastp), pfam_domain=Clat_adaptor_s Clathrin adaptor complex small chain E=4.8e-55 score=185.0	NICBE_241758.1_TGAC (+1)	19 kDa	TRUE														NICBE_241758.1_TGAC (+1)	AP-1 complex subunit sigma-1 len=161 E=1e-85 (blastp), pfam_domain=Clat_adaptor_s Clathrin adaptor complex small chain E=4.8e-55 score=185.0		0	0		0	0		0	0	0		FALSE	NoCont	NotNumber		both zero
	TRUE	Empty	Exportin-7-A len=284 E=3e-36 (blastp), pfam_domain=EAP30 EAP30/Vps36 family E=3.4 score=6.6	NICBE_254647.1_TGAC	32 kDa									0						NICBE_254647.1_TGAC	Exportin-7-A len=284 E=3e-36 (blastp), pfam_domain=EAP30 EAP30/Vps36 family E=3.4 score=6.6		0	0		0	0		0	0	0		FALSE	NoCont	NotNumber		both zero
	TRUE	Empty	No hits found in SwissProt (blastp), pfam_domain=PPR_2 PPR repeat family E=0.0027 score=17.5	NICBE_276387.1_TGAC	54 kDa	TRUE						0								NICBE_276387.1_TGAC	No hits found in SwissProt (blastp), pfam_domain=PPR_2 PPR repeat family E=0.0027 score=17.5		0	0		0	0		0	0	0		FALSE	NoCont	NotNumber		both zero
	TRUE	Empty	No hits found in SwissProt (blastp), pfam_domain=DUF4233 Protein of unknown function (DUF4233) E=1.4 score=8.8	NICBE_065185.1_TGAC	13 kDa										0					NICBE_065185.1_TGAC	No hits found in SwissProt (blastp), pfam_domain=DUF4233 Protein of unknown function (DUF4233) E=1.4 score=8.8		0	0		0	0		0	0	0		FALSE	NoCont	NotNumber		both zero
	TRUE	Empty	PsbP-like protein 1, chloroplastic len=283 E=2e-10 (blastp), pfam_domain=PsbP PsbP E=4.1e-27 score=94.6	NICBE_365052.1_TGAC	31 kDa				0	0										NICBE_365052.1_TGAC	PsbP-like protein 1, chloroplastic len=283 E=2e-10 (blastp), pfam_domain=PsbP PsbP E=4.1e-27 score=94.6		0	0		0	0		0	0	0		FALSE	NoCont	NotNumber		both zero
	TRUE	Empty	Endoplasmic reticulum-Golgi intermediate compartment protein 3 len=386 E=3e-119 (blastp), pfam_domain=COPIIcoated_ERV Endoplasmic reticulum vesicle transporter E=4e-80 score=268.4	NICBE_108955.1_TGAC (+1)	43 kDa															NICBE_108955.1_TGAC (+1)	Endoplasmic reticulum-Golgi intermediate compartment protein 3 len=386 E=3e-119 (blastp), pfam_domain=COPIIcoated_ERV Endoplasmic reticulum vesicle transporter E=4e-80 score=268.4		0	0		0	0		0	0	0		FALSE	NoCont	NotNumber		both zero
	TRUE	Empty	Phosphatidylinositol specific phospholipase c (The same sequence as NICBE_258348.1 in TGAC db)	NbS00023063g0007.1_SGN	37 kDa	TRUE														NbS00023063g0007.1_SGN	Phosphatidylinositol specific phospholipase c (The same sequence as NICBE_258348.1 in TGAC db)		0	0		0	0		0	0	0		FALSE	NoCont	NotNumber		both zero
	TRUE	Empty	Coatomer subunit gamma	NbS00038112g0001.1_SGN	7 kDa	TRUE														NbS00038112g0001.1_SGN	Coatomer subunit gamma		0	0		0	0		0	0	0		FALSE	NoCont	NotNumber		both zero
	TRUE	Empty	Defender against cell death 1 (The same sequence as NICBE_381048.1 in TGAC db)	NbS00045147g0003.1_SGN	13 kDa										0					NbS00045147g0003.1_SGN	Defender against cell death 1 (The same sequence as NICBE_381048.1 in TGAC db)		0	0		0	0		0	0	0		FALSE	NoCont	NotNumber		both zero
	TRUE	Empty	Cytochrome b5 isoform 1 (The same sequence as NICBE_396026.1 in TGAC db)	NbS00049407g0017.1_SGN	15 kDa	TRUE														NbS00049407g0017.1_SGN	Cytochrome b5 isoform 1 (The same sequence as NICBE_396026.1 in TGAC db)		0	0		0	0		0	0	0		FALSE	NoCont	NotNumber		both zero
	TRUE	Empty	NICBE_405510.1_TGAC-DECOY	NICBE_405510.1_TGAC-DECOY (+1)	?	TRUE			0											NICBE_405510.1_TGAC-DECOY (+1)	NICBE_405510.1_TGAC-DECOY		0	0		0	0		0	0	0		FALSE	NoCont	NotNumber		both zero
	TRUE	Empty	added_for_Lennart	GFP-HaRxL106	58 kDa	TRUE														GFP-HaRxL106	added_for_Lennart		0	0		0	0		0	0	0		FALSE	NoCont	NotNumber		both zero
	TRUE	Empty	added_for_T._Liebrand	P19	19 kDa	TRUE														P19	added_for_T._Liebrand		0	0		0	0		0	0	0		FALSE	Contam	NotNumber		both zero
	TRUE	Empty	U box domain containing protein	NbS00028839g0013.1_SGN	83 kDa	TRUE	0		0	0	0			0		0				NbS00028839g0013.1_SGN	U box domain containing protein		0	0		0	0		0	0	0		FALSE	NoCont	NotNumber		both zero
	TRUE	Empty	chloroplastic drought induced stress protein of 32 kD (The same sequence as NICBE_095402.1 in TGAC db)	NbS00007054g0007.1_SGN	33 kDa	TRUE							602	585						NbS00007054g0007.1_SGN	chloroplastic drought induced stress protein of 32 kD (The same sequence as NICBE_095402.1 in TGAC db)		1187	0		2	0		1187	1	2		TRUE	NoCont	WWE-unique		20.1789		20.1789
	TRUE	Empty	Importin subunit alpha-1 len=528 E=0.0 (blastp), pfam_domain=Arm Armadillo/beta-catenin-like repeat E=3.7e-89 score=289.7	NICBE_353675.1_TGAC	58 kDa	TRUE			65	63	74	154	236	298						NICBE_353675.1_TGAC	Importin subunit alpha-1 len=528 E=0.0 (blastp), pfam_domain=Arm Armadillo/beta-catenin-like repeat E=3.7e-89 score=289.7		890	0		6	0		890	1	6		TRUE	NoCont	WWE-unique		19.7634		19.7634
	TRUE	Empty	Importin subunit alpha len=454 E=0.0 (blastp), pfam_domain=Arm Armadillo/beta-catenin-like repeat E=6.2e-89 score=289.0	NICBE_363891.1_TGAC	50 kDa	TRUE			73	55	79	154	213	240						NICBE_363891.1_TGAC	Importin subunit alpha len=454 E=0.0 (blastp), pfam_domain=Arm Armadillo/beta-catenin-like repeat E=6.2e-89 score=289.0		814	0		6	0		814	1	6		TRUE	NoCont	WWE-unique		19.6347		19.6347
	TRUE	Empty	Poly polymerase catalytic domain containing protein expressed	NbS00017571g0015.1_SGN	61 kDa		0		52	35	5	33	246	259		0				NbS00017571g0015.1_SGN	Poly polymerase catalytic domain containing protein expressed		630	0		6	0		630	1	6		TRUE	NoCont	WWE-unique		19.265		19.265
	TRUE	Empty	Casein kinase I homolog 2 len=711 E=1e-52 (blastp), pfam_domain=Pkinase Protein kinase domain E=2e-24 score=86.0	NICBE_267241.1_TGAC (+1)	80 kDa	TRUE			26	17	13	41	195	243						NICBE_267241.1_TGAC (+1)	Casein kinase I homolog 2 len=711 E=1e-52 (blastp), pfam_domain=Pkinase Protein kinase domain E=2e-24 score=86.0		535	0		6	0		535	1	6		TRUE	NoCont	WWE-unique		19.0292		19.0292
	TRUE	Empty	Casein kinase I homolog 2 len=695 E=5e-53 (blastp), pfam_domain=Pkinase Protein kinase domain E=1.6e-24 score=86.3	NICBE_132162.1_TGAC (+1)	78 kDa	TRUE			26		13	37	179	212						NICBE_132162.1_TGAC (+1)	Casein kinase I homolog 2 len=695 E=5e-53 (blastp), pfam_domain=Pkinase Protein kinase domain E=1.6e-24 score=86.3		467	0		5	0		467	1	5		TRUE	NoCont	WWE-unique		18.8331		18.8331
	TRUE	Empty	Ribosomal L9 protein (The same sequence as NICBE_069621.1 in TGAC db)	NbS00005119g0003.1_SGN	22 kDa	TRUE			21	12	27	56	185	135						NbS00005119g0003.1_SGN	Ribosomal L9 protein (The same sequence as NICBE_069621.1 in TGAC db)		436	0		6	0		436	1	6		TRUE	NoCont	WWE-unique		18.734		18.734
	TRUE	Empty	60S ribosomal protein L4/L1	NbS00011766g0021.1_SGN	43 kDa	TRUE					47	35	135	130						NbS00011766g0021.1_SGN	60S ribosomal protein L4/L1		347	0		4	0		347	1	4		TRUE	NoCont	WWE-unique		18.4046		18.4046
	TRUE	Empty	40S ribosomal protein S3 3 (The same sequence as NICBE_343360.1 in TGAC db)	NbS00035854g0012.1_SGN	29 kDa	TRUE			15	8		43	129	130						NbS00035854g0012.1_SGN	40S ribosomal protein S3 3 (The same sequence as NICBE_343360.1 in TGAC db)		325	0		5	0		325	1	5		TRUE	NoCont	WWE-unique		18.3101		18.3101
	TRUE	Empty	40S ribosomal protein S3a len=261 E=2e-152 (blastp), pfam_domain=Ribosomal_S3Ae Ribosomal S3Ae family E=2.8e-82 score=274.6	NICBE_041853.1_TGAC	30 kDa	TRUE			13	2	56	35	114	96						NICBE_041853.1_TGAC	40S ribosomal protein S3a len=261 E=2e-152 (blastp), pfam_domain=Ribosomal_S3Ae Ribosomal S3Ae family E=2.8e-82 score=274.6		316	0		6	0		316	1	6		TRUE	NoCont	WWE-unique		18.2696		18.2696
	TRUE	Empty	Elongation factor Tu, mitochondrial len=446 E=0.0 (blastp), pfam_domain=GTP_EFTU Elongation factor Tu GTP binding domain E=1.1e-60 score=204.2	NICBE_315456.1_TGAC	49 kDa	TRUE			7		32	23	115	57						NICBE_315456.1_TGAC	Elongation factor Tu, mitochondrial len=446 E=0.0 (blastp), pfam_domain=GTP_EFTU Elongation factor Tu GTP binding domain E=1.1e-60 score=204.2		234	0		5	0		234	1	5		TRUE	NoCont	WWE-unique		17.8361		17.8361
	TRUE	Empty	30S ribosomal protein S11 (The same sequence as NICBE_305146.1 in TGAC db)	NbS00029394g0002.1_SGN	16 kDa	TRUE			8	7		26	97	93						NbS00029394g0002.1_SGN	30S ribosomal protein S11 (The same sequence as NICBE_305146.1 in TGAC db)		231	0		5	0		231	1	5		TRUE	NoCont	WWE-unique		17.8175		17.8175
	TRUE	Empty	AT2G45380 protein Fragment	NbS00020851g0028.1_SGN	40 kDa	TRUE	0	0	17	5	4	7	96	94						NbS00020851g0028.1_SGN	AT2G45380 protein Fragment		223	0		6	0		223	1	6		TRUE	NoCont	WWE-unique		17.7667		17.7667
	TRUE	Empty	Ribosomal protein L26 1 (The same sequence as NICBE_365034.1 in TGAC db)	NbS00040664g0001.1_SGN	17 kDa	TRUE			8	6	25		98	84						NbS00040664g0001.1_SGN	Ribosomal protein L26 1 (The same sequence as NICBE_365034.1 in TGAC db)		221	0		5	0		221	1	5		TRUE	NoCont	WWE-unique		17.7537		17.7537
	TRUE	Empty	Protein ASPARTIC PROTEASE IN GUARD CELL 1 len=546 E=1e-104 (blastp), pfam_domain=Asp Eukaryotic aspartyl protease E=5.4e-25 score=88.2	NICBE_083502.1_TGAC	59 kDa	TRUE	0		24	12	16	16	77	73	0					NICBE_083502.1_TGAC	Protein ASPARTIC PROTEASE IN GUARD CELL 1 len=546 E=1e-104 (blastp), pfam_domain=Asp Eukaryotic aspartyl protease E=5.4e-25 score=88.2		218	0		6	0		218	1	6		TRUE	NoCont	WWE-unique		17.734		17.734
	TRUE	Empty	No hits found in SwissProt (blastp), pfam_domain=Calmodulin_bind Calmodulin binding protein-like E=9.7e-109 score=362.9	NICBE_304359.1_TGAC (+1)	51 kDa	TRUE			16	6	0	6	120	65						NICBE_304359.1_TGAC (+1)	No hits found in SwissProt (blastp), pfam_domain=Calmodulin_bind Calmodulin binding protein-like E=9.7e-109 score=362.9		213	0		5	0		213	1	5		TRUE	NoCont	WWE-unique		17.7005		17.7005
	TRUE	Empty	60S ribosomal protein L18a (The same sequence as NICBE_232364.1 in TGAC db)	NbS00019983g0005.1_SGN	21 kDa	TRUE					24	35	74	77						NbS00019983g0005.1_SGN	60S ribosomal protein L18a (The same sequence as NICBE_232364.1 in TGAC db)		210	0		4	0		210	1	4		TRUE	NoCont	WWE-unique		17.68		17.68
	TRUE	Empty	AT2G45380 protein Fragment (The same sequence as NICBE_201092.1 in TGAC db)	NbS00016625g0014.1_SGN	39 kDa	TRUE			15	3		7	91	92						NbS00016625g0014.1_SGN	AT2G45380 protein Fragment (The same sequence as NICBE_201092.1 in TGAC db)		208	0		5	0		208	1	5		TRUE	NoCont	WWE-unique		17.6662		17.6662
	TRUE	Empty	Phosphoglycerate kinase cytosolic (The same sequence as NICBE_003321.1 in TGAC db)	NbS00000285g0016.1_SGN	42 kDa	TRUE					79	45	49	26						NbS00000285g0016.1_SGN	Phosphoglycerate kinase cytosolic (The same sequence as NICBE_003321.1 in TGAC db)		199	0		4	0		199	1	4		TRUE	NoCont	WWE-unique		17.6024		17.6024
	TRUE	Empty	COBW domain-containing protein 2 len=451 E=2e-61 (blastp), pfam_domain=cobW CobW/HypB/UreG, nucleotide-binding domain E=2.5e-54 score=183.2	NICBE_126990.1_TGAC	50 kDa	TRUE			4	5	16	14	107	53	0					NICBE_126990.1_TGAC	COBW domain-containing protein 2 len=451 E=2e-61 (blastp), pfam_domain=cobW CobW/HypB/UreG, nucleotide-binding domain E=2.5e-54 score=183.2		199	0		6	0		199	1	6		TRUE	NoCont	WWE-unique		17.6024		17.6024
	TRUE	Empty	Phosphoglycerate kinase cytosolic (The same sequence as NICBE_294415.1 in TGAC db)	NbS00027867g0008.1_SGN	42 kDa	TRUE					79	45	48	24						NbS00027867g0008.1_SGN	Phosphoglycerate kinase cytosolic (The same sequence as NICBE_294415.1 in TGAC db)		196	0		4	0		196	1	4		TRUE	NoCont	WWE-unique		17.5805		17.5805
	TRUE	Empty	30S ribosomal protein S5, chloroplastic len=384 E=7e-112 (blastp), pfam_domain=Ribosomal_S5_C Ribosomal protein S5, C-terminal domain E=2.3e-26 score=90.7	NICBE_141357.1_TGAC	42 kDa	TRUE				5	46	46	48	46						NICBE_141357.1_TGAC	30S ribosomal protein S5, chloroplastic len=384 E=7e-112 (blastp), pfam_domain=Ribosomal_S5_C Ribosomal protein S5, C-terminal domain E=2.3e-26 score=90.7		191	0		5	0		191	1	5		TRUE	NoCont	WWE-unique		17.5432		17.5432
	TRUE	Empty	26S protease regulatory subunit S10B homolog B len=398 E=0.0 (blastp), pfam_domain=AAA ATPase family associated with various cellular activities (AAA) E=6.1e-43 score=146.0	NICBE_194312.1_TGAC	44 kDa	TRUE			11	7	32		94	46						NICBE_194312.1_TGAC	26S protease regulatory subunit S10B homolog B len=398 E=0.0 (blastp), pfam_domain=AAA ATPase family associated with various cellular activities (AAA) E=6.1e-43 score=146.0		190	0		5	0		190	1	5		TRUE	NoCont	WWE-unique		17.5356		17.5356
	TRUE	Empty	WRKY transcription factor	NbS00025517g0003.1_SGN	39 kDa	TRUE	0		14	8	0	10	75	51		0				NbS00025517g0003.1_SGN	WRKY transcription factor		158	0		5	0		158	1	5		TRUE	NoCont	WWE-unique		17.2696		17.2696
	TRUE	Empty	60S ribosomal protein L7	NbS00012514g0001.1_SGN	28 kDa	TRUE				2	29	36	57	28	0					NbS00012514g0001.1_SGN	60S ribosomal protein L7		152	0		5	0		152	1	5		TRUE	NoCont	WWE-unique		17.2137		17.2137
	TRUE	Empty	No hits found in SwissProt (blastp), pfam_domain=Calmodulin_bind Calmodulin binding protein-like E=1.2e-114 score=382.2	NICBE_164659.1_TGAC	51 kDa	TRUE		0	12	6		1	92	39	0					NICBE_164659.1_TGAC	No hits found in SwissProt (blastp), pfam_domain=Calmodulin_bind Calmodulin binding protein-like E=1.2e-114 score=382.2		150	0		5	0		150	1	5		TRUE	NoCont	WWE-unique		17.1946		17.1946
	TRUE	Empty	Probable monogalactosyldiacylglycerol synthase, chloroplastic len=535 E=0.0 (blastp), pfam_domain=MGDG_synth Monogalactosyldiacylglycerol (MGDG) synthase E=3e-61 score=206.0	NICBE_170030.1_TGAC	60 kDa	TRUE			10	4	2	3	69	56						NICBE_170030.1_TGAC	Probable monogalactosyldiacylglycerol synthase, chloroplastic len=535 E=0.0 (blastp), pfam_domain=MGDG_synth Monogalactosyldiacylglycerol (MGDG) synthase E=3e-61 score=206.0		144	0		6	0		144	1	6		TRUE	NoCont	WWE-unique		17.1357		17.1357
	TRUE	Empty	ATP binding protein	NbS00019709g0019.1_SGN	216 kDa	TRUE		0	1	0	0		95	48	0					NbS00019709g0019.1_SGN	ATP binding protein		144	0		3	0		144	1	3		TRUE	NoCont	WWE-unique		17.1357		17.1357
	TRUE	Empty	Calmodulin binding protein	NbS00000912g0012.1_SGN	49 kDa	TRUE		0	10	3		1	87	42						NbS00000912g0012.1_SGN	Calmodulin binding protein		143	0		5	0		143	1	5		TRUE	NoCont	WWE-unique		17.1257		17.1257
	TRUE	Empty	Aspartic proteinase nepenthesin I (The same sequence as NICBE_225259.1 in TGAC db)	NbS00019115g0001.1_SGN	52 kDa	TRUE							69	70						NbS00019115g0001.1_SGN	Aspartic proteinase nepenthesin I (The same sequence as NICBE_225259.1 in TGAC db)		139	0		2	0		139	1	2		TRUE	NoCont	WWE-unique		17.0847		17.0847
	TRUE	Empty	WRKY transcription factor (The same sequence as NICBE_073200.1 in TGAC db)	NbS00005295g0011.1_SGN	39 kDa	TRUE			10	9			64	51						NbS00005295g0011.1_SGN	WRKY transcription factor (The same sequence as NICBE_073200.1 in TGAC db)		134	0		4	0		134	1	4		TRUE	NoCont	WWE-unique		17.0319		17.0319
	TRUE	Empty	Aldose 1-epimerase len=356 E=3e-69 (blastp), pfam_domain=Aldose_epim Aldose 1-epimerase E=1.1e-92 score=310.2	NICBE_253900.1_TGAC	39 kDa	TRUE							60	68						NICBE_253900.1_TGAC	Aldose 1-epimerase len=356 E=3e-69 (blastp), pfam_domain=Aldose_epim Aldose 1-epimerase E=1.1e-92 score=310.2		128	0		2	0		128	1	2		TRUE	NoCont	WWE-unique		16.9658		16.9658
	TRUE	Empty	Cell division protease ftsH	NbS00049556g0004.1_SGN	85 kDa	TRUE			12	9	34	38	34							NbS00049556g0004.1_SGN	Cell division protease ftsH		127	0		5	0		127	1	5		TRUE	NoCont	WWE-unique		16.9545		16.9545
	TRUE	Empty	Probable 26S proteasome non-ATPase regulatory subunit 3 len=482 E=0.0 (blastp), pfam_domain=Rpn3_C Proteasome regulatory subunit C-terminal E=8.9e-26 score=89.9	NICBE_252037.1_TGAC	55 kDa	TRUE			16			28	48	34						NICBE_252037.1_TGAC	Probable 26S proteasome non-ATPase regulatory subunit 3 len=482 E=0.0 (blastp), pfam_domain=Rpn3_C Proteasome regulatory subunit C-terminal E=8.9e-26 score=89.9		126	0		4	0		126	1	4		TRUE	NoCont	WWE-unique		16.9431		16.9431
	TRUE	Empty	No hits found in SwissProt (blastp), pfam_domain=Calmodulin_bind Calmodulin binding protein-like E=6.5e-109 score=363.4	NICBE_286557.1_TGAC	52 kDa	TRUE			9	5			80	32						NICBE_286557.1_TGAC	No hits found in SwissProt (blastp), pfam_domain=Calmodulin_bind Calmodulin binding protein-like E=6.5e-109 score=363.4		126	0		4	0		126	1	4		TRUE	NoCont	WWE-unique		16.9431		16.9431
	TRUE	Empty	Transcription factor (The same sequence as NICBE_027637.1 in TGAC db)	NbS00002001g0001.1_SGN	43 kDa	TRUE	0		10	7	1	10	56	39		0				NbS00002001g0001.1_SGN	Transcription factor (The same sequence as NICBE_027637.1 in TGAC db)		123	0		6	0		123	1	6		TRUE	NoCont	WWE-unique		16.9083		16.9083
	TRUE	Empty	60S ribosomal protein L6	NbS00015711g0008.1_SGN	32 kDa	TRUE			9	7	32	26	24	24						NbS00015711g0008.1_SGN	60S ribosomal protein L6		122	0		6	0		122	1	6		TRUE	NoCont	WWE-unique		16.8965		16.8965
	TRUE	Empty	DEAD-box ATP-dependent RNA helicase 3, chloroplastic len=740 E=0.0 (blastp), pfam_domain=DEAD DEAD/DEAH box helicase E=2.4e-46 score=157.2	NICBE_417924.1_TGAC	81 kDa	TRUE				1	15	21	52	33						NICBE_417924.1_TGAC	DEAD-box ATP-dependent RNA helicase 3, chloroplastic len=740 E=0.0 (blastp), pfam_domain=DEAD DEAD/DEAH box helicase E=2.4e-46 score=157.2		122	0		5	0		122	1	5		TRUE	NoCont	WWE-unique		16.8965		16.8965
	TRUE	Empty	Formate--tetrahydrofolate ligase len=634 E=0.0 (blastp), pfam_domain=FTHFS Formate--tetrahydrofolate ligase E=1e-251 score=835.7	NICBE_403066.1_TGAC	67 kDa	TRUE					36		48	37		0				NICBE_403066.1_TGAC	Formate--tetrahydrofolate ligase len=634 E=0.0 (blastp), pfam_domain=FTHFS Formate--tetrahydrofolate ligase E=1e-251 score=835.7		121	0		3	0		121	1	3		TRUE	NoCont	WWE-unique		16.8846		16.8846
	TRUE	Empty	60S ribosomal protein L5 1	NbS00010892g0008.1_SGN	35 kDa	TRUE			3	1	29	30	23	34						NbS00010892g0008.1_SGN	60S ribosomal protein L5 1		120	0		6	0		120	1	6		TRUE	NoCont	WWE-unique		16.8727		16.8727
	TRUE	Empty	60S ribosomal protein L18a (The same sequence as NICBE_153247.1 in TGAC db)	NbS00012048g0003.1_SGN	21 kDa	TRUE					21	32		67						NbS00012048g0003.1_SGN	60S ribosomal protein L18a (The same sequence as NICBE_153247.1 in TGAC db)		120	0		3	0		120	1	3		TRUE	NoCont	WWE-unique		16.8727		16.8727
	TRUE	Empty	40S ribosomal protein S9-2 len=197 E=2e-97 (blastp), pfam_domain=Ribosomal_S4 Ribosomal protein S4/S9 N-terminal domain E=4.5e-27 score=94.1	NICBE_112082.1_TGAC	23 kDa	TRUE				1	25	21	35	38						NICBE_112082.1_TGAC	40S ribosomal protein S9-2 len=197 E=2e-97 (blastp), pfam_domain=Ribosomal_S4 Ribosomal protein S4/S9 N-terminal domain E=4.5e-27 score=94.1		120	0		5	0		120	1	5		TRUE	NoCont	WWE-unique		16.8727		16.8727
	TRUE	Empty	DEAD box ATP dependent RNA helicase 21	NbS00035002g0004.1_SGN	83 kDa	TRUE	0		5	5	0	8	63	39						NbS00035002g0004.1_SGN	DEAD box ATP dependent RNA helicase 21		120	0		5	0		120	1	5		TRUE	NoCont	WWE-unique		16.8727		16.8727
	TRUE	Empty	No hits found in SwissProt (blastp), pfam_domain=HATPase_c_3 Histidine kinase-, DNA gyrase B-, and HSP90-like ATPase E=5.6e-05 score=22.6	NICBE_267180.1_TGAC (+1)	159 kDa	TRUE	0		1				77	41	0					NICBE_267180.1_TGAC (+1)	No hits found in SwissProt (blastp), pfam_domain=HATPase_c_3 Histidine kinase-, DNA gyrase B-, and HSP90-like ATPase E=5.6e-05 score=22.6		119	0		3	0		119	1	3		TRUE	NoCont	WWE-unique		16.8606		16.8606
	TRUE	Empty	Novel protein similar to vertebrate ADP ribosyltransferase NAD+ poly ADP ribose polymerase ADPRT	NbS00014142g0006.1_SGN	75 kDa	TRUE		0	10	5	0	6	37	60						NbS00014142g0006.1_SGN	Novel protein similar to vertebrate ADP ribosyltransferase NAD+ poly ADP ribose polymerase ADPRT		118	0		5	0		118	1	5		TRUE	NoCont	WWE-unique		16.8484		16.8484
	TRUE	Empty	40S ribosomal protein S8	NbS00031756g0004.1_SGN	30 kDa	TRUE		0	2	4	33	21	30	22	0					NbS00031756g0004.1_SGN	40S ribosomal protein S8		112	0		6	0		112	1	6		TRUE	NoCont	WWE-unique		16.7731		16.7731
	TRUE	Empty	Casein kinase protein (The same sequence as NICBE_419312.1 in TGAC db)	NbS00059212g0001.1_SGN	9 kDa				2		2	3	51	51						NbS00059212g0001.1_SGN	Casein kinase protein (The same sequence as NICBE_419312.1 in TGAC db)		109	0		5	0		109	1	5		TRUE	NoCont	WWE-unique		16.734		16.734
	TRUE	Empty	RNA binding protein 39 (The same sequence as NICBE_235009.1 in TGAC db)	NbS00020255g0001.1_SGN	54 kDa	TRUE					1		56	51						NbS00020255g0001.1_SGN	RNA binding protein 39 (The same sequence as NICBE_235009.1 in TGAC db)		108	0		3	0		108	1	3		TRUE	NoCont	WWE-unique		16.7207		16.7207
	TRUE	Empty	Delta-1-pyrroline-5-carboxylate synthase len=719 E=0.0 (blastp), pfam_domain=AA_kinase Amino acid kinase family E=2.6e-37 score=128.5	NICBE_316137.1_TGAC	78 kDa	TRUE					21	23	60							NICBE_316137.1_TGAC	Delta-1-pyrroline-5-carboxylate synthase len=719 E=0.0 (blastp), pfam_domain=AA_kinase Amino acid kinase family E=2.6e-37 score=128.5		104	0		3	0		104	1	3		TRUE	NoCont	WWE-unique		16.6662		16.6662
	TRUE	Empty	Mediator of RNA polymerase II transcription subunit 36a len=314 E=3e-132 (blastp), pfam_domain=Fibrillarin Fibrillarin E=6.6e-114 score=378.4	NICBE_038627.1_TGAC	33 kDa	TRUE			0	0			51	52		0				NICBE_038627.1_TGAC	Mediator of RNA polymerase II transcription subunit 36a len=314 E=3e-132 (blastp), pfam_domain=Fibrillarin Fibrillarin E=6.6e-114 score=378.4		103	0		2	0		103	1	2		TRUE	NoCont	WWE-unique		16.6523		16.6523
	TRUE	Empty	Cleavage and polyadenylation specificity factor subunit CG7185 len=707 E=1e-08 (blastp), pfam_domain=RRM_1 RNA recognition motif. (a.k.a. RRM, RBD, or RNP domain) E=2.2e-13 score=49.5	NICBE_018485.1_TGAC	75 kDa	TRUE	0	0	3	0			46	52						NICBE_018485.1_TGAC	Cleavage and polyadenylation specificity factor subunit CG7185 len=707 E=1e-08 (blastp), pfam_domain=RRM_1 RNA recognition motif. (a.k.a. RRM, RBD, or RNP domain) E=2.2e-13 score=49.5		101	0		3	0		101	1	3		TRUE	NoCont	WWE-unique		16.624		16.624
	TRUE	Empty	Auxin transport protein BIG len=4051 E=0.0 (blastp), pfam_domain=E3_UbLigase_R4 E3 ubiquitin-protein ligase UBR4 E=0 score=1081.2	NICBE_120205.1_TGAC	448 kDa	TRUE			35	5	22	38								NICBE_120205.1_TGAC	Auxin transport protein BIG len=4051 E=0.0 (blastp), pfam_domain=E3_UbLigase_R4 E3 ubiquitin-protein ligase UBR4 E=0 score=1081.2		100	0		4	0		100	1	4		TRUE	NoCont	WWE-unique		16.6096		16.6096
	TRUE	Empty	ATPase AAA type%2C CDC48 protein	NbS00033917g0007.1_SGN	95 kDa	TRUE				17		83								NbS00033917g0007.1_SGN	ATPase AAA type%2C CDC48 protein		100	0		2	0		100	1	2		TRUE	NoCont	WWE-unique		16.6096		16.6096
	TRUE	Empty	Translational activator GCN1 len=1894 E=0.0 (blastp), pfam_domain=HEAT HEAT repeat E=8.1e-66 score=212.1	NICBE_113926.1_TGAC	204 kDa	TRUE					39	42	18							NICBE_113926.1_TGAC	Translational activator GCN1 len=1894 E=0.0 (blastp), pfam_domain=HEAT HEAT repeat E=8.1e-66 score=212.1		99	0		3	0		99	1	3		TRUE	NoCont	WWE-unique		16.5951		16.5951
	TRUE	Empty	Photosystem I reaction center subunit II chloroplastic	NbS00037361g0001.1_SGN	23 kDa	TRUE					41	43	14							NbS00037361g0001.1_SGN	Photosystem I reaction center subunit II chloroplastic		98	0		3	0		98	1	3		TRUE	NoCont	WWE-unique		16.5805		16.5805
	TRUE	Empty	Putative AC transposase len=807 E=3e-74 (blastp), pfam_domain=DUF4413 Domain of unknown function (DUF4413) E=2.4e-32 score=110.7	NICBE_254184.1_TGAC	91 kDa	TRUE			6	3	4	10	39	36		0				NICBE_254184.1_TGAC	Putative AC transposase len=807 E=3e-74 (blastp), pfam_domain=DUF4413 Domain of unknown function (DUF4413) E=2.4e-32 score=110.7		98	0		6	0		98	1	6		TRUE	NoCont	WWE-unique		16.5805		16.5805
	TRUE	Empty	60S ribosomal protein L14-2 len=133 E=8e-60 (blastp), pfam_domain=Ribosomal_L14e Ribosomal protein L14 E=2e-28 score=98.4	NICBE_103654.1_TGAC	15 kDa	TRUE			3	7	12	23	30	22						NICBE_103654.1_TGAC	60S ribosomal protein L14-2 len=133 E=8e-60 (blastp), pfam_domain=Ribosomal_L14e Ribosomal protein L14 E=2e-28 score=98.4		97	0		6	0		97	1	6		TRUE	NoCont	WWE-unique		16.5657		16.5657
	TRUE	Empty	DNA repair helicase XPB1 len=769 E=0.0 (blastp), pfam_domain=Helicase_C_3 Helicase conserved C-terminal domain E=1.7e-27 score=95.6	NICBE_188640.1_TGAC	87 kDa	TRUE	0	0	9	4	0	7	46	30	0					NICBE_188640.1_TGAC	DNA repair helicase XPB1 len=769 E=0.0 (blastp), pfam_domain=Helicase_C_3 Helicase conserved C-terminal domain E=1.7e-27 score=95.6		96	0		5	0		96	1	5		TRUE	NoCont	WWE-unique		16.5507		16.5507
	TRUE	Empty	Pre-mRNA-splicing factor 38B len=431 E=8e-41 (blastp), pfam_domain=PRP38 PRP38 family E=3.8e-44 score=150.2	NICBE_302908.1_TGAC	51 kDa	TRUE	0		5	2	1	2	37	48	0					NICBE_302908.1_TGAC	Pre-mRNA-splicing factor 38B len=431 E=8e-41 (blastp), pfam_domain=PRP38 PRP38 family E=3.8e-44 score=150.2		95	0		6	0		95	1	6		TRUE	NoCont	WWE-unique		16.5356		16.5356
	TRUE	Empty	ATP-dependent Clp protease proteolytic subunit-related protein 3, chloroplastic len=324 E=3e-141 (blastp), pfam_domain=CLP_protease Clp protease E=9.7e-43 score=145.8	NICBE_357580.1_TGAC	36 kDa	TRUE					17	7	38	32						NICBE_357580.1_TGAC	ATP-dependent Clp protease proteolytic subunit-related protein 3, chloroplastic len=324 E=3e-141 (blastp), pfam_domain=CLP_protease Clp protease E=9.7e-43 score=145.8		94	0		4	0		94	1	4		TRUE	NoCont	WWE-unique		16.5204		16.5204
	TRUE	Empty	50S ribosomal protein L14 (The same sequence as NICBE_166889.1 in TGAC db)	NbS00013271g0006.1_SGN	15 kDa	TRUE			4	2	12	15	28	32						NbS00013271g0006.1_SGN	50S ribosomal protein L14 (The same sequence as NICBE_166889.1 in TGAC db)		93	0		6	0		93	1	6		TRUE	NoCont	WWE-unique		16.5049		16.5049
	TRUE	Empty	60S ribosomal protein L23a (The same sequence as NICBE_125140.1 in TGAC db)	NbS00009485g0005.1_SGN	17 kDa	TRUE			3			15	42	33						NbS00009485g0005.1_SGN	60S ribosomal protein L23a (The same sequence as NICBE_125140.1 in TGAC db)		93	0		4	0		93	1	4		TRUE	NoCont	WWE-unique		16.5049		16.5049
	TRUE	Empty	Pre mRNA processing splicing factor 8	NbS00027551g0008.1_SGN	274 kDa	TRUE	0	0	6	0	5	4	37	38		0				NbS00027551g0008.1_SGN	Pre mRNA processing splicing factor 8		90	0		5	0		90	1	5		TRUE	NoCont	WWE-unique		16.4576		16.4576
	TRUE	Empty	40S ribosomal protein S11 (The same sequence as NICBE_188502.1 in TGAC db)	NbS00015245g0012.1_SGN	18 kDa	TRUE			0	0	9	11	43	26		0				NbS00015245g0012.1_SGN	40S ribosomal protein S11 (The same sequence as NICBE_188502.1 in TGAC db)		89	0		4	0		89	1	4		TRUE	NoCont	WWE-unique		16.4415		16.4415
	TRUE	Empty	Leucine aminopeptidase 2 chloroplastic (The same sequence as NICBE_294728.1 in TGAC db)	NbS00027882g0011.1_SGN	61 kDa	TRUE				5	53	30								NbS00027882g0011.1_SGN	Leucine aminopeptidase 2 chloroplastic (The same sequence as NICBE_294728.1 in TGAC db)		88	0		3	0		88	1	3		TRUE	NoCont	WWE-unique		16.4252		16.4252
	TRUE	Empty	Protein argonaute 5 len=973 E=0.0 (blastp), pfam_domain=Piwi Piwi domain E=2.8e-102 score=341.6	NICBE_149502.1_TGAC	108 kDa	TRUE	0			0	0	1	44	43	0					NICBE_149502.1_TGAC	Protein argonaute 5 len=973 E=0.0 (blastp), pfam_domain=Piwi Piwi domain E=2.8e-102 score=341.6		88	0		3	0		88	1	3		TRUE	NoCont	WWE-unique		16.4252		16.4252
	TRUE	Empty	Isocitrate dehydrogenase [NADP] len=473 E=0.0 (blastp), pfam_domain=Iso_dh Isocitrate/isopropylmalate dehydrogenase E=1.1e-90 score=303.9	NICBE_153084.1_TGAC	53 kDa	TRUE					61	26								NICBE_153084.1_TGAC	Isocitrate dehydrogenase [NADP] len=473 E=0.0 (blastp), pfam_domain=Iso_dh Isocitrate/isopropylmalate dehydrogenase E=1.1e-90 score=303.9		87	0		2	0		87	1	2		TRUE	NoCont	WWE-unique		16.4087		16.4087
	TRUE	Empty	BCL 2 binding anthanogene 1 (The same sequence as NICBE_043895.1 in TGAC db)	NbS00003131g0009.1_SGN	39 kDa	TRUE		0	9	4			29	44						NbS00003131g0009.1_SGN	BCL 2 binding anthanogene 1 (The same sequence as NICBE_043895.1 in TGAC db)		86	0		4	0		86	1	4		TRUE	NoCont	WWE-unique		16.392		16.392
	TRUE	Empty	DEAD-box ATP-dependent RNA helicase 30 len=701 E=0.0 (blastp), pfam_domain=DEAD DEAD/DEAH box helicase E=3.9e-46 score=156.5	NICBE_021652.1_TGAC	75 kDa	TRUE			2				58	24						NICBE_021652.1_TGAC	DEAD-box ATP-dependent RNA helicase 30 len=701 E=0.0 (blastp), pfam_domain=DEAD DEAD/DEAH box helicase E=3.9e-46 score=156.5		84	0		3	0		84	1	3		TRUE	NoCont	WWE-unique		16.3581		16.3581
	TRUE	Empty	Glucose-6-phosphate 1-dehydrogenase, chloroplastic len=593 E=0.0 (blastp), pfam_domain=G6PD_C Glucose-6-phosphate dehydrogenase, C-terminal domain E=6.7e-115 score=382.8	NICBE_146424.1_TGAC	67 kDa	TRUE							54	30						NICBE_146424.1_TGAC	Glucose-6-phosphate 1-dehydrogenase, chloroplastic len=593 E=0.0 (blastp), pfam_domain=G6PD_C Glucose-6-phosphate dehydrogenase, C-terminal domain E=6.7e-115 score=382.8		84	0		2	0		84	1	2		TRUE	NoCont	WWE-unique		16.3581		16.3581
	TRUE	Empty	Small heat shock protein C2 len=247 E=6e-10 (blastp), pfam_domain=HSP20 Hsp20/alpha crystallin family E=2.7e-13 score=49.5	NICBE_104588.1_TGAC	27 kDa	TRUE			4	3	0	1	47	28	0					NICBE_104588.1_TGAC	Small heat shock protein C2 len=247 E=6e-10 (blastp), pfam_domain=HSP20 Hsp20/alpha crystallin family E=2.7e-13 score=49.5		83	0		5	0		83	1	5		TRUE	NoCont	WWE-unique		16.3408		16.3408
	TRUE	Empty	Cc nbs lrr resistance protein (The same sequence as NICBE_310381.1 in TGAC db)	NbS00030243g0001.1_SGN	100 kDa	TRUE					2	8	32	40		0				NbS00030243g0001.1_SGN	Cc nbs lrr resistance protein (The same sequence as NICBE_310381.1 in TGAC db)		82	0		4	0		82	1	4		TRUE	NoCont	WWE-unique		16.3233		16.3233
	TRUE	Empty	Pyruvate kinase, cytosolic isozyme len=317 E=3e-73 (blastp), pfam_domain=PK Pyruvate kinase, barrel domain E=3.5e-55 score=186.9	NICBE_339889.1_TGAC	35 kDa	TRUE					33	19	12	17						NICBE_339889.1_TGAC	Pyruvate kinase, cytosolic isozyme len=317 E=3e-73 (blastp), pfam_domain=PK Pyruvate kinase, barrel domain E=3.5e-55 score=186.9		81	0		4	0		81	1	4		TRUE	NoCont	WWE-unique		16.3056		16.3056
	TRUE	Empty	Cleavage and polyadenylation specificity factor subunit 5 len=200 E=3e-65 (blastp), pfam_domain=NUDIX_2 Nucleotide hydrolase E=5e-86 score=286.7	NICBE_062643.1_TGAC (+1)	23 kDa	TRUE			10	1	3	2	33	29						NICBE_062643.1_TGAC (+1)	Cleavage and polyadenylation specificity factor subunit 5 len=200 E=3e-65 (blastp), pfam_domain=NUDIX_2 Nucleotide hydrolase E=5e-86 score=286.7		78	0		6	0		78	1	6		TRUE	NoCont	WWE-unique		16.2512		16.2512
	TRUE	Empty	Trypa5_PromTArt5_Promega_trypsin_artifact_5_K_to_R_mods_(2239.1__2914)(1987__2003)	cont5	6 kDa	TRUE			1			11	30	36		40				cont5	Trypa5_PromTArt5_Promega_trypsin_artifact_5_K_to_R_mods_(2239.1__2914)(1987__2003)		78	0		4	1		78	2	5		TRUE	contam	WWE-unique		16.2512		16.2512
	TRUE	Empty	Cell division protein FtsZ homolog 2-1, chloroplastic len=478 E=0.0 (blastp), pfam_domain=Tubulin Tubulin/FtsZ family, GTPase domain E=3e-34 score=118.6	NICBE_170179.1_TGAC	50 kDa	TRUE			4	4	12	11	28	17		0				NICBE_170179.1_TGAC	Cell division protein FtsZ homolog 2-1, chloroplastic len=478 E=0.0 (blastp), pfam_domain=Tubulin Tubulin/FtsZ family, GTPase domain E=3e-34 score=118.6		76	0		6	0		76	1	6		TRUE	NoCont	WWE-unique		16.2137		16.2137
	TRUE	Empty	WRKY transcription factor 6 (The same sequence as NICBE_307507.1 in TGAC db)	NbS00029718g0002.1_SGN	27 kDa				4	1	0	2	45	24						NbS00029718g0002.1_SGN	WRKY transcription factor 6 (The same sequence as NICBE_307507.1 in TGAC db)		76	0		5	0		76	1	5		TRUE	NoCont	WWE-unique		16.2137		16.2137
	TRUE	Empty	Fructose-bisphosphate aldolase cytoplasmic isozyme len=450 E=5e-180 (blastp), pfam_domain=Glycolytic Fructose-bisphosphate aldolase class-I E=5.7e-175 score=580.6	NICBE_391933.1_TGAC	49 kDa	TRUE			2		45	28								NICBE_391933.1_TGAC	Fructose-bisphosphate aldolase cytoplasmic isozyme len=450 E=5e-180 (blastp), pfam_domain=Glycolytic Fructose-bisphosphate aldolase class-I E=5.7e-175 score=580.6		75	0		3	0		75	1	3		TRUE	NoCont	WWE-unique		16.1946		16.1946
	TRUE	Empty	Isocitrate dehydrogenase [NADP], chloroplastic (Fragment) len=482 E=0.0 (blastp), pfam_domain=Iso_dh Isocitrate/isopropylmalate dehydrogenase E=1.6e-81 score=273.8	NICBE_260430.1_TGAC	54 kDa	TRUE			5	2	32	12	18	5						NICBE_260430.1_TGAC	Isocitrate dehydrogenase [NADP], chloroplastic (Fragment) len=482 E=0.0 (blastp), pfam_domain=Iso_dh Isocitrate/isopropylmalate dehydrogenase E=1.6e-81 score=273.8		74	0		6	0		74	1	6		TRUE	NoCont	WWE-unique		16.1752		16.1752
	TRUE	Empty	60S ribosomal protein L17-1 len=175 E=2e-85 (blastp), pfam_domain=Ribosomal_L22 Ribosomal protein L22p/L17e E=1.6e-34 score=117.8	NICBE_346362.1_TGAC	20 kDa	TRUE				4	9	6	29	26						NICBE_346362.1_TGAC	60S ribosomal protein L17-1 len=175 E=2e-85 (blastp), pfam_domain=Ribosomal_L22 Ribosomal protein L22p/L17e E=1.6e-34 score=117.8		74	0		5	0		74	1	5		TRUE	NoCont	WWE-unique		16.1752		16.1752
	TRUE	Empty	Nucleolar protein 6 len=1052 E=2e-113 (blastp), pfam_domain=Nrap Nrap protein E=3e-215 score=716.7	NICBE_178914.1_TGAC	121 kDa	TRUE	0	0		0	2	3	41	28		0				NICBE_178914.1_TGAC	Nucleolar protein 6 len=1052 E=2e-113 (blastp), pfam_domain=Nrap Nrap protein E=3e-215 score=716.7		74	0		4	0		74	1	4		TRUE	NoCont	WWE-unique		16.1752		16.1752
	TRUE	Empty	gi_2135530_pir__S60034_keratin_Ha1__type_I__hair_-_human_gi_1134842_(X86570)_type_I_keratin_[Homo_sapiens]	cont152	47 kDa	TRUE			15	0	45	14				149				cont152	gi_2135530_pir__S60034_keratin_Ha1__type_I__hair_-_human_gi_1134842_(X86570)_type_I_keratin_[Homo_sapiens]		74	0		3	1		74	2	4		TRUE	contam	WWE-unique		16.1752		16.1752
	TRUE	Empty	40S ribosomal protein S24-2 len=147 E=4e-66 (blastp), pfam_domain=Ribosomal_S24e Ribosomal protein S24e E=2.4e-36 score=123.2	NICBE_125028.1_TGAC	17 kDa	TRUE		0		1	12	15	31	13						NICBE_125028.1_TGAC	40S ribosomal protein S24-2 len=147 E=4e-66 (blastp), pfam_domain=Ribosomal_S24e Ribosomal protein S24e E=2.4e-36 score=123.2		72	0		5	0		72	1	5		TRUE	NoCont	WWE-unique		16.1357		16.1357
	TRUE	Empty	Vacuolar protein sorting-associated protein 26A len=309 E=2e-158 (blastp), pfam_domain=Vps26 Vacuolar protein sorting-associated protein 26 E=6.8e-124 score=411.9	NICBE_181223.1_TGAC	36 kDa	TRUE	0		1		3	2	46	20		0				NICBE_181223.1_TGAC	Vacuolar protein sorting-associated protein 26A len=309 E=2e-158 (blastp), pfam_domain=Vps26 Vacuolar protein sorting-associated protein 26 E=6.8e-124 score=411.9		72	0		5	0		72	1	5		TRUE	NoCont	WWE-unique		16.1357		16.1357
	TRUE	Empty	Quinone oxidoreductase-like protein At1g23740, chloroplastic len=309 E=5e-140 (blastp), pfam_domain=ADH_zinc_N_2 Zinc-binding dehydrogenase E=1.9e-23 score=83.6	NICBE_029215.1_TGAC	33 kDa	TRUE		0		4	40	20	4	3		0				NICBE_029215.1_TGAC	Quinone oxidoreductase-like protein At1g23740, chloroplastic len=309 E=5e-140 (blastp), pfam_domain=ADH_zinc_N_2 Zinc-binding dehydrogenase E=1.9e-23 score=83.6		71	0		5	0		71	1	5		TRUE	NoCont	WWE-unique		16.1155		16.1155
	TRUE	Empty	Paternally-expressed gene 3 protein len=2580 E=3e-06 (blastp), pfam_domain=FlaA Flagellar filament outer layer protein Flaa E=1.7 score=7.9	NICBE_200436.1_TGAC	290 kDa	TRUE	0	0	0	3	41	26	0	0	0					NICBE_200436.1_TGAC	Paternally-expressed gene 3 protein len=2580 E=3e-06 (blastp), pfam_domain=FlaA Flagellar filament outer layer protein Flaa E=1.7 score=7.9		70	0		3	0		70	1	3		TRUE	NoCont	WWE-unique		16.0951		16.0951
	TRUE	Empty	Paladin	NbS00034253g0008.1_SGN	143 kDa	TRUE			50	20										NbS00034253g0008.1_SGN	Paladin		70	0		2	0		70	1	2		TRUE	NoCont	WWE-unique		16.0951		16.0951
	TRUE	Empty	Quinone oxidoreductase-like protein At1g23740, chloroplastic len=388 E=2e-145 (blastp), pfam_domain=ADH_zinc_N_2 Zinc-binding dehydrogenase E=3.2e-23 score=82.9	NICBE_187587.1_TGAC	41 kDa	TRUE				4	46	17		3						NICBE_187587.1_TGAC	Quinone oxidoreductase-like protein At1g23740, chloroplastic len=388 E=2e-145 (blastp), pfam_domain=ADH_zinc_N_2 Zinc-binding dehydrogenase E=3.2e-23 score=82.9		70	0		4	0		70	1	4		TRUE	NoCont	WWE-unique		16.0951		16.0951
	TRUE	Empty	Porin/voltage dependent anion selective channel protein	NbS00016824g0007.1_SGN	25 kDa	TRUE			14	11	22	10	9	4						NbS00016824g0007.1_SGN	Porin/voltage dependent anion selective channel protein		70	0		6	0		70	1	6		TRUE	NoCont	WWE-unique		16.0951		16.0951
	TRUE	Empty	Proteasome subunit alpha type (The same sequence as NICBE_066896.1 in TGAC db)	NbS00004850g0016.1_SGN (+2)	27 kDa	TRUE			4	3	16	13	22	12						NbS00004850g0016.1_SGN (+2)	Proteasome subunit alpha type (The same sequence as NICBE_066896.1 in TGAC db)		70	0		6	0		70	1	6		TRUE	NoCont	WWE-unique		16.0951		16.0951
	TRUE	Empty	DnaJ homolog subfamily B member 11 len=343 E=9e-82 (blastp), pfam_domain=DnaJ DnaJ domain E=2.3e-29 score=100.8	NICBE_241087.1_TGAC	39 kDa	TRUE		0	2	0	4	5	36	23						NICBE_241087.1_TGAC	DnaJ homolog subfamily B member 11 len=343 E=9e-82 (blastp), pfam_domain=DnaJ DnaJ domain E=2.3e-29 score=100.8		70	0		5	0		70	1	5		TRUE	NoCont	WWE-unique		16.0951		16.0951
	TRUE	Empty	Protein KIAA0664 homolog len=1854 E=3e-58 (blastp), pfam_domain=eIF3_p135 Translation initiation factor eIF3 subunit 135 E=7e-37 score=126.7	NICBE_186375.1_TGAC	204 kDa	TRUE	0	0	7	3	16	13	21	9	0					NICBE_186375.1_TGAC	Protein KIAA0664 homolog len=1854 E=3e-58 (blastp), pfam_domain=eIF3_p135 Translation initiation factor eIF3 subunit 135 E=7e-37 score=126.7		69	0		6	0		69	1	6		TRUE	NoCont	WWE-unique		16.0743		16.0743
	TRUE	Empty	No hits found in SwissProt (blastp), pfam_domain=GST_N_3 Glutathione S-transferase, N-terminal domain E=6.6e-21 score=74.2	NICBE_327109.1_TGAC (+1)	37 kDa	TRUE			3		7	10	27	22						NICBE_327109.1_TGAC (+1)	No hits found in SwissProt (blastp), pfam_domain=GST_N_3 Glutathione S-transferase, N-terminal domain E=6.6e-21 score=74.2		69	0		5	0		69	1	5		TRUE	NoCont	WWE-unique		16.0743		16.0743
	TRUE	Empty	Eukaryotic translation initiation factor 3 subunit 4 (The same sequence as NICBE_353638.1 in TGAC db)	NbS00038062g0006.1_SGN	32 kDa	TRUE	0		7		12	11	19	19	0					NbS00038062g0006.1_SGN	Eukaryotic translation initiation factor 3 subunit 4 (The same sequence as NICBE_353638.1 in TGAC db)		68	0		5	0		68	1	5		TRUE	NoCont	WWE-unique		16.0532		16.0532
	TRUE	Empty	Spore coat protein A (The same sequence as NICBE_367618.1 in TGAC db)	NbS00041131g0023.1_SGN	65 kDa	TRUE				0	0	0	44	24		0				NbS00041131g0023.1_SGN	Spore coat protein A (The same sequence as NICBE_367618.1 in TGAC db)		68	0		2	0		68	1	2		TRUE	NoCont	WWE-unique		16.0532		16.0532
	TRUE	Empty	Proteasome subunit alpha type (The same sequence as NICBE_374835.1 in TGAC db)	NbS00043198g0009.1_SGN	27 kDa	TRUE			10	8	16	19	10	4						NbS00043198g0009.1_SGN	Proteasome subunit alpha type (The same sequence as NICBE_374835.1 in TGAC db)		67	0		6	0		67	1	6		TRUE	NoCont	WWE-unique		16.0319		16.0319
	TRUE	Empty	Myosin-J heavy chain len=1574 E=0.0 (blastp), pfam_domain=Myosin_head Myosin head (motor domain) E=3.9e-234 score=778.6	NICBE_364610.1_TGAC	179 kDa	TRUE	0	0	11	4	3	2	17	30	0	0				NICBE_364610.1_TGAC	Myosin-J heavy chain len=1574 E=0.0 (blastp), pfam_domain=Myosin_head Myosin head (motor domain) E=3.9e-234 score=778.6		67	0		6	0		67	1	6		TRUE	NoCont	WWE-unique		16.0319		16.0319
	TRUE	Empty	Cell division control protein 2 A	NbS00022019g0006.1_SGN	34 kDa	TRUE	0		5	4			30	28	0					NbS00022019g0006.1_SGN	Cell division control protein 2 A		67	0		4	0		67	1	4		TRUE	NoCont	WWE-unique		16.0319		16.0319
	TRUE	Empty	rRNA biogenesis protein rrp5 len=1855 E=4e-112 (blastp), pfam_domain=S1 S1 RNA binding domain E=5.8e-72 score=237.6	NICBE_351986.1_TGAC	206 kDa	TRUE	0		0	0	0	0	42	25	0					NICBE_351986.1_TGAC	rRNA biogenesis protein rrp5 len=1855 E=4e-112 (blastp), pfam_domain=S1 S1 RNA binding domain E=5.8e-72 score=237.6		67	0		2	0		67	1	2		TRUE	NoCont	WWE-unique		16.0319		16.0319
	TRUE	Empty	Copper chaperone for superoxide dismutase (The same sequence as NICBE_023103.1 in TGAC db)	NbS00001673g0010.1_SGN	36 kDa	TRUE			3		4		23	36						NbS00001673g0010.1_SGN	Copper chaperone for superoxide dismutase (The same sequence as NICBE_023103.1 in TGAC db)		66	0		4	0		66	1	4		TRUE	NoCont	WWE-unique		16.0102		16.0102
	TRUE	Empty	Casein kinase II subunit alpha, chloroplastic len=425 E=0.0 (blastp), pfam_domain=Pkinase Protein kinase domain E=7e-63 score=212.0	NICBE_210195.1_TGAC	50 kDa	TRUE	0		0			1	33	32	0					NICBE_210195.1_TGAC	Casein kinase II subunit alpha, chloroplastic len=425 E=0.0 (blastp), pfam_domain=Pkinase Protein kinase domain E=7e-63 score=212.0		66	0		3	0		66	1	3		TRUE	NoCont	WWE-unique		16.0102		16.0102
	TRUE	Empty	UPF0202 protein At1g10490 len=1030 E=0.0 (blastp), pfam_domain=GNAT_acetyltr_2 GNAT acetyltransferase 2 E=6.9e-75 score=250.5	NICBE_125808.1_TGAC	117 kDa	TRUE	0	0	0		0	0	34	32						NICBE_125808.1_TGAC	UPF0202 protein At1g10490 len=1030 E=0.0 (blastp), pfam_domain=GNAT_acetyltr_2 GNAT acetyltransferase 2 E=6.9e-75 score=250.5		66	0		2	0		66	1	2		TRUE	NoCont	WWE-unique		16.0102		16.0102
	TRUE	Empty	Cell division protein FtsZ homolog 1, chloroplastic len=416 E=2e-165 (blastp), pfam_domain=Tubulin Tubulin/FtsZ family, GTPase domain E=7.3e-39 score=133.7	NICBE_402217.1_TGAC	44 kDa	TRUE			6	5	9	8	25	12	0	0				NICBE_402217.1_TGAC	Cell division protein FtsZ homolog 1, chloroplastic len=416 E=2e-165 (blastp), pfam_domain=Tubulin Tubulin/FtsZ family, GTPase domain E=7.3e-39 score=133.7		65	0		6	0		65	1	6		TRUE	NoCont	WWE-unique		15.9882		15.9882
	TRUE	Empty	Chaperone protein dnaJ (The same sequence as NICBE_091486.1 in TGAC db)	NbS00006769g0021.1_SGN	37 kDa	TRUE	0		1	1	0	5	33	25						NbS00006769g0021.1_SGN	Chaperone protein dnaJ (The same sequence as NICBE_091486.1 in TGAC db)		65	0		5	0		65	1	5		TRUE	NoCont	WWE-unique		15.9882		15.9882
	TRUE	Empty	Ribonuclease 3	NbS00000117g0016.1_SGN	66 kDa	TRUE	0		2	1	0	0	33	29						NbS00000117g0016.1_SGN	Ribonuclease 3		65	0		4	0		65	1	4		TRUE	NoCont	WWE-unique		15.9882		15.9882
	TRUE	Empty	Cathepsin B cysteine proteinase 5	NbS00025385g0005.1_SGN	39 kDa				1	0		4	39	20						NbS00025385g0005.1_SGN	Cathepsin B cysteine proteinase 5		64	0		4	0		64	1	4		TRUE	NoCont	WWE-unique		15.9658		15.9658
	TRUE	Empty	Heat shock 70 kDa protein 15	NbS00045937g0006.1_SGN	103 kDa	TRUE	0				44			19						NbS00045937g0006.1_SGN	Heat shock 70 kDa protein 15		63	0		2	0		63	1	2		TRUE	NoCont	WWE-unique		15.9431		15.9431
	TRUE	Empty	(The same sequence as NICBE_036894.1 in TGAC db)	NbS00002583g0203.1_SGN	12 kDa	TRUE			0	1	6	7	37	11	0					NbS00002583g0203.1_SGN	(The same sequence as NICBE_036894.1 in TGAC db)		62	0		5	0		62	1	5		TRUE	NoCont	WWE-unique		15.92		15.92
	TRUE	Empty	Probable glutathione S-transferase len=547 E=2e-88 (blastp), pfam_domain=GST_N_3 Glutathione S-transferase, N-terminal domain E=2.4e-19 score=69.2	NICBE_425198.1_TGAC	62 kDa	TRUE	0	0			7	2	44	9	0					NICBE_425198.1_TGAC	Probable glutathione S-transferase len=547 E=2e-88 (blastp), pfam_domain=GST_N_3 Glutathione S-transferase, N-terminal domain E=2.4e-19 score=69.2		62	0		4	0		62	1	4		TRUE	NoCont	WWE-unique		15.92		15.92
	TRUE	Empty	BCL 2 binding anthanogene 1 (The same sequence as NICBE_320534.1 in TGAC db)	NbS00031752g0003.1_SGN	32 kDa	TRUE		0	5	1		0	23	33	0					NbS00031752g0003.1_SGN	BCL 2 binding anthanogene 1 (The same sequence as NICBE_320534.1 in TGAC db)		62	0		4	0		62	1	4		TRUE	NoCont	WWE-unique		15.92		15.92
	TRUE	Empty	Kinase (The same sequence as NICBE_307817.1 in TGAC db)	NbS00029791g0013.1_SGN	46 kDa	TRUE	0		3			0	27	32						NbS00029791g0013.1_SGN	Kinase (The same sequence as NICBE_307817.1 in TGAC db)		62	0		3	0		62	1	3		TRUE	NoCont	WWE-unique		15.92		15.92
	TRUE	Empty	Vacuolar protein sorting-associated protein 26B len=309 E=1e-157 (blastp), pfam_domain=Vps26 Vacuolar protein sorting-associated protein 26 E=4.3e-123 score=409.3	NICBE_257641.1_TGAC	36 kDa	TRUE							45	17						NICBE_257641.1_TGAC	Vacuolar protein sorting-associated protein 26B len=309 E=1e-157 (blastp), pfam_domain=Vps26 Vacuolar protein sorting-associated protein 26 E=4.3e-123 score=409.3		62	0		2	0		62	1	2		TRUE	NoCont	WWE-unique		15.92		15.92
	TRUE	Empty	Oxidoreductase FAD/NADP binding domain protein (The same sequence as NICBE_226946.1 in TGAC db)	NbS00019305g0029.1_SGN	33 kDa	TRUE	0		2	6	22	13	13	5	0					NbS00019305g0029.1_SGN	Oxidoreductase FAD/NADP binding domain protein (The same sequence as NICBE_226946.1 in TGAC db)		61	0		6	0		61	1	6		TRUE	NoCont	WWE-unique		15.8965		15.8965
	TRUE	Empty	Putative transcription elongation factor SPT5 homolog 1 len=1036 E=0.0 (blastp), pfam_domain=Spt5-NGN Early transcription elongation factor of RNA pol II, NGN section E=2.4e-26 score=91.1	NICBE_216004.1_TGAC	115 kDa	TRUE	0		21	6		3	20	11						NICBE_216004.1_TGAC	Putative transcription elongation factor SPT5 homolog 1 len=1036 E=0.0 (blastp), pfam_domain=Spt5-NGN Early transcription elongation factor of RNA pol II, NGN section E=2.4e-26 score=91.1		61	0		5	0		61	1	5		TRUE	NoCont	WWE-unique		15.8965		15.8965
	TRUE	Empty	Calreticulin-3 len=444 E=4e-179 (blastp), pfam_domain=Calreticulin Calreticulin family E=1.3e-107 score=359.5	NICBE_132545.1_TGAC	52 kDa	TRUE	0		3	0	14	2	27	15		0				NICBE_132545.1_TGAC	Calreticulin-3 len=444 E=4e-179 (blastp), pfam_domain=Calreticulin Calreticulin family E=1.3e-107 score=359.5		61	0		5	0		61	1	5		TRUE	NoCont	WWE-unique		15.8965		15.8965
	TRUE	Empty	Probable xyloglucan endotransglucosylase/hydrolase protein 32 len=296 E=1e-139 (blastp), pfam_domain=Glyco_hydro_16 Glycosyl hydrolases family 16 E=2.3e-53 score=180.0	NICBE_349863.1_TGAC	34 kDa	TRUE			2	2	6	9	24	18						NICBE_349863.1_TGAC	Probable xyloglucan endotransglucosylase/hydrolase protein 32 len=296 E=1e-139 (blastp), pfam_domain=Glyco_hydro_16 Glycosyl hydrolases family 16 E=2.3e-53 score=180.0		61	0		6	0		61	1	6		TRUE	NoCont	WWE-unique		15.8965		15.8965
	TRUE	Empty	Inactive poly [ADP-ribose] polymerase RCD1 len=781 E=3e-117 (blastp), pfam_domain=RST RCD1-SRO-TAF4 (RST) plant domain E=1.9e-30 score=104.2	NICBE_029672.1_TGAC (+1)	88 kDa	TRUE	0	0	6	6	2	4	12	31	0	0				NICBE_029672.1_TGAC (+1)	Inactive poly [ADP-ribose] polymerase RCD1 len=781 E=3e-117 (blastp), pfam_domain=RST RCD1-SRO-TAF4 (RST) plant domain E=1.9e-30 score=104.2		61	0		6	0		61	1	6		TRUE	NoCont	WWE-unique		15.8965		15.8965
	TRUE	Empty	Poly polymerase catalytic domain containing protein expressed	NbS00024746g0005.1_SGN	68 kDa	TRUE			5	6		5	17	28						NbS00024746g0005.1_SGN	Poly polymerase catalytic domain containing protein expressed		61	0		5	0		61	1	5		TRUE	NoCont	WWE-unique		15.8965		15.8965
	TRUE	Empty	Dynamin-related protein 5A len=658 E=0.0 (blastp), pfam_domain=Dynamin_M Dynamin central region E=7.9e-72 score=241.4	NICBE_233032.1_TGAC	74 kDa	TRUE		0		3			58							NICBE_233032.1_TGAC	Dynamin-related protein 5A len=658 E=0.0 (blastp), pfam_domain=Dynamin_M Dynamin central region E=7.9e-72 score=241.4		61	0		2	0		61	1	2		TRUE	NoCont	WWE-unique		15.8965		15.8965
	TRUE	Empty	Ribosome production factor 2 (The same sequence as NICBE_146953.1 in TGAC db)	NbS00011371g0021.1_SGN	37 kDa	TRUE	0	0	2		0		25	34	0	0				NbS00011371g0021.1_SGN	Ribosome production factor 2 (The same sequence as NICBE_146953.1 in TGAC db)		61	0		3	0		61	1	3		TRUE	NoCont	WWE-unique		15.8965		15.8965
	TRUE	Empty	U5 small nuclear ribonucleoprotein 200 kDa helicase	NbS00036674g0013.1_SGN	196 kDa	TRUE			9	1	21	8	9	12	0	0				NbS00036674g0013.1_SGN	U5 small nuclear ribonucleoprotein 200 kDa helicase		60	0		6	0		60	1	6		TRUE	NoCont	WWE-unique		15.8727		15.8727
	TRUE	Empty	Proteasome subunit alpha type-2-A len=235 E=5e-126 (blastp), pfam_domain=Proteasome Proteasome subunit E=5.8e-62 score=208.2	NICBE_022779.1_TGAC (+1)	26 kDa	TRUE			4	2	17	15	11	11						NICBE_022779.1_TGAC (+1)	Proteasome subunit alpha type-2-A len=235 E=5e-126 (blastp), pfam_domain=Proteasome Proteasome subunit E=5.8e-62 score=208.2		60	0		6	0		60	1	6		TRUE	NoCont	WWE-unique		15.8727		15.8727
	TRUE	Empty	Purple acid phosphatase 2 len=470 E=0.0 (blastp), pfam_domain=Metallophos Calcineurin-like phosphoesterase E=8.8e-29 score=100.2	NICBE_205315.1_TGAC	54 kDa	TRUE					8	4	30	18						NICBE_205315.1_TGAC	Purple acid phosphatase 2 len=470 E=0.0 (blastp), pfam_domain=Metallophos Calcineurin-like phosphoesterase E=8.8e-29 score=100.2		60	0		4	0		60	1	4		TRUE	NoCont	WWE-unique		15.8727		15.8727
	TRUE	Empty	1,4-Dihydroxy-2-naphthoyl-CoA synthase, peroxisomal len=334 E=7e-152 (blastp), pfam_domain=ECH Enoyl-CoA hydratase/isomerase family E=9.4e-62 score=208.2	NICBE_040672.1_TGAC	37 kDa						2	0	39	19	0					NICBE_040672.1_TGAC	1,4-Dihydroxy-2-naphthoyl-CoA synthase, peroxisomal len=334 E=7e-152 (blastp), pfam_domain=ECH Enoyl-CoA hydratase/isomerase family E=9.4e-62 score=208.2		60	0		3	0		60	1	3		TRUE	NoCont	WWE-unique		15.8727		15.8727
	TRUE	Empty	LON peptidase N-terminal domain and RING finger protein 1 len=685 E=1e-40 (blastp), pfam_domain=LON ATP-dependent protease La (LON) domain E=4.7e-24 score=85.0	NICBE_354442.1_TGAC (+1)	78 kDa	TRUE			8	10	9	18	8	6						NICBE_354442.1_TGAC (+1)	LON peptidase N-terminal domain and RING finger protein 1 len=685 E=1e-40 (blastp), pfam_domain=LON ATP-dependent protease La (LON) domain E=4.7e-24 score=85.0		59	0		6	0		59	1	6		TRUE	NoCont	WWE-unique		15.8484		15.8484
	TRUE	Empty	30S ribosomal protein S19 (The same sequence as NICBE_313460.1 in TGAC db)	NbS00030595g0006.1_SGN	17 kDa	TRUE					12	13	23	11	0					NbS00030595g0006.1_SGN	30S ribosomal protein S19 (The same sequence as NICBE_313460.1 in TGAC db)		59	0		4	0		59	1	4		TRUE	NoCont	WWE-unique		15.8484		15.8484
	TRUE	Empty	Probable importin-7 homolog len=1035 E=2e-135 (blastp), pfam_domain=IBN_N Importin-beta N-terminal domain E=6.3e-23 score=80.3	NICBE_052311.1_TGAC	119 kDa	TRUE			21	6	31					0				NICBE_052311.1_TGAC	Probable importin-7 homolog len=1035 E=2e-135 (blastp), pfam_domain=IBN_N Importin-beta N-terminal domain E=6.3e-23 score=80.3		58	0		3	0		58	1	3		TRUE	NoCont	WWE-unique		15.8238		15.8238
	TRUE	Empty	Proteasome subunit alpha type-6 len=296 E=4e-144 (blastp), pfam_domain=Proteasome Proteasome subunit E=1.5e-55 score=187.2	NICBE_265116.1_TGAC	33 kDa	TRUE	0		10	5	14	17	8	4						NICBE_265116.1_TGAC	Proteasome subunit alpha type-6 len=296 E=4e-144 (blastp), pfam_domain=Proteasome Proteasome subunit E=1.5e-55 score=187.2		58	0		6	0		58	1	6		TRUE	NoCont	WWE-unique		15.8238		15.8238
	TRUE	Empty	Chaperone protein dnaJ (The same sequence as NICBE_077551.1 in TGAC db)	NbS00005708g0012.1_SGN	37 kDa	TRUE				2		5	33	18						NbS00005708g0012.1_SGN	Chaperone protein dnaJ (The same sequence as NICBE_077551.1 in TGAC db)		58	0		4	0		58	1	4		TRUE	NoCont	WWE-unique		15.8238		15.8238
	TRUE	Empty	Protein FRIGIDA len=613 E=1e-16 (blastp), pfam_domain=Frigida Frigida-like protein E=5.8e-78 score=261.4	NICBE_238555.1_TGAC	68 kDa	TRUE	0		0	0	1	2	36	19	0	0				NICBE_238555.1_TGAC	Protein FRIGIDA len=613 E=1e-16 (blastp), pfam_domain=Frigida Frigida-like protein E=5.8e-78 score=261.4		58	0		4	0		58	1	4		TRUE	NoCont	WWE-unique		15.8238		15.8238
	TRUE	Empty	Polyketide cyclase/dehydrase and lipid transport (The same sequence as NICBE_355913.1 in TGAC db)	NbS00038554g0002.1_SGN	16 kDa	TRUE			1		2		30	25						NbS00038554g0002.1_SGN	Polyketide cyclase/dehydrase and lipid transport (The same sequence as NICBE_355913.1 in TGAC db)		58	0		4	0		58	1	4		TRUE	NoCont	WWE-unique		15.8238		15.8238
	TRUE	Empty	Oxidoreductase FAD/NADP binding domain protein (The same sequence as NICBE_240680.1 in TGAC db)	NbS00020973g0008.1_SGN	33 kDa	TRUE					24	12	15	6						NbS00020973g0008.1_SGN	Oxidoreductase FAD/NADP binding domain protein (The same sequence as NICBE_240680.1 in TGAC db)		57	0		4	0		57	1	4		TRUE	NoCont	WWE-unique		15.7987		15.7987
	TRUE	Empty	Ribosomal protein L15	NbS00014498g0001.1_SGN	24 kDa	TRUE		0	1	1	13	13	16	13		0				NbS00014498g0001.1_SGN	Ribosomal protein L15		57	0		6	0		57	1	6		TRUE	NoCont	WWE-unique		15.7987		15.7987
	TRUE	Empty	RXT3-like protein C1259.07 len=822 E=8e-06 (blastp), pfam_domain=Rxt3 Histone deacetylation protein Rxt3 E=1.3e-21 score=76.8	NICBE_276915.1_TGAC	94 kDa	TRUE	0	0	4	8			19	26						NICBE_276915.1_TGAC	RXT3-like protein C1259.07 len=822 E=8e-06 (blastp), pfam_domain=Rxt3 Histone deacetylation protein Rxt3 E=1.3e-21 score=76.8		57	0		4	0		57	1	4		TRUE	NoCont	WWE-unique		15.7987		15.7987
	TRUE	Empty	G patch domain and KOW motifs containing protein (The same sequence as NICBE_387015.1 in TGAC db)	NbS00046863g0001.1_SGN	57 kDa	TRUE	0		2	2		0	24	29	0	0				NbS00046863g0001.1_SGN	G patch domain and KOW motifs containing protein (The same sequence as NICBE_387015.1 in TGAC db)		57	0		4	0		57	1	4		TRUE	NoCont	WWE-unique		15.7987		15.7987
	TRUE	Empty	NbS00007839g0127.1_SGN	NbS00007839g0127.1_SGN	76 kDa	TRUE			2		0	1	40	14	0	0				NbS00007839g0127.1_SGN	NbS00007839g0127.1_SGN		57	0		4	0		57	1	4		TRUE	NoCont	WWE-unique		15.7987		15.7987
	TRUE	Empty	class I heat shock protein	NbS00025860g0007.1_SGN	52 kDa	TRUE			0	1			35	20						NbS00025860g0007.1_SGN	class I heat shock protein		56	0		3	0		56	1	3		TRUE	NoCont	WWE-unique		15.7731		15.7731
	TRUE	Empty	Phosphoribosylformylglycinamidine synthase	NbS00048918g0008.1_SGN	150 kDa	TRUE		0	0	0	42	13			0	0				NbS00048918g0008.1_SGN	Phosphoribosylformylglycinamidine synthase		55	0		2	0		55	1	2		TRUE	NoCont	WWE-unique		15.7471		15.7471
	TRUE	Empty	Fructose-bisphosphate aldolase, cytoplasmic isozyme 1 len=357 E=1e-178 (blastp), pfam_domain=Glycolytic Fructose-bisphosphate aldolase class-I E=2.1e-174 score=578.7	NICBE_417115.1_TGAC	38 kDa	TRUE					35	20								NICBE_417115.1_TGAC	Fructose-bisphosphate aldolase, cytoplasmic isozyme 1 len=357 E=1e-178 (blastp), pfam_domain=Glycolytic Fructose-bisphosphate aldolase class-I E=2.1e-174 score=578.7		55	0		2	0		55	1	2		TRUE	NoCont	WWE-unique		15.7471		15.7471
	TRUE	Empty	Malate dehydrogenase, glyoxysomal len=358 E=6e-176 (blastp), pfam_domain=Ldh_1_C lactate/malate dehydrogenase, alpha/beta C-terminal domain E=1.5e-49 score=168.0	NICBE_061743.1_TGAC (+1)	38 kDa	TRUE					17	13	25							NICBE_061743.1_TGAC (+1)	Malate dehydrogenase, glyoxysomal len=358 E=6e-176 (blastp), pfam_domain=Ldh_1_C lactate/malate dehydrogenase, alpha/beta C-terminal domain E=1.5e-49 score=168.0		55	0		3	0		55	1	3		TRUE	NoCont	WWE-unique		15.7471		15.7471
	TRUE	Empty	60S ribosomal protein L30 len=143 E=2e-58 (blastp), pfam_domain=Ribosomal_L7Ae Ribosomal protein L7Ae/L30e/S12e/Gadd45 family E=1.7e-26 score=91.4	NICBE_166981.1_TGAC	16 kDa	TRUE		0	0	1	6	7	30	11		0				NICBE_166981.1_TGAC	60S ribosomal protein L30 len=143 E=2e-58 (blastp), pfam_domain=Ribosomal_L7Ae Ribosomal protein L7Ae/L30e/S12e/Gadd45 family E=1.7e-26 score=91.4		55	0		5	0		55	1	5		TRUE	NoCont	WWE-unique		15.7471		15.7471
	TRUE	Empty	Probable polygalacturonase At1g80170 len=451 E=1e-134 (blastp), pfam_domain=Glyco_hydro_28 Glycosyl hydrolases family 28 E=1.2e-103 score=346.4	NICBE_192904.1_TGAC	49 kDa				0			0	34	21						NICBE_192904.1_TGAC	Probable polygalacturonase At1g80170 len=451 E=1e-134 (blastp), pfam_domain=Glyco_hydro_28 Glycosyl hydrolases family 28 E=1.2e-103 score=346.4		55	0		2	0		55	1	2		TRUE	NoCont	WWE-unique		15.7471		15.7471
	TRUE	Empty	WRKY transcription factor 9	NbS00036148g0004.1_SGN	29 kDa			0				0	31	24						NbS00036148g0004.1_SGN	WRKY transcription factor 9		55	0		2	0		55	1	2		TRUE	NoCont	WWE-unique		15.7471		15.7471
	TRUE	Empty	Phosphoribosylformylglycinamidine synthase	NbS00005991g0005.1_SGN	170 kDa	TRUE	0				41	13			0					NbS00005991g0005.1_SGN	Phosphoribosylformylglycinamidine synthase		54	0		2	0		54	1	2		TRUE	NoCont	WWE-unique		15.7207		15.7207
	TRUE	Empty	Granule-bound starch synthase 1, chloroplastic/amyloplastic len=659 E=0.0 (blastp), pfam_domain=Glyco_transf_5 Starch synthase catalytic domain E=2.8e-73 score=246.3	NICBE_273803.1_TGAC	72 kDa	TRUE					45	9								NICBE_273803.1_TGAC	Granule-bound starch synthase 1, chloroplastic/amyloplastic len=659 E=0.0 (blastp), pfam_domain=Glyco_transf_5 Starch synthase catalytic domain E=2.8e-73 score=246.3		54	0		2	0		54	1	2		TRUE	NoCont	WWE-unique		15.7207		15.7207
	TRUE	Empty	Aminopeptidase N	NbS00028364g0003.1_SGN	110 kDa	TRUE		0	0	0	34	19	0	1						NbS00028364g0003.1_SGN	Aminopeptidase N		54	0		3	0		54	1	3		TRUE	NoCont	WWE-unique		15.7207		15.7207
	TRUE	Empty	Fructose 1 6 bisphosphatase class 1 (The same sequence as NICBE_340527.1 in TGAC db)	NbS00035486g0001.1_SGN	36 kDa	TRUE				1	33	18	2	0						NbS00035486g0001.1_SGN	Fructose 1 6 bisphosphatase class 1 (The same sequence as NICBE_340527.1 in TGAC db)		54	0		4	0		54	1	4		TRUE	NoCont	WWE-unique		15.7207		15.7207
	TRUE	Empty	5-oxoprolinase len=1302 E=0.0 (blastp), pfam_domain=Hydantoinase_B Hydantoinase B/oxoprolinase E=8.3e-202 score=670.9	NICBE_088114.1_TGAC (+1)	142 kDa	TRUE		0	4	4	26	14	3	3	0					NICBE_088114.1_TGAC (+1)	5-oxoprolinase len=1302 E=0.0 (blastp), pfam_domain=Hydantoinase_B Hydantoinase B/oxoprolinase E=8.3e-202 score=670.9		54	0		6	0		54	1	6		TRUE	NoCont	WWE-unique		15.7207		15.7207
	TRUE	Empty	60S ribosomal protein L35 len=130 E=7e-57 (blastp), pfam_domain=Ribosomal_L29 Ribosomal L29 protein E=1.2e-17 score=63.1	NICBE_392923.1_TGAC (+1)	15 kDa	TRUE			0		13	16	16	9						NICBE_392923.1_TGAC (+1)	60S ribosomal protein L35 len=130 E=7e-57 (blastp), pfam_domain=Ribosomal_L29 Ribosomal L29 protein E=1.2e-17 score=63.1		54	0		4	0		54	1	4		TRUE	NoCont	WWE-unique		15.7207		15.7207
	TRUE	Empty	Chaperone protein ClpB	NbS00022722g0008.1_SGN	121 kDa	TRUE		0	1	0	0		33	20						NbS00022722g0008.1_SGN	Chaperone protein ClpB		54	0		3	0		54	1	3		TRUE	NoCont	WWE-unique		15.7207		15.7207
	TRUE	Empty	PPPDE thiol peptidase (The same sequence as NICBE_008181.1 in TGAC db)	NbS00000554g0001.1_SGN	32 kDa	TRUE			0	1	0	0	34	19						NbS00000554g0001.1_SGN	PPPDE thiol peptidase (The same sequence as NICBE_008181.1 in TGAC db)		54	0		3	0		54	1	3		TRUE	NoCont	WWE-unique		15.7207		15.7207
	TRUE	Empty	Nucleolar GTP binding protein 2	NbS00011193g0010.1_SGN	59 kDa	TRUE	0	0		0	0		40	14	0					NbS00011193g0010.1_SGN	Nucleolar GTP binding protein 2		54	0		2	0		54	1	2		TRUE	NoCont	WWE-unique		15.7207		15.7207
	TRUE	Empty	Proteasome subunit alpha type (The same sequence as NICBE_296513.1 in TGAC db)	NbS00028089g0021.1_SGN	27 kDa	TRUE			7	7	13	13	7	6						NbS00028089g0021.1_SGN	Proteasome subunit alpha type (The same sequence as NICBE_296513.1 in TGAC db)		53	0		6	0		53	1	6		TRUE	NoCont	WWE-unique		15.6937		15.6937
	TRUE	Empty	ATP sulfurylase 1 chloroplastic (The same sequence as NICBE_138071.1 in TGAC db)	NbS00010680g0010.1_SGN	52 kDa	TRUE		0			13	10	27	3						NbS00010680g0010.1_SGN	ATP sulfurylase 1 chloroplastic (The same sequence as NICBE_138071.1 in TGAC db)		53	0		4	0		53	1	4		TRUE	NoCont	WWE-unique		15.6937		15.6937
	TRUE	Empty	30S ribosomal protein S19 (The same sequence as NICBE_321770.1 in TGAC db)	NbS00031941g0004.1_SGN	17 kDa	TRUE		0	0		6	7	29	11		0				NbS00031941g0004.1_SGN	30S ribosomal protein S19 (The same sequence as NICBE_321770.1 in TGAC db)		53	0		4	0		53	1	4		TRUE	NoCont	WWE-unique		15.6937		15.6937
	TRUE	Empty	class I heat shock protein (The same sequence as NICBE_318548.1 in TGAC db)	NbS00031391g0003.1_SGN	18 kDa	TRUE				1		0	30	22						NbS00031391g0003.1_SGN	class I heat shock protein (The same sequence as NICBE_318548.1 in TGAC db)		53	0		3	0		53	1	3		TRUE	NoCont	WWE-unique		15.6937		15.6937
	TRUE	Empty	Myosin heavy chain protein	NbS00011430g0019.1_SGN	164 kDa	TRUE	0	0	8	3	27	14	0	0	0	0				NbS00011430g0019.1_SGN	Myosin heavy chain protein		52	0		4	0		52	1	4		TRUE	NoCont	WWE-unique		15.6662		15.6662
	TRUE	Empty	Probable glutathione S-transferase len=221 E=3e-83 (blastp), pfam_domain=GST_N_3 Glutathione S-transferase, N-terminal domain E=4.7e-19 score=68.2	NICBE_304121.1_TGAC	25 kDa	TRUE			4		7	1	26	14						NICBE_304121.1_TGAC	Probable glutathione S-transferase len=221 E=3e-83 (blastp), pfam_domain=GST_N_3 Glutathione S-transferase, N-terminal domain E=4.7e-19 score=68.2		52	0		5	0		52	1	5		TRUE	NoCont	WWE-unique		15.6662		15.6662
	TRUE	Empty	L-galactono-1,4-lactone dehydrogenase, mitochondrial len=591 E=0.0 (blastp), pfam_domain=FAD_binding_4 FAD binding domain E=4.1e-29 score=100.7	NICBE_261794.1_TGAC	67 kDa	TRUE				1		9	27	15						NICBE_261794.1_TGAC	L-galactono-1,4-lactone dehydrogenase, mitochondrial len=591 E=0.0 (blastp), pfam_domain=FAD_binding_4 FAD binding domain E=4.1e-29 score=100.7		52	0		4	0		52	1	4		TRUE	NoCont	WWE-unique		15.6662		15.6662
	TRUE	Empty	AP 2 complex subunit mu	NbS00016843g0010.1_SGN (+1)	49 kDa	TRUE	0	0	1	1	6	2	28	14						NbS00016843g0010.1_SGN (+1)	AP 2 complex subunit mu		52	0		6	0		52	1	6		TRUE	NoCont	WWE-unique		15.6662		15.6662
	TRUE	Empty	4,5-DOPA dioxygenase extradiol-like protein len=317 E=7e-98 (blastp), pfam_domain=LigB Catalytic LigB subunit of aromatic ring-opening dioxygenase E=1.7e-70 score=237.0	NICBE_075535.1_TGAC	35 kDa						3	2	37	10						NICBE_075535.1_TGAC	4,5-DOPA dioxygenase extradiol-like protein len=317 E=7e-98 (blastp), pfam_domain=LigB Catalytic LigB subunit of aromatic ring-opening dioxygenase E=1.7e-70 score=237.0		52	0		4	0		52	1	4		TRUE	NoCont	WWE-unique		15.6662		15.6662
	TRUE	Empty	Lon protease 2 peroxisomal	NbS00042527g0008.1_SGN	101 kDa			0	0	0	3	2	37	10	0					NbS00042527g0008.1_SGN	Lon protease 2 peroxisomal		52	0		4	0		52	1	4		TRUE	NoCont	WWE-unique		15.6662		15.6662
	TRUE	Empty	U1 small nuclear ribonucleoprotein 70 kDa len=558 E=7e-127 (blastp), pfam_domain=U1snRNP70_N U1 small nuclear ribonucleoprotein of 70kDa MW N terminal E=8.2e-21 score=74.0	NICBE_143550.1_TGAC	67 kDa	TRUE		0	0				32	20	0					NICBE_143550.1_TGAC	U1 small nuclear ribonucleoprotein 70 kDa len=558 E=7e-127 (blastp), pfam_domain=U1snRNP70_N U1 small nuclear ribonucleoprotein of 70kDa MW N terminal E=8.2e-21 score=74.0		52	0		2	0		52	1	2		TRUE	NoCont	WWE-unique		15.6662		15.6662
	TRUE	Empty	Polyadenylate binding protein	NbS00007843g0002.1_SGN	91 kDa	TRUE	0						44	8	0					NbS00007843g0002.1_SGN	Polyadenylate binding protein		52	0		2	0		52	1	2		TRUE	NoCont	WWE-unique		15.6662		15.6662
	TRUE	Empty	class I heat shock protein	NbS00009579g0009.1_SGN	34 kDa	TRUE							33	19						NbS00009579g0009.1_SGN	class I heat shock protein		52	0		2	0		52	1	2		TRUE	NoCont	WWE-unique		15.6662		15.6662
	TRUE	Empty	Exocyst complex component 2 len=1070 E=0.0 (blastp), pfam_domain=Vps51 Vps51/Vps67 E=0.0048 score=16.5	NICBE_249496.1_TGAC	120 kDa	TRUE		0	17	10	10	12	1	1	0					NICBE_249496.1_TGAC	Exocyst complex component 2 len=1070 E=0.0 (blastp), pfam_domain=Vps51 Vps51/Vps67 E=0.0048 score=16.5		51	0		6	0		51	1	6		TRUE	NoCont	WWE-unique		15.6382		15.6382
	TRUE	Empty	3-oxoacyl-[acyl-carrier-protein] synthase 3 A, chloroplastic len=437 E=1e-173 (blastp), pfam_domain=ACP_syn_III_C 3-Oxoacyl-[acyl-carrier-protein (ACP)] synthase III C terminal E=2.3e-36 score=123.5	NICBE_011062.1_TGAC	47 kDa	TRUE		0	1	0	8	5	23	14	0					NICBE_011062.1_TGAC	3-oxoacyl-[acyl-carrier-protein] synthase 3 A, chloroplastic len=437 E=1e-173 (blastp), pfam_domain=ACP_syn_III_C 3-Oxoacyl-[acyl-carrier-protein (ACP)] synthase III C terminal E=2.3e-36 score=123.5		51	0		5	0		51	1	5		TRUE	NoCont	WWE-unique		15.6382		15.6382
	TRUE	Empty	Homeobox protein knotted-1-like 3 len=424 E=1e-148 (blastp), pfam_domain=KNOX2 KNOX2 domain E=1.9e-22 score=78.1	NICBE_361039.1_TGAC	47 kDa	TRUE	0		3	3	0	2	23	20						NICBE_361039.1_TGAC	Homeobox protein knotted-1-like 3 len=424 E=1e-148 (blastp), pfam_domain=KNOX2 KNOX2 domain E=1.9e-22 score=78.1		51	0		5	0		51	1	5		TRUE	NoCont	WWE-unique		15.6382		15.6382
	TRUE	Empty	WRKY transcription factor 30 (The same sequence as NICBE_228991.2 in TGAC db)	NbS00019598g0005.1_SGN	41 kDa	TRUE			1	1		3	28	18						NbS00019598g0005.1_SGN	WRKY transcription factor 30 (The same sequence as NICBE_228991.2 in TGAC db)		51	0		5	0		51	1	5		TRUE	NoCont	WWE-unique		15.6382		15.6382
	TRUE	Empty	Eukaryotic translation initiation factor 2 subunit alpha len=443 E=6e-89 (blastp), pfam_domain=EIF_2_alpha Eukaryotic translation initiation factor 2 alpha subunit E=1.5e-43 score=147.0	NICBE_124410.2_TGAC	50 kDa	TRUE	0		0		2	1	34	14	0					NICBE_124410.2_TGAC	Eukaryotic translation initiation factor 2 subunit alpha len=443 E=6e-89 (blastp), pfam_domain=EIF_2_alpha Eukaryotic translation initiation factor 2 alpha subunit E=1.5e-43 score=147.0		51	0		4	0		51	1	4		TRUE	NoCont	WWE-unique		15.6382		15.6382
	TRUE	Empty	DnaJ subfamily B member 11 (The same sequence as NICBE_246812.1 in TGAC db)	NbS00021704g0004.1_SGN	39 kDa	TRUE			2				29	20		0				NbS00021704g0004.1_SGN	DnaJ subfamily B member 11 (The same sequence as NICBE_246812.1 in TGAC db)		51	0		3	0		51	1	3		TRUE	NoCont	WWE-unique		15.6382		15.6382
	TRUE	Empty	Histone H2B len=192 E=2e-71 (blastp), pfam_domain=Histone Core histone H2A/H2B/H3/H4 E=3e-23 score=81.5	NICBE_289597.1_TGAC	21 kDa	TRUE							35	16						NICBE_289597.1_TGAC	Histone H2B len=192 E=2e-71 (blastp), pfam_domain=Histone Core histone H2A/H2B/H3/H4 E=3e-23 score=81.5		51	0		2	0		51	1	2		TRUE	NoCont	WWE-unique		15.6382		15.6382
	TRUE	Empty	Oxidoreductase	NbS00025182g0001.1_SGN	38 kDa			0	2	1	16	5	14	12		0				NbS00025182g0001.1_SGN	Oxidoreductase		50	0		6	0		50	1	6		TRUE	NoCont	WWE-unique		15.6096		15.6096
	TRUE	Empty	Probable mitochondrial chaperone BCS1-B len=539 E=2e-29 (blastp), pfam_domain=AAA_assoc Domain associated at C-terminal with AAA E=1.4e-24 score=85.8	NICBE_405582.1_TGAC	63 kDa	TRUE	0	0	2		2	3	24	19						NICBE_405582.1_TGAC	Probable mitochondrial chaperone BCS1-B len=539 E=2e-29 (blastp), pfam_domain=AAA_assoc Domain associated at C-terminal with AAA E=1.4e-24 score=85.8		50	0		5	0		50	1	5		TRUE	NoCont	WWE-unique		15.6096		15.6096
	TRUE	Empty	Protein FRIGIDA len=563 E=2e-08 (blastp), pfam_domain=Frigida Frigida-like protein E=3.7e-64 score=216.1	NICBE_377714.1_TGAC	62 kDa	TRUE					1		32	17						NICBE_377714.1_TGAC	Protein FRIGIDA len=563 E=2e-08 (blastp), pfam_domain=Frigida Frigida-like protein E=3.7e-64 score=216.1		50	0		3	0		50	1	3		TRUE	NoCont	WWE-unique		15.6096		15.6096
	TRUE	Empty	Actin-related protein 4 len=435 E=0.0 (blastp), pfam_domain=Actin Actin E=5.4e-148 score=492.4	NICBE_187939.1_TGAC	48 kDa				9	8	0	2	16	14	0					NICBE_187939.1_TGAC	Actin-related protein 4 len=435 E=0.0 (blastp), pfam_domain=Actin Actin E=5.4e-148 score=492.4		49	0		5	0		49	1	5		TRUE	NoCont	WWE-unique		15.5805		15.5805
	TRUE	Empty	Glutathione S transferase protein (The same sequence as NICBE_403937.1 in TGAC db)	NbS00052917g0003.1_SGN	29 kDa	TRUE			4	0	8	5	20	12						NbS00052917g0003.1_SGN	Glutathione S transferase protein (The same sequence as NICBE_403937.1 in TGAC db)		49	0		5	0		49	1	5		TRUE	NoCont	WWE-unique		15.5805		15.5805
	TRUE	Empty	Cyclin-dependent kinase C-1 len=511 E=0.0 (blastp), pfam_domain=Pkinase Protein kinase domain E=1.6e-66 score=224.0	NICBE_279840.1_TGAC	57 kDa	TRUE		0	4	0	0	3	20	22	0	0				NICBE_279840.1_TGAC	Cyclin-dependent kinase C-1 len=511 E=0.0 (blastp), pfam_domain=Pkinase Protein kinase domain E=1.6e-66 score=224.0		49	0		4	0		49	1	4		TRUE	NoCont	WWE-unique		15.5805		15.5805
	TRUE	Empty	GATA type zinc finger transcription factor (The same sequence as NICBE_291453.1 in TGAC db)	NbS00027406g0005.1_SGN	21 kDa	TRUE			1		1		27	20						NbS00027406g0005.1_SGN	GATA type zinc finger transcription factor (The same sequence as NICBE_291453.1 in TGAC db)		49	0		4	0		49	1	4		TRUE	NoCont	WWE-unique		15.5805		15.5805
	TRUE	Empty	6-phosphogluconate dehydrogenase, decarboxylating len=525 E=2e-153 (blastp), pfam_domain=6PGD 6-phosphogluconate dehydrogenase, C-terminal domain E=9.9e-132 score=438.4	NICBE_128751.1_TGAC	58 kDa	TRUE			1	4	28	7	6	2	0					NICBE_128751.1_TGAC	6-phosphogluconate dehydrogenase, decarboxylating len=525 E=2e-153 (blastp), pfam_domain=6PGD 6-phosphogluconate dehydrogenase, C-terminal domain E=9.9e-132 score=438.4		48	0		6	0		48	1	6		TRUE	NoCont	WWE-unique		15.5507		15.5507
	TRUE	Empty	Proteasome subunit alpha type-2-B len=235 E=2e-126 (blastp), pfam_domain=Proteasome Proteasome subunit E=1.3e-61 score=207.1	NICBE_031179.1_TGAC	26 kDa	TRUE			4		18	15	11							NICBE_031179.1_TGAC	Proteasome subunit alpha type-2-B len=235 E=2e-126 (blastp), pfam_domain=Proteasome Proteasome subunit E=1.3e-61 score=207.1		48	0		4	0		48	1	4		TRUE	NoCont	WWE-unique		15.5507		15.5507
	TRUE	Empty	Transmembrane protein 214-A len=586 E=7e-11 (blastp), pfam_domain=DUF2359 Uncharacterised conserved protein (DUF2359) E=1.2e-15 score=56.8	NICBE_213163.1_TGAC	65 kDa	TRUE		0	16	4	2	5	9	12						NICBE_213163.1_TGAC	Transmembrane protein 214-A len=586 E=7e-11 (blastp), pfam_domain=DUF2359 Uncharacterised conserved protein (DUF2359) E=1.2e-15 score=56.8		48	0		6	0		48	1	6		TRUE	NoCont	WWE-unique		15.5507		15.5507
	TRUE	Empty	60S ribosomal protein L30 len=155 E=2e-57 (blastp), pfam_domain=Ribosomal_L7Ae Ribosomal protein L7Ae/L30e/S12e/Gadd45 family E=8.2e-26 score=89.2	NICBE_034487.1_TGAC	17 kDa	TRUE		0	1	1	8	7	31							NICBE_034487.1_TGAC	60S ribosomal protein L30 len=155 E=2e-57 (blastp), pfam_domain=Ribosomal_L7Ae Ribosomal protein L7Ae/L30e/S12e/Gadd45 family E=8.2e-26 score=89.2		48	0		5	0		48	1	5		TRUE	NoCont	WWE-unique		15.5507		15.5507
	TRUE	Empty	Pre mRNA processing splicing factor 8	NbS00040867g0006.1_SGN	177 kDa	TRUE			3		3	1	25	16						NbS00040867g0006.1_SGN	Pre mRNA processing splicing factor 8		48	0		5	0		48	1	5		TRUE	NoCont	WWE-unique		15.5507		15.5507
	TRUE	Empty	ATPase family AAA domain-containing protein 3-B len=740 E=2e-92 (blastp), pfam_domain=DUF3523 Domain of unknown function (DUF3523) E=2.7e-106 score=354.3	NICBE_031427.1_TGAC	83 kDa	TRUE			2	0		1	36	9	0					NICBE_031427.1_TGAC	ATPase family AAA domain-containing protein 3-B len=740 E=2e-92 (blastp), pfam_domain=DUF3523 Domain of unknown function (DUF3523) E=2.7e-106 score=354.3		48	0		4	0		48	1	4		TRUE	NoCont	WWE-unique		15.5507		15.5507
	TRUE	Empty	U1 small nuclear ribonucleoprotein 70 kDa len=544 E=1e-125 (blastp), pfam_domain=U1snRNP70_N U1 small nuclear ribonucleoprotein of 70kDa MW N terminal E=9e-21 score=73.9	NICBE_192002.1_TGAC	65 kDa	TRUE							30	18						NICBE_192002.1_TGAC	U1 small nuclear ribonucleoprotein 70 kDa len=544 E=1e-125 (blastp), pfam_domain=U1snRNP70_N U1 small nuclear ribonucleoprotein of 70kDa MW N terminal E=9e-21 score=73.9		48	0		2	0		48	1	2		TRUE	NoCont	WWE-unique		15.5507		15.5507
	TRUE	Empty	No hits found in SwissProt (blastp), pfam_domain=DUF642 Protein of unknown function, DUF642 E=2.4e-152 score=506.0	NICBE_359892.1_TGAC (+1)	41 kDa	TRUE							20	28						NICBE_359892.1_TGAC (+1)	No hits found in SwissProt (blastp), pfam_domain=DUF642 Protein of unknown function, DUF642 E=2.4e-152 score=506.0		48	0		2	0		48	1	2		TRUE	NoCont	WWE-unique		15.5507		15.5507
	TRUE	Empty	gi_386644_bbs_134977_type_Ia_hair_keratin_a3_[human__Peptide__404_aa]	cont66	46 kDa	TRUE					35	13			0	144				cont66	gi_386644_bbs_134977_type_Ia_hair_keratin_a3_[human__Peptide__404_aa]		48	0		2	1		48	2	3		TRUE	contam	WWE-unique		15.5507		15.5507
	TRUE	Empty	L-idonate 5-dehydrogenase len=359 E=1e-171 (blastp), pfam_domain=ADH_N Alcohol dehydrogenase GroES-like domain E=5.1e-32 score=109.7	NICBE_028248.1_TGAC	39 kDa				1	1	19	9	15	2	0	0				NICBE_028248.1_TGAC	L-idonate 5-dehydrogenase len=359 E=1e-171 (blastp), pfam_domain=ADH_N Alcohol dehydrogenase GroES-like domain E=5.1e-32 score=109.7		47	0		6	0		47	1	6		TRUE	NoCont	WWE-unique		15.5204		15.5204
	TRUE	Empty	Glutathione S transferase zeta class	NbS00059006g0010.1_SGN	25 kDa				2	0	10	6	15	14						NbS00059006g0010.1_SGN	Glutathione S transferase zeta class		47	0		5	0		47	1	5		TRUE	NoCont	WWE-unique		15.5204		15.5204
	TRUE	Empty	DDB1 and CUL4 associated factor 13	NbS00014602g0009.1_SGN	48 kDa				5	4			20	18		0				NbS00014602g0009.1_SGN	DDB1 and CUL4 associated factor 13		47	0		4	0		47	1	4		TRUE	NoCont	WWE-unique		15.5204		15.5204
	TRUE	Empty	E3 ubiquitin protein ligase UPL3	NbS00031527g0002.1_SGN	199 kDa	TRUE	0	0	21	6	1	5	8	5		0				NbS00031527g0002.1_SGN	E3 ubiquitin protein ligase UPL3		46	0		6	0		46	1	6		TRUE	NoCont	WWE-unique		15.4893		15.4893
	TRUE	Empty	Coproporphyrinogen-III oxidase, chloroplastic len=339 E=0.0 (blastp), pfam_domain=Coprogen_oxidas Coproporphyrinogen III oxidase E=4e-131 score=435.8	NICBE_201987.1_TGAC	39 kDa	TRUE			1	0	15	11	9	10						NICBE_201987.1_TGAC	Coproporphyrinogen-III oxidase, chloroplastic len=339 E=0.0 (blastp), pfam_domain=Coprogen_oxidas Coproporphyrinogen III oxidase E=4e-131 score=435.8		46	0		5	0		46	1	5		TRUE	NoCont	WWE-unique		15.4893		15.4893
	TRUE	Empty	Chaperone protein ClpB len=1072 E=1e-14 (blastp), pfam_domain=AAA_2 AAA domain (Cdc48 subfamily) E=2.7e-05 score=24.0	NICBE_340853.1_TGAC	118 kDa	TRUE			2		0		28	16						NICBE_340853.1_TGAC	Chaperone protein ClpB len=1072 E=1e-14 (blastp), pfam_domain=AAA_2 AAA domain (Cdc48 subfamily) E=2.7e-05 score=24.0		46	0		3	0		46	1	3		TRUE	NoCont	WWE-unique		15.4893		15.4893
	TRUE	Empty	Eukaryotic translation initiation factor 3 subunit 7	NbS00056346g0001.1_SGN	70 kDa	TRUE	0		7	2	14	14	5	3						NbS00056346g0001.1_SGN	Eukaryotic translation initiation factor 3 subunit 7		45	0		6	0		45	1	6		TRUE	NoCont	WWE-unique		15.4576		15.4576
	TRUE	Empty	Alpha-1,4-glucan-protein synthase [UDP-forming] 2 len=359 E=0.0 (blastp), pfam_domain=RGP Reversibly glycosylated polypeptide E=2e-175 score=582.5	NICBE_033204.1_TGAC	41 kDa	TRUE					19	18	5	3						NICBE_033204.1_TGAC	Alpha-1,4-glucan-protein synthase [UDP-forming] 2 len=359 E=0.0 (blastp), pfam_domain=RGP Reversibly glycosylated polypeptide E=2e-175 score=582.5		45	0		4	0		45	1	4		TRUE	NoCont	WWE-unique		15.4576		15.4576
	TRUE	Empty	Annexin D2 len=316 E=3e-134 (blastp), pfam_domain=Annexin Annexin E=1.6e-85 score=280.8	NICBE_381254.1_TGAC	36 kDa	TRUE		0			18	13	10	4						NICBE_381254.1_TGAC	Annexin D2 len=316 E=3e-134 (blastp), pfam_domain=Annexin Annexin E=1.6e-85 score=280.8		45	0		4	0		45	1	4		TRUE	NoCont	WWE-unique		15.4576		15.4576
	TRUE	Empty	Phosphoglycolate phosphatase (The same sequence as NICBE_018944.1 in TGAC db)	NbS00001361g0009.1_SGN	40 kDa	TRUE					39		5							NbS00001361g0009.1_SGN	Phosphoglycolate phosphatase (The same sequence as NICBE_018944.1 in TGAC db)		44	0		2	0		44	1	2		TRUE	NoCont	WWE-unique		15.4252		15.4252
	TRUE	Empty	V type proton ATPase subunit E (The same sequence as NICBE_052547.1 in TGAC db)	NbS00003793g0006.1_SGN	28 kDa	TRUE		0	3	2	22	11	4	2						NbS00003793g0006.1_SGN	V type proton ATPase subunit E (The same sequence as NICBE_052547.1 in TGAC db)		44	0		6	0		44	1	6		TRUE	NoCont	WWE-unique		15.4252		15.4252
	TRUE	Empty	Puromycin-sensitive aminopeptidase len=876 E=0.0 (blastp), pfam_domain=Peptidase_M1 Peptidase family M1 E=8.2e-136 score=453.0	NICBE_198526.1_TGAC	99 kDa	TRUE			0		21	11	4	8						NICBE_198526.1_TGAC	Puromycin-sensitive aminopeptidase len=876 E=0.0 (blastp), pfam_domain=Peptidase_M1 Peptidase family M1 E=8.2e-136 score=453.0		44	0		4	0		44	1	4		TRUE	NoCont	WWE-unique		15.4252		15.4252
	TRUE	Empty	40S ribosomal protein S27-2 len=86 E=8e-43 (blastp), pfam_domain=Ribosomal_S27e Ribosomal protein S27 E=2e-27 score=94.3	NICBE_297596.1_TGAC	10 kDa	TRUE					3	5	21	15						NICBE_297596.1_TGAC	40S ribosomal protein S27-2 len=86 E=8e-43 (blastp), pfam_domain=Ribosomal_S27e Ribosomal protein S27 E=2e-27 score=94.3		44	0		4	0		44	1	4		TRUE	NoCont	WWE-unique		15.4252		15.4252
	TRUE	Empty	Vacuolar protein sorting-associated protein 35B len=816 E=0.0 (blastp), pfam_domain=Vps35 Vacuolar protein sorting-associated protein 35 E=1.8e-252 score=839.7	NICBE_002656.1_TGAC	92 kDa	TRUE		0			1	0	29	14	0					NICBE_002656.1_TGAC	Vacuolar protein sorting-associated protein 35B len=816 E=0.0 (blastp), pfam_domain=Vps35 Vacuolar protein sorting-associated protein 35 E=1.8e-252 score=839.7		44	0		3	0		44	1	3		TRUE	NoCont	WWE-unique		15.4252		15.4252
	TRUE	Empty	gi_2190400_gnl_PID_e321549_(Y13621)_keratin_[Homo_sapiens]	cont178	55 kDa	TRUE					44					312				cont178	gi_2190400_gnl_PID_e321549_(Y13621)_keratin_[Homo_sapiens]		44	0		1	1		44	2	2		FALSE	contam	WWE-unique		15.4252		15.4252
	TRUE	Empty	Acetyl coenzyme A carboxylase carboxyl transferase subunit alpha	NbS00054224g0001.1_SGN	73 kDa	TRUE				0	21	12	10							NbS00054224g0001.1_SGN	Acetyl coenzyme A carboxylase carboxyl transferase subunit alpha		43	0		3	0		43	1	3		TRUE	NoCont	WWE-unique		15.392		15.392
	TRUE	Empty	Proteasome subunit alpha type (The same sequence as NICBE_117241.1 in TGAC db)	NbS00008897g0019.1_SGN	26 kDa	TRUE	0		9	1	14	9	7	3						NbS00008897g0019.1_SGN	Proteasome subunit alpha type (The same sequence as NICBE_117241.1 in TGAC db)		43	0		6	0		43	1	6		TRUE	NoCont	WWE-unique		15.392		15.392
	TRUE	Empty	50S ribosomal protein L17, chloroplastic len=269 E=1e-107 (blastp), pfam_domain=Ribosomal_L17 Ribosomal protein L17 E=9e-37 score=125.4	NICBE_267424.1_TGAC	30 kDa	TRUE	0	0	0	0	14	18	7	4						NICBE_267424.1_TGAC	50S ribosomal protein L17, chloroplastic len=269 E=1e-107 (blastp), pfam_domain=Ribosomal_L17 Ribosomal protein L17 E=9e-37 score=125.4		43	0		4	0		43	1	4		TRUE	NoCont	WWE-unique		15.392		15.392
	TRUE	Empty	ATP-dependent Clp protease proteolytic subunit-related protein 1, chloroplastic len=385 E=8e-151 (blastp), pfam_domain=CLP_protease Clp protease E=1.2e-35 score=122.7	NICBE_014546.1_TGAC	43 kDa	TRUE			2	2	10	2	14	13		0				NICBE_014546.1_TGAC	ATP-dependent Clp protease proteolytic subunit-related protein 1, chloroplastic len=385 E=8e-151 (blastp), pfam_domain=CLP_protease Clp protease E=1.2e-35 score=122.7		43	0		6	0		43	1	6		TRUE	NoCont	WWE-unique		15.392		15.392
	TRUE	Empty	Transcription factor Pur-alpha 1 len=288 E=1e-121 (blastp), pfam_domain=PurA PurA ssDNA and RNA-binding protein E=4.2e-38 score=130.5	NICBE_377496.1_TGAC	32 kDa		0		1		4	6	18	14						NICBE_377496.1_TGAC	Transcription factor Pur-alpha 1 len=288 E=1e-121 (blastp), pfam_domain=PurA PurA ssDNA and RNA-binding protein E=4.2e-38 score=130.5		43	0		5	0		43	1	5		TRUE	NoCont	WWE-unique		15.392		15.392
	TRUE	Empty	Myosin protein	NbS00008970g0007.1_SGN	128 kDa	TRUE	0		3	2	1	4	22	11		0				NbS00008970g0007.1_SGN	Myosin protein		43	0		6	0		43	1	6		TRUE	NoCont	WWE-unique		15.392		15.392
	TRUE	Empty	(The same sequence as NICBE_091933.1 in TGAC db)	NbS00006644g0116.1_SGN	121 kDa			0	0	0	0		35	8	0					NbS00006644g0116.1_SGN	(The same sequence as NICBE_091933.1 in TGAC db)		43	0		2	0		43	1	2		TRUE	NoCont	WWE-unique		15.392		15.392
	TRUE	Empty	Cytochrome P450	NbS00010102g0006.1_SGN	66 kDa	TRUE	0					0	35	8						NbS00010102g0006.1_SGN	Cytochrome P450		43	0		2	0		43	1	2		TRUE	NoCont	WWE-unique		15.392		15.392
	TRUE	Empty	Myosin heavy chain protein (The same sequence as NICBE_344085.1 in TGAC db)	NbS00036003g0009.1_SGN	165 kDa	TRUE		0	6	3	21	12	0	0	0					NbS00036003g0009.1_SGN	Myosin heavy chain protein (The same sequence as NICBE_344085.1 in TGAC db)		42	0		4	0		42	1	4		TRUE	NoCont	WWE-unique		15.3581		15.3581
	TRUE	Empty	30S ribosomal protein S13, chloroplastic len=364 E=5e-62 (blastp), pfam_domain=Ribosomal_S13 Ribosomal protein S13/S18 E=3.1e-36 score=123.9	NICBE_192613.1_TGAC	41 kDa				0	0	15	17	7	3	0					NICBE_192613.1_TGAC	30S ribosomal protein S13, chloroplastic len=364 E=5e-62 (blastp), pfam_domain=Ribosomal_S13 Ribosomal protein S13/S18 E=3.1e-36 score=123.9		42	0		4	0		42	1	4		TRUE	NoCont	WWE-unique		15.3581		15.3581
	TRUE	Empty	60S ribosomal protein L10a 1 (The same sequence as NICBE_131852.1 in TGAC db)	NbS00010171g0006.1_SGN	25 kDa	TRUE					21	10	8	3	0					NbS00010171g0006.1_SGN	60S ribosomal protein L10a 1 (The same sequence as NICBE_131852.1 in TGAC db)		42	0		4	0		42	1	4		TRUE	NoCont	WWE-unique		15.3581		15.3581
	TRUE	Empty	NbS00007010g0113.1_SGN	NbS00007010g0113.1_SGN	56 kDa	TRUE					12	12	7	11	0					NbS00007010g0113.1_SGN	NbS00007010g0113.1_SGN		42	0		4	0		42	1	4		TRUE	NoCont	WWE-unique		15.3581		15.3581
	TRUE	Empty	pre mRNA splicing factor ATP dependent RNA helicase DHX16	NbS00002454g0020.1_SGN	114 kDa	TRUE	0		15	5	0	2	18	2	0					NbS00002454g0020.1_SGN	pre mRNA splicing factor ATP dependent RNA helicase DHX16		42	0		5	0		42	1	5		TRUE	NoCont	WWE-unique		15.3581		15.3581
	TRUE	Empty	Proteasome subunit alpha type-2-B len=235 E=6e-125 (blastp), pfam_domain=Proteasome Proteasome subunit E=2e-60 score=203.2	NICBE_006548.1_TGAC	26 kDa	TRUE			2		14		14	12						NICBE_006548.1_TGAC	Proteasome subunit alpha type-2-B len=235 E=6e-125 (blastp), pfam_domain=Proteasome Proteasome subunit E=2e-60 score=203.2		42	0		4	0		42	1	4		TRUE	NoCont	WWE-unique		15.3581		15.3581
	TRUE	Empty	CBL-interacting serine/threonine-protein kinase 3 len=472 E=0.0 (blastp), pfam_domain=Pkinase Protein kinase domain E=1.5e-73 score=247.1	NICBE_356996.1_TGAC	54 kDa	TRUE			3	1	5	3	20	10						NICBE_356996.1_TGAC	CBL-interacting serine/threonine-protein kinase 3 len=472 E=0.0 (blastp), pfam_domain=Pkinase Protein kinase domain E=1.5e-73 score=247.1		42	0		6	0		42	1	6		TRUE	NoCont	WWE-unique		15.3581		15.3581
	TRUE	Empty	Uncharacterized calcium-binding protein C800.10c len=984 E=2e-14 (blastp), pfam_domain=efhand_3 Cytoskeletal-regulatory complex EF hand E=3.5e-18 score=65.1	NICBE_301611.1_TGAC	107 kDa	TRUE		0	2	3	0	1	20	16						NICBE_301611.1_TGAC	Uncharacterized calcium-binding protein C800.10c len=984 E=2e-14 (blastp), pfam_domain=efhand_3 Cytoskeletal-regulatory complex EF hand E=3.5e-18 score=65.1		42	0		5	0		42	1	5		TRUE	NoCont	WWE-unique		15.3581		15.3581
	TRUE	Empty	Casein kinase II subunit alpha 1 (The same sequence as NICBE_001865.1 in TGAC db)	NbS00000117g0002.1_SGN	39 kDa	TRUE	0		1	0		2	26	13						NbS00000117g0002.1_SGN	Casein kinase II subunit alpha 1 (The same sequence as NICBE_001865.1 in TGAC db)		42	0		4	0		42	1	4		TRUE	NoCont	WWE-unique		15.3581		15.3581
	TRUE	Empty	Phosphomannomutase 2 (The same sequence as NICBE_246701.1 in TGAC db)	NbS00021628g0018.1_SGN	29 kDa				0	0	26	6	7	2						NbS00021628g0018.1_SGN	Phosphomannomutase 2 (The same sequence as NICBE_246701.1 in TGAC db)		41	0		4	0		41	1	4		TRUE	NoCont	WWE-unique		15.3233		15.3233
	TRUE	Empty	Protein MSP1 len=1257 E=4e-55 (blastp), pfam_domain=AAA ATPase family associated with various cellular activities (AAA) E=4.3e-37 score=127.1	NICBE_198910.1_TGAC	136 kDa	TRUE		0	6	0	0	5	22	8						NICBE_198910.1_TGAC	Protein MSP1 len=1257 E=4e-55 (blastp), pfam_domain=AAA ATPase family associated with various cellular activities (AAA) E=4.3e-37 score=127.1		41	0		4	0		41	1	4		TRUE	NoCont	WWE-unique		15.3233		15.3233
	TRUE	Empty	Aldose 1 epimerase protein (The same sequence as NICBE_012115.1 in TGAC db)	NbS00000843g0011.1_SGN	39 kDa	TRUE							29	12						NbS00000843g0011.1_SGN	Aldose 1 epimerase protein (The same sequence as NICBE_012115.1 in TGAC db)		41	0		2	0		41	1	2		TRUE	NoCont	WWE-unique		15.3233		15.3233
	TRUE	Empty	Ribonuclease P protein subunit p25	NbS00001259g0009.1_SGN	35 kDa	TRUE							17	24		0				NbS00001259g0009.1_SGN	Ribonuclease P protein subunit p25		41	0		2	0		41	1	2		TRUE	NoCont	WWE-unique		15.3233		15.3233
	TRUE	Empty	Pyruvate dehydrogenase E1 component subunit alpha len=495 E=3e-131 (blastp), pfam_domain=E1_dh Dehydrogenase E1 component E=1.9e-99 score=332.0	NICBE_333950.1_TGAC (+1)	55 kDa	TRUE			0		23	13	2	2	0	0				NICBE_333950.1_TGAC (+1)	Pyruvate dehydrogenase E1 component subunit alpha len=495 E=3e-131 (blastp), pfam_domain=E1_dh Dehydrogenase E1 component E=1.9e-99 score=332.0		40	0		4	0		40	1	4		TRUE	NoCont	WWE-unique		15.2877		15.2877
	TRUE	Empty	Nitrile-specifier protein 5 len=401 E=5e-104 (blastp), pfam_domain=Kelch_1 Kelch motif E=9.9e-39 score=130.5	NICBE_351297.1_TGAC	45 kDa	TRUE			0	1	14	8	9	8						NICBE_351297.1_TGAC	Nitrile-specifier protein 5 len=401 E=5e-104 (blastp), pfam_domain=Kelch_1 Kelch motif E=9.9e-39 score=130.5		40	0		5	0		40	1	5		TRUE	NoCont	WWE-unique		15.2877		15.2877
	TRUE	Empty	CHD3 type chromatin remodeling factor PICKLE	NbS00013594g0001.1_SGN	171 kDa	TRUE	0	0	11	2	0	3	18	6		0				NbS00013594g0001.1_SGN	CHD3 type chromatin remodeling factor PICKLE		40	0		5	0		40	1	5		TRUE	NoCont	WWE-unique		15.2877		15.2877
	TRUE	Empty	DNA gyrase subunit A chloroplastic/mitochondrial	NbS00000806g0010.1_SGN	115 kDa					1	10	4	10	15	0					NbS00000806g0010.1_SGN	DNA gyrase subunit A chloroplastic/mitochondrial		40	0		5	0		40	1	5		TRUE	NoCont	WWE-unique		15.2877		15.2877
	TRUE	Empty	30S ribosomal protein S2	NbS00011635g0014.1_SGN	28 kDa				1	3	4	5	12	15						NbS00011635g0014.1_SGN	30S ribosomal protein S2		40	0		6	0		40	1	6		TRUE	NoCont	WWE-unique		15.2877		15.2877
	TRUE	Empty	40S ribosomal protein S27-2 len=105 E=5e-39 (blastp), pfam_domain=Ribosomal_S27e Ribosomal protein S27 E=2.9e-32 score=109.8	NICBE_316201.1_TGAC	12 kDa	TRUE			1		3	7	17	12						NICBE_316201.1_TGAC	40S ribosomal protein S27-2 len=105 E=5e-39 (blastp), pfam_domain=Ribosomal_S27e Ribosomal protein S27 E=2.9e-32 score=109.8		40	0		5	0		40	1	5		TRUE	NoCont	WWE-unique		15.2877		15.2877
	TRUE	Empty	Developmentally regulated G-protein 2 len=399 E=0.0 (blastp), pfam_domain=TGS TGS domain E=1.4e-24 score=85.5	NICBE_013271.1_TGAC (+1)	45 kDa			0	0		6	4	19	11						NICBE_013271.1_TGAC (+1)	Developmentally regulated G-protein 2 len=399 E=0.0 (blastp), pfam_domain=TGS TGS domain E=1.4e-24 score=85.5		40	0		4	0		40	1	4		TRUE	NoCont	WWE-unique		15.2877		15.2877
	TRUE	Empty	Calcium dependent lipid binding CaLB domain (The same sequence as NICBE_219095.1 in TGAC db)	NbS00018510g0001.1_SGN	35 kDa				0		4	2	20	14						NbS00018510g0001.1_SGN	Calcium dependent lipid binding CaLB domain (The same sequence as NICBE_219095.1 in TGAC db)		40	0		4	0		40	1	4		TRUE	NoCont	WWE-unique		15.2877		15.2877
	TRUE	Empty	Eukaryotic translation initiation factor 3 subunit A len=955 E=0.0 (blastp), pfam_domain=PCI PCI domain E=4.1e-18 score=65.5	NICBE_309984.1_TGAC	111 kDa	TRUE			8		17	14			0					NICBE_309984.1_TGAC	Eukaryotic translation initiation factor 3 subunit A len=955 E=0.0 (blastp), pfam_domain=PCI PCI domain E=4.1e-18 score=65.5		39	0		3	0		39	1	3		TRUE	NoCont	WWE-unique		15.2512		15.2512
	TRUE	Empty	Annexin D1 len=251 E=2e-90 (blastp), pfam_domain=Annexin Annexin E=1.5e-54 score=181.6	NICBE_379445.1_TGAC	29 kDa	TRUE					31	8	0							NICBE_379445.1_TGAC	Annexin D1 len=251 E=2e-90 (blastp), pfam_domain=Annexin Annexin E=1.5e-54 score=181.6		39	0		2	0		39	1	2		TRUE	NoCont	WWE-unique		15.2512		15.2512
	TRUE	Empty	20 kDa chaperonin, chloroplastic len=320 E=2e-95 (blastp), pfam_domain=Cpn10 Chaperonin 10 Kd subunit E=4.6e-54 score=180.2	NICBE_414740.1_TGAC	34 kDa	TRUE					23	11	5							NICBE_414740.1_TGAC	20 kDa chaperonin, chloroplastic len=320 E=2e-95 (blastp), pfam_domain=Cpn10 Chaperonin 10 Kd subunit E=4.6e-54 score=180.2		39	0		3	0		39	1	3		TRUE	NoCont	WWE-unique		15.2512		15.2512
	TRUE	Empty	NbS00005233g0108.1_SGN	NbS00005233g0108.1_SGN	30 kDa	TRUE			0		15	8	10	6						NbS00005233g0108.1_SGN	NbS00005233g0108.1_SGN		39	0		4	0		39	1	4		TRUE	NoCont	WWE-unique		15.2512		15.2512
	TRUE	Empty	Carbamoyl-phosphate synthase small chain len=448 E=4e-109 (blastp), pfam_domain=CPSase_sm_chain Carbamoyl-phosphate synthase small chain, CPSase domain E=1.7e-51 score=172.9	NICBE_029406.1_TGAC	49 kDa	TRUE					10	7	12	10	0					NICBE_029406.1_TGAC	Carbamoyl-phosphate synthase small chain len=448 E=4e-109 (blastp), pfam_domain=CPSase_sm_chain Carbamoyl-phosphate synthase small chain, CPSase domain E=1.7e-51 score=172.9		39	0		4	0		39	1	4		TRUE	NoCont	WWE-unique		15.2512		15.2512
	TRUE	Empty	No hits found in SwissProt (blastp), pfam_domain=His_Phos_1 Histidine phosphatase superfamily (branch 1) E=1.4e-13 score=51.1	NICBE_274337.1_TGAC	49 kDa	TRUE		0			2	0	27	10	0					NICBE_274337.1_TGAC	No hits found in SwissProt (blastp), pfam_domain=His_Phos_1 Histidine phosphatase superfamily (branch 1) E=1.4e-13 score=51.1		39	0		3	0		39	1	3		TRUE	NoCont	WWE-unique		15.2512		15.2512
	TRUE	Empty	RNA binding KH domain containing protein	NbS00004960g0005.1_SGN	61 kDa	TRUE		0		0	2	0	22	15						NbS00004960g0005.1_SGN	RNA binding KH domain containing protein		39	0		3	0		39	1	3		TRUE	NoCont	WWE-unique		15.2512		15.2512
	TRUE	Empty	DEAD box ATP dependent RNA helicase 20	NbS00041448g0003.1_SGN	53 kDa	TRUE				1			26	12						NbS00041448g0003.1_SGN	DEAD box ATP dependent RNA helicase 20		39	0		3	0		39	1	3		TRUE	NoCont	WWE-unique		15.2512		15.2512
	TRUE	Empty	Vacuolar protein sorting associated protein 35B	NbS00038974g0009.1_SGN	58 kDa	TRUE						0	24	15	0					NbS00038974g0009.1_SGN	Vacuolar protein sorting associated protein 35B		39	0		2	0		39	1	2		TRUE	NoCont	WWE-unique		15.2512		15.2512
	TRUE	Empty	3-isopropylmalate dehydrogenase 2, chloroplastic len=462 E=0.0 (blastp), pfam_domain=Iso_dh Isocitrate/isopropylmalate dehydrogenase E=4.9e-137 score=456.4	NICBE_273368.1_TGAC	50 kDa	TRUE			0	1	24	11	0	2						NICBE_273368.1_TGAC	3-isopropylmalate dehydrogenase 2, chloroplastic len=462 E=0.0 (blastp), pfam_domain=Iso_dh Isocitrate/isopropylmalate dehydrogenase E=4.9e-137 score=456.4		38	0		4	0		38	1	4		TRUE	NoCont	WWE-unique		15.2137		15.2137
	TRUE	Empty	No hits found in SwissProt (blastp), pfam_domain=ApbA_C Ketopantoate reductase PanE/ApbA C terminal E=0.068 score=13.0	NICBE_408630.1_TGAC (+1)	33 kDa	TRUE					27	8	3							NICBE_408630.1_TGAC (+1)	No hits found in SwissProt (blastp), pfam_domain=ApbA_C Ketopantoate reductase PanE/ApbA C terminal E=0.068 score=13.0		38	0		3	0		38	1	3		TRUE	NoCont	WWE-unique		15.2137		15.2137
	TRUE	Empty	DNA repair protein recA homolog 1, chloroplastic len=419 E=0.0 (blastp), pfam_domain=RecA recA bacterial DNA recombination protein E=8.9e-142 score=471.7	NICBE_309294.1_TGAC	46 kDa	TRUE			2	1	6	2	15	12						NICBE_309294.1_TGAC	DNA repair protein recA homolog 1, chloroplastic len=419 E=0.0 (blastp), pfam_domain=RecA recA bacterial DNA recombination protein E=8.9e-142 score=471.7		38	0		6	0		38	1	6		TRUE	NoCont	WWE-unique		15.2137		15.2137
	TRUE	Empty	Proline-rich receptor-like protein kinase PERK10 len=634 E=8e-49 (blastp), pfam_domain=Pkinase Protein kinase domain E=1.8e-43 score=148.5	NICBE_162664.1_TGAC	71 kDa				0	1	3	2	21	11						NICBE_162664.1_TGAC	Proline-rich receptor-like protein kinase PERK10 len=634 E=8e-49 (blastp), pfam_domain=Pkinase Protein kinase domain E=1.8e-43 score=148.5		38	0		5	0		38	1	5		TRUE	NoCont	WWE-unique		15.2137		15.2137
	TRUE	Empty	No hits found in SwissProt (blastp), pfam_domain=Hanta_nucleocap Hantavirus nucleocapsid protein E=0.63 score=8.5	NICBE_267181.1_TGAC	31 kDa	TRUE			0	0			20	18						NICBE_267181.1_TGAC	No hits found in SwissProt (blastp), pfam_domain=Hanta_nucleocap Hantavirus nucleocapsid protein E=0.63 score=8.5		38	0		2	0		38	1	2		TRUE	NoCont	WWE-unique		15.2137		15.2137
	TRUE	Empty	Ribonuclease 3 len=547 E=6e-07 (blastp), pfam_domain=Ribonuclease_3 Ribonuclease III domain E=1.8e-11 score=44.4	NICBE_001875.1_TGAC	64 kDa	TRUE		0					21	17						NICBE_001875.1_TGAC	Ribonuclease 3 len=547 E=6e-07 (blastp), pfam_domain=Ribonuclease_3 Ribonuclease III domain E=1.8e-11 score=44.4		38	0		2	0		38	1	2		TRUE	NoCont	WWE-unique		15.2137		15.2137
	TRUE	Empty	Purple acid phosphatase (The same sequence as NICBE_321707.1 in TGAC db)	NbS00031979g0008.1_SGN	54 kDa	TRUE							21	17						NbS00031979g0008.1_SGN	Purple acid phosphatase (The same sequence as NICBE_321707.1 in TGAC db)		38	0		2	0		38	1	2		TRUE	NoCont	WWE-unique		15.2137		15.2137
	TRUE	Empty	class I heat shock protein 3 (The same sequence as NICBE_369716.1 in TGAC db)	NbS00041882g0003.1_SGN	18 kDa	TRUE	0						22	16						NbS00041882g0003.1_SGN	class I heat shock protein 3 (The same sequence as NICBE_369716.1 in TGAC db)		38	0		2	0		38	1	2		TRUE	NoCont	WWE-unique		15.2137		15.2137
	TRUE	Empty	Protein disulfide isomerase	NbS00013667g0020.1_SGN	50 kDa	TRUE					26	11								NbS00013667g0020.1_SGN	Protein disulfide isomerase		37	0		2	0		37	1	2		TRUE	NoCont	WWE-unique		15.1752		15.1752
	TRUE	Empty	Gamma carbonic anhydrase 2 mitochondrial (The same sequence as NICBE_078380.1 in TGAC db)	NbS00005792g0022.1_SGN	30 kDa	TRUE			7	4	16	5	3	2						NbS00005792g0022.1_SGN	Gamma carbonic anhydrase 2 mitochondrial (The same sequence as NICBE_078380.1 in TGAC db)		37	0		6	0		37	1	6		TRUE	NoCont	WWE-unique		15.1752		15.1752
	TRUE	Empty	No hits found in SwissProt (blastp), pfam_domain=DUF642 Protein of unknown function, DUF642 E=1.3e-151 score=503.7	NICBE_401419.1_TGAC	44 kDa			0	4	8	18	3		4						NICBE_401419.1_TGAC	No hits found in SwissProt (blastp), pfam_domain=DUF642 Protein of unknown function, DUF642 E=1.3e-151 score=503.7		37	0		5	0		37	1	5		TRUE	NoCont	WWE-unique		15.1752		15.1752
	TRUE	Empty	30S ribosomal protein S17, chloroplastic len=228 E=4e-43 (blastp), pfam_domain=Ribosomal_S17 Ribosomal protein S17 E=8.3e-26 score=89.7	NICBE_215210.1_TGAC	25 kDa	TRUE					5	13	10	9		0				NICBE_215210.1_TGAC	30S ribosomal protein S17, chloroplastic len=228 E=4e-43 (blastp), pfam_domain=Ribosomal_S17 Ribosomal protein S17 E=8.3e-26 score=89.7		37	0		4	0		37	1	4		TRUE	NoCont	WWE-unique		15.1752		15.1752
	TRUE	Empty	Chromosome associated kinesin KIF4	NbS00015613g0007.1_SGN	116 kDa	TRUE		0	2	4	0	10	9	12		0				NbS00015613g0007.1_SGN	Chromosome associated kinesin KIF4		37	0		5	0		37	1	5		TRUE	NoCont	WWE-unique		15.1752		15.1752
	TRUE	Empty	6-phosphofructokinase 4, chloroplastic len=542 E=0.0 (blastp), pfam_domain=PFK Phosphofructokinase E=2e-35 score=121.9	NICBE_392865.1_TGAC (+1)	60 kDa	TRUE	0		3	2	10		13	9						NICBE_392865.1_TGAC (+1)	6-phosphofructokinase 4, chloroplastic len=542 E=0.0 (blastp), pfam_domain=PFK Phosphofructokinase E=2e-35 score=121.9		37	0		5	0		37	1	5		TRUE	NoCont	WWE-unique		15.1752		15.1752
	TRUE	Empty	carboxylesterase 18	NbS00014284g0005.1_SGN	40 kDa	TRUE			2		1	3	20	11						NbS00014284g0005.1_SGN	carboxylesterase 18		37	0		5	0		37	1	5		TRUE	NoCont	WWE-unique		15.1752		15.1752
	TRUE	Empty	gi_2119208_pir__I37459_hair_keratin_acidic_3-II_-_human_(fragment)_gi_950046_(X82634)_hair_keratin_acidic_3-II_[Homo_sapiens]	cont146	42 kDa	TRUE		0			28	9			0	135				cont146	gi_2119208_pir__I37459_hair_keratin_acidic_3-II_-_human_(fragment)_gi_950046_(X82634)_hair_keratin_acidic_3-II_[Homo_sapiens]		37	0		2	1		37	2	3		TRUE	contam	WWE-unique		15.1752		15.1752
	TRUE	Empty	Farnesyl pyrophosphate synthase (The same sequence as NICBE_304292.1 in TGAC db)	NbS00029252g0012.1_SGN	39 kDa	TRUE		0		1	20	11	3	1						NbS00029252g0012.1_SGN	Farnesyl pyrophosphate synthase (The same sequence as NICBE_304292.1 in TGAC db)		36	0		5	0		36	1	5		TRUE	NoCont	WWE-unique		15.1357		15.1357
	TRUE	Empty	Translocase of chloroplast 34 len=373 E=1e-125 (blastp), pfam_domain=AIG1 AIG1 family E=5.3e-37 score=126.8	NICBE_330180.1_TGAC	42 kDa	TRUE		0	2	1	12	9	4	8	0	0				NICBE_330180.1_TGAC	Translocase of chloroplast 34 len=373 E=1e-125 (blastp), pfam_domain=AIG1 AIG1 family E=5.3e-37 score=126.8		36	0		6	0		36	1	6		TRUE	NoCont	WWE-unique		15.1357		15.1357
	TRUE	Empty	GTP dependent nucleic acid binding protein engD	NbS00052840g0004.1_SGN	21 kDa				3	1	11	4	7	10						NbS00052840g0004.1_SGN	GTP dependent nucleic acid binding protein engD		36	0		6	0		36	1	6		TRUE	NoCont	WWE-unique		15.1357		15.1357
	TRUE	Empty	Carotenoid cleavage dioxygenase 4B (The same sequence as NICBE_411642.1 in TGAC db)	NbS00055510g0007.1_SGN	66 kDa	TRUE				1	5	1	15	14		0				NbS00055510g0007.1_SGN	Carotenoid cleavage dioxygenase 4B (The same sequence as NICBE_411642.1 in TGAC db)		36	0		5	0		36	1	5		TRUE	NoCont	WWE-unique		15.1357		15.1357
	TRUE	Empty	Pectate lyase 1 27 (The same sequence as NICBE_293040.1 in TGAC db)	NbS00027523g0008.1_SGN	50 kDa	TRUE	0	0	1		4	0	18	13						NbS00027523g0008.1_SGN	Pectate lyase 1 27 (The same sequence as NICBE_293040.1 in TGAC db)		36	0		4	0		36	1	4		TRUE	NoCont	WWE-unique		15.1357		15.1357
	TRUE	Empty	Fructokinase protein 1 (The same sequence as NICBE_347314.1 in TGAC db)	NbS00036753g0005.1_SGN	56 kDa	TRUE			2		2		20	12		0				NbS00036753g0005.1_SGN	Fructokinase protein 1 (The same sequence as NICBE_347314.1 in TGAC db)		36	0		4	0		36	1	4		TRUE	NoCont	WWE-unique		15.1357		15.1357
	TRUE	Empty	Polyphosphoinositide phosphatase	NbS00022206g0005.1_SGN	88 kDa	TRUE				0	2		16	18						NbS00022206g0005.1_SGN	Polyphosphoinositide phosphatase		36	0		3	0		36	1	3		TRUE	NoCont	WWE-unique		15.1357		15.1357
	TRUE	Empty	60S ribosomal protein L31 len=120 E=2e-63 (blastp), pfam_domain=Ribosomal_L31e Ribosomal protein L31e E=5.9e-40 score=134.7	NICBE_276564.1_TGAC (+1)	14 kDa	TRUE			0		1	0	21	14						NICBE_276564.1_TGAC (+1)	60S ribosomal protein L31 len=120 E=2e-63 (blastp), pfam_domain=Ribosomal_L31e Ribosomal protein L31e E=5.9e-40 score=134.7		36	0		3	0		36	1	3		TRUE	NoCont	WWE-unique		15.1357		15.1357
	TRUE	Empty	CBL-interacting serine/threonine-protein kinase 23 len=454 E=0.0 (blastp), pfam_domain=Pkinase Protein kinase domain E=2.4e-76 score=256.2	NICBE_153230.1_TGAC	51 kDa	TRUE				0	0		18	18						NICBE_153230.1_TGAC	CBL-interacting serine/threonine-protein kinase 23 len=454 E=0.0 (blastp), pfam_domain=Pkinase Protein kinase domain E=2.4e-76 score=256.2		36	0		2	0		36	1	2		TRUE	NoCont	WWE-unique		15.1357		15.1357
	TRUE	Empty	Zinc-binding alcohol dehydrogenase domain-containing protein 2 len=564 E=1e-60 (blastp), pfam_domain=ADH_zinc_N Zinc-binding dehydrogenase E=1.3e-28 score=99.0	NICBE_338703.1_TGAC	61 kDa	TRUE							29	7						NICBE_338703.1_TGAC	Zinc-binding alcohol dehydrogenase domain-containing protein 2 len=564 E=1e-60 (blastp), pfam_domain=ADH_zinc_N Zinc-binding dehydrogenase E=1.3e-28 score=99.0		36	0		2	0		36	1	2		TRUE	NoCont	WWE-unique		15.1357		15.1357
	TRUE	Empty	Transcription factor bHLH149 len=311 E=5e-32 (blastp), pfam_domain=Tocopherol_cycl Tocopherol cyclase E=0.22 score=10.0	NICBE_391747.1_TGAC	34 kDa	TRUE			0	0	0	0	21	15						NICBE_391747.1_TGAC	Transcription factor bHLH149 len=311 E=5e-32 (blastp), pfam_domain=Tocopherol_cycl Tocopherol cyclase E=0.22 score=10.0		36	0		2	0		36	1	2		TRUE	NoCont	WWE-unique		15.1357		15.1357
	TRUE	Empty	Hydrolase alpha/beta fold	NbS00039716g0007.1_SGN	26 kDa	TRUE							19	17						NbS00039716g0007.1_SGN	Hydrolase alpha/beta fold		36	0		2	0		36	1	2		TRUE	NoCont	WWE-unique		15.1357		15.1357
	TRUE	Empty	Leucine-rich repeat extensin-like protein 2 len=714 E=3e-142 (blastp), pfam_domain=LRR_8 Leucine rich repeat E=1.5e-12 score=46.9	NICBE_002480.1_TGAC (+1)	78 kDa	TRUE		0			21	13	1		0					NICBE_002480.1_TGAC (+1)	Leucine-rich repeat extensin-like protein 2 len=714 E=3e-142 (blastp), pfam_domain=LRR_8 Leucine rich repeat E=1.5e-12 score=46.9		35	0		3	0		35	1	3		TRUE	NoCont	WWE-unique		15.0951		15.0951
	TRUE	Empty	Chlorophyll a b binding protein P4 chloroplastic	NbS00030208g0012.1_SGN	26 kDa	TRUE					18	17								NbS00030208g0012.1_SGN	Chlorophyll a b binding protein P4 chloroplastic		35	0		2	0		35	1	2		TRUE	NoCont	WWE-unique		15.0951		15.0951
	TRUE	Empty	60S ribosomal protein L10a-1 len=360 E=1e-101 (blastp), pfam_domain=Ribosomal_L1 Ribosomal protein L1p/L10e family E=5.1e-49 score=166.4	NICBE_181187.1_TGAC	41 kDa	TRUE			5	1	14	8	6	1		0				NICBE_181187.1_TGAC	60S ribosomal protein L10a-1 len=360 E=1e-101 (blastp), pfam_domain=Ribosomal_L1 Ribosomal protein L1p/L10e family E=5.1e-49 score=166.4		35	0		6	0		35	1	6		TRUE	NoCont	WWE-unique		15.0951		15.0951
	TRUE	Empty	Probable xyloglucan endotransglucosylase/hydrolase protein 7 len=335 E=2e-134 (blastp), pfam_domain=Glyco_hydro_16 Glycosyl hydrolases family 16 E=4.1e-58 score=195.6	NICBE_181071.1_TGAC	38 kDa	TRUE			1	2	19	6	5	2						NICBE_181071.1_TGAC	Probable xyloglucan endotransglucosylase/hydrolase protein 7 len=335 E=2e-134 (blastp), pfam_domain=Glyco_hydro_16 Glycosyl hydrolases family 16 E=4.1e-58 score=195.6		35	0		6	0		35	1	6		TRUE	NoCont	WWE-unique		15.0951		15.0951
	TRUE	Empty	Proteasome subunit alpha type-4 len=339 E=1e-134 (blastp), pfam_domain=Proteasome Proteasome subunit E=1.7e-60 score=203.4	NICBE_225371.1_TGAC	37 kDa	TRUE		0	3	2	13	7	5	5						NICBE_225371.1_TGAC	Proteasome subunit alpha type-4 len=339 E=1e-134 (blastp), pfam_domain=Proteasome Proteasome subunit E=1.7e-60 score=203.4		35	0		6	0		35	1	6		TRUE	NoCont	WWE-unique		15.0951		15.0951
	TRUE	Empty	Vacuolar protein sorting-associated protein 41 homolog len=960 E=0.0 (blastp), pfam_domain=Clathrin Region in Clathrin and VPS E=6.8e-20 score=71.0	NICBE_280764.1_TGAC (+1)	108 kDa	TRUE			7	5	5	6	8	4	0	0				NICBE_280764.1_TGAC (+1)	Vacuolar protein sorting-associated protein 41 homolog len=960 E=0.0 (blastp), pfam_domain=Clathrin Region in Clathrin and VPS E=6.8e-20 score=71.0		35	0		6	0		35	1	6		TRUE	NoCont	WWE-unique		15.0951		15.0951
	TRUE	Empty	Histidine--tRNA ligase len=859 E=0.0 (blastp), pfam_domain=tRNA-synt_His Histidyl-tRNA synthetase E=1.2e-48 score=165.7	NICBE_291695.1_TGAC	94 kDa	TRUE					23			12						NICBE_291695.1_TGAC	Histidine--tRNA ligase len=859 E=0.0 (blastp), pfam_domain=tRNA-synt_His Histidyl-tRNA synthetase E=1.2e-48 score=165.7		35	0		2	0		35	1	2		TRUE	NoCont	WWE-unique		15.0951		15.0951
	TRUE	Empty	Glycine rich protein 2 (The same sequence as NICBE_258347.1 in TGAC db)	NbS00023063g0001.1_SGN	22 kDa	TRUE			1		6	2	12	14						NbS00023063g0001.1_SGN	Glycine rich protein 2 (The same sequence as NICBE_258347.1 in TGAC db)		35	0		5	0		35	1	5		TRUE	NoCont	WWE-unique		15.0951		15.0951
	TRUE	Empty	Double-stranded RNA-binding protein 1 len=368 E=3e-66 (blastp), pfam_domain=dsrm Double-stranded RNA binding motif E=6.7e-33 score=112.9	NICBE_069892.1_TGAC	40 kDa	TRUE			4	3	0	1	15	12						NICBE_069892.1_TGAC	Double-stranded RNA-binding protein 1 len=368 E=3e-66 (blastp), pfam_domain=dsrm Double-stranded RNA binding motif E=6.7e-33 score=112.9		35	0		5	0		35	1	5		TRUE	NoCont	WWE-unique		15.0951		15.0951
	TRUE	Empty	Pollen-specific protein SF3 len=190 E=2e-72 (blastp), pfam_domain=LIM LIM domain E=6.9e-28 score=96.3	NICBE_085189.1_TGAC	21 kDa	TRUE			1		1		14	19						NICBE_085189.1_TGAC	Pollen-specific protein SF3 len=190 E=2e-72 (blastp), pfam_domain=LIM LIM domain E=6.9e-28 score=96.3		35	0		4	0		35	1	4		TRUE	NoCont	WWE-unique		15.0951		15.0951
	TRUE	Empty	NF X1 finger transcription factor (The same sequence as NICBE_145006.1 in TGAC db)	NbS00011218g0003.1_SGN	121 kDa	TRUE	0	0		0	0		17	18						NbS00011218g0003.1_SGN	NF X1 finger transcription factor (The same sequence as NICBE_145006.1 in TGAC db)		35	0		2	0		35	1	2		TRUE	NoCont	WWE-unique		15.0951		15.0951
	TRUE	Empty	gi_125090_sp_P02534_K1M1_SHEEP_KERATIN__TYPE_I_MICROFIBRILLAR_48_KD__COMPONENT_8C-1_(LOW-SULFUR_KERATIN)	cont108	47 kDa	TRUE			26			9				86				cont108	gi_125090_sp_P02534_K1M1_SHEEP_KERATIN__TYPE_I_MICROFIBRILLAR_48_KD__COMPONENT_8C-1_(LOW-SULFUR_KERATIN)		35	0		2	1		35	2	3		TRUE	contam	WWE-unique		15.0951		15.0951
	TRUE	Empty	Porphobilinogen deaminase (The same sequence as NICBE_098911.1 in TGAC db)	NbS00007270g0013.1_SGN	41 kDa	TRUE					22	9		3						NbS00007270g0013.1_SGN	Porphobilinogen deaminase (The same sequence as NICBE_098911.1 in TGAC db)		34	0		3	0		34	1	3		TRUE	NoCont	WWE-unique		15.0532		15.0532
	TRUE	Empty	Adenosine kinase 2 len=394 E=5e-173 (blastp), pfam_domain=PfkB pfkB family carbohydrate kinase E=7e-74 score=248.5	NICBE_138650.1_TGAC	44 kDa	TRUE					15	8	9	2						NICBE_138650.1_TGAC	Adenosine kinase 2 len=394 E=5e-173 (blastp), pfam_domain=PfkB pfkB family carbohydrate kinase E=7e-74 score=248.5		34	0		4	0		34	1	4		TRUE	NoCont	WWE-unique		15.0532		15.0532
	TRUE	Empty	E3 ubiquitin protein ligase KEG	NbS00010275g0011.1_SGN	153 kDa	TRUE		0	12			4	18							NbS00010275g0011.1_SGN	E3 ubiquitin protein ligase KEG		34	0		3	0		34	1	3		TRUE	NoCont	WWE-unique		15.0532		15.0532
	TRUE	Empty	PTI1-like tyrosine-protein kinase 3 len=584 E=8e-177 (blastp), pfam_domain=Pkinase_Tyr Protein tyrosine kinase E=4.4e-46 score=156.9	NICBE_253622.1_TGAC	65 kDa	TRUE			3	2	4	2	8	15						NICBE_253622.1_TGAC	PTI1-like tyrosine-protein kinase 3 len=584 E=8e-177 (blastp), pfam_domain=Pkinase_Tyr Protein tyrosine kinase E=4.4e-46 score=156.9		34	0		6	0		34	1	6		TRUE	NoCont	WWE-unique		15.0532		15.0532
	TRUE	Empty	Pentatricopeptide repeat-containing protein At4g34830, chloroplastic len=1103 E=0.0 (blastp), pfam_domain=PPR_2 PPR repeat family E=2.5e-62 score=206.5	NICBE_357299.1_TGAC	122 kDa	TRUE	0		0	0	3	4	12	15						NICBE_357299.1_TGAC	Pentatricopeptide repeat-containing protein At4g34830, chloroplastic len=1103 E=0.0 (blastp), pfam_domain=PPR_2 PPR repeat family E=2.5e-62 score=206.5		34	0		4	0		34	1	4		TRUE	NoCont	WWE-unique		15.0532		15.0532
	TRUE	Empty	(The same sequence as NICBE_092899.1 in TGAC db)	NbS00006792g0116.1_SGN	48 kDa	TRUE			2		5		14	13						NbS00006792g0116.1_SGN	(The same sequence as NICBE_092899.1 in TGAC db)		34	0		4	0		34	1	4		TRUE	NoCont	WWE-unique		15.0532		15.0532
	TRUE	Empty	pre mRNA splicing factor ATP dependent RNA helicase DHX16 (The same sequence as NICBE_323787.1 in TGAC db)	NbS00032281g0001.1_SGN	108 kDa	TRUE		0	3	3		0	26	2	0					NbS00032281g0001.1_SGN	pre mRNA splicing factor ATP dependent RNA helicase DHX16 (The same sequence as NICBE_323787.1 in TGAC db)		34	0		4	0		34	1	4		TRUE	NoCont	WWE-unique		15.0532		15.0532
	TRUE	Empty	Putative NAC domain-containing protein 94 len=239 E=2e-40 (blastp), pfam_domain=NAM No apical meristem (NAM) protein E=3.9e-43 score=146.6	NICBE_283633.1_TGAC	27 kDa				1	2			18	13						NICBE_283633.1_TGAC	Putative NAC domain-containing protein 94 len=239 E=2e-40 (blastp), pfam_domain=NAM No apical meristem (NAM) protein E=3.9e-43 score=146.6		34	0		4	0		34	1	4		TRUE	NoCont	WWE-unique		15.0532		15.0532
	TRUE	Empty	Casein kinase I isoform delta (The same sequence as NICBE_016017.1 in TGAC db)	NbS00001187g0010.1_SGN	53 kDa	TRUE	0			0	2		15	17	0					NbS00001187g0010.1_SGN	Casein kinase I isoform delta (The same sequence as NICBE_016017.1 in TGAC db)		34	0		3	0		34	1	3		TRUE	NoCont	WWE-unique		15.0532		15.0532
	TRUE	Empty	Crooked neck protein 1 (The same sequence as NICBE_212648.1 in TGAC db)	NbS00017824g0006.1_SGN	84 kDa	TRUE		0			0		21	13	0					NbS00017824g0006.1_SGN	Crooked neck protein 1 (The same sequence as NICBE_212648.1 in TGAC db)		34	0		2	0		34	1	2		TRUE	NoCont	WWE-unique		15.0532		15.0532
	TRUE	Empty	Major allergen Pru ar 1 len=160 E=2e-48 (blastp), pfam_domain=Bet_v_1 Pathogenesis-related protein Bet v I family E=2.6e-31 score=108.1	NICBE_423883.1_TGAC	18 kDa				0	1	24	6	1	1						NICBE_423883.1_TGAC	Major allergen Pru ar 1 len=160 E=2e-48 (blastp), pfam_domain=Bet_v_1 Pathogenesis-related protein Bet v I family E=2.6e-31 score=108.1		33	0		5	0		33	1	5		TRUE	NoCont	WWE-unique		15.0102		15.0102
	TRUE	Empty	Exocyst complex component SEC3A	NbS00003906g0003.1_SGN	103 kDa	TRUE	0	0	3	2	7	9	11	1						NbS00003906g0003.1_SGN	Exocyst complex component SEC3A		33	0		6	0		33	1	6		TRUE	NoCont	WWE-unique		15.0102		15.0102
	TRUE	Empty	UDP glycosyltransferase 74F2 (The same sequence as NICBE_227157.1 in TGAC db)	NbS00019212g0004.1_SGN	51 kDa			0	2		4	7	16	4	0					NbS00019212g0004.1_SGN	UDP glycosyltransferase 74F2 (The same sequence as NICBE_227157.1 in TGAC db)		33	0		5	0		33	1	5		TRUE	NoCont	WWE-unique		15.0102		15.0102
	TRUE	Empty	Probable WRKY transcription factor 70 len=324 E=5e-32 (blastp), pfam_domain=WRKY WRKY DNA -binding domain E=1e-21 score=76.3	NICBE_204396.1_TGAC	37 kDa	TRUE		0	4	2			16	11		0				NICBE_204396.1_TGAC	Probable WRKY transcription factor 70 len=324 E=5e-32 (blastp), pfam_domain=WRKY WRKY DNA -binding domain E=1e-21 score=76.3		33	0		4	0		33	1	4		TRUE	NoCont	WWE-unique		15.0102		15.0102
	TRUE	Empty	DnaJ subfamily B member 11 (The same sequence as NICBE_123296.1 in TGAC db)	NbS00009384g0005.1_SGN	40 kDa	TRUE	0		2		1	2	20	8						NbS00009384g0005.1_SGN	DnaJ subfamily B member 11 (The same sequence as NICBE_123296.1 in TGAC db)		33	0		5	0		33	1	5		TRUE	NoCont	WWE-unique		15.0102		15.0102
	TRUE	Empty	NAC domain protein (The same sequence as NICBE_226822.1 in TGAC db)	NbS00019367g0016.1_SGN	44 kDa	TRUE			3	0	0	0	23	7						NbS00019367g0016.1_SGN	NAC domain protein (The same sequence as NICBE_226822.1 in TGAC db)		33	0		3	0		33	1	3		TRUE	NoCont	WWE-unique		15.0102		15.0102
	TRUE	Empty	Probable cinnamyl alcohol dehydrogenase 6 len=362 E=1e-141 (blastp), pfam_domain=ADH_N Alcohol dehydrogenase GroES-like domain E=5.8e-28 score=96.7	NICBE_226493.1_TGAC	40 kDa	TRUE						1	28	4	0					NICBE_226493.1_TGAC	Probable cinnamyl alcohol dehydrogenase 6 len=362 E=1e-141 (blastp), pfam_domain=ADH_N Alcohol dehydrogenase GroES-like domain E=5.8e-28 score=96.7		33	0		3	0		33	1	3		TRUE	NoCont	WWE-unique		15.0102		15.0102
	TRUE	Empty	Probable carboxylesterase 18 len=239 E=7e-57 (blastp), pfam_domain=Abhydrolase_3 alpha/beta hydrolase fold E=1.5e-33 score=116.0	NICBE_420101.1_TGAC (+1)	27 kDa	TRUE		0					18	15						NICBE_420101.1_TGAC (+1)	Probable carboxylesterase 18 len=239 E=7e-57 (blastp), pfam_domain=Abhydrolase_3 alpha/beta hydrolase fold E=1.5e-33 score=116.0		33	0		2	0		33	1	2		TRUE	NoCont	WWE-unique		15.0102		15.0102
	TRUE	Empty	Os06g0207500 protein Fragment (The same sequence as NICBE_330981.1 in TGAC db)	NbS00033580g0015.1_SGN	43 kDa				0		0		16	17	0					NbS00033580g0015.1_SGN	Os06g0207500 protein Fragment (The same sequence as NICBE_330981.1 in TGAC db)		33	0		2	0		33	1	2		TRUE	NoCont	WWE-unique		15.0102		15.0102
	TRUE	Empty	Probable plastid-lipid-associated protein 13, chloroplastic len=299 E=5e-93 (blastp), pfam_domain=PAP_fibrillin PAP_fibrillin E=4.4e-08 score=32.9	NICBE_189500.1_TGAC	33 kDa	TRUE			4	3	21	4			0					NICBE_189500.1_TGAC	Probable plastid-lipid-associated protein 13, chloroplastic len=299 E=5e-93 (blastp), pfam_domain=PAP_fibrillin PAP_fibrillin E=4.4e-08 score=32.9		32	0		4	0		32	1	4		TRUE	NoCont	WWE-unique		14.9658		14.9658
	TRUE	Empty	GDSL esterase/lipase At5g33370 (The same sequence as NICBE_371783.1 in TGAC db)	NbS00042363g0004.1_SGN	39 kDa						18	8	4	2		0				NbS00042363g0004.1_SGN	GDSL esterase/lipase At5g33370 (The same sequence as NICBE_371783.1 in TGAC db)		32	0		4	0		32	1	4		TRUE	NoCont	WWE-unique		14.9658		14.9658
	TRUE	Empty	Eukaryotic translation initiation factor 3 subunit H len=307 E=1e-153 (blastp), pfam_domain=JAB JAB1/Mov34/MPN/PAD-1 ubiquitin protease E=3.9e-12 score=45.8	NICBE_281358.1_TGAC (+1)	35 kDa	TRUE			6	3	4	9	4	6						NICBE_281358.1_TGAC (+1)	Eukaryotic translation initiation factor 3 subunit H len=307 E=1e-153 (blastp), pfam_domain=JAB JAB1/Mov34/MPN/PAD-1 ubiquitin protease E=3.9e-12 score=45.8		32	0		6	0		32	1	6		TRUE	NoCont	WWE-unique		14.9658		14.9658
	TRUE	Empty	Chaperone protein DnaJ len=491 E=7e-109 (blastp), pfam_domain=DnaJ_C DnaJ C terminal domain E=7.2e-28 score=96.2	NICBE_265694.1_TGAC	53 kDa	TRUE			2	2	5	3	12	8						NICBE_265694.1_TGAC	Chaperone protein DnaJ len=491 E=7e-109 (blastp), pfam_domain=DnaJ_C DnaJ C terminal domain E=7.2e-28 score=96.2		32	0		6	0		32	1	6		TRUE	NoCont	WWE-unique		14.9658		14.9658
	TRUE	Empty	No hits found in SwissProt (blastp), pfam_domain=PLAT PLAT/LH2 domain E=2.8e-13 score=50.0	NICBE_226268.1_TGAC (+1)	20 kDa				2	1		3	14	12						NICBE_226268.1_TGAC (+1)	No hits found in SwissProt (blastp), pfam_domain=PLAT PLAT/LH2 domain E=2.8e-13 score=50.0		32	0		5	0		32	1	5		TRUE	NoCont	WWE-unique		14.9658		14.9658
	TRUE	Empty	Glutamate-rich WD repeat-containing protein 1 len=470 E=7e-104 (blastp), pfam_domain=WD40 WD domain, G-beta repeat E=2e-28 score=97.1	NICBE_335376.1_TGAC	52 kDa	TRUE			2	1			18	11						NICBE_335376.1_TGAC	Glutamate-rich WD repeat-containing protein 1 len=470 E=7e-104 (blastp), pfam_domain=WD40 WD domain, G-beta repeat E=2e-28 score=97.1		32	0		4	0		32	1	4		TRUE	NoCont	WWE-unique		14.9658		14.9658
	TRUE	Empty	Vesicle associated membrane (The same sequence as NICBE_183058.1 in TGAC db)	NbS00014753g0021.1_SGN	25 kDa	TRUE	0	0	2	0		0	17	13						NbS00014753g0021.1_SGN	Vesicle associated membrane (The same sequence as NICBE_183058.1 in TGAC db)		32	0		3	0		32	1	3		TRUE	NoCont	WWE-unique		14.9658		14.9658
	TRUE	Empty	Glutamate-rich WD repeat-containing protein 1 len=470 E=2e-104 (blastp), pfam_domain=WD40 WD domain, G-beta repeat E=1.9e-27 score=94.0	NICBE_033348.1_TGAC	52 kDa	TRUE				0			21	11						NICBE_033348.1_TGAC	Glutamate-rich WD repeat-containing protein 1 len=470 E=2e-104 (blastp), pfam_domain=WD40 WD domain, G-beta repeat E=1.9e-27 score=94.0		32	0		2	0		32	1	2		TRUE	NoCont	WWE-unique		14.9658		14.9658
	TRUE	Empty	gi_109048_pir__S22025_keratin_type_II__KII-9__hair_-_sheep_gi_1308_(X62509)_hair_type_II_keratin_intermediate_filament_protein_[Ovis_aries]	cont41	55 kDa	TRUE			15			17	0	0	0	182				cont41	gi_109048_pir__S22025_keratin_type_II__KII-9__hair_-_sheep_gi_1308_(X62509)_hair_type_II_keratin_intermediate_filament_protein_[Ovis_aries]		32	0		2	1		32	2	3		TRUE	contam	WWE-unique		14.9658		14.9658
	TRUE	Empty	Triosephosphate isomerase, chloroplastic len=322 E=3e-144 (blastp), pfam_domain=TIM Triosephosphate isomerase E=1.1e-89 score=299.5	NICBE_108852.1_TGAC	34 kDa	TRUE					19	12		0						NICBE_108852.1_TGAC	Triosephosphate isomerase, chloroplastic len=322 E=3e-144 (blastp), pfam_domain=TIM Triosephosphate isomerase E=1.1e-89 score=299.5		31	0		2	0		31	1	2		TRUE	NoCont	WWE-unique		14.92		14.92
	TRUE	Empty	SH3 domain containing protein	NbS00025144g0007.1_SGN	139 kDa	TRUE	0	0	12	3	7	7	2		0					NbS00025144g0007.1_SGN	SH3 domain containing protein		31	0		5	0		31	1	5		TRUE	NoCont	WWE-unique		14.92		14.92
	TRUE	Empty	Aspartate aminotransferase, cytoplasmic len=457 E=0.0 (blastp), pfam_domain=Aminotran_1_2 Aminotransferase class I and II E=3.1e-99 score=332.2	NICBE_243053.1_TGAC (+1)	51 kDa	TRUE		0		0	21	6	4							NICBE_243053.1_TGAC (+1)	Aspartate aminotransferase, cytoplasmic len=457 E=0.0 (blastp), pfam_domain=Aminotran_1_2 Aminotransferase class I and II E=3.1e-99 score=332.2		31	0		3	0		31	1	3		TRUE	NoCont	WWE-unique		14.92		14.92
	TRUE	Empty	Enoyl-[acyl-carrier-protein] reductase [NADH], chloroplastic len=582 E=5e-158 (blastp), pfam_domain=adh_short_C2 Enoyl-(Acyl carrier protein) reductase E=2.9e-99 score=331.6	NICBE_069535.1_TGAC	64 kDa	TRUE		0	2	0	16	8	2	3		0				NICBE_069535.1_TGAC	Enoyl-[acyl-carrier-protein] reductase [NADH], chloroplastic len=582 E=5e-158 (blastp), pfam_domain=adh_short_C2 Enoyl-(Acyl carrier protein) reductase E=2.9e-99 score=331.6		31	0		5	0		31	1	5		TRUE	NoCont	WWE-unique		14.92		14.92
	TRUE	Empty	NADH dehydrogenase [ubiquinone] 1 alpha subcomplex subunit 9, mitochondrial len=514 E=1e-151 (blastp), pfam_domain=NAD_binding_10 NADH(P)-binding E=3.1e-17 score=63.0	NICBE_159225.1_TGAC	57 kDa	TRUE			1	2	14	7	4	3						NICBE_159225.1_TGAC	NADH dehydrogenase [ubiquinone] 1 alpha subcomplex subunit 9, mitochondrial len=514 E=1e-151 (blastp), pfam_domain=NAD_binding_10 NADH(P)-binding E=3.1e-17 score=63.0		31	0		6	0		31	1	6		TRUE	NoCont	WWE-unique		14.92		14.92
	TRUE	Empty	Lysine--tRNA ligase len=857 E=0.0 (blastp), pfam_domain=tRNA-synt_2 tRNA synthetases class II (D, K and N) E=3.1e-94 score=315.3	NICBE_220159.1_TGAC	97 kDa	TRUE			1	0	20	3	4	3	0	0				NICBE_220159.1_TGAC	Lysine--tRNA ligase len=857 E=0.0 (blastp), pfam_domain=tRNA-synt_2 tRNA synthetases class II (D, K and N) E=3.1e-94 score=315.3		31	0		5	0		31	1	5		TRUE	NoCont	WWE-unique		14.92		14.92
	TRUE	Empty	Serine/threonine protein phosphatase Fragment (The same sequence as NICBE_402554.1 in TGAC db)	NbS00052168g0010.1_SGN	45 kDa	TRUE		0	5	2	12	4	6	2		0				NbS00052168g0010.1_SGN	Serine/threonine protein phosphatase Fragment (The same sequence as NICBE_402554.1 in TGAC db)		31	0		6	0		31	1	6		TRUE	NoCont	WWE-unique		14.92		14.92
	TRUE	Empty	40S ribosomal protein S8	NbS00049369g0003.1_SGN	25 kDa	TRUE					11	10	10							NbS00049369g0003.1_SGN	40S ribosomal protein S8		31	0		3	0		31	1	3		TRUE	NoCont	WWE-unique		14.92		14.92
	TRUE	Empty	Structural maintenance of chromosomes protein 3	NbS00006091g0015.1_SGN	139 kDa	TRUE	0		8	0	5	0	14	4		0				NbS00006091g0015.1_SGN	Structural maintenance of chromosomes protein 3		31	0		4	0		31	1	4		TRUE	NoCont	WWE-unique		14.92		14.92
	TRUE	Empty	GTP-dependent nucleic acid-binding protein engD len=232 E=1e-59 (blastp), pfam_domain=YchF-GTPase_C Protein of unknown function (DUF933) E=2.4e-39 score=132.8	NICBE_379061.1_TGAC	26 kDa	TRUE			2		7	2	15	5						NICBE_379061.1_TGAC	GTP-dependent nucleic acid-binding protein engD len=232 E=1e-59 (blastp), pfam_domain=YchF-GTPase_C Protein of unknown function (DUF933) E=2.4e-39 score=132.8		31	0		5	0		31	1	5		TRUE	NoCont	WWE-unique		14.92		14.92
	TRUE	Empty	Chitinase 4 len=234 E=2e-76 (blastp), pfam_domain=Glyco_hydro_19 Chitinase class I E=1.1e-78 score=263.9	NICBE_196439.1_TGAC (+1)	26 kDa			0	1	0	6	2	13	9		0				NICBE_196439.1_TGAC (+1)	Chitinase 4 len=234 E=2e-76 (blastp), pfam_domain=Glyco_hydro_19 Chitinase class I E=1.1e-78 score=263.9		31	0		5	0		31	1	5		TRUE	NoCont	WWE-unique		14.92		14.92
	TRUE	Empty	AP-4 complex subunit mu-1 len=505 E=5e-75 (blastp), pfam_domain=Adap_comp_sub Adaptor complexes medium subunit family E=1.4e-70 score=237.3	NICBE_102536.1_TGAC (+1)	57 kDa	TRUE					7		18	6						NICBE_102536.1_TGAC (+1)	AP-4 complex subunit mu-1 len=505 E=5e-75 (blastp), pfam_domain=Adap_comp_sub Adaptor complexes medium subunit family E=1.4e-70 score=237.3		31	0		3	0		31	1	3		TRUE	NoCont	WWE-unique		14.92		14.92
	TRUE	Empty	(The same sequence as NICBE_095906.1 in TGAC db)	NbS00007051g0104.1_SGN	69 kDa			0	2	1	3		13	12						NbS00007051g0104.1_SGN	(The same sequence as NICBE_095906.1 in TGAC db)		31	0		5	0		31	1	5		TRUE	NoCont	WWE-unique		14.92		14.92
	TRUE	Empty	Zeaxanthin epoxidase, chloroplastic len=452 E=2e-23 (blastp), pfam_domain=FAD_binding_3 FAD binding domain E=1.5e-24 score=86.6	NICBE_322480.1_TGAC	50 kDa	TRUE		0	1	0	2	2	19	7						NICBE_322480.1_TGAC	Zeaxanthin epoxidase, chloroplastic len=452 E=2e-23 (blastp), pfam_domain=FAD_binding_3 FAD binding domain E=1.5e-24 score=86.6		31	0		5	0		31	1	5		TRUE	NoCont	WWE-unique		14.92		14.92
	TRUE	Empty	Gamma carbonic anhydrase 2, mitochondrial len=273 E=2e-127 (blastp), pfam_domain=Hexapep Bacterial transferase hexapeptide (six repeats) E=4.4e-18 score=63.7	NICBE_142364.1_TGAC	30 kDa	TRUE			6	4	14	2	1	3						NICBE_142364.1_TGAC	Gamma carbonic anhydrase 2, mitochondrial len=273 E=2e-127 (blastp), pfam_domain=Hexapep Bacterial transferase hexapeptide (six repeats) E=4.4e-18 score=63.7		30	0		6	0		30	1	6		TRUE	NoCont	WWE-unique		14.8727		14.8727
	TRUE	Empty	Pyruvate dehydrogenase E1 component alpha subunit (The same sequence as NICBE_372257.1 in TGAC db)	NbS00042514g0011.1_SGN	48 kDa	TRUE	0				15	11	2	2						NbS00042514g0011.1_SGN	Pyruvate dehydrogenase E1 component alpha subunit (The same sequence as NICBE_372257.1 in TGAC db)		30	0		4	0		30	1	4		TRUE	NoCont	WWE-unique		14.8727		14.8727
	TRUE	Empty	Enoyl reductase	NbS00003113g0010.1_SGN	40 kDa	TRUE		0		2	15	8	5							NbS00003113g0010.1_SGN	Enoyl reductase		30	0		4	0		30	1	4		TRUE	NoCont	WWE-unique		14.8727		14.8727
	TRUE	Empty	Delta 1 pyrroline 5 carboxylate dehydrogenase 12A1 mitochondrial (The same sequence as NICBE_329287.1 in TGAC db)	NbS00033317g0004.1_SGN	61 kDa	TRUE			1		17	5	5	2	0	0				NbS00033317g0004.1_SGN	Delta 1 pyrroline 5 carboxylate dehydrogenase 12A1 mitochondrial (The same sequence as NICBE_329287.1 in TGAC db)		30	0		5	0		30	1	5		TRUE	NoCont	WWE-unique		14.8727		14.8727
	TRUE	Empty	Prostaglandin E synthase 2	NbS00022147g0012.1_SGN	41 kDa				1	0	8	2	13	6		0				NbS00022147g0012.1_SGN	Prostaglandin E synthase 2		30	0		5	0		30	1	5		TRUE	NoCont	WWE-unique		14.8727		14.8727
	TRUE	Empty	Nuclear cap-binding protein subunit 1 len=862 E=0.0 (blastp), pfam_domain=MIF4G_like_2 MIF4G like E=3.5e-55 score=186.8	NICBE_231384.1_TGAC	98 kDa	TRUE	0			0	6	4	11	9	0					NICBE_231384.1_TGAC	Nuclear cap-binding protein subunit 1 len=862 E=0.0 (blastp), pfam_domain=MIF4G_like_2 MIF4G like E=3.5e-55 score=186.8		30	0		4	0		30	1	4		TRUE	NoCont	WWE-unique		14.8727		14.8727
	TRUE	Empty	Ribose phosphate pyrophosphokinase 3 mitochondrial (The same sequence as NICBE_199714.1 in TGAC db)	NbS00016459g0013.1_SGN	45 kDa	TRUE			0		4	4	11	11						NbS00016459g0013.1_SGN	Ribose phosphate pyrophosphokinase 3 mitochondrial (The same sequence as NICBE_199714.1 in TGAC db)		30	0		4	0		30	1	4		TRUE	NoCont	WWE-unique		14.8727		14.8727
	TRUE	Empty	Fasciclin-like arabinogalactan protein 10 len=422 E=3e-133 (blastp), pfam_domain=Fasciclin Fasciclin domain E=2.1e-26 score=92.3	NICBE_141275.1_TGAC (+1)	44 kDa	TRUE					19	10								NICBE_141275.1_TGAC (+1)	Fasciclin-like arabinogalactan protein 10 len=422 E=3e-133 (blastp), pfam_domain=Fasciclin Fasciclin domain E=2.1e-26 score=92.3		29	0		2	0		29	1	2		TRUE	NoCont	WWE-unique		14.8238		14.8238
	TRUE	Empty	ATP dependent Clp protease proteolytic subunit	NbS00017607g0008.1_SGN	39 kDa				2	2	18	3	2	2	0					NbS00017607g0008.1_SGN	ATP dependent Clp protease proteolytic subunit		29	0		6	0		29	1	6		TRUE	NoCont	WWE-unique		14.8238		14.8238
	TRUE	Empty	Spermidine synthase len=342 E=0.0 (blastp), pfam_domain=Spermine_synth Spermine/spermidine synthase E=1.1e-98 score=328.9	NICBE_335676.1_TGAC	38 kDa			0	2	0	12	11	2	2	0					NICBE_335676.1_TGAC	Spermidine synthase len=342 E=0.0 (blastp), pfam_domain=Spermine_synth Spermine/spermidine synthase E=1.1e-98 score=328.9		29	0		5	0		29	1	5		TRUE	NoCont	WWE-unique		14.8238		14.8238
	TRUE	Empty	Peptide-N4-(N-acetyl-beta-glucosaminyl)asparagine amidase A len=621 E=5e-106 (blastp), pfam_domain=PNGaseA Peptide N-acetyl-beta-D-glucosaminyl asparaginase amidase A E=5.7e-69 score=232.9	NICBE_124412.1_TGAC (+1)	69 kDa	TRUE	0			1	8	5	5	10	0					NICBE_124412.1_TGAC (+1)	Peptide-N4-(N-acetyl-beta-glucosaminyl)asparagine amidase A len=621 E=5e-106 (blastp), pfam_domain=PNGaseA Peptide N-acetyl-beta-D-glucosaminyl asparaginase amidase A E=5.7e-69 score=232.9		29	0		5	0		29	1	5		TRUE	NoCont	WWE-unique		14.8238		14.8238
	TRUE	Empty	PTI1-like tyrosine-protein kinase 3 len=398 E=1e-172 (blastp), pfam_domain=Pkinase_Tyr Protein tyrosine kinase E=2.7e-47 score=160.9	NICBE_162701.1_TGAC	44 kDa	TRUE	0		2	2	2	2	8	13						NICBE_162701.1_TGAC	PTI1-like tyrosine-protein kinase 3 len=398 E=1e-172 (blastp), pfam_domain=Pkinase_Tyr Protein tyrosine kinase E=2.7e-47 score=160.9		29	0		6	0		29	1	6		TRUE	NoCont	WWE-unique		14.8238		14.8238
	TRUE	Empty	NbS00015671g0115.1_SGN	NbS00015671g0115.1_SGN	47 kDa	TRUE				0	3	5	14	7	0					NbS00015671g0115.1_SGN	NbS00015671g0115.1_SGN		29	0		4	0		29	1	4		TRUE	NoCont	WWE-unique		14.8238		14.8238
	TRUE	Empty	FolD bifunctional protein (The same sequence as NICBE_233572.1 in TGAC db)	NbS00020105g0003.1_SGN	40 kDa			0			5	0	17	7						NbS00020105g0003.1_SGN	FolD bifunctional protein (The same sequence as NICBE_233572.1 in TGAC db)		29	0		3	0		29	1	3		TRUE	NoCont	WWE-unique		14.8238		14.8238
	TRUE	Empty	Chaperone protein dnaJ (The same sequence as NICBE_015001.1 in TGAC db)	NbS00001000g0012.1_SGN	38 kDa	TRUE					0	4	11	14						NbS00001000g0012.1_SGN	Chaperone protein dnaJ (The same sequence as NICBE_015001.1 in TGAC db)		29	0		3	0		29	1	3		TRUE	NoCont	WWE-unique		14.8238		14.8238
	TRUE	Empty	Uncharacterized RNA binding protein C660.15	NbS00004079g0002.1_SGN	46 kDa	TRUE		0	1	0		1	21	6		0				NbS00004079g0002.1_SGN	Uncharacterized RNA binding protein C660.15		29	0		4	0		29	1	4		TRUE	NoCont	WWE-unique		14.8238		14.8238
	TRUE	Empty	No hits found in SwissProt (blastp), pfam_domain=Auxin_canalis Auxin canalisation E=1.2e-96 score=323.1	NICBE_383265.1_TGAC	49 kDa	TRUE			1	0		0	13	15	0					NICBE_383265.1_TGAC	No hits found in SwissProt (blastp), pfam_domain=Auxin_canalis Auxin canalisation E=1.2e-96 score=323.1		29	0		3	0		29	1	3		TRUE	NoCont	WWE-unique		14.8238		14.8238
	TRUE	Empty	Glutamate dehydrogenase B (The same sequence as NICBE_421576.1 in TGAC db)	NbS00060135g0008.1_SGN	48 kDa	TRUE				2	15	6	3	2	0					NbS00060135g0008.1_SGN	Glutamate dehydrogenase B (The same sequence as NICBE_421576.1 in TGAC db)		28	0		5	0		28	1	5		TRUE	NoCont	WWE-unique		14.7731		14.7731
	TRUE	Empty	Vacuolar protein sorting-associated protein 41 homolog len=957 E=0.0 (blastp), pfam_domain=Clathrin Region in Clathrin and VPS E=3.5e-21 score=75.1	NICBE_016730.1_TGAC	108 kDa	TRUE			7	6	2	6	6	1						NICBE_016730.1_TGAC	Vacuolar protein sorting-associated protein 41 homolog len=957 E=0.0 (blastp), pfam_domain=Clathrin Region in Clathrin and VPS E=3.5e-21 score=75.1		28	0		6	0		28	1	6		TRUE	NoCont	WWE-unique		14.7731		14.7731
	TRUE	Empty	No hits found in SwissProt (blastp), pfam_domain=DUF4336 Domain of unknown function (DUF4336) E=2.8e-119 score=397.4	NICBE_419409.1_TGAC	51 kDa				0	0	7	4	10	7						NICBE_419409.1_TGAC	No hits found in SwissProt (blastp), pfam_domain=DUF4336 Domain of unknown function (DUF4336) E=2.8e-119 score=397.4		28	0		4	0		28	1	4		TRUE	NoCont	WWE-unique		14.7731		14.7731
	TRUE	Empty	Katanin p60 ATPase containing subunit	NbS00024136g0011.1_SGN	126 kDa	TRUE		0	6	0	0	4	14	4	0					NbS00024136g0011.1_SGN	Katanin p60 ATPase containing subunit		28	0		4	0		28	1	4		TRUE	NoCont	WWE-unique		14.7731		14.7731
	TRUE	Empty	Protease Do 7	NbS00018292g0015.1_SGN	114 kDa	TRUE	0		2		5	2	17	2						NbS00018292g0015.1_SGN	Protease Do 7		28	0		5	0		28	1	5		TRUE	NoCont	WWE-unique		14.7731		14.7731
	TRUE	Empty	GTP-binding protein SAR2 len=193 E=2e-108 (blastp), pfam_domain=Arf ADP-ribosylation factor family E=3.2e-65 score=218.5	NICBE_121786.1_TGAC (+1)	22 kDa	TRUE					9		12	7						NICBE_121786.1_TGAC (+1)	GTP-binding protein SAR2 len=193 E=2e-108 (blastp), pfam_domain=Arf ADP-ribosylation factor family E=3.2e-65 score=218.5		28	0		3	0		28	1	3		TRUE	NoCont	WWE-unique		14.7731		14.7731
	TRUE	Empty	DEAD-box ATP-dependent RNA helicase ISE2, chloroplastic len=1159 E=0.0 (blastp), pfam_domain=DSHCT DSHCT (NUC185) domain E=1.5e-34 score=118.7	NICBE_119650.1_TGAC	130 kDa	TRUE	0		1	1	3	2	21							NICBE_119650.1_TGAC	DEAD-box ATP-dependent RNA helicase ISE2, chloroplastic len=1159 E=0.0 (blastp), pfam_domain=DSHCT DSHCT (NUC185) domain E=1.5e-34 score=118.7		28	0		5	0		28	1	5		TRUE	NoCont	WWE-unique		14.7731		14.7731
	TRUE	Empty	Uncharacterized RNA-binding protein C660.15 len=314 E=4e-34 (blastp), pfam_domain=RRM_1 RNA recognition motif. (a.k.a. RRM, RBD, or RNP domain) E=4.1e-34 score=115.9	NICBE_156354.1_TGAC	33 kDa	TRUE						5	12	11						NICBE_156354.1_TGAC	Uncharacterized RNA-binding protein C660.15 len=314 E=4e-34 (blastp), pfam_domain=RRM_1 RNA recognition motif. (a.k.a. RRM, RBD, or RNP domain) E=4.1e-34 score=115.9		28	0		3	0		28	1	3		TRUE	NoCont	WWE-unique		14.7731		14.7731
	TRUE	Empty	Probable carboxylesterase 17 len=364 E=7e-48 (blastp), pfam_domain=Abhydrolase_3 alpha/beta hydrolase fold E=1.4e-52 score=178.1	NICBE_009843.1_TGAC (+1)	41 kDa	TRUE		0			4	1	15	8						NICBE_009843.1_TGAC (+1)	Probable carboxylesterase 17 len=364 E=7e-48 (blastp), pfam_domain=Abhydrolase_3 alpha/beta hydrolase fold E=1.4e-52 score=178.1		28	0		4	0		28	1	4		TRUE	NoCont	WWE-unique		14.7731		14.7731
	TRUE	Empty	Protein argonaute 1A len=1110 E=0.0 (blastp), pfam_domain=Piwi Piwi domain E=8.6e-113 score=376.1	NICBE_184328.1_TGAC (+1)	123 kDa	TRUE	0		1	0	2	1	15	9	0	0				NICBE_184328.1_TGAC (+1)	Protein argonaute 1A len=1110 E=0.0 (blastp), pfam_domain=Piwi Piwi domain E=8.6e-113 score=376.1		28	0		5	0		28	1	5		TRUE	NoCont	WWE-unique		14.7731		14.7731
	TRUE	Empty	No hits found in SwissProt (blastp), pfam_domain=Phi_1 Phosphate-induced protein 1 conserved region E=2.9e-129 score=429.9	NICBE_227093.1_TGAC (+1)	34 kDa	TRUE				1	3		10	14						NICBE_227093.1_TGAC (+1)	No hits found in SwissProt (blastp), pfam_domain=Phi_1 Phosphate-induced protein 1 conserved region E=2.9e-129 score=429.9		28	0		4	0		28	1	4		TRUE	NoCont	WWE-unique		14.7731		14.7731
	TRUE	Empty	Splicing regulatory glutamine/lysine-rich protein 1 len=321 E=1e-10 (blastp), pfam_domain=RRM_6 RNA recognition motif (a.k.a. RRM, RBD, or RNP domain) E=3.1e-24 score=84.6	NICBE_268240.1_TGAC	36 kDa	TRUE		0			2		17	9						NICBE_268240.1_TGAC	Splicing regulatory glutamine/lysine-rich protein 1 len=321 E=1e-10 (blastp), pfam_domain=RRM_6 RNA recognition motif (a.k.a. RRM, RBD, or RNP domain) E=3.1e-24 score=84.6		28	0		3	0		28	1	3		TRUE	NoCont	WWE-unique		14.7731		14.7731
	TRUE	Empty	Uncharacterized PKHD-type hydroxylase At1g22950 len=392 E=7e-138 (blastp), pfam_domain=2OG-FeII_Oxy 2OG-Fe(II) oxygenase superfamily E=1.7e-05 score=24.9	NICBE_218861.1_TGAC (+1)	45 kDa	TRUE						0	19	9						NICBE_218861.1_TGAC (+1)	Uncharacterized PKHD-type hydroxylase At1g22950 len=392 E=7e-138 (blastp), pfam_domain=2OG-FeII_Oxy 2OG-Fe(II) oxygenase superfamily E=1.7e-05 score=24.9		28	0		2	0		28	1	2		TRUE	NoCont	WWE-unique		14.7731		14.7731
	TRUE	Empty	UDP glucose flavonoid 3 O glucosyltransferase 7 (The same sequence as NICBE_354451.1 in TGAC db)	NbS00038176g0004.1_SGN	54 kDa			0		0			22	6						NbS00038176g0004.1_SGN	UDP glucose flavonoid 3 O glucosyltransferase 7 (The same sequence as NICBE_354451.1 in TGAC db)		28	0		2	0		28	1	2		TRUE	NoCont	WWE-unique		14.7731		14.7731
	TRUE	Empty	Uncharacterized acetyltransferase At3g50280 len=591 E=3e-91 (blastp), pfam_domain=Transferase Transferase family E=6.1e-77 score=258.7	NICBE_285595.1_TGAC	66 kDa	TRUE	0				0		18	10		0				NICBE_285595.1_TGAC	Uncharacterized acetyltransferase At3g50280 len=591 E=3e-91 (blastp), pfam_domain=Transferase Transferase family E=6.1e-77 score=258.7		28	0		2	0		28	1	2		TRUE	NoCont	WWE-unique		14.7731		14.7731
	TRUE	Empty	40S ribosomal protein S15 len=153 E=2e-66 (blastp), pfam_domain=Ribosomal_S19 Ribosomal protein S19 E=1.5e-34 score=117.3	NICBE_007942.1_TGAC	17 kDa	TRUE							22	6						NICBE_007942.1_TGAC	40S ribosomal protein S15 len=153 E=2e-66 (blastp), pfam_domain=Ribosomal_S19 Ribosomal protein S19 E=1.5e-34 score=117.3		28	0		2	0		28	1	2		TRUE	NoCont	WWE-unique		14.7731		14.7731
	TRUE	Empty	DNA topoisomerase I (The same sequence as NICBE_328933.1 in TGAC db)	NbS00033146g0017.1_SGN	98 kDa	TRUE		0	0		0		22	6	0	0				NbS00033146g0017.1_SGN	DNA topoisomerase I (The same sequence as NICBE_328933.1 in TGAC db)		28	0		2	0		28	1	2		TRUE	NoCont	WWE-unique		14.7731		14.7731
	TRUE	Empty	Peptidyl prolyl cis trans isomerase cyclophilin type	NbS00020991g0024.1_SGN	50 kDa	TRUE	0			2	16	8	0	1	0					NbS00020991g0024.1_SGN	Peptidyl prolyl cis trans isomerase cyclophilin type		27	0		4	0		27	1	4		TRUE	NoCont	WWE-unique		14.7207		14.7207
	TRUE	Empty	3-isopropylmalate dehydratase small subunit len=197 E=2e-21 (blastp), pfam_domain=Aconitase_C Aconitase C-terminal domain E=1.4e-18 score=67.1	NICBE_069376.1_TGAC	21 kDa	TRUE	0			0	15	8	2	2						NICBE_069376.1_TGAC	3-isopropylmalate dehydratase small subunit len=197 E=2e-21 (blastp), pfam_domain=Aconitase_C Aconitase C-terminal domain E=1.4e-18 score=67.1		27	0		4	0		27	1	4		TRUE	NoCont	WWE-unique		14.7207		14.7207
	TRUE	Empty	Putative oxidoreductase GLYR1 len=377 E=2e-72 (blastp), pfam_domain=NAD_binding_2 NAD binding domain of 6-phosphogluconate dehydrogenase E=1.6e-41 score=141.8	NICBE_112644.1_TGAC (+1)	40 kDa					2	14	6	4	1	0	0				NICBE_112644.1_TGAC (+1)	Putative oxidoreductase GLYR1 len=377 E=2e-72 (blastp), pfam_domain=NAD_binding_2 NAD binding domain of 6-phosphogluconate dehydrogenase E=1.6e-41 score=141.8		27	0		5	0		27	1	5		TRUE	NoCont	WWE-unique		14.7207		14.7207
	TRUE	Empty	RNA binding glycine rich protein 1b (The same sequence as NICBE_009330.1 in TGAC db)	NbS00000618g0002.1_SGN	15 kDa	TRUE					9	6	12							NbS00000618g0002.1_SGN	RNA binding glycine rich protein 1b (The same sequence as NICBE_009330.1 in TGAC db)		27	0		3	0		27	1	3		TRUE	NoCont	WWE-unique		14.7207		14.7207
	TRUE	Empty	50S ribosomal protein L2-B, chloroplastic len=147 E=2e-38 (blastp), pfam_domain=Ribosomal_L2_C Ribosomal Proteins L2, C-terminal domain E=5.9e-26 score=90.6	NICBE_379305.1_TGAC	16 kDa			0	2	2	4	6	6	7	0					NICBE_379305.1_TGAC	50S ribosomal protein L2-B, chloroplastic len=147 E=2e-38 (blastp), pfam_domain=Ribosomal_L2_C Ribosomal Proteins L2, C-terminal domain E=5.9e-26 score=90.6		27	0		6	0		27	1	6		TRUE	NoCont	WWE-unique		14.7207		14.7207
	TRUE	Empty	Unconventional myosin-Va len=837 E=5e-116 (blastp), pfam_domain=Myosin_head Myosin head (motor domain) E=2.5e-148 score=495.0	NICBE_117619.1_TGAC	96 kDa	TRUE			6	4		1	11	5						NICBE_117619.1_TGAC	Unconventional myosin-Va len=837 E=5e-116 (blastp), pfam_domain=Myosin_head Myosin head (motor domain) E=2.5e-148 score=495.0		27	0		5	0		27	1	5		TRUE	NoCont	WWE-unique		14.7207		14.7207
	TRUE	Empty	Hydrolase alpha/beta fold	NbS00055279g0004.1_SGN	42 kDa	TRUE					1	3	13	10						NbS00055279g0004.1_SGN	Hydrolase alpha/beta fold		27	0		4	0		27	1	4		TRUE	NoCont	WWE-unique		14.7207		14.7207
	TRUE	Empty	No hits found in SwissProt (blastp), pfam_domain=DDA1 Det1 complexing ubiquitin ligase E=6.5e-19 score=67.4	NICBE_167502.1_TGAC	24 kDa		0		2	1			13	11	0					NICBE_167502.1_TGAC	No hits found in SwissProt (blastp), pfam_domain=DDA1 Det1 complexing ubiquitin ligase E=6.5e-19 score=67.4		27	0		4	0		27	1	4		TRUE	NoCont	WWE-unique		14.7207		14.7207
	TRUE	Empty	Nuclear nucleic acid binding protein C1D (The same sequence as NICBE_084831.1 in TGAC db)	NbS00006239g0003.1_SGN	25 kDa	TRUE	0			3		0	13	11						NbS00006239g0003.1_SGN	Nuclear nucleic acid binding protein C1D (The same sequence as NICBE_084831.1 in TGAC db)		27	0		3	0		27	1	3		TRUE	NoCont	WWE-unique		14.7207		14.7207
	TRUE	Empty	Abscisic acid receptor PYL9 len=188 E=4e-78 (blastp), pfam_domain=Polyketide_cyc2 Polyketide cyclase / dehydrase and lipid transport E=2.1e-15 score=57.0	NICBE_333865.1_TGAC	21 kDa	TRUE							10	17						NICBE_333865.1_TGAC	Abscisic acid receptor PYL9 len=188 E=4e-78 (blastp), pfam_domain=Polyketide_cyc2 Polyketide cyclase / dehydrase and lipid transport E=2.1e-15 score=57.0		27	0		2	0		27	1	2		TRUE	NoCont	WWE-unique		14.7207		14.7207
	TRUE	Empty	CHP rich zinc finger protein (The same sequence as NICBE_239369.1 in TGAC db)	NbS00020803g0002.1_SGN	29 kDa			0			0		16	11						NbS00020803g0002.1_SGN	CHP rich zinc finger protein (The same sequence as NICBE_239369.1 in TGAC db)		27	0		2	0		27	1	2		TRUE	NoCont	WWE-unique		14.7207		14.7207
	TRUE	Empty	Glutamine synthetase cytosolic isozyme 1-1 len=356 E=0.0 (blastp), pfam_domain=Gln-synt_C Glutamine synthetase, catalytic domain E=5.3e-63 score=212.4	NICBE_362777.1_TGAC	39 kDa	TRUE				0	13	13				0				NICBE_362777.1_TGAC	Glutamine synthetase cytosolic isozyme 1-1 len=356 E=0.0 (blastp), pfam_domain=Gln-synt_C Glutamine synthetase, catalytic domain E=5.3e-63 score=212.4		26	0		2	0		26	1	2		TRUE	NoCont	WWE-unique		14.6662		14.6662
	TRUE	Empty	Glucose-6-phosphate isomerase, cytosolic len=440 E=3e-160 (blastp), pfam_domain=PGI Phosphoglucose isomerase E=5.7e-115 score=384.3	NICBE_039790.1_TGAC	48 kDa	TRUE					20	6								NICBE_039790.1_TGAC	Glucose-6-phosphate isomerase, cytosolic len=440 E=3e-160 (blastp), pfam_domain=PGI Phosphoglucose isomerase E=5.7e-115 score=384.3		26	0		2	0		26	1	2		TRUE	NoCont	WWE-unique		14.6662		14.6662
	TRUE	Empty	Malonyl-CoA-acyl carrier protein transacylase, mitochondrial len=374 E=2e-59 (blastp), pfam_domain=Acyl_transf_1 Acyl transferase domain E=1.5e-29 score=103.2	NICBE_336990.1_TGAC (+1)	40 kDa	TRUE			0		12	10	2	2						NICBE_336990.1_TGAC (+1)	Malonyl-CoA-acyl carrier protein transacylase, mitochondrial len=374 E=2e-59 (blastp), pfam_domain=Acyl_transf_1 Acyl transferase domain E=1.5e-29 score=103.2		26	0		4	0		26	1	4		TRUE	NoCont	WWE-unique		14.6662		14.6662
	TRUE	Empty	Purple acid phosphatase	NbS00020916g0008.1_SGN	71 kDa	TRUE			2	1	9	8	3	3	0					NbS00020916g0008.1_SGN	Purple acid phosphatase		26	0		6	0		26	1	6		TRUE	NoCont	WWE-unique		14.6662		14.6662
	TRUE	Empty	Fructokinase 3 (The same sequence as NICBE_183697.1 in TGAC db)	NbS00014893g0007.1_SGN	42 kDa	TRUE			0		15	5	3	3						NbS00014893g0007.1_SGN	Fructokinase 3 (The same sequence as NICBE_183697.1 in TGAC db)		26	0		4	0		26	1	4		TRUE	NoCont	WWE-unique		14.6662		14.6662
	TRUE	Empty	Outer envelope pore protein 24A, chloroplastic len=213 E=4e-83 (blastp), pfam_domain=Inositol_P Inositol monophosphatase family E=0.16 score=11.1	NICBE_398498.1_TGAC	24 kDa				3	0	8	4	8	3						NICBE_398498.1_TGAC	Outer envelope pore protein 24A, chloroplastic len=213 E=4e-83 (blastp), pfam_domain=Inositol_P Inositol monophosphatase family E=0.16 score=11.1		26	0		5	0		26	1	5		TRUE	NoCont	WWE-unique		14.6662		14.6662
	TRUE	Empty	Cell division protein FtsZ homolog 1, chloroplastic len=414 E=7e-157 (blastp), pfam_domain=Tubulin Tubulin/FtsZ family, GTPase domain E=1.9e-39 score=135.6	NICBE_295989.1_TGAC	43 kDa	TRUE				1	4	6	9	6						NICBE_295989.1_TGAC	Cell division protein FtsZ homolog 1, chloroplastic len=414 E=7e-157 (blastp), pfam_domain=Tubulin Tubulin/FtsZ family, GTPase domain E=1.9e-39 score=135.6		26	0		5	0		26	1	5		TRUE	NoCont	WWE-unique		14.6662		14.6662
	TRUE	Empty	Peptidyl-prolyl cis-trans isomerase NIMA-interacting 4 len=608 E=3e-19 (blastp), pfam_domain=Rotamase PPIC-type PPIASE domain E=6.6e-22 score=77.9	NICBE_283383.1_TGAC	66 kDa	TRUE			0	0	4	2	19	1						NICBE_283383.1_TGAC	Peptidyl-prolyl cis-trans isomerase NIMA-interacting 4 len=608 E=3e-19 (blastp), pfam_domain=Rotamase PPIC-type PPIASE domain E=6.6e-22 score=77.9		26	0		4	0		26	1	4		TRUE	NoCont	WWE-unique		14.6662		14.6662
	TRUE	Empty	HXXXD type acyl transferase	NbS00009594g0001.1_SGN	46 kDa			0			5		12	9						NbS00009594g0001.1_SGN	HXXXD type acyl transferase		26	0		3	0		26	1	3		TRUE	NoCont	WWE-unique		14.6662		14.6662
	TRUE	Empty	RNA binding protein RZ 1	NbS00049733g0009.1_SGN	19 kDa	TRUE					3	1	11	11						NbS00049733g0009.1_SGN	RNA binding protein RZ 1		26	0		4	0		26	1	4		TRUE	NoCont	WWE-unique		14.6662		14.6662
	TRUE	Empty	Trafficking protein particle complex subunit 6B	NbS00004613g0015.1_SGN	30 kDa						2	2	10	12						NbS00004613g0015.1_SGN	Trafficking protein particle complex subunit 6B		26	0		4	0		26	1	4		TRUE	NoCont	WWE-unique		14.6662		14.6662
	TRUE	Empty	Heterogeneous nuclear ribonucleoprotein A3 protein 2	NbS00007950g0007.1_SGN	47 kDa	TRUE		0		0	3	0	21	2						NbS00007950g0007.1_SGN	Heterogeneous nuclear ribonucleoprotein A3 protein 2		26	0		3	0		26	1	3		TRUE	NoCont	WWE-unique		14.6662		14.6662
	TRUE	Empty	Casein kinase I isoform delta-like len=534 E=9e-154 (blastp), pfam_domain=Pkinase Protein kinase domain E=2.8e-37 score=128.1	NICBE_119923.1_TGAC	61 kDa	TRUE					2		14	10	0	0				NICBE_119923.1_TGAC	Casein kinase I isoform delta-like len=534 E=9e-154 (blastp), pfam_domain=Pkinase Protein kinase domain E=2.8e-37 score=128.1		26	0		3	0		26	1	3		TRUE	NoCont	WWE-unique		14.6662		14.6662
	TRUE	Empty	Probable ADP-ribosylation factor GTPase-activating protein AGD8 len=431 E=1e-142 (blastp), pfam_domain=ArfGap Putative GTPase activating protein for Arf E=1.5e-35 score=121.3	NICBE_168496.1_TGAC	46 kDa	TRUE			0	0	0	0	17	9						NICBE_168496.1_TGAC	Probable ADP-ribosylation factor GTPase-activating protein AGD8 len=431 E=1e-142 (blastp), pfam_domain=ArfGap Putative GTPase activating protein for Arf E=1.5e-35 score=121.3		26	0		2	0		26	1	2		TRUE	NoCont	WWE-unique		14.6662		14.6662
	TRUE	Empty	No hits found in SwissProt (blastp), pfam_domain=Elongin_A RNA polymerase II transcription factor SIII (Elongin) subunit A E=2.3e-19 score=69.6	NICBE_413964.1_TGAC	30 kDa	TRUE			0				10	16						NICBE_413964.1_TGAC	No hits found in SwissProt (blastp), pfam_domain=Elongin_A RNA polymerase II transcription factor SIII (Elongin) subunit A E=2.3e-19 score=69.6		26	0		2	0		26	1	2		TRUE	NoCont	WWE-unique		14.6662		14.6662
	TRUE	Empty	Abscisic acid receptor PYL8 (The same sequence as NICBE_282730.1 in TGAC db)	NbS00026116g0014.1_SGN	20 kDa	TRUE					0		11	15						NbS00026116g0014.1_SGN	Abscisic acid receptor PYL8 (The same sequence as NICBE_282730.1 in TGAC db)		26	0		2	0		26	1	2		TRUE	NoCont	WWE-unique		14.6662		14.6662
	TRUE	Empty	Subtilisin protease (The same sequence as NICBE_368722.1 in TGAC db)	NbS00041675g0001.1_SGN	80 kDa	TRUE					21	4	0		0					NbS00041675g0001.1_SGN	Subtilisin protease (The same sequence as NICBE_368722.1 in TGAC db)		25	0		2	0		25	1	2		TRUE	NoCont	WWE-unique		14.6096		14.6096
	TRUE	Empty	Glucan endo-1,3-beta-glucosidase, basic vacuolar isoform GLB len=540 E=0.0 (blastp), pfam_domain=Glyco_hydro_17 Glycosyl hydrolases family 17 E=4.4e-140 score=465.9	NICBE_051963.1_TGAC	60 kDa	TRUE				0	17	6	2	0		0				NICBE_051963.1_TGAC	Glucan endo-1,3-beta-glucosidase, basic vacuolar isoform GLB len=540 E=0.0 (blastp), pfam_domain=Glyco_hydro_17 Glycosyl hydrolases family 17 E=4.4e-140 score=465.9		25	0		3	0		25	1	3		TRUE	NoCont	WWE-unique		14.6096		14.6096
	TRUE	Empty	D isomer specific 2 hydroxyacid dehydrogenase NAD binding	NbS00018155g0020.1_SGN	51 kDa	TRUE				0	12	5	4	4						NbS00018155g0020.1_SGN	D isomer specific 2 hydroxyacid dehydrogenase NAD binding		25	0		4	0		25	1	4		TRUE	NoCont	WWE-unique		14.6096		14.6096
	TRUE	Empty	Fructose 1 6 bisphosphatase class 1	NbS00007716g0016.1_SGN	93 kDa	TRUE		0			11	5	5	4						NbS00007716g0016.1_SGN	Fructose 1 6 bisphosphatase class 1		25	0		4	0		25	1	4		TRUE	NoCont	WWE-unique		14.6096		14.6096
	TRUE	Empty	Proteasome subunit alpha type-4 len=224 E=5e-124 (blastp), pfam_domain=Proteasome Proteasome subunit E=2e-62 score=209.7	NICBE_355454.1_TGAC	24 kDa	TRUE				0	9	6	4	6						NICBE_355454.1_TGAC	Proteasome subunit alpha type-4 len=224 E=5e-124 (blastp), pfam_domain=Proteasome Proteasome subunit E=2e-62 score=209.7		25	0		4	0		25	1	4		TRUE	NoCont	WWE-unique		14.6096		14.6096
	TRUE	Empty	D isomer specific 2 hydroxyacid dehydrogenase NAD binding (The same sequence as NICBE_369807.1 in TGAC db)	NbS00041863g0003.1_SGN	34 kDa	TRUE					11	3	5	6						NbS00041863g0003.1_SGN	D isomer specific 2 hydroxyacid dehydrogenase NAD binding (The same sequence as NICBE_369807.1 in TGAC db)		25	0		4	0		25	1	4		TRUE	NoCont	WWE-unique		14.6096		14.6096
	TRUE	Empty	N-alpha-acetyltransferase 16, NatA auxiliary subunit len=902 E=3e-180 (blastp), pfam_domain=NARP1 NMDA receptor-regulated protein 1 E=9.1e-202 score=671.2	NICBE_181160.1_TGAC	103 kDa	TRUE		0			14		11							NICBE_181160.1_TGAC	N-alpha-acetyltransferase 16, NatA auxiliary subunit len=902 E=3e-180 (blastp), pfam_domain=NARP1 NMDA receptor-regulated protein 1 E=9.1e-202 score=671.2		25	0		2	0		25	1	2		TRUE	NoCont	WWE-unique		14.6096		14.6096
	TRUE	Empty	Isocitrate dehydrogenase	NbS00013090g0008.1_SGN	44 kDa	TRUE	0			0	11	3	6	5		0				NbS00013090g0008.1_SGN	Isocitrate dehydrogenase		25	0		4	0		25	1	4		TRUE	NoCont	WWE-unique		14.6096		14.6096
	TRUE	Empty	Protein SGT1 homolog len=475 E=3e-125 (blastp), pfam_domain=SGS SGS domain E=3.1e-30 score=103.6	NICBE_316526.1_TGAC	53 kDa			0	1		6	4	4	10		0				NICBE_316526.1_TGAC	Protein SGT1 homolog len=475 E=3e-125 (blastp), pfam_domain=SGS SGS domain E=3.1e-30 score=103.6		25	0		5	0		25	1	5		TRUE	NoCont	WWE-unique		14.6096		14.6096
	TRUE	Empty	Citrate synthase (The same sequence as NICBE_017122.1 in TGAC db)	NbS00001219g0008.1_SGN	56 kDa	TRUE	0				11		8	6	0					NbS00001219g0008.1_SGN	Citrate synthase (The same sequence as NICBE_017122.1 in TGAC db)		25	0		3	0		25	1	3		TRUE	NoCont	WWE-unique		14.6096		14.6096
	TRUE	Empty	Serine/arginine rich splicing factor 2	NbS00024439g0002.1_SGN	31 kDa	TRUE		0	4	2		2	15	2	0					NbS00024439g0002.1_SGN	Serine/arginine rich splicing factor 2		25	0		5	0		25	1	5		TRUE	NoCont	WWE-unique		14.6096		14.6096
	TRUE	Empty	Transcription factor bHLH35 len=250 E=1e-71 (blastp), pfam_domain=HLH Helix-loop-helix DNA-binding domain E=3.1e-11 score=42.7	NICBE_207414.1_TGAC (+1)	28 kDa	TRUE			4	1	0	0	10	10						NICBE_207414.1_TGAC (+1)	Transcription factor bHLH35 len=250 E=1e-71 (blastp), pfam_domain=HLH Helix-loop-helix DNA-binding domain E=3.1e-11 score=42.7		25	0		4	0		25	1	4		TRUE	NoCont	WWE-unique		14.6096		14.6096
	TRUE	Empty	Inactive poly [ADP-ribose] polymerase RCD1 len=685 E=2e-104 (blastp), pfam_domain=RST RCD1-SRO-TAF4 (RST) plant domain E=4.4e-28 score=96.7	NICBE_365101.1_TGAC	78 kDa	TRUE	0	0		0	2	2	7	14						NICBE_365101.1_TGAC	Inactive poly [ADP-ribose] polymerase RCD1 len=685 E=2e-104 (blastp), pfam_domain=RST RCD1-SRO-TAF4 (RST) plant domain E=4.4e-28 score=96.7		25	0		4	0		25	1	4		TRUE	NoCont	WWE-unique		14.6096		14.6096
	TRUE	Empty	WD repeat containing protein	NbS00041572g0005.1_SGN	85 kDa		0		0		0	2	15	8	0					NbS00041572g0005.1_SGN	WD repeat containing protein		25	0		3	0		25	1	3		TRUE	NoCont	WWE-unique		14.6096		14.6096
	TRUE	Empty	Glycine-rich RNA-binding protein 7 len=204 E=6e-24 (blastp), pfam_domain=RRM_1 RNA recognition motif. (a.k.a. RRM, RBD, or RNP domain) E=9.3e-23 score=79.5	NICBE_142135.1_TGAC	22 kDa	TRUE		0	0		2		16	7						NICBE_142135.1_TGAC	Glycine-rich RNA-binding protein 7 len=204 E=6e-24 (blastp), pfam_domain=RRM_1 RNA recognition motif. (a.k.a. RRM, RBD, or RNP domain) E=9.3e-23 score=79.5		25	0		3	0		25	1	3		TRUE	NoCont	WWE-unique		14.6096		14.6096
	TRUE	Empty	No hits found in SwissProt (blastp), pfam_domain=Calmodulin_bind Calmodulin binding protein-like E=7.4e-98 score=327.1	NICBE_140627.1_TGAC	62 kDa				1				10	14		0				NICBE_140627.1_TGAC	No hits found in SwissProt (blastp), pfam_domain=Calmodulin_bind Calmodulin binding protein-like E=7.4e-98 score=327.1		25	0		3	0		25	1	3		TRUE	NoCont	WWE-unique		14.6096		14.6096
	TRUE	Empty	Splicing regulatory glutamine/lysine-rich protein 1 len=377 E=5e-10 (blastp), pfam_domain=RRM_1 RNA recognition motif. (a.k.a. RRM, RBD, or RNP domain) E=1e-24 score=85.8	NICBE_102377.1_TGAC (+1)	42 kDa	TRUE			0		0		18	7						NICBE_102377.1_TGAC (+1)	Splicing regulatory glutamine/lysine-rich protein 1 len=377 E=5e-10 (blastp), pfam_domain=RRM_1 RNA recognition motif. (a.k.a. RRM, RBD, or RNP domain) E=1e-24 score=85.8		25	0		2	0		25	1	2		TRUE	NoCont	WWE-unique		14.6096		14.6096
	TRUE	Empty	Expansin A1 (The same sequence as NICBE_364931.1 in TGAC db)	NbS00040487g0011.1_SGN	29 kDa				0	4	14	6	0							NbS00040487g0011.1_SGN	Expansin A1 (The same sequence as NICBE_364931.1 in TGAC db)		24	0		3	0		24	1	3		TRUE	NoCont	WWE-unique		14.5507		14.5507
	TRUE	Empty	Fructokinase-2 len=327 E=2e-179 (blastp), pfam_domain=PfkB pfkB family carbohydrate kinase E=8.5e-74 score=248.2	NICBE_170363.1_TGAC	35 kDa	TRUE			0	3	12	5	2	2	0					NICBE_170363.1_TGAC	Fructokinase-2 len=327 E=2e-179 (blastp), pfam_domain=PfkB pfkB family carbohydrate kinase E=8.5e-74 score=248.2		24	0		5	0		24	1	5		TRUE	NoCont	WWE-unique		14.5507		14.5507
	TRUE	Empty	glutathione S transferase	NbS00055160g0004.1_SGN	26 kDa	TRUE				1	14	5		4						NbS00055160g0004.1_SGN	glutathione S transferase		24	0		4	0		24	1	4		TRUE	NoCont	WWE-unique		14.5507		14.5507
	TRUE	Empty	Thioredoxin M4, chloroplastic len=183 E=1e-52 (blastp), pfam_domain=Thioredoxin Thioredoxin E=2.2e-31 score=107.4	NICBE_224963.1_TGAC	20 kDa	TRUE	0	0	0		8	9	6	1	0					NICBE_224963.1_TGAC	Thioredoxin M4, chloroplastic len=183 E=1e-52 (blastp), pfam_domain=Thioredoxin Thioredoxin E=2.2e-31 score=107.4		24	0		4	0		24	1	4		TRUE	NoCont	WWE-unique		14.5507		14.5507
	TRUE	Empty	Serine/threonine protein phosphatase PP2A catalytic subunit (The same sequence as NICBE_240069.1 in TGAC db)	NbS00020903g0004.1_SGN	36 kDa	TRUE		0		0	8	4	7	5						NbS00020903g0004.1_SGN	Serine/threonine protein phosphatase PP2A catalytic subunit (The same sequence as NICBE_240069.1 in TGAC db)		24	0		4	0		24	1	4		TRUE	NoCont	WWE-unique		14.5507		14.5507
	TRUE	Empty	3 oxoacyl (The same sequence as NICBE_025728.1 in TGAC db)	NbS00001834g0011.1_SGN	53 kDa	TRUE			2		5	5	5	7						NbS00001834g0011.1_SGN	3 oxoacyl (The same sequence as NICBE_025728.1 in TGAC db)		24	0		5	0		24	1	5		TRUE	NoCont	WWE-unique		14.5507		14.5507
	TRUE	Empty	Acetolactate synthase small subunit len=499 E=1e-46 (blastp), pfam_domain=ALS_ss_C Small subunit of acetolactate synthase E=6.7e-58 score=192.2	NICBE_032430.1_TGAC	54 kDa	TRUE	0			0	6	4	7	7						NICBE_032430.1_TGAC	Acetolactate synthase small subunit len=499 E=1e-46 (blastp), pfam_domain=ALS_ss_C Small subunit of acetolactate synthase E=6.7e-58 score=192.2		24	0		4	0		24	1	4		TRUE	NoCont	WWE-unique		14.5507		14.5507
	TRUE	Empty	No hits found in SwissProt (blastp), pfam_domain=TMF_DNA_bd TATA element modulatory factor 1 DNA binding E=2.9e-06 score=26.8	NICBE_178885.1_TGAC	51 kDa	TRUE				2			13	9	0	0				NICBE_178885.1_TGAC	No hits found in SwissProt (blastp), pfam_domain=TMF_DNA_bd TATA element modulatory factor 1 DNA binding E=2.9e-06 score=26.8		24	0		3	0		24	1	3		TRUE	NoCont	WWE-unique		14.5507		14.5507
	TRUE	Empty	Coiled-coil domain-containing protein 130 len=315 E=2e-57 (blastp), pfam_domain=DUF572 Family of unknown function (DUF572) E=4.3e-53 score=180.5	NICBE_268865.1_TGAC (+1)	36 kDa				1	0			16	7						NICBE_268865.1_TGAC (+1)	Coiled-coil domain-containing protein 130 len=315 E=2e-57 (blastp), pfam_domain=DUF572 Family of unknown function (DUF572) E=4.3e-53 score=180.5		24	0		3	0		24	1	3		TRUE	NoCont	WWE-unique		14.5507		14.5507
	TRUE	Empty	Cleavage and polyadenylation specificity factor subunit CG7185 len=682 E=9e-07 (blastp), pfam_domain=RRM_1 RNA recognition motif. (a.k.a. RRM, RBD, or RNP domain) E=4e-13 score=48.6	NICBE_366947.1_TGAC (+1)	73 kDa	TRUE						0	10	14						NICBE_366947.1_TGAC (+1)	Cleavage and polyadenylation specificity factor subunit CG7185 len=682 E=9e-07 (blastp), pfam_domain=RRM_1 RNA recognition motif. (a.k.a. RRM, RBD, or RNP domain) E=4e-13 score=48.6		24	0		2	0		24	1	2		TRUE	NoCont	WWE-unique		14.5507		14.5507
	TRUE	Empty	Phosphatidylinositol 4 phosphate 5 kinase 9	NbS00032317g0010.1_SGN	95 kDa	TRUE	0	0	0		0		13	11	0	0				NbS00032317g0010.1_SGN	Phosphatidylinositol 4 phosphate 5 kinase 9		24	0		2	0		24	1	2		TRUE	NoCont	WWE-unique		14.5507		14.5507
	TRUE	Empty	gi_125116_sp_P15241_K2M2_SHEEP_KERATIN__TYPE_II_MICROFIBRILLAR__COMPONENT_7C	cont109 (+1)	54 kDa	TRUE			8			16				156				cont109 (+1)	gi_125116_sp_P15241_K2M2_SHEEP_KERATIN__TYPE_II_MICROFIBRILLAR__COMPONENT_7C		24	0		2	1		24	2	3		TRUE	contam	WWE-unique		14.5507		14.5507
	TRUE	Empty	FAM10 family protein At4g22670 len=557 E=2e-106 (blastp), pfam_domain=TPR_11 TPR repeat E=2.2e-20 score=71.9	NICBE_062447.1_TGAC	60 kDa	TRUE		0	6	3	8	6								NICBE_062447.1_TGAC	FAM10 family protein At4g22670 len=557 E=2e-106 (blastp), pfam_domain=TPR_11 TPR repeat E=2.2e-20 score=71.9		23	0		4	0		23	1	4		TRUE	NoCont	WWE-unique		14.4893		14.4893
	TRUE	Empty	Subtilisin-like protease SDD1 len=717 E=1e-147 (blastp), pfam_domain=Peptidase_S8 Subtilase family E=7.5e-39 score=133.4	NICBE_422603.1_TGAC	77 kDa	TRUE				0	15	7	1		0					NICBE_422603.1_TGAC	Subtilisin-like protease SDD1 len=717 E=1e-147 (blastp), pfam_domain=Peptidase_S8 Subtilase family E=7.5e-39 score=133.4		23	0		3	0		23	1	3		TRUE	NoCont	WWE-unique		14.4893		14.4893
	TRUE	Empty	Protein KIAA0664 homolog len=1519 E=8e-54 (blastp), pfam_domain=eIF3_p135 Translation initiation factor eIF3 subunit 135 E=8.7e-36 score=123.1	NICBE_183294.1_TGAC	164 kDa	TRUE	0	0	2	1	11	7		2	0	0				NICBE_183294.1_TGAC	Protein KIAA0664 homolog len=1519 E=8e-54 (blastp), pfam_domain=eIF3_p135 Translation initiation factor eIF3 subunit 135 E=8.7e-36 score=123.1		23	0		5	0		23	1	5		TRUE	NoCont	WWE-unique		14.4893		14.4893
	TRUE	Empty	Glutamyl/glutaminyl tRNA synthetase class Ic	NbS00054087g0007.1_SGN	87 kDa	TRUE	0	0	0		10	5	6	2	0					NbS00054087g0007.1_SGN	Glutamyl/glutaminyl tRNA synthetase class Ic		23	0		4	0		23	1	4		TRUE	NoCont	WWE-unique		14.4893		14.4893
	TRUE	Empty	NADH dehydrogenase subunit 7	NbS00024184g0018.1_SGN	41 kDa	TRUE	0	0	1	2	6	6	6	2	0					NbS00024184g0018.1_SGN	NADH dehydrogenase subunit 7		23	0		6	0		23	1	6		TRUE	NoCont	WWE-unique		14.4893		14.4893
	TRUE	Empty	Superoxide dismutase [Mn], mitochondrial len=132 E=1e-47 (blastp), pfam_domain=Sod_Fe_C Iron/manganese superoxide dismutases, C-terminal domain E=4.5e-31 score=106.7	NICBE_005266.1_TGAC	15 kDa	TRUE					10	4	9							NICBE_005266.1_TGAC	Superoxide dismutase [Mn], mitochondrial len=132 E=1e-47 (blastp), pfam_domain=Sod_Fe_C Iron/manganese superoxide dismutases, C-terminal domain E=4.5e-31 score=106.7		23	0		3	0		23	1	3		TRUE	NoCont	WWE-unique		14.4893		14.4893
	TRUE	Empty	60S ribosomal protein L28-1 len=162 E=2e-58 (blastp), pfam_domain=Ribosomal_L28e Ribosomal L28e protein family E=8e-37 score=126.1	NICBE_101464.1_TGAC	18 kDa	TRUE				0	7	6	7	3						NICBE_101464.1_TGAC	60S ribosomal protein L28-1 len=162 E=2e-58 (blastp), pfam_domain=Ribosomal_L28e Ribosomal L28e protein family E=8e-37 score=126.1		23	0		4	0		23	1	4		TRUE	NoCont	WWE-unique		14.4893		14.4893
	TRUE	Empty	Mitochondrial carrier protein (The same sequence as NICBE_317038.1 in TGAC db)	NbS00031288g0011.1_SGN	39 kDa	TRUE			1	1	1	5	7	8	0					NbS00031288g0011.1_SGN	Mitochondrial carrier protein (The same sequence as NICBE_317038.1 in TGAC db)		23	0		6	0		23	1	6		TRUE	NoCont	WWE-unique		14.4893		14.4893
	TRUE	Empty	PolyU specific endoribonuclease A	NbS00060471g0005.1_SGN	37 kDa	TRUE				1	3	2	5	12	0					NbS00060471g0005.1_SGN	PolyU specific endoribonuclease A		23	0		5	0		23	1	5		TRUE	NoCont	WWE-unique		14.4893		14.4893
	TRUE	Empty	60S ribosomal protein L38 len=69 E=2e-32 (blastp), pfam_domain=Ribosomal_L38e Ribosomal L38e protein family E=6e-33 score=112.3	NICBE_042683.1_TGAC	8 kDa				0		2	4	16	1	0					NICBE_042683.1_TGAC	60S ribosomal protein L38 len=69 E=2e-32 (blastp), pfam_domain=Ribosomal_L38e Ribosomal L38e protein family E=6e-33 score=112.3		23	0		4	0		23	1	4		TRUE	NoCont	WWE-unique		14.4893		14.4893
	TRUE	Empty	ATP binding/serine threonine kinase	NbS00004124g0020.1_SGN	50 kDa	TRUE	0	0	4	1	0	0	5	13						NbS00004124g0020.1_SGN	ATP binding/serine threonine kinase		23	0		4	0		23	1	4		TRUE	NoCont	WWE-unique		14.4893		14.4893
	TRUE	Empty	Histone-lysine N-methyltransferase, H3 lysine-9 specific SUVH1 len=710 E=0.0 (blastp), pfam_domain=YDG_SRA YDG/SRA domain E=9.5e-57 score=190.5	NICBE_236417.1_TGAC	78 kDa	TRUE			2	0	1		12	8						NICBE_236417.1_TGAC	Histone-lysine N-methyltransferase, H3 lysine-9 specific SUVH1 len=710 E=0.0 (blastp), pfam_domain=YDG_SRA YDG/SRA domain E=9.5e-57 score=190.5		23	0		4	0		23	1	4		TRUE	NoCont	WWE-unique		14.4893		14.4893
	TRUE	Empty	Os06g0220000 protein Fragment	NbS00050794g0001.1_SGN	11 kDa	TRUE						1	15	7						NbS00050794g0001.1_SGN	Os06g0220000 protein Fragment		23	0		3	0		23	1	3		TRUE	NoCont	WWE-unique		14.4893		14.4893
	TRUE	Empty	RNA-binding protein Musashi homolog 2 len=476 E=2e-49 (blastp), pfam_domain=RRM_1 RNA recognition motif. (a.k.a. RRM, RBD, or RNP domain) E=2.2e-37 score=126.3	NICBE_381052.1_TGAC (+1)	50 kDa	TRUE				0		1	15	7		0				NICBE_381052.1_TGAC (+1)	RNA-binding protein Musashi homolog 2 len=476 E=2e-49 (blastp), pfam_domain=RRM_1 RNA recognition motif. (a.k.a. RRM, RBD, or RNP domain) E=2.2e-37 score=126.3		23	0		3	0		23	1	3		TRUE	NoCont	WWE-unique		14.4893		14.4893
	TRUE	Empty	RNA-binding protein Musashi homolog Rbp6 len=494 E=3e-48 (blastp), pfam_domain=RRM_1 RNA recognition motif. (a.k.a. RRM, RBD, or RNP domain) E=3.6e-39 score=132.1	NICBE_062083.1_TGAC (+1)	53 kDa	TRUE		0		0			12	11						NICBE_062083.1_TGAC (+1)	RNA-binding protein Musashi homolog Rbp6 len=494 E=3e-48 (blastp), pfam_domain=RRM_1 RNA recognition motif. (a.k.a. RRM, RBD, or RNP domain) E=3.6e-39 score=132.1		23	0		2	0		23	1	2		TRUE	NoCont	WWE-unique		14.4893		14.4893
	TRUE	Empty	Phosphatidylinositol 4-phosphate 5-kinase 8 len=773 E=0.0 (blastp), pfam_domain=PIP5K Phosphatidylinositol-4-phosphate 5-Kinase E=1e-88 score=296.5	NICBE_054475.1_TGAC	88 kDa	TRUE	0	0				0	8	15	0	0				NICBE_054475.1_TGAC	Phosphatidylinositol 4-phosphate 5-kinase 8 len=773 E=0.0 (blastp), pfam_domain=PIP5K Phosphatidylinositol-4-phosphate 5-Kinase E=1e-88 score=296.5		23	0		2	0		23	1	2		TRUE	NoCont	WWE-unique		14.4893		14.4893
	TRUE	Empty	Casein kinase I isoform delta	NbS00036362g0031.1_SGN	46 kDa	TRUE			0			0	12	11						NbS00036362g0031.1_SGN	Casein kinase I isoform delta		23	0		2	0		23	1	2		TRUE	NoCont	WWE-unique		14.4893		14.4893
	TRUE	Empty	Ferritin-2, chloroplastic len=259 E=3e-136 (blastp), pfam_domain=Ferritin Ferritin-like domain E=1.3e-39 score=135.0	NICBE_092357.1_TGAC	30 kDa	TRUE							13	10						NICBE_092357.1_TGAC	Ferritin-2, chloroplastic len=259 E=3e-136 (blastp), pfam_domain=Ferritin Ferritin-like domain E=1.3e-39 score=135.0		23	0		2	0		23	1	2		TRUE	NoCont	WWE-unique		14.4893		14.4893
	TRUE	Empty	Protein KIAA0664 homolog len=1556 E=1e-55 (blastp), pfam_domain=eIF3_p135 Translation initiation factor eIF3 subunit 135 E=1.6e-35 score=122.3	NICBE_401301.1_TGAC	171 kDa	TRUE		0	2	1	11	6	1	1	0					NICBE_401301.1_TGAC	Protein KIAA0664 homolog len=1556 E=1e-55 (blastp), pfam_domain=eIF3_p135 Translation initiation factor eIF3 subunit 135 E=1.6e-35 score=122.3		22	0		6	0		22	1	6		TRUE	NoCont	WWE-unique		14.4252		14.4252
	TRUE	Empty	E3 ubiquitin-protein ligase CHFR len=382 E=8e-09 (blastp), pfam_domain=TPR_12 Tetratricopeptide repeat E=9.6e-18 score=63.7	NICBE_309544.1_TGAC	42 kDa		0	0	2	0	13	5	1	1						NICBE_309544.1_TGAC	E3 ubiquitin-protein ligase CHFR len=382 E=8e-09 (blastp), pfam_domain=TPR_12 Tetratricopeptide repeat E=9.6e-18 score=63.7		22	0		5	0		22	1	5		TRUE	NoCont	WWE-unique		14.4252		14.4252
	TRUE	Empty	ATP-dependent Clp protease proteolytic subunit 3, chloroplastic len=349 E=5e-120 (blastp), pfam_domain=CLP_protease Clp protease E=1.8e-74 score=249.2	NICBE_387083.1_TGAC	39 kDa			0		1	12	4	5	0	0	0				NICBE_387083.1_TGAC	ATP-dependent Clp protease proteolytic subunit 3, chloroplastic len=349 E=5e-120 (blastp), pfam_domain=CLP_protease Clp protease E=1.8e-74 score=249.2		22	0		4	0		22	1	4		TRUE	NoCont	WWE-unique		14.4252		14.4252
	TRUE	Empty	Splicing factor 3B subunit 1	NbS00025644g0001.1_SGN	140 kDa	TRUE					6	5	10	1	0	0				NbS00025644g0001.1_SGN	Splicing factor 3B subunit 1		22	0		4	0		22	1	4		TRUE	NoCont	WWE-unique		14.4252		14.4252
	TRUE	Empty	Choline dehydrogenase (The same sequence as NICBE_360040.1 in TGAC db)	NbS00039424g0014.1_SGN	67 kDa	TRUE		0			7	4	7	4						NbS00039424g0014.1_SGN	Choline dehydrogenase (The same sequence as NICBE_360040.1 in TGAC db)		22	0		4	0		22	1	4		TRUE	NoCont	WWE-unique		14.4252		14.4252
	TRUE	Empty	Epoxide hydrolase 2 len=156 E=7e-30 (blastp), pfam_domain=Abhydrolase_6 Alpha/beta hydrolase family E=1.5e-24 score=87.0	NICBE_221326.1_TGAC (+1)	18 kDa	TRUE				0	7	4	4	7						NICBE_221326.1_TGAC (+1)	Epoxide hydrolase 2 len=156 E=7e-30 (blastp), pfam_domain=Abhydrolase_6 Alpha/beta hydrolase family E=1.5e-24 score=87.0		22	0		4	0		22	1	4		TRUE	NoCont	WWE-unique		14.4252		14.4252
	TRUE	Empty	Phosphoinositide phospholipase C 2 (The same sequence as NICBE_276399.1 in TGAC db)	NbS00025273g0005.1_SGN	67 kDa	TRUE			5		2	1	8	6		0				NbS00025273g0005.1_SGN	Phosphoinositide phospholipase C 2 (The same sequence as NICBE_276399.1 in TGAC db)		22	0		5	0		22	1	5		TRUE	NoCont	WWE-unique		14.4252		14.4252
	TRUE	Empty	Histone deacetylase (The same sequence as NICBE_367155.1 in TGAC db)	NbS00041032g0003.1_SGN	56 kDa	TRUE		0	4	2		1	9	6		0				NbS00041032g0003.1_SGN	Histone deacetylase (The same sequence as NICBE_367155.1 in TGAC db)		22	0		5	0		22	1	5		TRUE	NoCont	WWE-unique		14.4252		14.4252
	TRUE	Empty	40S ribosomal protein S27 2	NbS00002059g0011.1_SGN	9 kDa	TRUE			0		3	4	9	6						NbS00002059g0011.1_SGN	40S ribosomal protein S27 2		22	0		4	0		22	1	4		TRUE	NoCont	WWE-unique		14.4252		14.4252
	TRUE	Empty	60S ribosomal protein L7-1 len=248 E=4e-67 (blastp), pfam_domain=Ribosomal_L30 Ribosomal protein L30p/L7e E=1.4e-13 score=50.0	NICBE_412807.1_TGAC	29 kDa	TRUE		0	2	0	4		10	6	0					NICBE_412807.1_TGAC	60S ribosomal protein L7-1 len=248 E=4e-67 (blastp), pfam_domain=Ribosomal_L30 Ribosomal protein L30p/L7e E=1.4e-13 score=50.0		22	0		4	0		22	1	4		TRUE	NoCont	WWE-unique		14.4252		14.4252
	TRUE	Empty	DNA directed RNA polymerases I and III subunit rpac1 (The same sequence as NICBE_372219.1 in TGAC db)	NbS00042250g0018.1_SGN	44 kDa				1			0	11	10						NbS00042250g0018.1_SGN	DNA directed RNA polymerases I and III subunit rpac1 (The same sequence as NICBE_372219.1 in TGAC db)		22	0		3	0		22	1	3		TRUE	NoCont	WWE-unique		14.4252		14.4252
	TRUE	Empty	Peptidase family M48 (The same sequence as NICBE_327864.1 in TGAC db)	NbS00033130g0009.1_SGN	49 kDa	TRUE			0		0	1	8	13						NbS00033130g0009.1_SGN	Peptidase family M48 (The same sequence as NICBE_327864.1 in TGAC db)		22	0		3	0		22	1	3		TRUE	NoCont	WWE-unique		14.4252		14.4252
	TRUE	Empty	Polyphosphoinositide phosphatase len=896 E=1e-129 (blastp), pfam_domain=Syja_N SacI homology domain E=2.3e-84 score=282.8	NICBE_149682.1_TGAC	101 kDa	TRUE		0	0			1	14	7		0				NICBE_149682.1_TGAC	Polyphosphoinositide phosphatase len=896 E=1e-129 (blastp), pfam_domain=Syja_N SacI homology domain E=2.3e-84 score=282.8		22	0		3	0		22	1	3		TRUE	NoCont	WWE-unique		14.4252		14.4252
	TRUE	Empty	No hits found in SwissProt (blastp), pfam_domain=DUF1336 Protein of unknown function (DUF1336) E=3.8e-72 score=242.2	NICBE_109924.1_TGAC	83 kDa	TRUE	0		0	0			13	9						NICBE_109924.1_TGAC	No hits found in SwissProt (blastp), pfam_domain=DUF1336 Protein of unknown function (DUF1336) E=3.8e-72 score=242.2		22	0		2	0		22	1	2		TRUE	NoCont	WWE-unique		14.4252		14.4252
	TRUE	Empty	NC domain containing protein (The same sequence as NICBE_160324.1 in TGAC db)	NbS00012685g0001.1_SGN	23 kDa			0					11	11						NbS00012685g0001.1_SGN	NC domain containing protein (The same sequence as NICBE_160324.1 in TGAC db)		22	0		2	0		22	1	2		TRUE	NoCont	WWE-unique		14.4252		14.4252
	TRUE	Empty	S adenosyl L methionine dependent methyltransferases	NbS00014109g0006.1_SGN	33 kDa			0					12	10	0					NbS00014109g0006.1_SGN	S adenosyl L methionine dependent methyltransferases		22	0		2	0		22	1	2		TRUE	NoCont	WWE-unique		14.4252		14.4252
	TRUE	Empty	Phosphatidylinositol binding clathrin assembly protein	NbS00024656g0012.1_SGN	71 kDa	TRUE	0	0	0			0	11	11		0				NbS00024656g0012.1_SGN	Phosphatidylinositol binding clathrin assembly protein		22	0		2	0		22	1	2		TRUE	NoCont	WWE-unique		14.4252		14.4252
	TRUE	Empty	Mitochondrial transcription termination factor	NbS00014695g0014.1_SGN	62 kDa	TRUE			0			0	13	9						NbS00014695g0014.1_SGN	Mitochondrial transcription termination factor		22	0		2	0		22	1	2		TRUE	NoCont	WWE-unique		14.4252		14.4252
	TRUE	Empty	Aspartate aminotransferase, mitochondrial len=795 E=0.0 (blastp), pfam_domain=Aminotran_1_2 Aminotransferase class I and II E=4.1e-87 score=292.3	NICBE_224339.1_TGAC	89 kDa	TRUE		0	0	0	18	3	0	0	0	0				NICBE_224339.1_TGAC	Aspartate aminotransferase, mitochondrial len=795 E=0.0 (blastp), pfam_domain=Aminotran_1_2 Aminotransferase class I and II E=4.1e-87 score=292.3		21	0		2	0		21	1	2		TRUE	NoCont	WWE-unique		14.3581		14.3581
	TRUE	Empty	Aldehyde dehydrogenase family 7 member B4 len=524 E=0.0 (blastp), pfam_domain=Aldedh Aldehyde dehydrogenase family E=4.3e-125 score=417.5	NICBE_111373.1_TGAC	57 kDa	TRUE			0	0	16	5			0					NICBE_111373.1_TGAC	Aldehyde dehydrogenase family 7 member B4 len=524 E=0.0 (blastp), pfam_domain=Aldedh Aldehyde dehydrogenase family E=4.3e-125 score=417.5		21	0		2	0		21	1	2		TRUE	NoCont	WWE-unique		14.3581		14.3581
	TRUE	Empty	GDSL esterase/lipase At1g28590 (The same sequence as NICBE_390028.1 in TGAC db)	NbS00047835g0001.1_SGN	41 kDa	TRUE				1	14	6								NbS00047835g0001.1_SGN	GDSL esterase/lipase At1g28590 (The same sequence as NICBE_390028.1 in TGAC db)		21	0		3	0		21	1	3		TRUE	NoCont	WWE-unique		14.3581		14.3581
	TRUE	Empty	Outer envelope pore protein 37, chloroplastic len=337 E=3e-124 (blastp), pfam_domain=RNA_pol_Rpo13 RNA polymerase Rpo13 subunit HTH domain E=0.22 score=11.1	NICBE_119083.1_TGAC (+1)	38 kDa				3	2	8	6	2	0	0					NICBE_119083.1_TGAC (+1)	Outer envelope pore protein 37, chloroplastic len=337 E=3e-124 (blastp), pfam_domain=RNA_pol_Rpo13 RNA polymerase Rpo13 subunit HTH domain E=0.22 score=11.1		21	0		5	0		21	1	5		TRUE	NoCont	WWE-unique		14.3581		14.3581
	TRUE	Empty	Putative proline--tRNA ligase C19C7.06 len=503 E=3e-168 (blastp), pfam_domain=ProRS-C_1 Prolyl-tRNA synthetase, C-terminal E=5.1e-24 score=83.8	NICBE_085993.1_TGAC (+1)	57 kDa	TRUE		0	0		14	4	3	0	0					NICBE_085993.1_TGAC (+1)	Putative proline--tRNA ligase C19C7.06 len=503 E=3e-168 (blastp), pfam_domain=ProRS-C_1 Prolyl-tRNA synthetase, C-terminal E=5.1e-24 score=83.8		21	0		3	0		21	1	3		TRUE	NoCont	WWE-unique		14.3581		14.3581
	TRUE	Empty	PGR5-like protein 1A, chloroplastic len=386 E=8e-131 (blastp), pfam_domain=DNA_ligase_aden NAD-dependent DNA ligase adenylation domain E=0.12 score=11.1	NICBE_214240.1_TGAC (+1)	43 kDa	TRUE			3	5	7	3		3						NICBE_214240.1_TGAC (+1)	PGR5-like protein 1A, chloroplastic len=386 E=8e-131 (blastp), pfam_domain=DNA_ligase_aden NAD-dependent DNA ligase adenylation domain E=0.12 score=11.1		21	0		5	0		21	1	5		TRUE	NoCont	WWE-unique		14.3581		14.3581
	TRUE	Empty	chromatin remodeling complex ATPase chain	NbS00054126g0008.1_SGN	124 kDa	TRUE	0		13	2	0	2	4	0		0				NbS00054126g0008.1_SGN	chromatin remodeling complex ATPase chain		21	0		4	0		21	1	4		TRUE	NoCont	WWE-unique		14.3581		14.3581
	TRUE	Empty	NADP-dependent D-sorbitol-6-phosphate dehydrogenase len=309 E=5e-136 (blastp), pfam_domain=Aldo_ket_red Aldo/keto reductase family E=2.1e-56 score=190.7	NICBE_207616.1_TGAC	35 kDa	TRUE				0	13	4	2	2						NICBE_207616.1_TGAC	NADP-dependent D-sorbitol-6-phosphate dehydrogenase len=309 E=5e-136 (blastp), pfam_domain=Aldo_ket_red Aldo/keto reductase family E=2.1e-56 score=190.7		21	0		4	0		21	1	4		TRUE	NoCont	WWE-unique		14.3581		14.3581
	TRUE	Empty	Putative lactoylglutathione lyase len=384 E=1e-133 (blastp), pfam_domain=Glyoxalase Glyoxalase/Bleomycin resistance protein/Dioxygenase superfamily E=1.3e-41 score=141.4	NICBE_023922.1_TGAC (+1)	43 kDa						13	4	2	2						NICBE_023922.1_TGAC (+1)	Putative lactoylglutathione lyase len=384 E=1e-133 (blastp), pfam_domain=Glyoxalase Glyoxalase/Bleomycin resistance protein/Dioxygenase superfamily E=1.3e-41 score=141.4		21	0		4	0		21	1	4		TRUE	NoCont	WWE-unique		14.3581		14.3581
	TRUE	Empty	Monodehydroascorbate reductase chloroplastic	NbS00025771g0010.1_SGN	55 kDa	TRUE		0	0	1	16	4								NbS00025771g0010.1_SGN	Monodehydroascorbate reductase chloroplastic		21	0		3	0		21	1	3		TRUE	NoCont	WWE-unique		14.3581		14.3581
	TRUE	Empty	Amidase 1 len=474 E=2e-156 (blastp), pfam_domain=Amidase Amidase E=2.3e-65 score=221.0	NICBE_199975.1_TGAC	51 kDa		0	0	2	0	11	1	3	4	0					NICBE_199975.1_TGAC	Amidase 1 len=474 E=2e-156 (blastp), pfam_domain=Amidase Amidase E=2.3e-65 score=221.0		21	0		5	0		21	1	5		TRUE	NoCont	WWE-unique		14.3581		14.3581
	TRUE	Empty	Cathepsin L cysteine proteinase (The same sequence as NICBE_323329.1 in TGAC db)	NbS00032309g0011.1_SGN	39 kDa	TRUE					8	5	4	4						NbS00032309g0011.1_SGN	Cathepsin L cysteine proteinase (The same sequence as NICBE_323329.1 in TGAC db)		21	0		4	0		21	1	4		TRUE	NoCont	WWE-unique		14.3581		14.3581
	TRUE	Empty	Nuclear polyadenylated RNA binding protein 4 (The same sequence as NICBE_291614.1 in TGAC db)	NbS00027422g0005.1_SGN	39 kDa	TRUE			0		6	4	7	4						NbS00027422g0005.1_SGN	Nuclear polyadenylated RNA binding protein 4 (The same sequence as NICBE_291614.1 in TGAC db)		21	0		4	0		21	1	4		TRUE	NoCont	WWE-unique		14.3581		14.3581
	TRUE	Empty	Germin protein (The same sequence as NICBE_070221.1 in TGAC db)	NbS00005109g0003.1_SGN	27 kDa	TRUE				0	6	4	8	3		0				NbS00005109g0003.1_SGN	Germin protein (The same sequence as NICBE_070221.1 in TGAC db)		21	0		4	0		21	1	4		TRUE	NoCont	WWE-unique		14.3581		14.3581
	TRUE	Empty	Protease Do-like 7 len=1115 E=0.0 (blastp), pfam_domain=PDZ_1 PDZ-like domain E=2.6e-34 score=116.8	NICBE_047374.1_TGAC	123 kDa	TRUE		0	4	0	3	2	8	4	0	0				NICBE_047374.1_TGAC	Protease Do-like 7 len=1115 E=0.0 (blastp), pfam_domain=PDZ_1 PDZ-like domain E=2.6e-34 score=116.8		21	0		5	0		21	1	5		TRUE	NoCont	WWE-unique		14.3581		14.3581
	TRUE	Empty	ATP-dependent zinc metalloprotease FtsH len=711 E=9e-87 (blastp), pfam_domain=AAA ATPase family associated with various cellular activities (AAA) E=1.5e-44 score=151.2	NICBE_070148.1_TGAC	79 kDa	TRUE		0	2	0	3	4	6	6		0				NICBE_070148.1_TGAC	ATP-dependent zinc metalloprotease FtsH len=711 E=9e-87 (blastp), pfam_domain=AAA ATPase family associated with various cellular activities (AAA) E=1.5e-44 score=151.2		21	0		5	0		21	1	5		TRUE	NoCont	WWE-unique		14.3581		14.3581
	TRUE	Empty	Hypersensitive-induced response protein 1 len=238 E=3e-125 (blastp), pfam_domain=Band_7 SPFH domain / Band 7 family E=1.9e-19 score=70.1	NICBE_131285.1_TGAC	26 kDa	TRUE	0	0	0	1	6	1	9	4	0					NICBE_131285.1_TGAC	Hypersensitive-induced response protein 1 len=238 E=3e-125 (blastp), pfam_domain=Band_7 SPFH domain / Band 7 family E=1.9e-19 score=70.1		21	0		5	0		21	1	5		TRUE	NoCont	WWE-unique		14.3581		14.3581
	TRUE	Empty	carboxylesterase 2 (The same sequence as NICBE_245096.1 in TGAC db)	NbS00021401g0001.1_SGN	36 kDa				0	1		5	15	0						NbS00021401g0001.1_SGN	carboxylesterase 2 (The same sequence as NICBE_245096.1 in TGAC db)		21	0		3	0		21	1	3		TRUE	NoCont	WWE-unique		14.3581		14.3581
	TRUE	Empty	B2 protein len=862 E=2e-13 (blastp), pfam_domain=Dev_Cell_Death Development and cell death domain E=1.1e-40 score=138.0	NICBE_397973.1_TGAC	99 kDa	TRUE		0	0	0	3	2	16	0		0				NICBE_397973.1_TGAC	B2 protein len=862 E=2e-13 (blastp), pfam_domain=Dev_Cell_Death Development and cell death domain E=1.1e-40 score=138.0		21	0		3	0		21	1	3		TRUE	NoCont	WWE-unique		14.3581		14.3581
	TRUE	Empty	DNA methyltransferase 1-associated protein 1 len=446 E=8e-41 (blastp), pfam_domain=DMAP1 DNA methyltransferase 1-associated protein 1 (DMAP1) E=7.4e-06 score=25.5	NICBE_068035.1_TGAC	50 kDa	TRUE			1	2	0	0	9	9		0				NICBE_068035.1_TGAC	DNA methyltransferase 1-associated protein 1 len=446 E=8e-41 (blastp), pfam_domain=DMAP1 DNA methyltransferase 1-associated protein 1 (DMAP1) E=7.4e-06 score=25.5		21	0		4	0		21	1	4		TRUE	NoCont	WWE-unique		14.3581		14.3581
	TRUE	Empty	Replication factor C subunit 5 len=360 E=1e-110 (blastp), pfam_domain=Rep_fac_C Replication factor C C-terminal domain E=1.7e-16 score=59.8	NICBE_156927.1_TGAC	40 kDa			0	1	0		2	7	11	0					NICBE_156927.1_TGAC	Replication factor C subunit 5 len=360 E=1e-110 (blastp), pfam_domain=Rep_fac_C Replication factor C C-terminal domain E=1.7e-16 score=59.8		21	0		4	0		21	1	4		TRUE	NoCont	WWE-unique		14.3581		14.3581
	TRUE	Empty	nucleic acid binding zinc ion binding DNA binding	NbS00024222g0008.1_SGN	198 kDa	TRUE	0	0	2	1		0	10	8	0	0				NbS00024222g0008.1_SGN	nucleic acid binding zinc ion binding DNA binding		21	0		4	0		21	1	4		TRUE	NoCont	WWE-unique		14.3581		14.3581
	TRUE	Empty	60S ribosomal export protein NMD3 len=576 E=2e-122 (blastp), pfam_domain=NMD3 NMD3 family E=2.1e-74 score=249.4	NICBE_238230.1_TGAC	66 kDa	TRUE		0	0		1	1	10	9	0					NICBE_238230.1_TGAC	60S ribosomal export protein NMD3 len=576 E=2e-122 (blastp), pfam_domain=NMD3 NMD3 family E=2.1e-74 score=249.4		21	0		4	0		21	1	4		TRUE	NoCont	WWE-unique		14.3581		14.3581
	TRUE	Empty	DNA directed RNA polymerase	NbS00004369g0012.1_SGN	124 kDa	TRUE	0	0	1	0		0	17	3	0	0				NbS00004369g0012.1_SGN	DNA directed RNA polymerase		21	0		3	0		21	1	3		TRUE	NoCont	WWE-unique		14.3581		14.3581
	TRUE	Empty	Serrate RNA effector molecule len=780 E=0.0 (blastp), pfam_domain=DUF3546 Domain of unknown function (DUF3546) E=7e-27 score=93.5	NICBE_151251.1_TGAC (+1)	87 kDa		0		0	0			14	7	0					NICBE_151251.1_TGAC (+1)	Serrate RNA effector molecule len=780 E=0.0 (blastp), pfam_domain=DUF3546 Domain of unknown function (DUF3546) E=7e-27 score=93.5		21	0		2	0		21	1	2		TRUE	NoCont	WWE-unique		14.3581		14.3581
	TRUE	Empty	Ribonuclease P protein subunit p25	NbS00003291g0003.1_SGN	25 kDa	TRUE	0						8	13						NbS00003291g0003.1_SGN	Ribonuclease P protein subunit p25		21	0		2	0		21	1	2		TRUE	NoCont	WWE-unique		14.3581		14.3581
	TRUE	Empty	DEAD box ATP dependent RNA helicase 57 (The same sequence as NICBE_167450.1 in TGAC db)	NbS00013266g0006.1_SGN	56 kDa	TRUE						0	12	9		0				NbS00013266g0006.1_SGN	DEAD box ATP dependent RNA helicase 57 (The same sequence as NICBE_167450.1 in TGAC db)		21	0		2	0		21	1	2		TRUE	NoCont	WWE-unique		14.3581		14.3581
	TRUE	Empty	PPPDE thiol peptidase (The same sequence as NICBE_036952.1 in TGAC db)	NbS00002661g0001.1_SGN	33 kDa	TRUE						0	14	7						NbS00002661g0001.1_SGN	PPPDE thiol peptidase (The same sequence as NICBE_036952.1 in TGAC db)		21	0		2	0		21	1	2		TRUE	NoCont	WWE-unique		14.3581		14.3581
	TRUE	Empty	WRKY transcription factor (The same sequence as NICBE_423284.1 in TGAC db)	NbS00060905g0003.1_SGN	20 kDa	TRUE							15	6						NbS00060905g0003.1_SGN	WRKY transcription factor (The same sequence as NICBE_423284.1 in TGAC db)		21	0		2	0		21	1	2		TRUE	NoCont	WWE-unique		14.3581		14.3581
	TRUE	Empty	Soluble inorganic pyrophosphatase 1, chloroplastic len=464 E=5e-126 (blastp), pfam_domain=Pyrophosphatase Inorganic pyrophosphatase E=8.2e-57 score=190.9	NICBE_197400.1_TGAC	52 kDa	TRUE					15	5			0					NICBE_197400.1_TGAC	Soluble inorganic pyrophosphatase 1, chloroplastic len=464 E=5e-126 (blastp), pfam_domain=Pyrophosphatase Inorganic pyrophosphatase E=8.2e-57 score=190.9		20	0		2	0		20	1	2		TRUE	NoCont	WWE-unique		14.2877		14.2877
	TRUE	Empty	lactoylglutathione lyase chloroplast	NbS00000955g0011.1_SGN	32 kDa	TRUE		0		0	15	4	1	0						NbS00000955g0011.1_SGN	lactoylglutathione lyase chloroplast		20	0		3	0		20	1	3		TRUE	NoCont	WWE-unique		14.2877		14.2877
	TRUE	Empty	Dehydroascorbate reductase Fragment (The same sequence as NICBE_407949.1 in TGAC db)	NbS00054318g0006.1_SGN	24 kDa	TRUE					17	2	1	0		0				NbS00054318g0006.1_SGN	Dehydroascorbate reductase Fragment (The same sequence as NICBE_407949.1 in TGAC db)		20	0		3	0		20	1	3		TRUE	NoCont	WWE-unique		14.2877		14.2877
	TRUE	Empty	GDSL esterase/lipase At1g28590 len=380 E=1e-77 (blastp), pfam_domain=Lipase_GDSL GDSL-like Lipase/Acylhydrolase E=1.7e-19 score=70.4	NICBE_204399.1_TGAC	42 kDa	TRUE				2	10	6	2	0						NICBE_204399.1_TGAC	GDSL esterase/lipase At1g28590 len=380 E=1e-77 (blastp), pfam_domain=Lipase_GDSL GDSL-like Lipase/Acylhydrolase E=1.7e-19 score=70.4		20	0		4	0		20	1	4		TRUE	NoCont	WWE-unique		14.2877		14.2877
	TRUE	Empty	Pyrroline-5-carboxylate reductase len=277 E=4e-128 (blastp), pfam_domain=F420_oxidored NADP oxidoreductase coenzyme F420-dependent E=5.5e-21 score=74.6	NICBE_112491.1_TGAC	29 kDa	TRUE					11	6	3	0	0					NICBE_112491.1_TGAC	Pyrroline-5-carboxylate reductase len=277 E=4e-128 (blastp), pfam_domain=F420_oxidored NADP oxidoreductase coenzyme F420-dependent E=5.5e-21 score=74.6		20	0		3	0		20	1	3		TRUE	NoCont	WWE-unique		14.2877		14.2877
	TRUE	Empty	Proteasome subunit beta type-7-A len=357 E=3e-137 (blastp), pfam_domain=Proteasome Proteasome subunit E=2.3e-46 score=157.3	NICBE_254018.1_TGAC (+1)	39 kDa	TRUE	0		2	1	5	6	4	2						NICBE_254018.1_TGAC (+1)	Proteasome subunit beta type-7-A len=357 E=3e-137 (blastp), pfam_domain=Proteasome Proteasome subunit E=2.3e-46 score=157.3		20	0		6	0		20	1	6		TRUE	NoCont	WWE-unique		14.2877		14.2877
	TRUE	Empty	Xanthoxin dehydrogenase	NbS00017652g0001.1_SGN	41 kDa	TRUE					13	2	0	5						NbS00017652g0001.1_SGN	Xanthoxin dehydrogenase		20	0		3	0		20	1	3		TRUE	NoCont	WWE-unique		14.2877		14.2877
	TRUE	Empty	No hits found in SwissProt (blastp), pfam_domain=DUF1373 Protein of unknown function (DUF1373) E=0.065 score=12.8	NICBE_158139.1_TGAC	15 kDa					0	8	5	4	3						NICBE_158139.1_TGAC	No hits found in SwissProt (blastp), pfam_domain=DUF1373 Protein of unknown function (DUF1373) E=0.065 score=12.8		20	0		4	0		20	1	4		TRUE	NoCont	WWE-unique		14.2877		14.2877
	TRUE	Empty	Tryptophan synthase beta chain 2, chloroplastic len=471 E=0.0 (blastp), pfam_domain=PALP Pyridoxal-phosphate dependent enzyme E=9.6e-42 score=143.1	NICBE_291436.1_TGAC	51 kDa	TRUE	0	0	0		8	4	6	2						NICBE_291436.1_TGAC	Tryptophan synthase beta chain 2, chloroplastic len=471 E=0.0 (blastp), pfam_domain=PALP Pyridoxal-phosphate dependent enzyme E=9.6e-42 score=143.1		20	0		4	0		20	1	4		TRUE	NoCont	WWE-unique		14.2877		14.2877
	TRUE	Empty	Serine/threonine-protein phosphatase 6 regulatory subunit 3 len=841 E=2e-64 (blastp), pfam_domain=SAPS SIT4 phosphatase-associated protein E=6e-60 score=203.1	NICBE_158552.1_TGAC (+1)	93 kDa	TRUE			6	2	0	2	4	6		0				NICBE_158552.1_TGAC (+1)	Serine/threonine-protein phosphatase 6 regulatory subunit 3 len=841 E=2e-64 (blastp), pfam_domain=SAPS SIT4 phosphatase-associated protein E=6e-60 score=203.1		20	0		5	0		20	1	5		TRUE	NoCont	WWE-unique		14.2877		14.2877
	TRUE	Empty	Allene oxide cyclase	NbS00022928g0004.1_SGN	27 kDa	TRUE			0	0	7	4	7	2						NbS00022928g0004.1_SGN	Allene oxide cyclase		20	0		4	0		20	1	4		TRUE	NoCont	WWE-unique		14.2877		14.2877
	TRUE	Empty	Signal recognition particle 68 kDa protein len=640 E=1e-72 (blastp), pfam_domain=Med7 MED7 protein E=0.12 score=11.9	NICBE_318398.1_TGAC	73 kDa	TRUE	0	0	0	0	4	2	12	2	0					NICBE_318398.1_TGAC	Signal recognition particle 68 kDa protein len=640 E=1e-72 (blastp), pfam_domain=Med7 MED7 protein E=0.12 score=11.9		20	0		4	0		20	1	4		TRUE	NoCont	WWE-unique		14.2877		14.2877
	TRUE	Empty	Expansin A15 (The same sequence as NICBE_112755.1 in TGAC db)	NbS00008518g0008.1_SGN	26 kDa				0		4	2	7	7						NbS00008518g0008.1_SGN	Expansin A15 (The same sequence as NICBE_112755.1 in TGAC db)		20	0		4	0		20	1	4		TRUE	NoCont	WWE-unique		14.2877		14.2877
	TRUE	Empty	Oxidoreductase zinc binding dehydrogenase	NbS00035663g0011.1_SGN	63 kDa	TRUE			3			2	15							NbS00035663g0011.1_SGN	Oxidoreductase zinc binding dehydrogenase		20	0		3	0		20	1	3		TRUE	NoCont	WWE-unique		14.2877		14.2877
	TRUE	Empty	Serine hydroxymethyltransferase	NbS00045520g0011.1_SGN	67 kDa	TRUE			1	1	1	0	11	6						NbS00045520g0011.1_SGN	Serine hydroxymethyltransferase		20	0		5	0		20	1	5		TRUE	NoCont	WWE-unique		14.2877		14.2877
	TRUE	Empty	Pre rRNA processing protein TSR1 (The same sequence as NICBE_309764.1 in TGAC db)	NbS00030132g0010.1_SGN	89 kDa	TRUE			0	0	2	1	12	5	0					NbS00030132g0010.1_SGN	Pre rRNA processing protein TSR1 (The same sequence as NICBE_309764.1 in TGAC db)		20	0		4	0		20	1	4		TRUE	NoCont	WWE-unique		14.2877		14.2877
	TRUE	Empty	Pentatricopeptide repeat-containing protein At2g32230, mitochondrial len=546 E=3e-118 (blastp), pfam_domain=RNase_Zc3h12a Zc3h12a-like Ribonuclease NYN domain E=6.4e-09 score=35.7	NICBE_138597.1_TGAC	61 kDa			0	2			1	8	9						NICBE_138597.1_TGAC	Pentatricopeptide repeat-containing protein At2g32230, mitochondrial len=546 E=3e-118 (blastp), pfam_domain=RNase_Zc3h12a Zc3h12a-like Ribonuclease NYN domain E=6.4e-09 score=35.7		20	0		4	0		20	1	4		TRUE	NoCont	WWE-unique		14.2877		14.2877
	TRUE	Empty	Replication factor C subunit 2 len=332 E=1e-132 (blastp), pfam_domain=Rep_fac_C Replication factor C C-terminal domain E=2.2e-22 score=78.7	NICBE_130797.1_TGAC	36 kDa	TRUE				0	0	3	9	8						NICBE_130797.1_TGAC	Replication factor C subunit 2 len=332 E=1e-132 (blastp), pfam_domain=Rep_fac_C Replication factor C C-terminal domain E=2.2e-22 score=78.7		20	0		3	0		20	1	3		TRUE	NoCont	WWE-unique		14.2877		14.2877
	TRUE	Empty	Ethanolamine-phosphate cytidylyltransferase len=416 E=5e-95 (blastp), pfam_domain=CTP_transf_2 Cytidylyltransferase E=2e-32 score=112.2	NICBE_261699.1_TGAC (+1)	46 kDa	TRUE	0		0		2		8	10						NICBE_261699.1_TGAC (+1)	Ethanolamine-phosphate cytidylyltransferase len=416 E=5e-95 (blastp), pfam_domain=CTP_transf_2 Cytidylyltransferase E=2e-32 score=112.2		20	0		3	0		20	1	3		TRUE	NoCont	WWE-unique		14.2877		14.2877
	TRUE	Empty	Protein phosphatase 2C (The same sequence as NICBE_324707.1 in TGAC db)	NbS00032223g0003.1_SGN	31 kDa				0	0	2		12	6						NbS00032223g0003.1_SGN	Protein phosphatase 2C (The same sequence as NICBE_324707.1 in TGAC db)		20	0		3	0		20	1	3		TRUE	NoCont	WWE-unique		14.2877		14.2877
	TRUE	Empty	NUP50 Nucleoporin 50 kDa protein (The same sequence as NICBE_401512.1 in TGAC db)	NbS00051961g0001.1_SGN	48 kDa	TRUE	0		0	1			14	5	0					NbS00051961g0001.1_SGN	NUP50 Nucleoporin 50 kDa protein (The same sequence as NICBE_401512.1 in TGAC db)		20	0		3	0		20	1	3		TRUE	NoCont	WWE-unique		14.2877		14.2877
	TRUE	Empty	Transcription initiation factor IIE subunit beta	NbS00059216g0005.1_SGN	31 kDa		0		1				11	8						NbS00059216g0005.1_SGN	Transcription initiation factor IIE subunit beta		20	0		3	0		20	1	3		TRUE	NoCont	WWE-unique		14.2877		14.2877
	TRUE	Empty	Small heat shock protein chloroplastic (The same sequence as NICBE_231976.1 in TGAC db)	NbS00019947g0008.1_SGN	25 kDa	TRUE	0		0	0			14	6						NbS00019947g0008.1_SGN	Small heat shock protein chloroplastic (The same sequence as NICBE_231976.1 in TGAC db)		20	0		2	0		20	1	2		TRUE	NoCont	WWE-unique		14.2877		14.2877
	TRUE	Empty	Serine/threonine protein kinase TOR	NbS00000298g0014.1_SGN	277 kDa	TRUE	0	0	9	1	7	2	0	0	0					NbS00000298g0014.1_SGN	Serine/threonine protein kinase TOR		19	0		4	0		19	1	4		TRUE	NoCont	WWE-unique		14.2137		14.2137
	TRUE	Empty	Peptidyl prolyl cis trans isomerase	NbS00017090g0008.1_SGN	68 kDa	TRUE	0	0		2	16	1	0	0						NbS00017090g0008.1_SGN	Peptidyl prolyl cis trans isomerase		19	0		3	0		19	1	3		TRUE	NoCont	WWE-unique		14.2137		14.2137
	TRUE	Empty	WEB family protein At5g16730, chloroplastic len=988 E=3e-123 (blastp), pfam_domain=DUF827 Plant protein of unknown function (DUF827) E=7.8e-11 score=41.1	NICBE_000375.1_TGAC (+1)	112 kDa	TRUE	0		4	2	9	4	0		0					NICBE_000375.1_TGAC (+1)	WEB family protein At5g16730, chloroplastic len=988 E=3e-123 (blastp), pfam_domain=DUF827 Plant protein of unknown function (DUF827) E=7.8e-11 score=41.1		19	0		4	0		19	1	4		TRUE	NoCont	WWE-unique		14.2137		14.2137
	TRUE	Empty	Inorganic pyrophosphatase (The same sequence as NICBE_304609.1 in TGAC db)	NbS00029386g0011.1_SGN	33 kDa	TRUE					16	3								NbS00029386g0011.1_SGN	Inorganic pyrophosphatase (The same sequence as NICBE_304609.1 in TGAC db)		19	0		2	0		19	1	2		TRUE	NoCont	WWE-unique		14.2137		14.2137
	TRUE	Empty	D-glycerate 3-kinase, chloroplastic len=384 E=4e-164 (blastp), pfam_domain=PRK Phosphoribulokinase / Uridine kinase family E=8.8e-05 score=22.0	NICBE_412384.1_TGAC (+1)	44 kDa	TRUE		0		0	12	6	1							NICBE_412384.1_TGAC (+1)	D-glycerate 3-kinase, chloroplastic len=384 E=4e-164 (blastp), pfam_domain=PRK Phosphoribulokinase / Uridine kinase family E=8.8e-05 score=22.0		19	0		3	0		19	1	3		TRUE	NoCont	WWE-unique		14.2137		14.2137
	TRUE	Empty	60S acidic ribosomal protein P2B len=142 E=2e-24 (blastp), pfam_domain=Ribosomal_60s 60s Acidic ribosomal protein E=9.9e-27 score=93.0	NICBE_227020.1_TGAC (+1)	15 kDa	TRUE					9	8	2							NICBE_227020.1_TGAC (+1)	60S acidic ribosomal protein P2B len=142 E=2e-24 (blastp), pfam_domain=Ribosomal_60s 60s Acidic ribosomal protein E=9.9e-27 score=93.0		19	0		3	0		19	1	3		TRUE	NoCont	WWE-unique		14.2137		14.2137
	TRUE	Empty	4 methyl 5B hydroxyethyl thiazole monophosphate biosynthesis enzyme ThiJ (The same sequence as NICBE_080709.1 in TGAC db)	NbS00005884g0005.1_SGN	47 kDa				0	1	11	4	2	1						NbS00005884g0005.1_SGN	4 methyl 5B hydroxyethyl thiazole monophosphate biosynthesis enzyme ThiJ (The same sequence as NICBE_080709.1 in TGAC db)		19	0		5	0		19	1	5		TRUE	NoCont	WWE-unique		14.2137		14.2137
	TRUE	Empty	Protein transport protein SEC61 alpha subunit	NbS00017199g0003.1_SGN	52 kDa			0	3	1	5	6	2	2		0				NbS00017199g0003.1_SGN	Protein transport protein SEC61 alpha subunit		19	0		6	0		19	1	6		TRUE	NoCont	WWE-unique		14.2137		14.2137
	TRUE	Empty	Ubiquitin carboxyl-terminal hydrolase isozyme L5 len=334 E=6e-89 (blastp), pfam_domain=Peptidase_C12 Ubiquitin carboxyl-terminal hydrolase, family 1 E=7.2e-72 score=240.9	NICBE_048123.1_TGAC (+1)	38 kDa			0	6	2	2	4	0	5						NICBE_048123.1_TGAC (+1)	Ubiquitin carboxyl-terminal hydrolase isozyme L5 len=334 E=6e-89 (blastp), pfam_domain=Peptidase_C12 Ubiquitin carboxyl-terminal hydrolase, family 1 E=7.2e-72 score=240.9		19	0		5	0		19	1	5		TRUE	NoCont	WWE-unique		14.2137		14.2137
	TRUE	Empty	Genomic DNA chromosome 5 P1 clone MXC17	NbS00004214g0010.1_SGN	142 kDa	TRUE		0	0	1	7	6	3	2	0					NbS00004214g0010.1_SGN	Genomic DNA chromosome 5 P1 clone MXC17		19	0		5	0		19	1	5		TRUE	NoCont	WWE-unique		14.2137		14.2137
	TRUE	Empty	Ribonuclease J len=840 E=2e-78 (blastp), pfam_domain=Lactamase_B Metallo-beta-lactamase superfamily E=2.3e-22 score=79.4	NICBE_167501.1_TGAC	93 kDa			0		2	6	5	4	2						NICBE_167501.1_TGAC	Ribonuclease J len=840 E=2e-78 (blastp), pfam_domain=Lactamase_B Metallo-beta-lactamase superfamily E=2.3e-22 score=79.4		19	0		5	0		19	1	5		TRUE	NoCont	WWE-unique		14.2137		14.2137
	TRUE	Empty	Isopentenyl-diphosphate Delta-isomerase II len=235 E=6e-129 (blastp), pfam_domain=NUDIX NUDIX domain E=2.5e-25 score=88.5	NICBE_105590.1_TGAC (+1)	27 kDa	TRUE	0	0	0		12	1	6	0						NICBE_105590.1_TGAC (+1)	Isopentenyl-diphosphate Delta-isomerase II len=235 E=6e-129 (blastp), pfam_domain=NUDIX NUDIX domain E=2.5e-25 score=88.5		19	0		3	0		19	1	3		TRUE	NoCont	WWE-unique		14.2137		14.2137
	TRUE	Empty	No hits found in SwissProt (blastp), pfam_domain=DUF1350 Protein of unknown function (DUF1350) E=9.8e-50 score=168.8	NICBE_305980.1_TGAC	49 kDa				0		4	2	11	2						NICBE_305980.1_TGAC	No hits found in SwissProt (blastp), pfam_domain=DUF1350 Protein of unknown function (DUF1350) E=9.8e-50 score=168.8		19	0		4	0		19	1	4		TRUE	NoCont	WWE-unique		14.2137		14.2137
	TRUE	Empty	Glycine rich protein 2 (The same sequence as NICBE_137559.1 in TGAC db)	NbS00010608g0002.1_SGN	20 kDa	TRUE					4	2	6	7						NbS00010608g0002.1_SGN	Glycine rich protein 2 (The same sequence as NICBE_137559.1 in TGAC db)		19	0		4	0		19	1	4		TRUE	NoCont	WWE-unique		14.2137		14.2137
	TRUE	Empty	Mitochondrial uncoupling protein 3 len=304 E=5e-75 (blastp), pfam_domain=Mito_carr Mitochondrial carrier protein E=1.9e-67 score=222.9	NICBE_044411.1_TGAC (+2)	33 kDa					0	5	0	6	8	0					NICBE_044411.1_TGAC (+2)	Mitochondrial uncoupling protein 3 len=304 E=5e-75 (blastp), pfam_domain=Mito_carr Mitochondrial carrier protein E=1.9e-67 score=222.9		19	0		3	0		19	1	3		TRUE	NoCont	WWE-unique		14.2137		14.2137
	TRUE	Empty	Probable 39S ribosomal protein L45, mitochondrial len=333 E=8e-12 (blastp), pfam_domain=Tim44 Tim44-like domain E=5.1e-34 score=117.2	NICBE_063165.1_TGAC	39 kDa			0	1	0	3	0	9	6		0				NICBE_063165.1_TGAC	Probable 39S ribosomal protein L45, mitochondrial len=333 E=8e-12 (blastp), pfam_domain=Tim44 Tim44-like domain E=5.1e-34 score=117.2		19	0		4	0		19	1	4		TRUE	NoCont	WWE-unique		14.2137		14.2137
	TRUE	Empty	Small nuclear ribonucleoprotein Sm D3 len=133 E=8e-35 (blastp), pfam_domain=LSM LSM domain E=6.4e-15 score=54.2	NICBE_225671.1_TGAC (+1)	15 kDa				0		2	1	13	3						NICBE_225671.1_TGAC (+1)	Small nuclear ribonucleoprotein Sm D3 len=133 E=8e-35 (blastp), pfam_domain=LSM LSM domain E=6.4e-15 score=54.2		19	0		4	0		19	1	4		TRUE	NoCont	WWE-unique		14.2137		14.2137
	TRUE	Empty	Nucleolar GTP binding protein	NbS00005100g0009.1_SGN	79 kDa	TRUE	0		0	0		0	8	11	0					NbS00005100g0009.1_SGN	Nucleolar GTP binding protein		19	0		2	0		19	1	2		TRUE	NoCont	WWE-unique		14.2137		14.2137
	TRUE	Empty	Beta-(1,2)-xylosyltransferase len=560 E=0.0 (blastp), pfam_domain=DUF563 Protein of unknown function (DUF563) E=1.3e-24 score=87.1	NICBE_248028.1_TGAC (+1)	63 kDa		0		0			0	7	12						NICBE_248028.1_TGAC (+1)	Beta-(1,2)-xylosyltransferase len=560 E=0.0 (blastp), pfam_domain=DUF563 Protein of unknown function (DUF563) E=1.3e-24 score=87.1		19	0		2	0		19	1	2		TRUE	NoCont	WWE-unique		14.2137		14.2137
	TRUE	Empty	RING/U box	NbS00004739g0006.1_SGN	30 kDa			0	0			0	12	7						NbS00004739g0006.1_SGN	RING/U box		19	0		2	0		19	1	2		TRUE	NoCont	WWE-unique		14.2137		14.2137
	TRUE	Empty	Pescadillo homolog len=599 E=2e-135 (blastp), pfam_domain=Pescadillo_N Pescadillo N-terminus E=2.3e-111 score=371.4	NICBE_421321.1_TGAC (+1)	69 kDa	TRUE					0		11	8	0					NICBE_421321.1_TGAC (+1)	Pescadillo homolog len=599 E=2e-135 (blastp), pfam_domain=Pescadillo_N Pescadillo N-terminus E=2.3e-111 score=371.4		19	0		2	0		19	1	2		TRUE	NoCont	WWE-unique		14.2137		14.2137
	TRUE	Empty	UPF0533 protein C5orf44	NbS00057983g0008.1_SGN	51 kDa	TRUE		0					10	9		0				NbS00057983g0008.1_SGN	UPF0533 protein C5orf44		19	0		2	0		19	1	2		TRUE	NoCont	WWE-unique		14.2137		14.2137
	TRUE	Empty	Glycine rich RNA binding protein	NbS00009747g0002.1_SGN	73 kDa	TRUE					0	0	9	10	0					NbS00009747g0002.1_SGN	Glycine rich RNA binding protein		19	0		2	0		19	1	2		TRUE	NoCont	WWE-unique		14.2137		14.2137
	TRUE	Empty	B2 protein len=774 E=2e-13 (blastp), pfam_domain=Dev_Cell_Death Development and cell death domain E=1.7e-40 score=137.4	NICBE_223048.1_TGAC	89 kDa	TRUE	0						19							NICBE_223048.1_TGAC	B2 protein len=774 E=2e-13 (blastp), pfam_domain=Dev_Cell_Death Development and cell death domain E=1.7e-40 score=137.4		19	0		1	0		19	1	1		FALSE	NoCont	WWE-unique		14.2137		14.2137
	TRUE	Empty	Solanesyl diphosphate synthase	NbS00004153g0004.1_SGN	45 kDa	TRUE		0	0		14	4								NbS00004153g0004.1_SGN	Solanesyl diphosphate synthase		18	0		2	0		18	1	2		TRUE	NoCont	WWE-unique		14.1357		14.1357
	TRUE	Empty	50S ribosomal protein L18 chloroplastic (The same sequence as NICBE_104681.1 in TGAC db)	NbS00007847g0006.1_SGN	18 kDa	TRUE					8	6	2	2	0	0				NbS00007847g0006.1_SGN	50S ribosomal protein L18 chloroplastic (The same sequence as NICBE_104681.1 in TGAC db)		18	0		4	0		18	1	4		TRUE	NoCont	WWE-unique		14.1357		14.1357
	TRUE	Empty	seryl tRNA synthetase/serine tRNA ligase (The same sequence as NICBE_167314.1 in TGAC db)	NbS00013231g0014.1_SGN	51 kDa	TRUE	0		0		13	3	2	0	0					NbS00013231g0014.1_SGN	seryl tRNA synthetase/serine tRNA ligase (The same sequence as NICBE_167314.1 in TGAC db)		18	0		3	0		18	1	3		TRUE	NoCont	WWE-unique		14.1357		14.1357
	TRUE	Empty	Chorismate synthase 1, chloroplastic len=496 E=0.0 (blastp), pfam_domain=Chorismate_synt Chorismate synthase E=1.1e-141 score=471.2	NICBE_205580.1_TGAC	54 kDa	TRUE					14	2	0	2						NICBE_205580.1_TGAC	Chorismate synthase 1, chloroplastic len=496 E=0.0 (blastp), pfam_domain=Chorismate_synt Chorismate synthase E=1.1e-141 score=471.2		18	0		3	0		18	1	3		TRUE	NoCont	WWE-unique		14.1357		14.1357
	TRUE	Empty	Acireductone dioxygenase	NbS00015403g0007.1_SGN	21 kDa	TRUE		0	0		14	2	2							NbS00015403g0007.1_SGN	Acireductone dioxygenase		18	0		3	0		18	1	3		TRUE	NoCont	WWE-unique		14.1357		14.1357
	TRUE	Empty	Succinyl-CoA ligase [ADP-forming] subunit alpha-2, mitochondrial len=434 E=0.0 (blastp), pfam_domain=CoA_binding CoA binding domain E=3.4e-31 score=107.5	NICBE_326231.1_TGAC	45 kDa	TRUE		0	0		12	3	3	0						NICBE_326231.1_TGAC	Succinyl-CoA ligase [ADP-forming] subunit alpha-2, mitochondrial len=434 E=0.0 (blastp), pfam_domain=CoA_binding CoA binding domain E=3.4e-31 score=107.5		18	0		3	0		18	1	3		TRUE	NoCont	WWE-unique		14.1357		14.1357
	TRUE	Empty	Aminoacylase 1	NbS00014793g0001.1_SGN	52 kDa						13	2	2	1						NbS00014793g0001.1_SGN	Aminoacylase 1		18	0		4	0		18	1	4		TRUE	NoCont	WWE-unique		14.1357		14.1357
	TRUE	Empty	Endochitinase Chitinase (The same sequence as NICBE_132186.1 in TGAC db)	NbS00010078g0005.1_SGN	29 kDa					0	10	4	2	2						NbS00010078g0005.1_SGN	Endochitinase Chitinase (The same sequence as NICBE_132186.1 in TGAC db)		18	0		4	0		18	1	4		TRUE	NoCont	WWE-unique		14.1357		14.1357
	TRUE	Empty	Genomic DNA chromosome 5 P1 clone MXC17	NbS00037428g0004.1_SGN	111 kDa	TRUE	0		0	1	5	7	3	2						NbS00037428g0004.1_SGN	Genomic DNA chromosome 5 P1 clone MXC17		18	0		5	0		18	1	5		TRUE	NoCont	WWE-unique		14.1357		14.1357
	TRUE	Empty	Uncharacterized RNA binding protein C660.15 (The same sequence as NICBE_376085.1 in TGAC db)	NbS00043627g0002.1_SGN	44 kDa	TRUE	0			0	8	5	4	1	0					NbS00043627g0002.1_SGN	Uncharacterized RNA binding protein C660.15 (The same sequence as NICBE_376085.1 in TGAC db)		18	0		4	0		18	1	4		TRUE	NoCont	WWE-unique		14.1357		14.1357
	TRUE	Empty	NAD-dependent dihydropyrimidine dehydrogenase subunit PreA len=432 E=7e-68 (blastp), pfam_domain=DHO_dh Dihydroorotate dehydrogenase E=3.9e-32 score=111.2	NICBE_175600.1_TGAC (+1)	47 kDa		0			0	11	2	5	0	0					NICBE_175600.1_TGAC (+1)	NAD-dependent dihydropyrimidine dehydrogenase subunit PreA len=432 E=7e-68 (blastp), pfam_domain=DHO_dh Dihydroorotate dehydrogenase E=3.9e-32 score=111.2		18	0		3	0		18	1	3		TRUE	NoCont	WWE-unique		14.1357		14.1357
	TRUE	Empty	Peptidyl prolyl cis trans isomerase (The same sequence as NICBE_427138.1 in TGAC db)	NbS00003953g0001.1_SGN	18 kDa	TRUE					9		9		0					NbS00003953g0001.1_SGN	Peptidyl prolyl cis trans isomerase (The same sequence as NICBE_427138.1 in TGAC db)		18	0		2	0		18	1	2		TRUE	NoCont	WWE-unique		14.1357		14.1357
	TRUE	Empty	Probable mannitol dehydrogenase len=335 E=1e-144 (blastp), pfam_domain=ADH_N Alcohol dehydrogenase GroES-like domain E=2.6e-26 score=91.4	NICBE_009633.1_TGAC	36 kDa	TRUE				0	8	2	6	2						NICBE_009633.1_TGAC	Probable mannitol dehydrogenase len=335 E=1e-144 (blastp), pfam_domain=ADH_N Alcohol dehydrogenase GroES-like domain E=2.6e-26 score=91.4		18	0		4	0		18	1	4		TRUE	NoCont	WWE-unique		14.1357		14.1357
	TRUE	Empty	Scarecrow protein 14 (The same sequence as NICBE_079882.1 in TGAC db)	NbS00005908g0002.1_SGN	85 kDa	TRUE	0		0	2	2	4	8	2						NbS00005908g0002.1_SGN	Scarecrow protein 14 (The same sequence as NICBE_079882.1 in TGAC db)		18	0		5	0		18	1	5		TRUE	NoCont	WWE-unique		14.1357		14.1357
	TRUE	Empty	No hits found in SwissProt (blastp), pfam_domain=Apolipoprotein Apolipoprotein A1/A4/E domain E=1.9e-06 score=27.4	NICBE_038261.1_TGAC	74 kDa	TRUE		0	0	2	3	1	6	6	0	0				NICBE_038261.1_TGAC	No hits found in SwissProt (blastp), pfam_domain=Apolipoprotein Apolipoprotein A1/A4/E domain E=1.9e-06 score=27.4		18	0		5	0		18	1	5		TRUE	NoCont	WWE-unique		14.1357		14.1357
	TRUE	Empty	Probable pectinesterase/pectinesterase inhibitor 61 len=602 E=0.0 (blastp), pfam_domain=Pectinesterase Pectinesterase E=1.5e-143 score=476.6	NICBE_328476.1_TGAC	66 kDa	TRUE			0		2	2	5	9						NICBE_328476.1_TGAC	Probable pectinesterase/pectinesterase inhibitor 61 len=602 E=0.0 (blastp), pfam_domain=Pectinesterase Pectinesterase E=1.5e-143 score=476.6		18	0		4	0		18	1	4		TRUE	NoCont	WWE-unique		14.1357		14.1357
	TRUE	Empty	Chitinase domain containing protein 1	NbS00006913g0014.1_SGN	93 kDa		0	0	1		0	2	9	6	0					NbS00006913g0014.1_SGN	Chitinase domain containing protein 1		18	0		4	0		18	1	4		TRUE	NoCont	WWE-unique		14.1357		14.1357
	TRUE	Empty	DnaJ homolog subfamily B member 13 len=305 E=3e-63 (blastp), pfam_domain=DnaJ DnaJ domain E=1.7e-27 score=94.8	NICBE_165212.1_TGAC (+2)	34 kDa	TRUE			1	0	0	2	6	9						NICBE_165212.1_TGAC (+2)	DnaJ homolog subfamily B member 13 len=305 E=3e-63 (blastp), pfam_domain=DnaJ DnaJ domain E=1.7e-27 score=94.8		18	0		4	0		18	1	4		TRUE	NoCont	WWE-unique		14.1357		14.1357
	TRUE	Empty	Epithelial splicing regulatory protein 1 len=342 E=2e-39 (blastp), pfam_domain=RRM_6 RNA recognition motif (a.k.a. RRM, RBD, or RNP domain) E=1.3e-39 score=133.8	NICBE_336577.1_TGAC (+1)	38 kDa		0				2	1	11	4		0				NICBE_336577.1_TGAC (+1)	Epithelial splicing regulatory protein 1 len=342 E=2e-39 (blastp), pfam_domain=RRM_6 RNA recognition motif (a.k.a. RRM, RBD, or RNP domain) E=1.3e-39 score=133.8		18	0		4	0		18	1	4		TRUE	NoCont	WWE-unique		14.1357		14.1357
	TRUE	Empty	NICBE_303002.1_TGAC-DECOY	NICBE_303002.1_TGAC-DECOY	?					3			6	9						NICBE_303002.1_TGAC-DECOY	NICBE_303002.1_TGAC-DECOY		18	0		3	0		18	1	3		TRUE	NoCont	WWE-unique		14.1357		14.1357
	TRUE	Empty	Hypersensitive-induced response protein 1 len=320 E=8e-151 (blastp), pfam_domain=Band_7 SPFH domain / Band 7 family E=2.3e-31 score=108.9	NICBE_140967.1_TGAC (+1)	35 kDa	TRUE						2	12	4						NICBE_140967.1_TGAC (+1)	Hypersensitive-induced response protein 1 len=320 E=8e-151 (blastp), pfam_domain=Band_7 SPFH domain / Band 7 family E=2.3e-31 score=108.9		18	0		3	0		18	1	3		TRUE	NoCont	WWE-unique		14.1357		14.1357
	TRUE	Empty	30S ribosomal protein S11 len=235 E=5e-12 (blastp), pfam_domain=Ribosomal_S11 Ribosomal protein S11 E=7.2e-16 score=58.2	NICBE_030333.1_TGAC (+1)	26 kDa	TRUE		0			1		12	5						NICBE_030333.1_TGAC (+1)	30S ribosomal protein S11 len=235 E=5e-12 (blastp), pfam_domain=Ribosomal_S11 Ribosomal protein S11 E=7.2e-16 score=58.2		18	0		3	0		18	1	3		TRUE	NoCont	WWE-unique		14.1357		14.1357
	TRUE	Empty	Diacylglycerol kinase iota len=531 E=5e-44 (blastp), pfam_domain=DAGK_acc Diacylglycerol kinase accessory domain E=3.7e-39 score=134.3	NICBE_058057.1_TGAC	59 kDa	TRUE	0		0			0	14	4						NICBE_058057.1_TGAC	Diacylglycerol kinase iota len=531 E=5e-44 (blastp), pfam_domain=DAGK_acc Diacylglycerol kinase accessory domain E=3.7e-39 score=134.3		18	0		2	0		18	1	2		TRUE	NoCont	WWE-unique		14.1357		14.1357
	TRUE	Empty	Casein kinase I isoform delta	NbS00044659g0013.1_SGN	43 kDa	TRUE							9	9						NbS00044659g0013.1_SGN	Casein kinase I isoform delta		18	0		2	0		18	1	2		TRUE	NoCont	WWE-unique		14.1357		14.1357
	TRUE	Empty	Arginine/serine-rich-splicing factor RSP40 len=616 E=3e-79 (blastp), pfam_domain=RRM_1 RNA recognition motif. (a.k.a. RRM, RBD, or RNP domain) E=4.5e-28 score=96.5	NICBE_015087.1_TGAC	71 kDa	TRUE		0			0	0	13	5	0					NICBE_015087.1_TGAC	Arginine/serine-rich-splicing factor RSP40 len=616 E=3e-79 (blastp), pfam_domain=RRM_1 RNA recognition motif. (a.k.a. RRM, RBD, or RNP domain) E=4.5e-28 score=96.5		18	0		2	0		18	1	2		TRUE	NoCont	WWE-unique		14.1357		14.1357
	TRUE	Empty	Carbon catabolite repressor protein 4 homolog 3 len=435 E=5e-130 (blastp), pfam_domain=Exo_endo_phos Endonuclease/Exonuclease/phosphatase family E=3e-17 score=63.2	NICBE_199141.1_TGAC (+1)	49 kDa				0				12	6						NICBE_199141.1_TGAC (+1)	Carbon catabolite repressor protein 4 homolog 3 len=435 E=5e-130 (blastp), pfam_domain=Exo_endo_phos Endonuclease/Exonuclease/phosphatase family E=3e-17 score=63.2		18	0		2	0		18	1	2		TRUE	NoCont	WWE-unique		14.1357		14.1357
	TRUE	Empty	Genomic DNA chromosome 3 TAC clone K1G2 (The same sequence as NICBE_001565.1 in TGAC db)	NbS00000158g0003.1_SGN	15 kDa						0		13	5						NbS00000158g0003.1_SGN	Genomic DNA chromosome 3 TAC clone K1G2 (The same sequence as NICBE_001565.1 in TGAC db)		18	0		2	0		18	1	2		TRUE	NoCont	WWE-unique		14.1357		14.1357
	TRUE	Empty	60S ribosomal protein L24 (The same sequence as NICBE_310758.1 in TGAC db)	NbS00030241g0010.1_SGN	20 kDa	TRUE				0			14	4		0				NbS00030241g0010.1_SGN	60S ribosomal protein L24 (The same sequence as NICBE_310758.1 in TGAC db)		18	0		2	0		18	1	2		TRUE	NoCont	WWE-unique		14.1357		14.1357
	TRUE	Empty	WEB family protein At5g16730, chloroplastic len=966 E=5e-126 (blastp), pfam_domain=DUF827 Plant protein of unknown function (DUF827) E=9.8e-11 score=40.7	NICBE_172903.1_TGAC (+1)	110 kDa	TRUE	0	0	1	2	8	6	0	0	0	0				NICBE_172903.1_TGAC (+1)	WEB family protein At5g16730, chloroplastic len=966 E=5e-126 (blastp), pfam_domain=DUF827 Plant protein of unknown function (DUF827) E=9.8e-11 score=40.7		17	0		4	0		17	1	4		TRUE	NoCont	WWE-unique		14.0532		14.0532
	TRUE	Empty	WPP domain interacting tail anchored protein 2	NbS00009537g0010.1_SGN	80 kDa	TRUE		0		0	7	10	0							NbS00009537g0010.1_SGN	WPP domain interacting tail anchored protein 2		17	0		2	0		17	1	2		TRUE	NoCont	WWE-unique		14.0532		14.0532
	TRUE	Empty	Peptidyl-prolyl cis-trans isomerase CYP37, chloroplastic len=474 E=2e-165 (blastp), pfam_domain=Pro_isomerase Cyclophilin type peptidyl-prolyl cis-trans isomerase/CLD E=1.6e-12 score=47.7	NICBE_238090.1_TGAC (+1)	52 kDa		0		0	0	15	2		0						NICBE_238090.1_TGAC (+1)	Peptidyl-prolyl cis-trans isomerase CYP37, chloroplastic len=474 E=2e-165 (blastp), pfam_domain=Pro_isomerase Cyclophilin type peptidyl-prolyl cis-trans isomerase/CLD E=1.6e-12 score=47.7		17	0		2	0		17	1	2		TRUE	NoCont	WWE-unique		14.0532		14.0532
	TRUE	Empty	Eukaryotic translation initiation factor 3 subunit A	NbC25808748g0004.1_SGN	27 kDa	TRUE			1	0	7	9								NbC25808748g0004.1_SGN	Eukaryotic translation initiation factor 3 subunit A		17	0		3	0		17	1	3		TRUE	NoCont	WWE-unique		14.0532		14.0532
	TRUE	Empty	50S ribosomal protein L15 (The same sequence as NICBE_240170.1 in TGAC db)	NbS00020743g0011.1_SGN	13 kDa	TRUE					10	7								NbS00020743g0011.1_SGN	50S ribosomal protein L15 (The same sequence as NICBE_240170.1 in TGAC db)		17	0		2	0		17	1	2		TRUE	NoCont	WWE-unique		14.0532		14.0532
	TRUE	Empty	Adenylate kinase B len=228 E=4e-119 (blastp), pfam_domain=ADK Adenylate kinase E=6.2e-59 score=198.0	NICBE_419443.1_TGAC	25 kDa	TRUE	0		1		9	6	1	0						NICBE_419443.1_TGAC	Adenylate kinase B len=228 E=4e-119 (blastp), pfam_domain=ADK Adenylate kinase E=6.2e-59 score=198.0		17	0		4	0		17	1	4		TRUE	NoCont	WWE-unique		14.0532		14.0532
	TRUE	Empty	Leucine rich repeat receptor protein kinase PEPR2	NbS00042991g0009.1_SGN	82 kDa						9	7		1						NbS00042991g0009.1_SGN	Leucine rich repeat receptor protein kinase PEPR2		17	0		3	0		17	1	3		TRUE	NoCont	WWE-unique		14.0532		14.0532
	TRUE	Empty	Dehydroquinate synthase (The same sequence as NICBE_323966.1 in TGAC db)	NbS00032375g0006.1_SGN	48 kDa	TRUE					11	4	2							NbS00032375g0006.1_SGN	Dehydroquinate synthase (The same sequence as NICBE_323966.1 in TGAC db)		17	0		3	0		17	1	3		TRUE	NoCont	WWE-unique		14.0532		14.0532
	TRUE	Empty	Mitochondrial pyruvate carrier 1 len=127 E=1e-23 (blastp), pfam_domain=UPF0041 Uncharacterised protein family (UPF0041) E=1e-38 score=131.8	NICBE_257246.1_TGAC	14 kDa	TRUE		0	0	1	6	6		4	0					NICBE_257246.1_TGAC	Mitochondrial pyruvate carrier 1 len=127 E=1e-23 (blastp), pfam_domain=UPF0041 Uncharacterised protein family (UPF0041) E=1e-38 score=131.8		17	0		4	0		17	1	4		TRUE	NoCont	WWE-unique		14.0532		14.0532
	TRUE	Empty	Phytochrome B	NbS00043817g0007.1_SGN	129 kDa	TRUE		0	4	2	2	4	4	1						NbS00043817g0007.1_SGN	Phytochrome B		17	0		6	0		17	1	6		TRUE	NoCont	WWE-unique		14.0532		14.0532
	TRUE	Empty	Eukaryotic peptide chain release factor GTP-binding subunit ERF3A len=535 E=2e-148 (blastp), pfam_domain=GTP_EFTU Elongation factor Tu GTP binding domain E=3.8e-45 score=153.5	NICBE_106449.1_TGAC	59 kDa	TRUE			0		10	2	4	1						NICBE_106449.1_TGAC	Eukaryotic peptide chain release factor GTP-binding subunit ERF3A len=535 E=2e-148 (blastp), pfam_domain=GTP_EFTU Elongation factor Tu GTP binding domain E=3.8e-45 score=153.5		17	0		4	0		17	1	4		TRUE	NoCont	WWE-unique		14.0532		14.0532
	TRUE	Empty	Programmed cell death protein 4	NbS00053166g0001.1_SGN	88 kDa	TRUE	0	0			6	5	5	1						NbS00053166g0001.1_SGN	Programmed cell death protein 4		17	0		4	0		17	1	4		TRUE	NoCont	WWE-unique		14.0532		14.0532
	TRUE	Empty	50S ribosomal protein L23	NbS00006831g0015.1_SGN	7 kDa						2	9	6							NbS00006831g0015.1_SGN	50S ribosomal protein L23		17	0		3	0		17	1	3		TRUE	NoCont	WWE-unique		14.0532		14.0532
	TRUE	Empty	Uridine 5' monophosphate synthase Fragment (The same sequence as NICBE_333932.1 in TGAC db)	NbS00034268g0007.1_SGN	52 kDa	TRUE		0			10	0	5	2	0					NbS00034268g0007.1_SGN	Uridine 5' monophosphate synthase Fragment (The same sequence as NICBE_333932.1 in TGAC db)		17	0		3	0		17	1	3		TRUE	NoCont	WWE-unique		14.0532		14.0532
	TRUE	Empty	Peptide N4 N acetyl beta glucosaminylasparagine amidase A (The same sequence as NICBE_029342.1 in TGAC db)	NbS00001980g0004.1_SGN	64 kDa	TRUE	0			0	5	5		7	0					NbS00001980g0004.1_SGN	Peptide N4 N acetyl beta glucosaminylasparagine amidase A (The same sequence as NICBE_029342.1 in TGAC db)		17	0		3	0		17	1	3		TRUE	NoCont	WWE-unique		14.0532		14.0532
	TRUE	Empty	Repetitive proline-rich cell wall protein 2 len=276 E=6e-22 (blastp), pfam_domain=LTP_2 Probable lipid transfer E=8.6e-05 score=22.4	NICBE_323943.1_TGAC (+1)	29 kDa	TRUE		0	0	0	5	3	8	1						NICBE_323943.1_TGAC (+1)	Repetitive proline-rich cell wall protein 2 len=276 E=6e-22 (blastp), pfam_domain=LTP_2 Probable lipid transfer E=8.6e-05 score=22.4		17	0		4	0		17	1	4		TRUE	NoCont	WWE-unique		14.0532		14.0532
	TRUE	Empty	Eukaryotic translation initiation factor 5A (The same sequence as NICBE_309628.1 in TGAC db)	NbS00030131g0001.1_SGN	17 kDa	TRUE					5	1	10	1						NbS00030131g0001.1_SGN	Eukaryotic translation initiation factor 5A (The same sequence as NICBE_309628.1 in TGAC db)		17	0		4	0		17	1	4		TRUE	NoCont	WWE-unique		14.0532		14.0532
	TRUE	Empty	RAN GTPase-activating protein 1 len=515 E=0.0 (blastp), pfam_domain=WPP WPP domain E=3.6e-33 score=113.6	NICBE_280048.1_TGAC	56 kDa	TRUE			1	0	1	3	5	7						NICBE_280048.1_TGAC	RAN GTPase-activating protein 1 len=515 E=0.0 (blastp), pfam_domain=WPP WPP domain E=3.6e-33 score=113.6		17	0		5	0		17	1	5		TRUE	NoCont	WWE-unique		14.0532		14.0532
	TRUE	Empty	Vacuolar protein sorting-associated protein 33 homolog len=591 E=0.0 (blastp), pfam_domain=Sec1 Sec1 family E=7.8e-95 score=318.4	NICBE_113814.1_TGAC	66 kDa					0	2	2	9	4						NICBE_113814.1_TGAC	Vacuolar protein sorting-associated protein 33 homolog len=591 E=0.0 (blastp), pfam_domain=Sec1 Sec1 family E=7.8e-95 score=318.4		17	0		4	0		17	1	4		TRUE	NoCont	WWE-unique		14.0532		14.0532
	TRUE	Empty	Acetylglutamate kinase chloroplastic (The same sequence as NICBE_128498.1 in TGAC db)	NbS00009873g0002.1_SGN	36 kDa	TRUE			0		3	0	8	6						NbS00009873g0002.1_SGN	Acetylglutamate kinase chloroplastic (The same sequence as NICBE_128498.1 in TGAC db)		17	0		3	0		17	1	3		TRUE	NoCont	WWE-unique		14.0532		14.0532
	TRUE	Empty	Phosphoglycerate mutase (The same sequence as NICBE_063179.1 in TGAC db)	NbS00004569g0028.1_SGN	34 kDa	TRUE			2				6	9						NbS00004569g0028.1_SGN	Phosphoglycerate mutase (The same sequence as NICBE_063179.1 in TGAC db)		17	0		3	0		17	1	3		TRUE	NoCont	WWE-unique		14.0532		14.0532
	TRUE	Empty	Putative AC transposase len=675 E=1e-83 (blastp), pfam_domain=DUF4413 Domain of unknown function (DUF4413) E=5.8e-33 score=112.7	NICBE_133328.1_TGAC	77 kDa	TRUE			2				6	9	0					NICBE_133328.1_TGAC	Putative AC transposase len=675 E=1e-83 (blastp), pfam_domain=DUF4413 Domain of unknown function (DUF4413) E=5.8e-33 score=112.7		17	0		3	0		17	1	3		TRUE	NoCont	WWE-unique		14.0532		14.0532
	TRUE	Empty	Single-stranded DNA-binding protein, mitochondrial len=296 E=7e-22 (blastp), pfam_domain=SSB Single-strand binding protein family E=3.6e-16 score=58.8	NICBE_152479.1_TGAC	33 kDa	TRUE				0	1	1	9	6	0					NICBE_152479.1_TGAC	Single-stranded DNA-binding protein, mitochondrial len=296 E=7e-22 (blastp), pfam_domain=SSB Single-strand binding protein family E=3.6e-16 score=58.8		17	0		4	0		17	1	4		TRUE	NoCont	WWE-unique		14.0532		14.0532
	TRUE	Empty	Chromosome 14 open reading frame 106 isoform CRA_b	NbS00003428g0005.1_SGN	36 kDa	TRUE		0	1	0	0	0	10	6	0					NbS00003428g0005.1_SGN	Chromosome 14 open reading frame 106 isoform CRA_b		17	0		3	0		17	1	3		TRUE	NoCont	WWE-unique		14.0532		14.0532
	TRUE	Empty	Heavy metal associated domain containing protein expressed	NbS00019516g0001.1_SGN	31 kDa				1	0			12	4						NbS00019516g0001.1_SGN	Heavy metal associated domain containing protein expressed		17	0		3	0		17	1	3		TRUE	NoCont	WWE-unique		14.0532		14.0532
	TRUE	Empty	Replication factor C subunit 3 len=409 E=2e-105 (blastp), pfam_domain=Rep_fac_C Replication factor C C-terminal domain E=1.1e-14 score=54.0	NICBE_128371.1_TGAC	47 kDa			0	0	0		1	5	11	0					NICBE_128371.1_TGAC	Replication factor C subunit 3 len=409 E=2e-105 (blastp), pfam_domain=Rep_fac_C Replication factor C C-terminal domain E=1.1e-14 score=54.0		17	0		3	0		17	1	3		TRUE	NoCont	WWE-unique		14.0532		14.0532
	TRUE	Empty	Lysine-specific histone demethylase 1 homolog 3 len=960 E=0.0 (blastp), pfam_domain=Amino_oxidase Flavin containing amine oxidoreductase E=1.2e-104 score=350.8	NICBE_113806.1_TGAC	104 kDa	TRUE	0	0		0		0	11	6	0					NICBE_113806.1_TGAC	Lysine-specific histone demethylase 1 homolog 3 len=960 E=0.0 (blastp), pfam_domain=Amino_oxidase Flavin containing amine oxidoreductase E=1.2e-104 score=350.8		17	0		2	0		17	1	2		TRUE	NoCont	WWE-unique		14.0532		14.0532
	TRUE	Empty	Probable cysteine desulfurase len=655 E=4e-20 (blastp), pfam_domain=Aminotran_5 Aminotransferase class-V E=2.5e-34 score=118.5	NICBE_284744.1_TGAC	74 kDa	TRUE				0	0		15	2						NICBE_284744.1_TGAC	Probable cysteine desulfurase len=655 E=4e-20 (blastp), pfam_domain=Aminotran_5 Aminotransferase class-V E=2.5e-34 score=118.5		17	0		2	0		17	1	2		TRUE	NoCont	WWE-unique		14.0532		14.0532
	TRUE	Empty	No hits found in SwissProt (blastp), pfam_domain=Apolipoprotein Apolipoprotein A1/A4/E domain E=0.00021 score=20.7	NICBE_201277.1_TGAC	51 kDa	TRUE			0				8	9	0	0				NICBE_201277.1_TGAC	No hits found in SwissProt (blastp), pfam_domain=Apolipoprotein Apolipoprotein A1/A4/E domain E=0.00021 score=20.7		17	0		2	0		17	1	2		TRUE	NoCont	WWE-unique		14.0532		14.0532
	TRUE	Empty	No hits found in SwissProt (blastp), pfam_domain=Tim17 Tim17/Tim22/Tim23/Pmp24 family E=2e-15 score=56.8	NICBE_197013.1_TGAC (+1)	28 kDa	TRUE		0	3	1	7	5	0							NICBE_197013.1_TGAC (+1)	No hits found in SwissProt (blastp), pfam_domain=Tim17 Tim17/Tim22/Tim23/Pmp24 family E=2e-15 score=56.8		16	0		4	0		16	1	4		TRUE	NoCont	WWE-unique		13.9658		13.9658
	TRUE	Empty	Pathogenesis-related protein STH-2 len=160 E=3e-66 (blastp), pfam_domain=Bet_v_1 Pathogenesis-related protein Bet v I family E=6.3e-40 score=136.1	NICBE_161938.1_TGAC	18 kDa				0	0	9	7	0							NICBE_161938.1_TGAC	Pathogenesis-related protein STH-2 len=160 E=3e-66 (blastp), pfam_domain=Bet_v_1 Pathogenesis-related protein Bet v I family E=6.3e-40 score=136.1		16	0		2	0		16	1	2		TRUE	NoCont	WWE-unique		13.9658		13.9658
	TRUE	Empty	Acetylornithine aminotransferase, mitochondrial len=1055 E=0.0 (blastp), pfam_domain=Aminotran_3 Aminotransferase class-III E=3.3e-101 score=338.4	NICBE_073378.1_TGAC	117 kDa	TRUE		0			10	6	0	0						NICBE_073378.1_TGAC	Acetylornithine aminotransferase, mitochondrial len=1055 E=0.0 (blastp), pfam_domain=Aminotran_3 Aminotransferase class-III E=3.3e-101 score=338.4		16	0		2	0		16	1	2		TRUE	NoCont	WWE-unique		13.9658		13.9658
	TRUE	Empty	Transaldolase len=443 E=3e-87 (blastp), pfam_domain=Transaldolase Transaldolase E=5.6e-77 score=258.5	NICBE_383750.1_TGAC	49 kDa	TRUE			0	1	11	4								NICBE_383750.1_TGAC	Transaldolase len=443 E=3e-87 (blastp), pfam_domain=Transaldolase Transaldolase E=5.6e-77 score=258.5		16	0		3	0		16	1	3		TRUE	NoCont	WWE-unique		13.9658		13.9658
	TRUE	Empty	Alpha-galactosidase len=423 E=3e-154 (blastp), pfam_domain=Melibiase Melibiase E=3.5e-23 score=81.8	NICBE_092948.1_TGAC (+1)	47 kDa	TRUE					11	5		0						NICBE_092948.1_TGAC (+1)	Alpha-galactosidase len=423 E=3e-154 (blastp), pfam_domain=Melibiase Melibiase E=3.5e-23 score=81.8		16	0		2	0		16	1	2		TRUE	NoCont	WWE-unique		13.9658		13.9658
	TRUE	Empty	Methyltransferase (The same sequence as NICBE_364489.1 in TGAC db)	NbS00040533g0003.1_SGN	38 kDa	TRUE		0	5	6	5			0						NbS00040533g0003.1_SGN	Methyltransferase (The same sequence as NICBE_364489.1 in TGAC db)		16	0		3	0		16	1	3		TRUE	NoCont	WWE-unique		13.9658		13.9658
	TRUE	Empty	Pyrophosphate fructose 6 phosphate 1 phosphotransferase subunit alpha	NbS00032521g0004.1_SGN	70 kDa	TRUE	0		0	1	12	3								NbS00032521g0004.1_SGN	Pyrophosphate fructose 6 phosphate 1 phosphotransferase subunit alpha		16	0		3	0		16	1	3		TRUE	NoCont	WWE-unique		13.9658		13.9658
	TRUE	Empty	GDSL esterase/lipase At1g29670 len=367 E=2e-155 (blastp), pfam_domain=Lipase_GDSL GDSL-like Lipase/Acylhydrolase E=1.2e-43 score=149.4	NICBE_145283.1_TGAC	41 kDa	TRUE				1	7	8								NICBE_145283.1_TGAC	GDSL esterase/lipase At1g29670 len=367 E=2e-155 (blastp), pfam_domain=Lipase_GDSL GDSL-like Lipase/Acylhydrolase E=1.2e-43 score=149.4		16	0		3	0		16	1	3		TRUE	NoCont	WWE-unique		13.9658		13.9658
	TRUE	Empty	Thioredoxin reductase 2 len=367 E=1e-160 (blastp), pfam_domain=Pyr_redox_2 Pyridine nucleotide-disulphide oxidoreductase E=4.3e-25 score=88.6	NICBE_167914.1_TGAC (+1)	39 kDa	TRUE	0	0	0	0	11	4		1		0				NICBE_167914.1_TGAC (+1)	Thioredoxin reductase 2 len=367 E=1e-160 (blastp), pfam_domain=Pyr_redox_2 Pyridine nucleotide-disulphide oxidoreductase E=4.3e-25 score=88.6		16	0		3	0		16	1	3		TRUE	NoCont	WWE-unique		13.9658		13.9658
	TRUE	Empty	Reticulon-like protein B2 len=268 E=7e-85 (blastp), pfam_domain=Reticulon Reticulon E=4.6e-54 score=182.4	NICBE_107967.1_TGAC	30 kDa	TRUE			1	4	6	2	2	1						NICBE_107967.1_TGAC	Reticulon-like protein B2 len=268 E=7e-85 (blastp), pfam_domain=Reticulon Reticulon E=4.6e-54 score=182.4		16	0		6	0		16	1	6		TRUE	NoCont	WWE-unique		13.9658		13.9658
	TRUE	Empty	Suberization-associated anionic peroxidase len=386 E=4e-159 (blastp), pfam_domain=peroxidase Peroxidase E=9.8e-68 score=227.9	NICBE_172689.1_TGAC (+3)	42 kDa		0			0	7	5	2	2						NICBE_172689.1_TGAC (+3)	Suberization-associated anionic peroxidase len=386 E=4e-159 (blastp), pfam_domain=peroxidase Peroxidase E=9.8e-68 score=227.9		16	0		4	0		16	1	4		TRUE	NoCont	WWE-unique		13.9658		13.9658
	TRUE	Empty	Serine/threonine-protein phosphatase PP2A-2 catalytic subunit len=306 E=6e-178 (blastp), pfam_domain=Metallophos Calcineurin-like phosphoesterase E=1.6e-42 score=145.1	NICBE_100938.1_TGAC (+2)	35 kDa	TRUE					6	4	6							NICBE_100938.1_TGAC (+2)	Serine/threonine-protein phosphatase PP2A-2 catalytic subunit len=306 E=6e-178 (blastp), pfam_domain=Metallophos Calcineurin-like phosphoesterase E=1.6e-42 score=145.1		16	0		3	0		16	1	3		TRUE	NoCont	WWE-unique		13.9658		13.9658
	TRUE	Empty	Ras related protein Rab 25 (The same sequence as NICBE_157240.1 in TGAC db)	NbS00012429g0010.1_SGN	24 kDa	TRUE	0			2	8		6							NbS00012429g0010.1_SGN	Ras related protein Rab 25 (The same sequence as NICBE_157240.1 in TGAC db)		16	0		3	0		16	1	3		TRUE	NoCont	WWE-unique		13.9658		13.9658
	TRUE	Empty	Diaminopimelate epimerase	NbS00028027g0014.1_SGN	57 kDa	TRUE				0	9	4	2	1	0					NbS00028027g0014.1_SGN	Diaminopimelate epimerase		16	0		4	0		16	1	4		TRUE	NoCont	WWE-unique		13.9658		13.9658
	TRUE	Empty	(The same sequence as NICBE_065080.1 in TGAC db)	NbS00004649g0118.1_SGN	40 kDa				3	2	2		5	4						NbS00004649g0118.1_SGN	(The same sequence as NICBE_065080.1 in TGAC db)		16	0		5	0		16	1	5		TRUE	NoCont	WWE-unique		13.9658		13.9658
	TRUE	Empty	Proteasome associated protein ECM29	NbS00044170g0008.1_SGN	198 kDa	TRUE	0	0	0		3	2	6	5	0					NbS00044170g0008.1_SGN	Proteasome associated protein ECM29		16	0		4	0		16	1	4		TRUE	NoCont	WWE-unique		13.9658		13.9658
	TRUE	Empty	No hits found in SwissProt (blastp), pfam_domain=Usp Universal stress protein family E=3.7e-27 score=95.1	NICBE_220535.1_TGAC	42 kDa	TRUE					2	2	8	4						NICBE_220535.1_TGAC	No hits found in SwissProt (blastp), pfam_domain=Usp Universal stress protein family E=3.7e-27 score=95.1		16	0		4	0		16	1	4		TRUE	NoCont	WWE-unique		13.9658		13.9658
	TRUE	Empty	Mitochondrial carrier protein	NbS00036003g0011.1_SGN	44 kDa	TRUE		0			3	1	5	7	0					NbS00036003g0011.1_SGN	Mitochondrial carrier protein		16	0		4	0		16	1	4		TRUE	NoCont	WWE-unique		13.9658		13.9658
	TRUE	Empty	Pyridoxamine 5%26apos phosphate oxidase related FMN binding (The same sequence as NICBE_383884.1 in TGAC db)	NbS00046075g0003.1_SGN	36 kDa	TRUE					2	2	5	7						NbS00046075g0003.1_SGN	Pyridoxamine 5%26apos phosphate oxidase related FMN binding (The same sequence as NICBE_383884.1 in TGAC db)		16	0		4	0		16	1	4		TRUE	NoCont	WWE-unique		13.9658		13.9658
	TRUE	Empty	Protein OBERON 2 len=537 E=0.0 (blastp), pfam_domain=DUF1423 Protein of unknown function (DUF1423) E=6.2e-203 score=674.3	NICBE_384412.1_TGAC	61 kDa	TRUE		0	2	0		0	7	7						NICBE_384412.1_TGAC	Protein OBERON 2 len=537 E=0.0 (blastp), pfam_domain=DUF1423 Protein of unknown function (DUF1423) E=6.2e-203 score=674.3		16	0		3	0		16	1	3		TRUE	NoCont	WWE-unique		13.9658		13.9658
	TRUE	Empty	BZIP family transcription factor Fragment	NbS00007095g0009.1_SGN	38 kDa	TRUE	0	0		2	0		7	7	0					NbS00007095g0009.1_SGN	BZIP family transcription factor Fragment		16	0		3	0		16	1	3		TRUE	NoCont	WWE-unique		13.9658		13.9658
	TRUE	Empty	MIP18 family protein At1g68310 len=157 E=4e-67 (blastp), pfam_domain=DUF59 Domain of unknown function DUF59 E=2.1e-08 score=33.9	NICBE_177278.1_TGAC (+1)	18 kDa				2			0	10	4						NICBE_177278.1_TGAC (+1)	MIP18 family protein At1g68310 len=157 E=4e-67 (blastp), pfam_domain=DUF59 Domain of unknown function DUF59 E=2.1e-08 score=33.9		16	0		3	0		16	1	3		TRUE	NoCont	WWE-unique		13.9658		13.9658
	TRUE	Empty	No hits found in SwissProt (blastp), pfam_domain=Sen15 Sen15 protein E=0.58 score=9.6	NICBE_194987.1_TGAC	24 kDa	TRUE			1				8	7						NICBE_194987.1_TGAC	No hits found in SwissProt (blastp), pfam_domain=Sen15 Sen15 protein E=0.58 score=9.6		16	0		3	0		16	1	3		TRUE	NoCont	WWE-unique		13.9658		13.9658
	TRUE	Empty	Acetyl coenzyme A cis 3 hexen 1 ol acetyl transferase	NbS00053630g0004.1_SGN	95 kDa	TRUE	0	0					15	1						NbS00053630g0004.1_SGN	Acetyl coenzyme A cis 3 hexen 1 ol acetyl transferase		16	0		2	0		16	1	2		TRUE	NoCont	WWE-unique		13.9658		13.9658
	TRUE	Empty	Genomic DNA chromosome 5 TAC clone K22G18	NbS00005186g0003.1_SGN	81 kDa	TRUE		0	0	0			8	8	0					NbS00005186g0003.1_SGN	Genomic DNA chromosome 5 TAC clone K22G18		16	0		2	0		16	1	2		TRUE	NoCont	WWE-unique		13.9658		13.9658
	TRUE	Empty	Transcription factor bHLH130 len=408 E=1e-55 (blastp), pfam_domain=HLH Helix-loop-helix DNA-binding domain E=6.2e-10 score=38.5	NICBE_068750.1_TGAC	45 kDa	TRUE							9	7	0					NICBE_068750.1_TGAC	Transcription factor bHLH130 len=408 E=1e-55 (blastp), pfam_domain=HLH Helix-loop-helix DNA-binding domain E=6.2e-10 score=38.5		16	0		2	0		16	1	2		TRUE	NoCont	WWE-unique		13.9658		13.9658
	TRUE	Empty	Apoptosis-inducing factor homolog A len=362 E=2e-39 (blastp), pfam_domain=Pyr_redox_2 Pyridine nucleotide-disulphide oxidoreductase E=3.9e-16 score=59.4	NICBE_294512.1_TGAC	39 kDa	TRUE				0		0	7	9						NICBE_294512.1_TGAC	Apoptosis-inducing factor homolog A len=362 E=2e-39 (blastp), pfam_domain=Pyr_redox_2 Pyridine nucleotide-disulphide oxidoreductase E=3.9e-16 score=59.4		16	0		2	0		16	1	2		TRUE	NoCont	WWE-unique		13.9658		13.9658
	TRUE	Empty	ADP ribosylation factor GTPase activating protein AGD13 (The same sequence as NICBE_121968.1 in TGAC db)	NbS00009334g0006.1_SGN	19 kDa	TRUE						0	9	7	0					NbS00009334g0006.1_SGN	ADP ribosylation factor GTPase activating protein AGD13 (The same sequence as NICBE_121968.1 in TGAC db)		16	0		2	0		16	1	2		TRUE	NoCont	WWE-unique		13.9658		13.9658
	TRUE	Empty	DNA repair protein recA homolog 3, mitochondrial len=405 E=2e-155 (blastp), pfam_domain=RecA recA bacterial DNA recombination protein E=3e-136 score=453.6	NICBE_324032.1_TGAC	43 kDa	TRUE	0				0		6	10						NICBE_324032.1_TGAC	DNA repair protein recA homolog 3, mitochondrial len=405 E=2e-155 (blastp), pfam_domain=RecA recA bacterial DNA recombination protein E=3e-136 score=453.6		16	0		2	0		16	1	2		TRUE	NoCont	WWE-unique		13.9658		13.9658
	TRUE	Empty	BTB/POZ domain-containing protein At1g67900 len=640 E=0.0 (blastp), pfam_domain=NPH3 NPH3 family E=5.5e-94 score=314.2	NICBE_000179.1_TGAC	72 kDa	TRUE				0			11	5						NICBE_000179.1_TGAC	BTB/POZ domain-containing protein At1g67900 len=640 E=0.0 (blastp), pfam_domain=NPH3 NPH3 family E=5.5e-94 score=314.2		16	0		2	0		16	1	2		TRUE	NoCont	WWE-unique		13.9658		13.9658
	TRUE	Empty	NAC domain-containing protein 90 len=231 E=2e-67 (blastp), pfam_domain=NAM No apical meristem (NAM) protein E=3.8e-43 score=146.6	NICBE_212952.1_TGAC (+1)	27 kDa								14	2						NICBE_212952.1_TGAC (+1)	NAC domain-containing protein 90 len=231 E=2e-67 (blastp), pfam_domain=NAM No apical meristem (NAM) protein E=3.8e-43 score=146.6		16	0		2	0		16	1	2		TRUE	NoCont	WWE-unique		13.9658		13.9658
	TRUE	Empty	Phosphoglycerate mutase protein	NbS00046497g0001.1_SGN	13 kDa	TRUE							14	2	0					NbS00046497g0001.1_SGN	Phosphoglycerate mutase protein		16	0		2	0		16	1	2		TRUE	NoCont	WWE-unique		13.9658		13.9658
	TRUE	Empty	Vesicle-associated protein 4-2 len=261 E=5e-94 (blastp), pfam_domain=Motile_Sperm MSP (Major sperm protein) domain E=3.6e-30 score=103.6	NICBE_149873.1_TGAC	29 kDa	TRUE							5	11						NICBE_149873.1_TGAC	Vesicle-associated protein 4-2 len=261 E=5e-94 (blastp), pfam_domain=Motile_Sperm MSP (Major sperm protein) domain E=3.6e-30 score=103.6		16	0		2	0		16	1	2		TRUE	NoCont	WWE-unique		13.9658		13.9658
	TRUE	Empty	RNA and export factor-binding protein 2 len=249 E=2e-30 (blastp), pfam_domain=RRM_1 RNA recognition motif. (a.k.a. RRM, RBD, or RNP domain) E=5e-17 score=61.1	NICBE_276569.1_TGAC	27 kDa	TRUE		0			0		9	7	0					NICBE_276569.1_TGAC	RNA and export factor-binding protein 2 len=249 E=2e-30 (blastp), pfam_domain=RRM_1 RNA recognition motif. (a.k.a. RRM, RBD, or RNP domain) E=5e-17 score=61.1		16	0		2	0		16	1	2		TRUE	NoCont	WWE-unique		13.9658		13.9658
	TRUE	Empty	Delta 1 pyrroline 5 carboxylate dehydrogenase 12A1 mitochondrial (The same sequence as NICBE_010868.1 in TGAC db)	NbS00000696g0014.1_SGN	61 kDa	TRUE					16									NbS00000696g0014.1_SGN	Delta 1 pyrroline 5 carboxylate dehydrogenase 12A1 mitochondrial (The same sequence as NICBE_010868.1 in TGAC db)		16	0		1	0		16	1	1		FALSE	NoCont	WWE-unique		13.9658		13.9658
	TRUE	Empty	Serine/threonine-protein kinase fray2 len=675 E=2e-102 (blastp), pfam_domain=Pkinase Protein kinase domain E=4.8e-59 score=199.5	NICBE_283175.1_TGAC	76 kDa	TRUE	0		8	5	0	2		0						NICBE_283175.1_TGAC	Serine/threonine-protein kinase fray2 len=675 E=2e-102 (blastp), pfam_domain=Pkinase Protein kinase domain E=4.8e-59 score=199.5		15	0		3	0		15	1	3		TRUE	NoCont	WWE-unique		13.8727		13.8727
	TRUE	Empty	No hits found in SwissProt (blastp), pfam_domain=DUF1995 Domain of unknown function (DUF1995) E=7.3e-54 score=182.4	NICBE_132725.1_TGAC	42 kDa	TRUE			0	0	13	2			0	0				NICBE_132725.1_TGAC	No hits found in SwissProt (blastp), pfam_domain=DUF1995 Domain of unknown function (DUF1995) E=7.3e-54 score=182.4		15	0		2	0		15	1	2		TRUE	NoCont	WWE-unique		13.8727		13.8727
	TRUE	Empty	Formate dehydrogenase, mitochondrial len=453 E=0.0 (blastp), pfam_domain=2-Hacid_dh_C D-isomer specific 2-hydroxyacid dehydrogenase, NAD binding domain E=7e-53 score=178.3	NICBE_241468.1_TGAC	51 kDa			0		0	11	4	0	0	0					NICBE_241468.1_TGAC	Formate dehydrogenase, mitochondrial len=453 E=0.0 (blastp), pfam_domain=2-Hacid_dh_C D-isomer specific 2-hydroxyacid dehydrogenase, NAD binding domain E=7e-53 score=178.3		15	0		2	0		15	1	2		TRUE	NoCont	WWE-unique		13.8727		13.8727
	TRUE	Empty	GDSL esterase/lipase At5g45670 len=367 E=1e-155 (blastp), pfam_domain=Lipase_GDSL GDSL-like Lipase/Acylhydrolase E=1.1e-41 score=143.1	NICBE_339630.1_TGAC	41 kDa	TRUE			1	1	7	6	0		0					NICBE_339630.1_TGAC	GDSL esterase/lipase At5g45670 len=367 E=1e-155 (blastp), pfam_domain=Lipase_GDSL GDSL-like Lipase/Acylhydrolase E=1.1e-41 score=143.1		15	0		4	0		15	1	4		TRUE	NoCont	WWE-unique		13.8727		13.8727
	TRUE	Empty	Transaldolase len=424 E=1e-47 (blastp), pfam_domain=Transaldolase Transaldolase E=8.2e-49 score=166.1	NICBE_023483.1_TGAC	47 kDa	TRUE		0			14	1	0		0					NICBE_023483.1_TGAC	Transaldolase len=424 E=1e-47 (blastp), pfam_domain=Transaldolase Transaldolase E=8.2e-49 score=166.1		15	0		2	0		15	1	2		TRUE	NoCont	WWE-unique		13.8727		13.8727
	TRUE	Empty	FAM10 family protein At4g22670 len=414 E=4e-107 (blastp), pfam_domain=TPR_11 TPR repeat E=6.4e-24 score=83.2	NICBE_307995.1_TGAC	45 kDa	TRUE			4	2	9					0				NICBE_307995.1_TGAC	FAM10 family protein At4g22670 len=414 E=4e-107 (blastp), pfam_domain=TPR_11 TPR repeat E=6.4e-24 score=83.2		15	0		3	0		15	1	3		TRUE	NoCont	WWE-unique		13.8727		13.8727
	TRUE	Empty	31 kDa ribonucleoprotein, chloroplastic len=315 E=1e-157 (blastp), pfam_domain=RRM_1 RNA recognition motif. (a.k.a. RRM, RBD, or RNP domain) E=6.6e-46 score=153.7	NICBE_136196.1_TGAC	35 kDa	TRUE					12	3								NICBE_136196.1_TGAC	31 kDa ribonucleoprotein, chloroplastic len=315 E=1e-157 (blastp), pfam_domain=RRM_1 RNA recognition motif. (a.k.a. RRM, RBD, or RNP domain) E=6.6e-46 score=153.7		15	0		2	0		15	1	2		TRUE	NoCont	WWE-unique		13.8727		13.8727
	TRUE	Empty	hydroperoxide lyase 1 (The same sequence as NICBE_351903.1 in TGAC db)	NbS00037672g0006.1_SGN	55 kDa	TRUE			3	5	4	2		1	0					NbS00037672g0006.1_SGN	hydroperoxide lyase 1 (The same sequence as NICBE_351903.1 in TGAC db)		15	0		5	0		15	1	5		TRUE	NoCont	WWE-unique		13.8727		13.8727
	TRUE	Empty	ATP phosphoribosyltransferase len=324 E=1e-27 (blastp), pfam_domain=HisG ATP phosphoribosyltransferase E=1.4e-47 score=161.2	NICBE_328218.1_TGAC	36 kDa				0		12	2	1							NICBE_328218.1_TGAC	ATP phosphoribosyltransferase len=324 E=1e-27 (blastp), pfam_domain=HisG ATP phosphoribosyltransferase E=1.4e-47 score=161.2		15	0		3	0		15	1	3		TRUE	NoCont	WWE-unique		13.8727		13.8727
	TRUE	Empty	Pectinesterase/pectinesterase inhibitor PPE8B len=537 E=0.0 (blastp), pfam_domain=Pectinesterase Pectinesterase E=8.5e-144 score=477.5	NICBE_259165.1_TGAC	59 kDa	TRUE					11	2	2	0						NICBE_259165.1_TGAC	Pectinesterase/pectinesterase inhibitor PPE8B len=537 E=0.0 (blastp), pfam_domain=Pectinesterase Pectinesterase E=8.5e-144 score=477.5		15	0		3	0		15	1	3		TRUE	NoCont	WWE-unique		13.8727		13.8727
	TRUE	Empty	Diphosphomevalonate decarboxylase len=422 E=2e-97 (blastp), pfam_domain=GHMP_kinases_N GHMP kinases N terminal domain E=6e-08 score=32.5	NICBE_287478.1_TGAC	47 kDa						13	0	2		0					NICBE_287478.1_TGAC	Diphosphomevalonate decarboxylase len=422 E=2e-97 (blastp), pfam_domain=GHMP_kinases_N GHMP kinases N terminal domain E=6e-08 score=32.5		15	0		2	0		15	1	2		TRUE	NoCont	WWE-unique		13.8727		13.8727
	TRUE	Empty	Adenine nucleotide alpha hydrolases	NbS00016898g0005.1_SGN	22 kDa	TRUE					4	2	6	3	0					NbS00016898g0005.1_SGN	Adenine nucleotide alpha hydrolases		15	0		4	0		15	1	4		TRUE	NoCont	WWE-unique		13.8727		13.8727
	TRUE	Empty	Protease HtpX homolog 2 len=329 E=1e-10 (blastp), pfam_domain=Peptidase_M48 Peptidase family M48 E=6.2e-20 score=71.6	NICBE_074124.1_TGAC	36 kDa				4	2	4	2	1	2		0				NICBE_074124.1_TGAC	Protease HtpX homolog 2 len=329 E=1e-10 (blastp), pfam_domain=Peptidase_M48 Peptidase family M48 E=6.2e-20 score=71.6		15	0		6	0		15	1	6		TRUE	NoCont	WWE-unique		13.8727		13.8727
	TRUE	Empty	Probable plastid-lipid-associated protein 3, chloroplastic len=342 E=9e-99 (blastp), pfam_domain=PAP_fibrillin PAP_fibrillin E=1.4e-67 score=227.2	NICBE_007845.1_TGAC (+1)	37 kDa				1	1	6	3	2	2	0					NICBE_007845.1_TGAC (+1)	Probable plastid-lipid-associated protein 3, chloroplastic len=342 E=9e-99 (blastp), pfam_domain=PAP_fibrillin PAP_fibrillin E=1.4e-67 score=227.2		15	0		6	0		15	1	6		TRUE	NoCont	WWE-unique		13.8727		13.8727
	TRUE	Empty	Hydroxycinnamoyl transferase (The same sequence as NICBE_016122.1 in TGAC db)	NbS00001150g0019.1_SGN	50 kDa	TRUE					11		0	4						NbS00001150g0019.1_SGN	Hydroxycinnamoyl transferase (The same sequence as NICBE_016122.1 in TGAC db)		15	0		2	0		15	1	2		TRUE	NoCont	WWE-unique		13.8727		13.8727
	TRUE	Empty	S locus glycoprotein Fragment (The same sequence as NICBE_147541.1 in TGAC db)	NbS00011507g0002.1_SGN	34 kDa	TRUE	0				8	3	4							NbS00011507g0002.1_SGN	S locus glycoprotein Fragment (The same sequence as NICBE_147541.1 in TGAC db)		15	0		3	0		15	1	3		TRUE	NoCont	WWE-unique		13.8727		13.8727
	TRUE	Empty	S locus glycoprotein Fragment (The same sequence as NICBE_147530.1 in TGAC db)	NbS00011507g0001.1_SGN	34 kDa	TRUE		0	0	0	4	4	7	0		0				NbS00011507g0001.1_SGN	S locus glycoprotein Fragment (The same sequence as NICBE_147530.1 in TGAC db)		15	0		3	0		15	1	3		TRUE	NoCont	WWE-unique		13.8727		13.8727
	TRUE	Empty	(The same sequence as NICBE_137818.1 in TGAC db)	NbS00010530g0109.1_SGN	51 kDa						9	1	4	1						NbS00010530g0109.1_SGN	(The same sequence as NICBE_137818.1 in TGAC db)		15	0		4	0		15	1	4		TRUE	NoCont	WWE-unique		13.8727		13.8727
	TRUE	Empty	No hits found in SwissProt (blastp), pfam_domain=DUF1517 Protein of unknown function (DUF1517) E=1.2e-96 score=323.0	NICBE_035129.1_TGAC	33 kDa	TRUE					4	4	4	3						NICBE_035129.1_TGAC	No hits found in SwissProt (blastp), pfam_domain=DUF1517 Protein of unknown function (DUF1517) E=1.2e-96 score=323.0		15	0		4	0		15	1	4		TRUE	NoCont	WWE-unique		13.8727		13.8727
	TRUE	Empty	3 hydroxyisobutyryl CoA hydrolase 1 (The same sequence as NICBE_387413.1 in TGAC db)	NbS00047141g0005.1_SGN	43 kDa	TRUE		0	0		4	2	7	2						NbS00047141g0005.1_SGN	3 hydroxyisobutyryl CoA hydrolase 1 (The same sequence as NICBE_387413.1 in TGAC db)		15	0		4	0		15	1	4		TRUE	NoCont	WWE-unique		13.8727		13.8727
	TRUE	Empty	No hits found in SwissProt (blastp), pfam_domain=PGAP1 PGAP1-like protein E=1.9e-06 score=27.5	NICBE_235797.1_TGAC (+1)	40 kDa		0			2	2	0	6	5						NICBE_235797.1_TGAC (+1)	No hits found in SwissProt (blastp), pfam_domain=PGAP1 PGAP1-like protein E=1.9e-06 score=27.5		15	0		4	0		15	1	4		TRUE	NoCont	WWE-unique		13.8727		13.8727
	TRUE	Empty	No hits found in SwissProt (blastp), pfam_domain=Nucleotid_trans Nucleotide-diphospho-sugar transferase E=1.2e-46 score=159.0	NICBE_291705.1_TGAC	45 kDa				1	1	2		6	5						NICBE_291705.1_TGAC	No hits found in SwissProt (blastp), pfam_domain=Nucleotid_trans Nucleotide-diphospho-sugar transferase E=1.2e-46 score=159.0		15	0		5	0		15	1	5		TRUE	NoCont	WWE-unique		13.8727		13.8727
	TRUE	Empty	ATP binding/serine threonine kinase	NbS00021752g0009.1_SGN	46 kDa	TRUE			2	1	0		2	10	0					NbS00021752g0009.1_SGN	ATP binding/serine threonine kinase		15	0		4	0		15	1	4		TRUE	NoCont	WWE-unique		13.8727		13.8727
	TRUE	Empty	No hits found in SwissProt (blastp), pfam_domain=LEA_3 Late embryogenesis abundant protein E=0.89 score=9.7	NICBE_244865.1_TGAC	10 kDa				0		2	1	7	5						NICBE_244865.1_TGAC	No hits found in SwissProt (blastp), pfam_domain=LEA_3 Late embryogenesis abundant protein E=0.89 score=9.7		15	0		4	0		15	1	4		TRUE	NoCont	WWE-unique		13.8727		13.8727
	TRUE	Empty	No hits found in SwissProt (blastp), pfam_domain=Calmodulin_bind Calmodulin binding protein-like E=1.2e-133 score=444.6	NICBE_007024.1_TGAC (+1)	70 kDa	TRUE	0	0	0	1	0	0	11	3	0					NICBE_007024.1_TGAC (+1)	No hits found in SwissProt (blastp), pfam_domain=Calmodulin_bind Calmodulin binding protein-like E=1.2e-133 score=444.6		15	0		3	0		15	1	3		TRUE	NoCont	WWE-unique		13.8727		13.8727
	TRUE	Empty	Zinc finger CCCH domain containing protein 37 (The same sequence as NICBE_340533.1 in TGAC db)	NbS00035473g0003.1_SGN	56 kDa						1		8	6	0					NbS00035473g0003.1_SGN	Zinc finger CCCH domain containing protein 37 (The same sequence as NICBE_340533.1 in TGAC db)		15	0		3	0		15	1	3		TRUE	NoCont	WWE-unique		13.8727		13.8727
	TRUE	Empty	NbS00019281g0111.1_SGN	NbS00019281g0111.1_SGN	17 kDa						1		11	3						NbS00019281g0111.1_SGN	NbS00019281g0111.1_SGN		15	0		3	0		15	1	3		TRUE	NoCont	WWE-unique		13.8727		13.8727
	TRUE	Empty	Abscisic acid receptor PYL9 len=177 E=7e-77 (blastp), pfam_domain=Polyketide_cyc2 Polyketide cyclase / dehydrase and lipid transport E=2.2e-15 score=56.9	NICBE_013915.1_TGAC	20 kDa	TRUE						1	7	7						NICBE_013915.1_TGAC	Abscisic acid receptor PYL9 len=177 E=7e-77 (blastp), pfam_domain=Polyketide_cyc2 Polyketide cyclase / dehydrase and lipid transport E=2.2e-15 score=56.9		15	0		3	0		15	1	3		TRUE	NoCont	WWE-unique		13.8727		13.8727
	TRUE	Empty	Cell division cycle 5 protein	NbS00000622g0023.1_SGN	122 kDa	TRUE	0	0			0	0	10	5		0				NbS00000622g0023.1_SGN	Cell division cycle 5 protein		15	0		2	0		15	1	2		TRUE	NoCont	WWE-unique		13.8727		13.8727
	TRUE	Empty	RNA and export factor-binding protein 2 len=305 E=2e-27 (blastp), pfam_domain=RRM_1 RNA recognition motif. (a.k.a. RRM, RBD, or RNP domain) E=4.2e-13 score=48.6	NICBE_348444.1_TGAC	33 kDa	TRUE	0	0	0			0	9	6	0	0				NICBE_348444.1_TGAC	RNA and export factor-binding protein 2 len=305 E=2e-27 (blastp), pfam_domain=RRM_1 RNA recognition motif. (a.k.a. RRM, RBD, or RNP domain) E=4.2e-13 score=48.6		15	0		2	0		15	1	2		TRUE	NoCont	WWE-unique		13.8727		13.8727
	TRUE	Empty	Putative DEAD-box ATP-dependent RNA helicase 29 len=867 E=0.0 (blastp), pfam_domain=DEAD DEAD/DEAH box helicase E=1.5e-46 score=157.8	NICBE_220193.1_TGAC	97 kDa	TRUE		0			0	0	12	3	0	0				NICBE_220193.1_TGAC	Putative DEAD-box ATP-dependent RNA helicase 29 len=867 E=0.0 (blastp), pfam_domain=DEAD DEAD/DEAH box helicase E=1.5e-46 score=157.8		15	0		2	0		15	1	2		TRUE	NoCont	WWE-unique		13.8727		13.8727
	TRUE	Empty	(The same sequence as NICBE_128167.1 in TGAC db)	NbS00009748g0101.1_SGN	67 kDa	TRUE		0	0		0	0	9	6	0					NbS00009748g0101.1_SGN	(The same sequence as NICBE_128167.1 in TGAC db)		15	0		2	0		15	1	2		TRUE	NoCont	WWE-unique		13.8727		13.8727
	TRUE	Empty	transcription factor LIM (The same sequence as NICBE_390691.1 in TGAC db)	NbS00048141g0007.1_SGN	22 kDa	TRUE					0		10	5						NbS00048141g0007.1_SGN	transcription factor LIM (The same sequence as NICBE_390691.1 in TGAC db)		15	0		2	0		15	1	2		TRUE	NoCont	WWE-unique		13.8727		13.8727
	TRUE	Empty	Myosin IB heavy chain (The same sequence as NICBE_415557.1 in TGAC db)	NbS00057543g0006.1_SGN	25 kDa	TRUE							11	4						NbS00057543g0006.1_SGN	Myosin IB heavy chain (The same sequence as NICBE_415557.1 in TGAC db)		15	0		2	0		15	1	2		TRUE	NoCont	WWE-unique		13.8727		13.8727
	TRUE	Empty	Small nuclear ribonucleoprotein Sm D1 len=223 E=6e-34 (blastp), pfam_domain=LSM LSM domain E=1.6e-16 score=59.3	NICBE_073826.1_TGAC (+3)	25 kDa	TRUE							9	6						NICBE_073826.1_TGAC (+3)	Small nuclear ribonucleoprotein Sm D1 len=223 E=6e-34 (blastp), pfam_domain=LSM LSM domain E=1.6e-16 score=59.3		15	0		2	0		15	1	2		TRUE	NoCont	WWE-unique		13.8727		13.8727
	TRUE	Empty	E3 ubiquitin-protein ligase UPL1 len=3565 E=0.0 (blastp), pfam_domain=DUF913 Domain of Unknown Function (DUF913) E=2.3e-102 score=342.4	NICBE_298798.1_TGAC	389 kDa	TRUE	0	0	3	0	2	9	0		0					NICBE_298798.1_TGAC	E3 ubiquitin-protein ligase UPL1 len=3565 E=0.0 (blastp), pfam_domain=DUF913 Domain of Unknown Function (DUF913) E=2.3e-102 score=342.4		14	0		3	0		14	1	3		TRUE	NoCont	WWE-unique		13.7731		13.7731
	TRUE	Empty	ABC transporter B family member 1 len=1335 E=0.0 (blastp), pfam_domain=ABC_membrane ABC transporter transmembrane region E=7.1e-91 score=304.3	NICBE_361614.1_TGAC	147 kDa	TRUE	0	0	10	2	0	2	0		0					NICBE_361614.1_TGAC	ABC transporter B family member 1 len=1335 E=0.0 (blastp), pfam_domain=ABC_membrane ABC transporter transmembrane region E=7.1e-91 score=304.3		14	0		3	0		14	1	3		TRUE	NoCont	WWE-unique		13.7731		13.7731
	TRUE	Empty	Glutamate dehydrogenase A (The same sequence as NICBE_414438.1 in TGAC db)	NbS00057123g0005.1_SGN	45 kDa	TRUE			0	2	7	5	0	0	0					NbS00057123g0005.1_SGN	Glutamate dehydrogenase A (The same sequence as NICBE_414438.1 in TGAC db)		14	0		3	0		14	1	3		TRUE	NoCont	WWE-unique		13.7731		13.7731
	TRUE	Empty	Probable exocyst complex component 4 len=583 E=0.0 (blastp), pfam_domain=Sec8_exocyst Sec8 exocyst complex component specific domain E=2.9e-36 score=124.0	NICBE_024348.1_TGAC	65 kDa	TRUE		0	9	4		1	0	0						NICBE_024348.1_TGAC	Probable exocyst complex component 4 len=583 E=0.0 (blastp), pfam_domain=Sec8_exocyst Sec8 exocyst complex component specific domain E=2.9e-36 score=124.0		14	0		3	0		14	1	3		TRUE	NoCont	WWE-unique		13.7731		13.7731
	TRUE	Empty	No hits found in SwissProt (blastp), pfam_domain=DUF836 Glutaredoxin-like domain (DUF836) E=4.6e-21 score=74.7	NICBE_074335.1_TGAC	15 kDa	TRUE					6	8		0						NICBE_074335.1_TGAC	No hits found in SwissProt (blastp), pfam_domain=DUF836 Glutaredoxin-like domain (DUF836) E=4.6e-21 score=74.7		14	0		2	0		14	1	2		TRUE	NoCont	WWE-unique		13.7731		13.7731
	TRUE	Empty	Ubiquitin protein ligase 1	NbS00002172g0014.1_SGN	95 kDa	TRUE			7			7		0		0				NbS00002172g0014.1_SGN	Ubiquitin protein ligase 1		14	0		2	0		14	1	2		TRUE	NoCont	WWE-unique		13.7731		13.7731
	TRUE	Empty	Mitochondrial porin Voltage dependent anion channel outer membrane protein (The same sequence as NICBE_022972.1 in TGAC db)	NbS00001664g0021.1_SGN	29 kDa	TRUE		0		2	11	1								NbS00001664g0021.1_SGN	Mitochondrial porin Voltage dependent anion channel outer membrane protein (The same sequence as NICBE_022972.1 in TGAC db)		14	0		3	0		14	1	3		TRUE	NoCont	WWE-unique		13.7731		13.7731
	TRUE	Empty	Norcoclaurine synthase (The same sequence as NICBE_407907.1 in TGAC db)	NbS00054463g0003.1_SGN	17 kDa	TRUE					10	4								NbS00054463g0003.1_SGN	Norcoclaurine synthase (The same sequence as NICBE_407907.1 in TGAC db)		14	0		2	0		14	1	2		TRUE	NoCont	WWE-unique		13.7731		13.7731
	TRUE	Empty	Bifunctional polymyxin resistance arnA protein (The same sequence as NICBE_247960.1 in TGAC db)	NbS00021769g0021.1_SGN	43 kDa	TRUE	0				12	1		1						NbS00021769g0021.1_SGN	Bifunctional polymyxin resistance arnA protein (The same sequence as NICBE_247960.1 in TGAC db)		14	0		3	0		14	1	3		TRUE	NoCont	WWE-unique		13.7731		13.7731
	TRUE	Empty	12-oxophytodienoate reductase 3 len=395 E=0.0 (blastp), pfam_domain=Oxidored_FMN NADH:flavin oxidoreductase / NADH oxidase family E=3.3e-87 score=292.5	NICBE_367605.1_TGAC	44 kDa						12	1		1						NICBE_367605.1_TGAC	12-oxophytodienoate reductase 3 len=395 E=0.0 (blastp), pfam_domain=Oxidored_FMN NADH:flavin oxidoreductase / NADH oxidase family E=3.3e-87 score=292.5		14	0		3	0		14	1	3		TRUE	NoCont	WWE-unique		13.7731		13.7731
	TRUE	Empty	Glutathione S-transferase DHAR2 len=272 E=2e-91 (blastp), pfam_domain=GST_N_3 Glutathione S-transferase, N-terminal domain E=9.6e-20 score=70.4	NICBE_243315.1_TGAC	31 kDa	TRUE				0	13		1							NICBE_243315.1_TGAC	Glutathione S-transferase DHAR2 len=272 E=2e-91 (blastp), pfam_domain=GST_N_3 Glutathione S-transferase, N-terminal domain E=9.6e-20 score=70.4		14	0		2	0		14	1	2		TRUE	NoCont	WWE-unique		13.7731		13.7731
	TRUE	Empty	Gamma carbonic anhydrase 1 mitochondrial	NbS00023219g0016.1_SGN	32 kDa	TRUE			1	1	6	4	2		0					NbS00023219g0016.1_SGN	Gamma carbonic anhydrase 1 mitochondrial		14	0		5	0		14	1	5		TRUE	NoCont	WWE-unique		13.7731		13.7731
	TRUE	Empty	Acetyl CoA carboxylase biotin carboxyl carrier protein	NbS00008065g0005.1_SGN	30 kDa	TRUE				2	7	2	2	1		0				NbS00008065g0005.1_SGN	Acetyl CoA carboxylase biotin carboxyl carrier protein		14	0		5	0		14	1	5		TRUE	NoCont	WWE-unique		13.7731		13.7731
	TRUE	Empty	Progesterone 5 beta reductase (The same sequence as NICBE_200866.1 in TGAC db)	NbS00016615g0005.1_SGN	45 kDa	TRUE					8	2	4	0						NbS00016615g0005.1_SGN	Progesterone 5 beta reductase (The same sequence as NICBE_200866.1 in TGAC db)		14	0		3	0		14	1	3		TRUE	NoCont	WWE-unique		13.7731		13.7731
	TRUE	Empty	LRR receptor serine/threonine protein kinase RLP (The same sequence as NICBE_241357.1 in TGAC db)	NbS00020909g0003.1_SGN	52 kDa				0		10	0	2	2	0					NbS00020909g0003.1_SGN	LRR receptor serine/threonine protein kinase RLP (The same sequence as NICBE_241357.1 in TGAC db)		14	0		3	0		14	1	3		TRUE	NoCont	WWE-unique		13.7731		13.7731
	TRUE	Empty	Proteasome subunit beta type-7-A len=322 E=1e-136 (blastp), pfam_domain=Proteasome Proteasome subunit E=1.6e-46 score=157.9	NICBE_190646.1_TGAC	35 kDa	TRUE			2	1	6	2	2	1	0					NICBE_190646.1_TGAC	Proteasome subunit beta type-7-A len=322 E=1e-136 (blastp), pfam_domain=Proteasome Proteasome subunit E=1.6e-46 score=157.9		14	0		6	0		14	1	6		TRUE	NoCont	WWE-unique		13.7731		13.7731
	TRUE	Empty	NbS00005426g0113.1_SGN	NbS00005426g0113.1_SGN	28 kDa	TRUE					4	4	5	1	0	0				NbS00005426g0113.1_SGN	NbS00005426g0113.1_SGN		14	0		4	0		14	1	4		TRUE	NoCont	WWE-unique		13.7731		13.7731
	TRUE	Empty	Transposon TX1 uncharacterized 149 kDa protein len=1324 E=1e-30 (blastp), pfam_domain=RVT_1 Reverse transcriptase (RNA-dependent DNA polymerase) E=8.3e-35 score=119.9	NICBE_364972.1_TGAC	148 kDa	TRUE		0	5	1	0	0	6	2						NICBE_364972.1_TGAC	Transposon TX1 uncharacterized 149 kDa protein len=1324 E=1e-30 (blastp), pfam_domain=RVT_1 Reverse transcriptase (RNA-dependent DNA polymerase) E=8.3e-35 score=119.9		14	0		4	0		14	1	4		TRUE	NoCont	WWE-unique		13.7731		13.7731
	TRUE	Empty	ATPase family AAA domain-containing protein 1-A len=522 E=4e-67 (blastp), pfam_domain=AAA ATPase family associated with various cellular activities (AAA) E=1.1e-37 score=129.0	NICBE_224107.1_TGAC	59 kDa	TRUE		0	1	0		5	8							NICBE_224107.1_TGAC	ATPase family AAA domain-containing protein 1-A len=522 E=4e-67 (blastp), pfam_domain=AAA ATPase family associated with various cellular activities (AAA) E=1.1e-37 score=129.0		14	0		3	0		14	1	3		TRUE	NoCont	WWE-unique		13.7731		13.7731
	TRUE	Empty	Brain protein 44	NbS00017703g0007.1_SGN	18 kDa	TRUE	0		1	1	3	2	4	3	0					NbS00017703g0007.1_SGN	Brain protein 44		14	0		6	0		14	1	6		TRUE	NoCont	WWE-unique		13.7731		13.7731
	TRUE	Empty	Eukaryotic translation initiation factor 6-2 len=245 E=1e-131 (blastp), pfam_domain=eIF-6 eIF-6 family E=5.8e-85 score=283.2	NICBE_406359.1_TGAC (+1)	26 kDa			0	2	2	1		6	3						NICBE_406359.1_TGAC (+1)	Eukaryotic translation initiation factor 6-2 len=245 E=1e-131 (blastp), pfam_domain=eIF-6 eIF-6 family E=5.8e-85 score=283.2		14	0		5	0		14	1	5		TRUE	NoCont	WWE-unique		13.7731		13.7731
	TRUE	Empty	Beta-fructofuranosidase, insoluble isoenzyme 1 len=578 E=0.0 (blastp), pfam_domain=Glyco_hydro_32N Glycosyl hydrolases family 32 N-terminal domain E=7.2e-109 score=363.7	NICBE_133252.1_TGAC	66 kDa	TRUE		0	0		4	1	4	5						NICBE_133252.1_TGAC	Beta-fructofuranosidase, insoluble isoenzyme 1 len=578 E=0.0 (blastp), pfam_domain=Glyco_hydro_32N Glycosyl hydrolases family 32 N-terminal domain E=7.2e-109 score=363.7		14	0		4	0		14	1	4		TRUE	NoCont	WWE-unique		13.7731		13.7731
	TRUE	Empty	Phosphatidylserine decarboxylase proenzyme 3 len=642 E=4e-75 (blastp), pfam_domain=PS_Dcarbxylase Phosphatidylserine decarboxylase E=1.6e-54 score=184.2	NICBE_100216.1_TGAC	72 kDa		0	0	1	1	1	1	4	6						NICBE_100216.1_TGAC	Phosphatidylserine decarboxylase proenzyme 3 len=642 E=4e-75 (blastp), pfam_domain=PS_Dcarbxylase Phosphatidylserine decarboxylase E=1.6e-54 score=184.2		14	0		6	0		14	1	6		TRUE	NoCont	WWE-unique		13.7731		13.7731
	TRUE	Empty	WD-40 repeat-containing protein MSI4 len=493 E=0.0 (blastp), pfam_domain=WD40 WD domain, G-beta repeat E=1.7e-27 score=94.1	NICBE_272518.1_TGAC	55 kDa	TRUE			2		2	0	6	4						NICBE_272518.1_TGAC	WD-40 repeat-containing protein MSI4 len=493 E=0.0 (blastp), pfam_domain=WD40 WD domain, G-beta repeat E=1.7e-27 score=94.1		14	0		4	0		14	1	4		TRUE	NoCont	WWE-unique		13.7731		13.7731
	TRUE	Empty	No hits found in SwissProt (blastp), pfam_domain=Abhydrolase_6 Alpha/beta hydrolase family E=3.2e-06 score=27.1	NICBE_147652.1_TGAC	24 kDa					0	2	2	7	3	0	0				NICBE_147652.1_TGAC	No hits found in SwissProt (blastp), pfam_domain=Abhydrolase_6 Alpha/beta hydrolase family E=3.2e-06 score=27.1		14	0		4	0		14	1	4		TRUE	NoCont	WWE-unique		13.7731		13.7731
	TRUE	Empty	NADP binding Rossmann fold (The same sequence as NICBE_418371.1 in TGAC db)	NbS00058848g0003.1_SGN	30 kDa	TRUE					4		4	6	0					NbS00058848g0003.1_SGN	NADP binding Rossmann fold (The same sequence as NICBE_418371.1 in TGAC db)		14	0		3	0		14	1	3		TRUE	NoCont	WWE-unique		13.7731		13.7731
	TRUE	Empty	Serpin Serine protease inhibitor	NbS00020409g0009.1_SGN	54 kDa	TRUE					3	1	9	1	0					NbS00020409g0009.1_SGN	Serpin Serine protease inhibitor		14	0		4	0		14	1	4		TRUE	NoCont	WWE-unique		13.7731		13.7731
	TRUE	Empty	No hits found in SwissProt (blastp), pfam_domain=SAM_1 SAM domain (Sterile alpha motif) E=2.3e-08 score=34.0	NICBE_242868.1_TGAC	53 kDa	TRUE		0	1	2	0	0	4	7						NICBE_242868.1_TGAC	No hits found in SwissProt (blastp), pfam_domain=SAM_1 SAM domain (Sterile alpha motif) E=2.3e-08 score=34.0		14	0		4	0		14	1	4		TRUE	NoCont	WWE-unique		13.7731		13.7731
	TRUE	Empty	KH domain-containing protein At4g18375 len=743 E=1e-45 (blastp), pfam_domain=KH_1 KH domain E=1.5e-60 score=200.5	NICBE_066743.1_TGAC (+1)	80 kDa	TRUE					1	2	8	3		0				NICBE_066743.1_TGAC (+1)	KH domain-containing protein At4g18375 len=743 E=1e-45 (blastp), pfam_domain=KH_1 KH domain E=1.5e-60 score=200.5		14	0		4	0		14	1	4		TRUE	NoCont	WWE-unique		13.7731		13.7731
	TRUE	Empty	Protein PHR1-LIKE 1 len=356 E=3e-42 (blastp), pfam_domain=Myb_CC_LHEQLE MYB-CC type transfactor, LHEQLE motif E=2.8e-22 score=77.9	NICBE_053274.1_TGAC	39 kDa		0	0	2	0			5	7						NICBE_053274.1_TGAC	Protein PHR1-LIKE 1 len=356 E=3e-42 (blastp), pfam_domain=Myb_CC_LHEQLE MYB-CC type transfactor, LHEQLE motif E=2.8e-22 score=77.9		14	0		3	0		14	1	3		TRUE	NoCont	WWE-unique		13.7731		13.7731
	TRUE	Empty	Argininosuccinate synthase, chloroplastic len=196 E=2e-57 (blastp), pfam_domain=Arginosuc_synth Arginosuccinate synthase E=9.8e-36 score=123.5	NICBE_213982.1_TGAC (+1)	21 kDa			0	0	0	1		5	8	0					NICBE_213982.1_TGAC (+1)	Argininosuccinate synthase, chloroplastic len=196 E=2e-57 (blastp), pfam_domain=Arginosuc_synth Arginosuccinate synthase E=9.8e-36 score=123.5		14	0		3	0		14	1	3		TRUE	NoCont	WWE-unique		13.7731		13.7731
	TRUE	Empty	NAC domain transcription factor	NbS00004678g0005.1_SGN	38 kDa			0	0	0		1	4	9						NbS00004678g0005.1_SGN	NAC domain transcription factor		14	0		3	0		14	1	3		TRUE	NoCont	WWE-unique		13.7731		13.7731
	TRUE	Empty	Genomic DNA chromosome 5 TAC clone K24M7 (The same sequence as NICBE_182924.1 in TGAC db)	NbS00014692g0021.1_SGN	18 kDa				1				9	4						NbS00014692g0021.1_SGN	Genomic DNA chromosome 5 TAC clone K24M7 (The same sequence as NICBE_182924.1 in TGAC db)		14	0		3	0		14	1	3		TRUE	NoCont	WWE-unique		13.7731		13.7731
	TRUE	Empty	Protein XAP5 CIRCADIAN TIMEKEEPER	NbS00043678g0005.1_SGN	52 kDa				1	0		0	6	7						NbS00043678g0005.1_SGN	Protein XAP5 CIRCADIAN TIMEKEEPER		14	0		3	0		14	1	3		TRUE	NoCont	WWE-unique		13.7731		13.7731
	TRUE	Empty	Calmodulin-binding transcription activator 3 len=1052 E=0.0 (blastp), pfam_domain=CG-1 CG-1 domain E=8.4e-41 score=138.0	NICBE_023220.1_TGAC (+1)	117 kDa	TRUE		0			0	1	9	4						NICBE_023220.1_TGAC (+1)	Calmodulin-binding transcription activator 3 len=1052 E=0.0 (blastp), pfam_domain=CG-1 CG-1 domain E=8.4e-41 score=138.0		14	0		3	0		14	1	3		TRUE	NoCont	WWE-unique		13.7731		13.7731
	TRUE	Empty	DNA-directed RNA polymerases I, II, and III subunit RPABC1 len=171 E=7e-48 (blastp), pfam_domain=RNA_pol_Rpb5_C RNA polymerase Rpb5, C-terminal domain E=1.7e-38 score=129.9	NICBE_023075.1_TGAC	20 kDa	TRUE				1	0	0	6	7						NICBE_023075.1_TGAC	DNA-directed RNA polymerases I, II, and III subunit RPABC1 len=171 E=7e-48 (blastp), pfam_domain=RNA_pol_Rpb5_C RNA polymerase Rpb5, C-terminal domain E=1.7e-38 score=129.9		14	0		3	0		14	1	3		TRUE	NoCont	WWE-unique		13.7731		13.7731
	TRUE	Empty	Endoglucanase 1	NbS00002336g0012.1_SGN	55 kDa				0	0	0	0	7	7	0	0				NbS00002336g0012.1_SGN	Endoglucanase 1		14	0		2	0		14	1	2		TRUE	NoCont	WWE-unique		13.7731		13.7731
	TRUE	Empty	ATP dependent RNA helicase (The same sequence as NICBE_394444.1 in TGAC db)	NbS00049120g0015.1_SGN	69 kDa	TRUE	0	0	0	0	0		6	8	0					NbS00049120g0015.1_SGN	ATP dependent RNA helicase (The same sequence as NICBE_394444.1 in TGAC db)		14	0		2	0		14	1	2		TRUE	NoCont	WWE-unique		13.7731		13.7731
	TRUE	Empty	No hits found in SwissProt (blastp), pfam_domain=Usp Universal stress protein family E=2.6e-21 score=76.1	NICBE_115285.1_TGAC (+1)	26 kDa	TRUE		0					8	6						NICBE_115285.1_TGAC (+1)	No hits found in SwissProt (blastp), pfam_domain=Usp Universal stress protein family E=2.6e-21 score=76.1		14	0		2	0		14	1	2		TRUE	NoCont	WWE-unique		13.7731		13.7731
	TRUE	Empty	DNA directed RNA polymerase III subunit RPC5 protein (The same sequence as NICBE_374741.1 in TGAC db)	NbS00043300g0004.1_SGN	76 kDa	TRUE	0	0			0		9	5		0				NbS00043300g0004.1_SGN	DNA directed RNA polymerase III subunit RPC5 protein (The same sequence as NICBE_374741.1 in TGAC db)		14	0		2	0		14	1	2		TRUE	NoCont	WWE-unique		13.7731		13.7731
	TRUE	Empty	Amino acid N acetyltransferase (The same sequence as NICBE_340394.1 in TGAC db)	NbS00035409g0020.1_SGN	66 kDa	TRUE							9	5	0					NbS00035409g0020.1_SGN	Amino acid N acetyltransferase (The same sequence as NICBE_340394.1 in TGAC db)		14	0		2	0		14	1	2		TRUE	NoCont	WWE-unique		13.7731		13.7731
	TRUE	Empty	BHLH transcription factor (The same sequence as NICBE_284022.1 in TGAC db)	NbS00026245g0006.1_SGN	59 kDa	TRUE		0					11	3						NbS00026245g0006.1_SGN	BHLH transcription factor (The same sequence as NICBE_284022.1 in TGAC db)		14	0		2	0		14	1	2		TRUE	NoCont	WWE-unique		13.7731		13.7731
	TRUE	Empty	AP-1 complex subunit gamma-2 len=865 E=0.0 (blastp), pfam_domain=Adaptin_N Adaptin N terminal region E=2.4e-140 score=468.2	NICBE_251684.1_TGAC (+1)	95 kDa	TRUE							9	5						NICBE_251684.1_TGAC (+1)	AP-1 complex subunit gamma-2 len=865 E=0.0 (blastp), pfam_domain=Adaptin_N Adaptin N terminal region E=2.4e-140 score=468.2		14	0		2	0		14	1	2		TRUE	NoCont	WWE-unique		13.7731		13.7731
	TRUE	Empty	No hits found in SwissProt (blastp), pfam_domain=Mlf1IP Myelodysplasia-myeloid leukemia factor 1-interacting protein E=0.023 score=14.2	NICBE_183903.1_TGAC	29 kDa	TRUE		0					8	6						NICBE_183903.1_TGAC	No hits found in SwissProt (blastp), pfam_domain=Mlf1IP Myelodysplasia-myeloid leukemia factor 1-interacting protein E=0.023 score=14.2		14	0		2	0		14	1	2		TRUE	NoCont	WWE-unique		13.7731		13.7731
	TRUE	Empty	Alcohol dehydrogenase protein	NbS00008485g0004.1_SGN	35 kDa	TRUE		0		0	0		9	5						NbS00008485g0004.1_SGN	Alcohol dehydrogenase protein		14	0		2	0		14	1	2		TRUE	NoCont	WWE-unique		13.7731		13.7731
	TRUE	Empty	Transcription factor GTE1 len=377 E=4e-102 (blastp), pfam_domain=Bromodomain Bromodomain E=9e-22 score=76.6	NICBE_155904.1_TGAC	43 kDa	TRUE	0		0	0			8	6						NICBE_155904.1_TGAC	Transcription factor GTE1 len=377 E=4e-102 (blastp), pfam_domain=Bromodomain Bromodomain E=9e-22 score=76.6		14	0		2	0		14	1	2		TRUE	NoCont	WWE-unique		13.7731		13.7731
	TRUE	Empty	No hits found in SwissProt (blastp), pfam_domain=PLAT PLAT/LH2 domain E=3.3e-16 score=59.5	NICBE_226269.1_TGAC (+1)	23 kDa	TRUE							8	6						NICBE_226269.1_TGAC (+1)	No hits found in SwissProt (blastp), pfam_domain=PLAT PLAT/LH2 domain E=3.3e-16 score=59.5		14	0		2	0		14	1	2		TRUE	NoCont	WWE-unique		13.7731		13.7731
	TRUE	Empty	Alpha L arabinofuranosidase (The same sequence as NICBE_200571.1 in TGAC db)	NbS00016605g0006.1_SGN	74 kDa						14			0						NbS00016605g0006.1_SGN	Alpha L arabinofuranosidase (The same sequence as NICBE_200571.1 in TGAC db)		14	0		1	0		14	1	1		FALSE	NoCont	WWE-unique		13.7731		13.7731
	TRUE	Empty	Isopentenyl-diphosphate Delta-isomerase II len=322 E=1e-125 (blastp), pfam_domain=NUDIX NUDIX domain E=5.4e-24 score=84.2	NICBE_010316.1_TGAC	37 kDa	TRUE					14	0			0					NICBE_010316.1_TGAC	Isopentenyl-diphosphate Delta-isomerase II len=322 E=1e-125 (blastp), pfam_domain=NUDIX NUDIX domain E=5.4e-24 score=84.2		14	0		1	0		14	1	1		FALSE	NoCont	WWE-unique		13.7731		13.7731
	TRUE	Empty	Phosphatidylinositol 4-kinase alpha len=1474 E=0.0 (blastp), pfam_domain=UreF UreF E=0.013 score=15.5	NICBE_034089.1_TGAC (+1)	162 kDa	TRUE		0	6	1	3	3	0		0					NICBE_034089.1_TGAC (+1)	Phosphatidylinositol 4-kinase alpha len=1474 E=0.0 (blastp), pfam_domain=UreF UreF E=0.013 score=15.5		13	0		4	0		13	1	4		TRUE	NoCont	WWE-unique		13.6662		13.6662
	TRUE	Empty	Sucrose phosphate synthase	NbS00005291g0008.1_SGN	127 kDa	TRUE	0		6	1	3	3		0	0	0				NbS00005291g0008.1_SGN	Sucrose phosphate synthase		13	0		4	0		13	1	4		TRUE	NoCont	WWE-unique		13.6662		13.6662
	TRUE	Empty	Subtilisin protease (The same sequence as NICBE_248637.1 in TGAC db)	NbS00021903g0002.1_SGN	83 kDa		0		0		3	10			0					NbS00021903g0002.1_SGN	Subtilisin protease (The same sequence as NICBE_248637.1 in TGAC db)		13	0		2	0		13	1	2		TRUE	NoCont	WWE-unique		13.6662		13.6662
	TRUE	Empty	ADP/ATP translocase 1 len=305 E=3e-13 (blastp), pfam_domain=Mito_carr Mitochondrial carrier protein E=7.1e-28 score=96.0	NICBE_419649.1_TGAC	34 kDa	TRUE			4	2	5	2	0							NICBE_419649.1_TGAC	ADP/ATP translocase 1 len=305 E=3e-13 (blastp), pfam_domain=Mito_carr Mitochondrial carrier protein E=7.1e-28 score=96.0		13	0		4	0		13	1	4		TRUE	NoCont	WWE-unique		13.6662		13.6662
	TRUE	Empty	Putative glucose-6-phosphate 1-epimerase len=302 E=4e-31 (blastp), pfam_domain=Aldose_epim Aldose 1-epimerase E=7.5e-44 score=149.9	NICBE_028347.1_TGAC	33 kDa		0			1	10	2	0	0						NICBE_028347.1_TGAC	Putative glucose-6-phosphate 1-epimerase len=302 E=4e-31 (blastp), pfam_domain=Aldose_epim Aldose 1-epimerase E=7.5e-44 score=149.9		13	0		3	0		13	1	3		TRUE	NoCont	WWE-unique		13.6662		13.6662
	TRUE	Empty	Ornithine carbamoyltransferase, chloroplastic len=368 E=3e-155 (blastp), pfam_domain=OTCace Aspartate/ornithine carbamoyltransferase, Asp/Orn binding domain E=2.9e-47 score=160.3	NICBE_200952.1_TGAC (+1)	41 kDa	TRUE					8	5								NICBE_200952.1_TGAC (+1)	Ornithine carbamoyltransferase, chloroplastic len=368 E=3e-155 (blastp), pfam_domain=OTCace Aspartate/ornithine carbamoyltransferase, Asp/Orn binding domain E=2.9e-47 score=160.3		13	0		2	0		13	1	2		TRUE	NoCont	WWE-unique		13.6662		13.6662
	TRUE	Empty	Co chaperone GrpE	NbC26055089g0004.1_SGN	30 kDa	TRUE	0		3	3		7								NbC26055089g0004.1_SGN	Co chaperone GrpE		13	0		3	0		13	1	3		TRUE	NoCont	WWE-unique		13.6662		13.6662
	TRUE	Empty	Ornithine carbamoyltransferase, chloroplastic len=417 E=3e-157 (blastp), pfam_domain=OTCace Aspartate/ornithine carbamoyltransferase, Asp/Orn binding domain E=1.3e-60 score=203.7	NICBE_412000.1_TGAC	46 kDa	TRUE	0				9	3	0	1	0	0				NICBE_412000.1_TGAC	Ornithine carbamoyltransferase, chloroplastic len=417 E=3e-157 (blastp), pfam_domain=OTCace Aspartate/ornithine carbamoyltransferase, Asp/Orn binding domain E=1.3e-60 score=203.7		13	0		3	0		13	1	3		TRUE	NoCont	WWE-unique		13.6662		13.6662
	TRUE	Empty	50S ribosomal protein L31 chloroplastic (The same sequence as NICBE_047287.1 in TGAC db)	NbS00003320g0019.1_SGN	15 kDa						6	6	1	0	0					NbS00003320g0019.1_SGN	50S ribosomal protein L31 chloroplastic (The same sequence as NICBE_047287.1 in TGAC db)		13	0		3	0		13	1	3		TRUE	NoCont	WWE-unique		13.6662		13.6662
	TRUE	Empty	Magnesium chelatase subunit chlD chloroplastic (The same sequence as NICBE_100154.1 in TGAC db)	NbS00007439g0014.1_SGN	16 kDa					3	5	4	1							NbS00007439g0014.1_SGN	Magnesium chelatase subunit chlD chloroplastic (The same sequence as NICBE_100154.1 in TGAC db)		13	0		4	0		13	1	4		TRUE	NoCont	WWE-unique		13.6662		13.6662
	TRUE	Empty	(The same sequence as NICBE_064252.1 in TGAC db)	NbS00004565g0111.1_SGN	42 kDa	TRUE	0	0	0	0	11		0	2		0				NbS00004565g0111.1_SGN	(The same sequence as NICBE_064252.1 in TGAC db)		13	0		2	0		13	1	2		TRUE	NoCont	WWE-unique		13.6662		13.6662
	TRUE	Empty	Serine carboxypeptidase II-2 (Fragment) len=470 E=1e-180 (blastp), pfam_domain=Peptidase_S10 Serine carboxypeptidase E=1.6e-145 score=485.2	NICBE_190857.1_TGAC	53 kDa	TRUE			0		9	1	2	1	0					NICBE_190857.1_TGAC	Serine carboxypeptidase II-2 (Fragment) len=470 E=1e-180 (blastp), pfam_domain=Peptidase_S10 Serine carboxypeptidase E=1.6e-145 score=485.2		13	0		4	0		13	1	4		TRUE	NoCont	WWE-unique		13.6662		13.6662
	TRUE	Empty	Uncharacterized protein At1g32220, chloroplastic len=298 E=4e-51 (blastp), pfam_domain=NAD_binding_10 NADH(P)-binding E=4.5e-20 score=72.3	NICBE_340476.1_TGAC (+1)	32 kDa	TRUE			2	2	4	2	3							NICBE_340476.1_TGAC (+1)	Uncharacterized protein At1g32220, chloroplastic len=298 E=4e-51 (blastp), pfam_domain=NAD_binding_10 NADH(P)-binding E=4.5e-20 score=72.3		13	0		5	0		13	1	5		TRUE	NoCont	WWE-unique		13.6662		13.6662
	TRUE	Empty	y to unknown gene (The same sequence as NICBE_254059.1 in TGAC db)	NbS00022560g0003.1_SGN	29 kDa	TRUE					8	2	3	0	0					NbS00022560g0003.1_SGN	y to unknown gene (The same sequence as NICBE_254059.1 in TGAC db)		13	0		3	0		13	1	3		TRUE	NoCont	WWE-unique		13.6662		13.6662
	TRUE	Empty	Translation initiation factor IF-3 len=294 E=1e-32 (blastp), pfam_domain=IF3_N Translation initiation factor IF-3, N-terminal domain E=8.3e-27 score=92.8	NICBE_175630.1_TGAC (+1)	33 kDa						6	3	4							NICBE_175630.1_TGAC (+1)	Translation initiation factor IF-3 len=294 E=1e-32 (blastp), pfam_domain=IF3_N Translation initiation factor IF-3, N-terminal domain E=8.3e-27 score=92.8		13	0		3	0		13	1	3		TRUE	NoCont	WWE-unique		13.6662		13.6662
	TRUE	Empty	Pyridoxamine 5%26apos phosphate oxidase related FMN binding protein	NbS00036040g0005.1_SGN	38 kDa						8	1	3	1						NbS00036040g0005.1_SGN	Pyridoxamine 5%26apos phosphate oxidase related FMN binding protein		13	0		4	0		13	1	4		TRUE	NoCont	WWE-unique		13.6662		13.6662
	TRUE	Empty	Actin-depolymerizing factor 2 len=139 E=7e-68 (blastp), pfam_domain=Cofilin_ADF Cofilin/tropomyosin-type actin-binding protein E=1.2e-42 score=144.6	NICBE_281386.1_TGAC (+1)	16 kDa	TRUE				0	4	3	6		0					NICBE_281386.1_TGAC (+1)	Actin-depolymerizing factor 2 len=139 E=7e-68 (blastp), pfam_domain=Cofilin_ADF Cofilin/tropomyosin-type actin-binding protein E=1.2e-42 score=144.6		13	0		3	0		13	1	3		TRUE	NoCont	WWE-unique		13.6662		13.6662
	TRUE	Empty	Superoxide dismutase [Cu-Zn] len=144 E=9e-68 (blastp), pfam_domain=Sod_Cu Copper/zinc superoxide dismutase (SODC) E=8.6e-44 score=149.0	NICBE_427086.1_TGAC (+1)	15 kDa					1	4	4	4							NICBE_427086.1_TGAC (+1)	Superoxide dismutase [Cu-Zn] len=144 E=9e-68 (blastp), pfam_domain=Sod_Cu Copper/zinc superoxide dismutase (SODC) E=8.6e-44 score=149.0		13	0		4	0		13	1	4		TRUE	NoCont	WWE-unique		13.6662		13.6662
	TRUE	Empty	COP9 signalosome complex subunit 1 len=440 E=0.0 (blastp), pfam_domain=RPN7 26S proteasome subunit RPN7 E=1.2e-57 score=194.0	NICBE_125307.1_TGAC (+1)	50 kDa	TRUE			4	2	2	0	3	2	0					NICBE_125307.1_TGAC (+1)	COP9 signalosome complex subunit 1 len=440 E=0.0 (blastp), pfam_domain=RPN7 26S proteasome subunit RPN7 E=1.2e-57 score=194.0		13	0		5	0		13	1	5		TRUE	NoCont	WWE-unique		13.6662		13.6662
	TRUE	Empty	Xylulose kinase len=474 E=2e-15 (blastp), pfam_domain=FGGY_C FGGY family of carbohydrate kinases, C-terminal domain E=5.9e-18 score=65.1	NICBE_166087.1_TGAC	52 kDa	TRUE	0		0		3	2	5	3						NICBE_166087.1_TGAC	Xylulose kinase len=474 E=2e-15 (blastp), pfam_domain=FGGY_C FGGY family of carbohydrate kinases, C-terminal domain E=5.9e-18 score=65.1		13	0		4	0		13	1	4		TRUE	NoCont	WWE-unique		13.6662		13.6662
	TRUE	Empty	Tryptophan--tRNA ligase len=440 E=3e-117 (blastp), pfam_domain=tRNA-synt_1b tRNA synthetases class I (W and Y) E=6.1e-85 score=284.7	NICBE_143681.1_TGAC	49 kDa	TRUE	0			0	3	2	4	4						NICBE_143681.1_TGAC	Tryptophan--tRNA ligase len=440 E=3e-117 (blastp), pfam_domain=tRNA-synt_1b tRNA synthetases class I (W and Y) E=6.1e-85 score=284.7		13	0		4	0		13	1	4		TRUE	NoCont	WWE-unique		13.6662		13.6662
	TRUE	Empty	Histidine triad HIT protein (The same sequence as NICBE_350124.1 in TGAC db)	NbS00037357g0008.1_SGN	18 kDa			0			2	4	7							NbS00037357g0008.1_SGN	Histidine triad HIT protein (The same sequence as NICBE_350124.1 in TGAC db)		13	0		3	0		13	1	3		TRUE	NoCont	WWE-unique		13.6662		13.6662
	TRUE	Empty	No hits found in SwissProt (blastp), pfam_domain=HATPase_c_2 Histidine kinase-like ATPase domain E=0.34 score=10.5	NICBE_080584.1_TGAC (+1)	61 kDa	TRUE		0	0	0	3	1	7	2	0					NICBE_080584.1_TGAC (+1)	No hits found in SwissProt (blastp), pfam_domain=HATPase_c_2 Histidine kinase-like ATPase domain E=0.34 score=10.5		13	0		4	0		13	1	4		TRUE	NoCont	WWE-unique		13.6662		13.6662
	TRUE	Empty	alpha/beta Hydrolases	NbS00004213g0008.1_SGN	46 kDa	TRUE			0		4	0	7	2		0				NbS00004213g0008.1_SGN	alpha/beta Hydrolases		13	0		3	0		13	1	3		TRUE	NoCont	WWE-unique		13.6662		13.6662
	TRUE	Empty	Probable uridine nucleosidase 2 len=321 E=2e-137 (blastp), pfam_domain=IU_nuc_hydro Inosine-uridine preferring nucleoside hydrolase E=9.3e-88 score=294.3	NICBE_069867.1_TGAC (+1)	34 kDa						3		5	5						NICBE_069867.1_TGAC (+1)	Probable uridine nucleosidase 2 len=321 E=2e-137 (blastp), pfam_domain=IU_nuc_hydro Inosine-uridine preferring nucleoside hydrolase E=9.3e-88 score=294.3		13	0		3	0		13	1	3		TRUE	NoCont	WWE-unique		13.6662		13.6662
	TRUE	Empty	Glutathione S-transferase U9 len=223 E=2e-57 (blastp), pfam_domain=GST_N_3 Glutathione S-transferase, N-terminal domain E=7e-17 score=61.3	NICBE_042417.1_TGAC	25 kDa	TRUE		0		0	2	2	5	4						NICBE_042417.1_TGAC	Glutathione S-transferase U9 len=223 E=2e-57 (blastp), pfam_domain=GST_N_3 Glutathione S-transferase, N-terminal domain E=7e-17 score=61.3		13	0		4	0		13	1	4		TRUE	NoCont	WWE-unique		13.6662		13.6662
	TRUE	Empty	Uncharacterized protein At3g49720 len=498 E=1e-103 (blastp), pfam_domain=Methyltransf_11 Methyltransferase domain E=0.046 score=14.0	NICBE_367805.1_TGAC	56 kDa	TRUE			0	0	1	1	6	5	0					NICBE_367805.1_TGAC	Uncharacterized protein At3g49720 len=498 E=1e-103 (blastp), pfam_domain=Methyltransf_11 Methyltransferase domain E=0.046 score=14.0		13	0		4	0		13	1	4		TRUE	NoCont	WWE-unique		13.6662		13.6662
	TRUE	Empty	Zeaxanthin epoxidase, chloroplastic len=454 E=2e-24 (blastp), pfam_domain=FAD_binding_3 FAD binding domain E=6.9e-24 score=84.4	NICBE_023505.1_TGAC	51 kDa	TRUE	0		0		2		6	5	0					NICBE_023505.1_TGAC	Zeaxanthin epoxidase, chloroplastic len=454 E=2e-24 (blastp), pfam_domain=FAD_binding_3 FAD binding domain E=6.9e-24 score=84.4		13	0		3	0		13	1	3		TRUE	NoCont	WWE-unique		13.6662		13.6662
	TRUE	Empty	Pollen-specific protein SF3 len=372 E=1e-49 (blastp), pfam_domain=LIM LIM domain E=2.9e-27 score=94.3	NICBE_283730.1_TGAC	42 kDa						2	0	7	4		0				NICBE_283730.1_TGAC	Pollen-specific protein SF3 len=372 E=1e-49 (blastp), pfam_domain=LIM LIM domain E=2.9e-27 score=94.3		13	0		3	0		13	1	3		TRUE	NoCont	WWE-unique		13.6662		13.6662
	TRUE	Empty	NbS00006881g0209.1_SGN	NbS00006881g0209.1_SGN	75 kDa	TRUE			0		0	1	8	4		0				NbS00006881g0209.1_SGN	NbS00006881g0209.1_SGN		13	0		3	0		13	1	3		TRUE	NoCont	WWE-unique		13.6662		13.6662
	TRUE	Empty	Protein OBERON 3 (The same sequence as NICBE_186932.1 in TGAC db)	NbS00015118g0012.1_SGN	91 kDa					0	0	1	5	7	0					NbS00015118g0012.1_SGN	Protein OBERON 3 (The same sequence as NICBE_186932.1 in TGAC db)		13	0		3	0		13	1	3		TRUE	NoCont	WWE-unique		13.6662		13.6662
	TRUE	Empty	Activating signal cointegrator 1 complex subunit 3 len=440 E=2e-97 (blastp), pfam_domain=Sec63 Sec63 Brl domain E=1.1e-79 score=267.7	NICBE_280479.1_TGAC	50 kDa			0	1				10	2						NICBE_280479.1_TGAC	Activating signal cointegrator 1 complex subunit 3 len=440 E=2e-97 (blastp), pfam_domain=Sec63 Sec63 Brl domain E=1.1e-79 score=267.7		13	0		3	0		13	1	3		TRUE	NoCont	WWE-unique		13.6662		13.6662
	TRUE	Empty	Ribonuclease P protein subunit p25	NbS00030156g0009.1_SGN	31 kDa	TRUE	0			0	1		6	6		0				NbS00030156g0009.1_SGN	Ribonuclease P protein subunit p25		13	0		3	0		13	1	3		TRUE	NoCont	WWE-unique		13.6662		13.6662
	TRUE	Empty	Histone deacetylase 6 len=661 E=0.0 (blastp), pfam_domain=Hist_deacetyl Histone deacetylase domain E=1.9e-86 score=290.0	NICBE_114351.1_TGAC	74 kDa	TRUE		0	0	0	0	0	10	3	0	0				NICBE_114351.1_TGAC	Histone deacetylase 6 len=661 E=0.0 (blastp), pfam_domain=Hist_deacetyl Histone deacetylase domain E=1.9e-86 score=290.0		13	0		2	0		13	1	2		TRUE	NoCont	WWE-unique		13.6662		13.6662
	TRUE	Empty	NbS00011134g0112.1_SGN	NbS00011134g0112.1_SGN	224 kDa	TRUE		0	0	0	0	0	8	5	0	0				NbS00011134g0112.1_SGN	NbS00011134g0112.1_SGN		13	0		2	0		13	1	2		TRUE	NoCont	WWE-unique		13.6662		13.6662
	TRUE	Empty	Replication factor C subunit 1 len=1064 E=8e-111 (blastp), pfam_domain=RFC1 Replication factor RFC1 C terminal domain E=7.6e-46 score=155.5	NICBE_157453.1_TGAC	115 kDa	TRUE	0		0	0	0		8	5		0				NICBE_157453.1_TGAC	Replication factor C subunit 1 len=1064 E=8e-111 (blastp), pfam_domain=RFC1 Replication factor RFC1 C terminal domain E=7.6e-46 score=155.5		13	0		2	0		13	1	2		TRUE	NoCont	WWE-unique		13.6662		13.6662
	TRUE	Empty	Pre mRNA splicing factor ISY1 (The same sequence as NICBE_180163.1 in TGAC db)	NbS00014508g0007.1_SGN	35 kDa	TRUE					0	0	6	7						NbS00014508g0007.1_SGN	Pre mRNA splicing factor ISY1 (The same sequence as NICBE_180163.1 in TGAC db)		13	0		2	0		13	1	2		TRUE	NoCont	WWE-unique		13.6662		13.6662
	TRUE	Empty	Regulation of nuclear pre-mRNA domain-containing protein 1B len=279 E=4e-14 (blastp), pfam_domain=CTD_bind RNA polymerase II-binding domain. E=4e-23 score=81.2	NICBE_427411.1_TGAC	31 kDa	TRUE		0		0	0	0	6	7						NICBE_427411.1_TGAC	Regulation of nuclear pre-mRNA domain-containing protein 1B len=279 E=4e-14 (blastp), pfam_domain=CTD_bind RNA polymerase II-binding domain. E=4e-23 score=81.2		13	0		2	0		13	1	2		TRUE	NoCont	WWE-unique		13.6662		13.6662
	TRUE	Empty	1 aminocyclopropane 1 carboxylate oxidase protein (The same sequence as NICBE_352695.1 in TGAC db)	NbS00037829g0005.1_SGN	40 kDa						0		11	2						NbS00037829g0005.1_SGN	1 aminocyclopropane 1 carboxylate oxidase protein (The same sequence as NICBE_352695.1 in TGAC db)		13	0		2	0		13	1	2		TRUE	NoCont	WWE-unique		13.6662		13.6662
	TRUE	Empty	Nucleolar protein 5 (The same sequence as NICBE_394929.1 in TGAC db)	NbS00049158g0002.1_SGN	62 kDa		0						10	3						NbS00049158g0002.1_SGN	Nucleolar protein 5 (The same sequence as NICBE_394929.1 in TGAC db)		13	0		2	0		13	1	2		TRUE	NoCont	WWE-unique		13.6662		13.6662
	TRUE	Empty	Polygalacturonase	NbS00025550g0014.1_SGN	49 kDa								9	4		0				NbS00025550g0014.1_SGN	Polygalacturonase		13	0		2	0		13	1	2		TRUE	NoCont	WWE-unique		13.6662		13.6662
	TRUE	Empty	SKP1-interacting partner 15 len=427 E=5e-120 (blastp), pfam_domain=F-box F-box domain E=2.8e-05 score=23.4	NICBE_225887.1_TGAC (+3)	48 kDa								6	7						NICBE_225887.1_TGAC (+3)	SKP1-interacting partner 15 len=427 E=5e-120 (blastp), pfam_domain=F-box F-box domain E=2.8e-05 score=23.4		13	0		2	0		13	1	2		TRUE	NoCont	WWE-unique		13.6662		13.6662
	TRUE	Empty	Glycine rich RNA binding protein	NbS00028025g0005.1_SGN	61 kDa	TRUE							7	6						NbS00028025g0005.1_SGN	Glycine rich RNA binding protein		13	0		2	0		13	1	2		TRUE	NoCont	WWE-unique		13.6662		13.6662
	TRUE	Empty	High mobility group family Fragment (The same sequence as NICBE_207389.1 in TGAC db)	NbS00017231g0010.1_SGN	37 kDa	TRUE			0				6	7						NbS00017231g0010.1_SGN	High mobility group family Fragment (The same sequence as NICBE_207389.1 in TGAC db)		13	0		2	0		13	1	2		TRUE	NoCont	WWE-unique		13.6662		13.6662
	TRUE	Empty	NADH dehydrogenase	NbS00057753g0004.1_SGN	36 kDa				0	0	10	2		0	0					NbS00057753g0004.1_SGN	NADH dehydrogenase		12	0		2	0		12	1	2		TRUE	NoCont	WWE-unique		13.5507		13.5507
	TRUE	Empty	Glutaredoxin C5 chloroplastic (The same sequence as NICBE_102137.1 in TGAC db)	NbS00007571g0008.1_SGN	20 kDa					2	8	2				0				NbS00007571g0008.1_SGN	Glutaredoxin C5 chloroplastic (The same sequence as NICBE_102137.1 in TGAC db)		12	0		3	0		12	1	3		TRUE	NoCont	WWE-unique		13.5507		13.5507
	TRUE	Empty	Photosystem II (The same sequence as NICBE_219650.1 in TGAC db)	NbS00018497g0001.1_SGN	19 kDa	TRUE					6	6								NbS00018497g0001.1_SGN	Photosystem II (The same sequence as NICBE_219650.1 in TGAC db)		12	0		2	0		12	1	2		TRUE	NoCont	WWE-unique		13.5507		13.5507
	TRUE	Empty	UDP glucuronic acid decarboxylase 1	NbS00020461g0001.1_SGN	49 kDa	TRUE			0	0	6	5	0	1	0	0				NbS00020461g0001.1_SGN	UDP glucuronic acid decarboxylase 1		12	0		3	0		12	1	3		TRUE	NoCont	WWE-unique		13.5507		13.5507
	TRUE	Empty	Peroxidase N1 len=484 E=2e-172 (blastp), pfam_domain=peroxidase Peroxidase E=9.9e-72 score=241.0	NICBE_352319.1_TGAC	54 kDa	TRUE	0	0	0	0	8	3	1		0					NICBE_352319.1_TGAC	Peroxidase N1 len=484 E=2e-172 (blastp), pfam_domain=peroxidase Peroxidase E=9.9e-72 score=241.0		12	0		3	0		12	1	3		TRUE	NoCont	WWE-unique		13.5507		13.5507
	TRUE	Empty	3-dehydroquinate synthase len=442 E=6e-130 (blastp), pfam_domain=DHQ_synthase 3-dehydroquinate synthase E=6.2e-104 score=346.4	NICBE_022715.1_TGAC (+1)	48 kDa	TRUE		0		0	9	2	1	0						NICBE_022715.1_TGAC (+1)	3-dehydroquinate synthase len=442 E=6e-130 (blastp), pfam_domain=DHQ_synthase 3-dehydroquinate synthase E=6.2e-104 score=346.4		12	0		3	0		12	1	3		TRUE	NoCont	WWE-unique		13.5507		13.5507
	TRUE	Empty	Pyridoxal phosphate dependent enzyme D cysteine desulfhydrase family	NbS00026523g0008.1_SGN	43 kDa						9	2	1	0						NbS00026523g0008.1_SGN	Pyridoxal phosphate dependent enzyme D cysteine desulfhydrase family		12	0		3	0		12	1	3		TRUE	NoCont	WWE-unique		13.5507		13.5507
	TRUE	Empty	Tropinone reductase homolog len=269 E=2e-94 (blastp), pfam_domain=adh_short short chain dehydrogenase E=5.1e-36 score=123.9	NICBE_147212.1_TGAC	29 kDa	TRUE				0	9	2	1	0	0					NICBE_147212.1_TGAC	Tropinone reductase homolog len=269 E=2e-94 (blastp), pfam_domain=adh_short short chain dehydrogenase E=5.1e-36 score=123.9		12	0		3	0		12	1	3		TRUE	NoCont	WWE-unique		13.5507		13.5507
	TRUE	Empty	Tropinone reductase homolog len=269 E=2e-92 (blastp), pfam_domain=adh_short short chain dehydrogenase E=5.4e-35 score=120.6	NICBE_060415.1_TGAC	29 kDa	TRUE					11		1	0						NICBE_060415.1_TGAC	Tropinone reductase homolog len=269 E=2e-92 (blastp), pfam_domain=adh_short short chain dehydrogenase E=5.4e-35 score=120.6		12	0		2	0		12	1	2		TRUE	NoCont	WWE-unique		13.5507		13.5507
	TRUE	Empty	Plastid RNA binding protein	NbS00059348g0005.1_SGN	63 kDa	TRUE		0	1	0	5	3	2	1	0	0				NbS00059348g0005.1_SGN	Plastid RNA binding protein		12	0		5	0		12	1	5		TRUE	NoCont	WWE-unique		13.5507		13.5507
	TRUE	Empty	(The same sequence as NICBE_025829.1 in TGAC db)	NbS00001703g0214.1_SGN	40 kDa		0			0	8	1	0	3		0				NbS00001703g0214.1_SGN	(The same sequence as NICBE_025829.1 in TGAC db)		12	0		3	0		12	1	3		TRUE	NoCont	WWE-unique		13.5507		13.5507
	TRUE	Empty	Protein tas len=415 E=5e-77 (blastp), pfam_domain=Aldo_ket_red Aldo/keto reductase family E=2.3e-73 score=246.3	NICBE_159979.1_TGAC	47 kDa	TRUE					7	2	3							NICBE_159979.1_TGAC	Protein tas len=415 E=5e-77 (blastp), pfam_domain=Aldo_ket_red Aldo/keto reductase family E=2.3e-73 score=246.3		12	0		3	0		12	1	3		TRUE	NoCont	WWE-unique		13.5507		13.5507
	TRUE	Empty	Methylthioribose-1-phosphate isomerase len=408 E=3e-178 (blastp), pfam_domain=IF-2B Initiation factor 2 subunit family E=3.9e-66 score=222.8	NICBE_025889.1_TGAC	43 kDa	TRUE		0			8	0	2	2						NICBE_025889.1_TGAC	Methylthioribose-1-phosphate isomerase len=408 E=3e-178 (blastp), pfam_domain=IF-2B Initiation factor 2 subunit family E=3.9e-66 score=222.8		12	0		3	0		12	1	3		TRUE	NoCont	WWE-unique		13.5507		13.5507
	TRUE	Empty	Anthranilate phosphoribosyltransferase, chloroplastic len=399 E=5e-150 (blastp), pfam_domain=Glycos_transf_3 Glycosyl transferase family, a/b domain E=7.7e-97 score=323.3	NICBE_182052.1_TGAC	42 kDa	TRUE					5	2	4	1	0					NICBE_182052.1_TGAC	Anthranilate phosphoribosyltransferase, chloroplastic len=399 E=5e-150 (blastp), pfam_domain=Glycos_transf_3 Glycosyl transferase family, a/b domain E=7.7e-97 score=323.3		12	0		4	0		12	1	4		TRUE	NoCont	WWE-unique		13.5507		13.5507
	TRUE	Empty	Cyanate hydratase len=165 E=7e-75 (blastp), pfam_domain=Cyanate_lyase Cyanate lyase C-terminal domain E=1.5e-31 score=107.5	NICBE_177170.1_TGAC	19 kDa			0			6		5	1						NICBE_177170.1_TGAC	Cyanate hydratase len=165 E=7e-75 (blastp), pfam_domain=Cyanate_lyase Cyanate lyase C-terminal domain E=1.5e-31 score=107.5		12	0		3	0		12	1	3		TRUE	NoCont	WWE-unique		13.5507		13.5507
	TRUE	Empty	Lipase protein (The same sequence as NICBE_092283.1 in TGAC db)	NbS00006825g0005.1_SGN	37 kDa	TRUE	0			0	4	2	2	4						NbS00006825g0005.1_SGN	Lipase protein (The same sequence as NICBE_092283.1 in TGAC db)		12	0		4	0		12	1	4		TRUE	NoCont	WWE-unique		13.5507		13.5507
	TRUE	Empty	Beta mannosidase (The same sequence as NICBE_122560.1 in TGAC db)	NbS00009379g0015.1_SGN	111 kDa						5		5	2	0					NbS00009379g0015.1_SGN	Beta mannosidase (The same sequence as NICBE_122560.1 in TGAC db)		12	0		3	0		12	1	3		TRUE	NoCont	WWE-unique		13.5507		13.5507
	TRUE	Empty	Calmodulin-related protein len=483 E=1e-82 (blastp), pfam_domain=efhand EF hand E=1.4e-38 score=127.0	NICBE_214669.1_TGAC	54 kDa	TRUE			0		4		8		0					NICBE_214669.1_TGAC	Calmodulin-related protein len=483 E=1e-82 (blastp), pfam_domain=efhand EF hand E=1.4e-38 score=127.0		12	0		2	0		12	1	2		TRUE	NoCont	WWE-unique		13.5507		13.5507
	TRUE	Empty	Stem-specific protein TSJT1 len=253 E=4e-82 (blastp), pfam_domain=DUF3700 Aluminium induced protein E=8.5e-89 score=296.5	NICBE_313403.1_TGAC (+1)	28 kDa			0		0	2	2	2	6						NICBE_313403.1_TGAC (+1)	Stem-specific protein TSJT1 len=253 E=4e-82 (blastp), pfam_domain=DUF3700 Aluminium induced protein E=8.5e-89 score=296.5		12	0		4	0		12	1	4		TRUE	NoCont	WWE-unique		13.5507		13.5507
	TRUE	Empty	Ribonuclease P protein subunit p25-like protein len=344 E=3e-18 (blastp), pfam_domain=Alba Alba E=8.6e-20 score=69.9	NICBE_008995.1_TGAC	38 kDa	TRUE				1	2	1	4	4						NICBE_008995.1_TGAC	Ribonuclease P protein subunit p25-like protein len=344 E=3e-18 (blastp), pfam_domain=Alba Alba E=8.6e-20 score=69.9		12	0		5	0		12	1	5		TRUE	NoCont	WWE-unique		13.5507		13.5507
	TRUE	Empty	No hits found in SwissProt (blastp), pfam_domain=DUF3411 Domain of unknown function (DUF3411) E=4.6e-63 score=212.0	NICBE_055210.1_TGAC (+1)	38 kDa					0	5		3	4	0					NICBE_055210.1_TGAC (+1)	No hits found in SwissProt (blastp), pfam_domain=DUF3411 Domain of unknown function (DUF3411) E=4.6e-63 score=212.0		12	0		3	0		12	1	3		TRUE	NoCont	WWE-unique		13.5507		13.5507
	TRUE	Empty	DNA-directed RNA polymerase D subunit 2a len=1216 E=0.0 (blastp), pfam_domain=RNA_pol_Rpb2_6 RNA polymerase Rpb2, domain 6 E=2.7e-97 score=325.8	NICBE_054180.1_TGAC	137 kDa	TRUE	0	0	3			0	6	3	0					NICBE_054180.1_TGAC	DNA-directed RNA polymerase D subunit 2a len=1216 E=0.0 (blastp), pfam_domain=RNA_pol_Rpb2_6 RNA polymerase Rpb2, domain 6 E=2.7e-97 score=325.8		12	0		3	0		12	1	3		TRUE	NoCont	WWE-unique		13.5507		13.5507
	TRUE	Empty	SWI/SNF complex component SNF12 homolog len=683 E=0.0 (blastp), pfam_domain=EnY2 Transcription factor e(y)2 E=9.5e-32 score=108.6	NICBE_039788.1_TGAC	77 kDa		0	0	3	0	0	0	6	3	0	0				NICBE_039788.1_TGAC	SWI/SNF complex component SNF12 homolog len=683 E=0.0 (blastp), pfam_domain=EnY2 Transcription factor e(y)2 E=9.5e-32 score=108.6		12	0		3	0		12	1	3		TRUE	NoCont	WWE-unique		13.5507		13.5507
	TRUE	Empty	Poly polymerase catalytic domain containing protein expressed	NbS00000549g0002.1_SGN	69 kDa	TRUE	0		3	0				9	0					NbS00000549g0002.1_SGN	Poly polymerase catalytic domain containing protein expressed		12	0		2	0		12	1	2		TRUE	NoCont	WWE-unique		13.5507		13.5507
	TRUE	Empty	Serpin Serine protease inhibitor (The same sequence as NICBE_079408.1 in TGAC db)	NbS00005863g0007.1_SGN	43 kDa	TRUE			0	1	2	1	7	1						NbS00005863g0007.1_SGN	Serpin Serine protease inhibitor (The same sequence as NICBE_079408.1 in TGAC db)		12	0		5	0		12	1	5		TRUE	NoCont	WWE-unique		13.5507		13.5507
	TRUE	Empty	THO complex subunit 1 len=610 E=1e-55 (blastp), pfam_domain=efThoc1 THO complex subunit 1 transcription elongation factor E=3.9e-117 score=391.6	NICBE_007946.1_TGAC	69 kDa	TRUE	0		0			2	6	4	0	0				NICBE_007946.1_TGAC	THO complex subunit 1 len=610 E=1e-55 (blastp), pfam_domain=efThoc1 THO complex subunit 1 transcription elongation factor E=3.9e-117 score=391.6		12	0		3	0		12	1	3		TRUE	NoCont	WWE-unique		13.5507		13.5507
	TRUE	Empty	Tubulin gamma 1 chain	NbS00006050g0019.1_SGN	53 kDa				2				6	4						NbS00006050g0019.1_SGN	Tubulin gamma 1 chain		12	0		3	0		12	1	3		TRUE	NoCont	WWE-unique		13.5507		13.5507
	TRUE	Empty	No hits found in SwissProt (blastp), pfam_domain=CTP_transf_2 Cytidylyltransferase E=9.5e-07 score=28.8	NICBE_394525.1_TGAC	45 kDa			0	0		1	1	8	2						NICBE_394525.1_TGAC	No hits found in SwissProt (blastp), pfam_domain=CTP_transf_2 Cytidylyltransferase E=9.5e-07 score=28.8		12	0		4	0		12	1	4		TRUE	NoCont	WWE-unique		13.5507		13.5507
	TRUE	Empty	Late embryogenesis abundant LEA hydroxyproline rich glycoprotein family	NbS00029681g0001.1_SGN	28 kDa	TRUE	0		1	2			6	3						NbS00029681g0001.1_SGN	Late embryogenesis abundant LEA hydroxyproline rich glycoprotein family		12	0		4	0		12	1	4		TRUE	NoCont	WWE-unique		13.5507		13.5507
	TRUE	Empty	Elongator complex protein (The same sequence as NICBE_326883.1 in TGAC db)	NbS00032958g0001.1_SGN	147 kDa	TRUE	0		0	0	1	1	7	3	0	0				NbS00032958g0001.1_SGN	Elongator complex protein (The same sequence as NICBE_326883.1 in TGAC db)		12	0		4	0		12	1	4		TRUE	NoCont	WWE-unique		13.5507		13.5507
	TRUE	Empty	UDP glucuronate 4 epimerase 6 (The same sequence as NICBE_133580.1 in TGAC db)	NbS00010323g0009.1_SGN	50 kDa	TRUE		0	1		1	0	7	3	0					NbS00010323g0009.1_SGN	UDP glucuronate 4 epimerase 6 (The same sequence as NICBE_133580.1 in TGAC db)		12	0		4	0		12	1	4		TRUE	NoCont	WWE-unique		13.5507		13.5507
	TRUE	Empty	50S ribosomal protein L18 family (The same sequence as NICBE_223562.1 in TGAC db)	NbS00018967g0011.1_SGN	21 kDa							2	6	4						NbS00018967g0011.1_SGN	50S ribosomal protein L18 family (The same sequence as NICBE_223562.1 in TGAC db)		12	0		3	0		12	1	3		TRUE	NoCont	WWE-unique		13.5507		13.5507
	TRUE	Empty	Probable protein arginine N-methyltransferase 1 len=372 E=8e-168 (blastp), pfam_domain=PrmA Ribosomal protein L11 methyltransferase (PrmA) E=3.5e-09 score=36.0	NICBE_047150.1_TGAC (+1)	42 kDa	TRUE	0		1				5	6						NICBE_047150.1_TGAC (+1)	Probable protein arginine N-methyltransferase 1 len=372 E=8e-168 (blastp), pfam_domain=PrmA Ribosomal protein L11 methyltransferase (PrmA) E=3.5e-09 score=36.0		12	0		3	0		12	1	3		TRUE	NoCont	WWE-unique		13.5507		13.5507
	TRUE	Empty	ethylene responsive element binding factor 1 (The same sequence as NICBE_343997.1 in TGAC db)	NbS00036116g0001.1_SGN	26 kDa	TRUE	0		1	0		0	6	5	0					NbS00036116g0001.1_SGN	ethylene responsive element binding factor 1 (The same sequence as NICBE_343997.1 in TGAC db)		12	0		3	0		12	1	3		TRUE	NoCont	WWE-unique		13.5507		13.5507
	TRUE	Empty	SAP-like protein BP-73 len=374 E=1e-38 (blastp), pfam_domain=Rho_N Rho termination factor, N-terminal domain E=1.1e-09 score=37.7	NICBE_332326.1_TGAC (+1)	42 kDa	TRUE				0		0	8	4		0				NICBE_332326.1_TGAC (+1)	SAP-like protein BP-73 len=374 E=1e-38 (blastp), pfam_domain=Rho_N Rho termination factor, N-terminal domain E=1.1e-09 score=37.7		12	0		2	0		12	1	2		TRUE	NoCont	WWE-unique		13.5507		13.5507
	TRUE	Empty	RNA-binding protein Musashi homolog 2 len=608 E=7e-46 (blastp), pfam_domain=RRM_1 RNA recognition motif. (a.k.a. RRM, RBD, or RNP domain) E=3.2e-40 score=135.5	NICBE_355125.1_TGAC	66 kDa	TRUE			0	0	0	0	6	6						NICBE_355125.1_TGAC	RNA-binding protein Musashi homolog 2 len=608 E=7e-46 (blastp), pfam_domain=RRM_1 RNA recognition motif. (a.k.a. RRM, RBD, or RNP domain) E=3.2e-40 score=135.5		12	0		2	0		12	1	2		TRUE	NoCont	WWE-unique		13.5507		13.5507
	TRUE	Empty	Aminomethyltransferase len=420 E=1e-24 (blastp), pfam_domain=GCV_T Aminomethyltransferase folate-binding domain E=5.1e-44 score=150.0	NICBE_234787.1_TGAC (+1)	45 kDa					0			7	5						NICBE_234787.1_TGAC (+1)	Aminomethyltransferase len=420 E=1e-24 (blastp), pfam_domain=GCV_T Aminomethyltransferase folate-binding domain E=5.1e-44 score=150.0		12	0		2	0		12	1	2		TRUE	NoCont	WWE-unique		13.5507		13.5507
	TRUE	Empty	Sigma factor binding protein 1	NbS00036770g0001.1_SGN	18 kDa	TRUE					0		10	2						NbS00036770g0001.1_SGN	Sigma factor binding protein 1		12	0		2	0		12	1	2		TRUE	NoCont	WWE-unique		13.5507		13.5507
	TRUE	Empty	DEAD box ATP dependent RNA helicase 16 (The same sequence as NICBE_115085.1 in TGAC db)	NbS00008609g0018.1_SGN	66 kDa	TRUE	0	0	0	0		0	9	3	0					NbS00008609g0018.1_SGN	DEAD box ATP dependent RNA helicase 16 (The same sequence as NICBE_115085.1 in TGAC db)		12	0		2	0		12	1	2		TRUE	NoCont	WWE-unique		13.5507		13.5507
	TRUE	Empty	Vesicle-associated protein 4-1 len=261 E=3e-95 (blastp), pfam_domain=Motile_Sperm MSP (Major sperm protein) domain E=1.9e-30 score=104.5	NICBE_048216.1_TGAC	29 kDa	TRUE	0		0		0	0	4	8						NICBE_048216.1_TGAC	Vesicle-associated protein 4-1 len=261 E=3e-95 (blastp), pfam_domain=Motile_Sperm MSP (Major sperm protein) domain E=1.9e-30 score=104.5		12	0		2	0		12	1	2		TRUE	NoCont	WWE-unique		13.5507		13.5507
	TRUE	Empty	No hits found in SwissProt (blastp), pfam_domain=PI3K_1B_p101 Phosphoinositide 3-kinase gamma adapter protein p101 subunit E=0.066 score=10.6	NICBE_077576.1_TGAC (+1)	35 kDa								6	6	0					NICBE_077576.1_TGAC (+1)	No hits found in SwissProt (blastp), pfam_domain=PI3K_1B_p101 Phosphoinositide 3-kinase gamma adapter protein p101 subunit E=0.066 score=10.6		12	0		2	0		12	1	2		TRUE	NoCont	WWE-unique		13.5507		13.5507
	TRUE	Empty	Transducin beta-like protein 3 len=871 E=5e-164 (blastp), pfam_domain=WD40 WD domain, G-beta repeat E=3.6e-87 score=283.3	NICBE_353255.1_TGAC	96 kDa	TRUE				0	0	0	12	0						NICBE_353255.1_TGAC	Transducin beta-like protein 3 len=871 E=5e-164 (blastp), pfam_domain=WD40 WD domain, G-beta repeat E=3.6e-87 score=283.3		12	0		1	0		12	1	1		FALSE	NoCont	WWE-unique		13.5507		13.5507
	TRUE	Empty	Hypersensitive-induced response protein 1 len=286 E=3e-152 (blastp), pfam_domain=Band_7 SPFH domain / Band 7 family E=1.4e-31 score=109.6	NICBE_288298.1_TGAC (+1)	32 kDa	TRUE							12							NICBE_288298.1_TGAC (+1)	Hypersensitive-induced response protein 1 len=286 E=3e-152 (blastp), pfam_domain=Band_7 SPFH domain / Band 7 family E=1.4e-31 score=109.6		12	0		1	0		12	1	1		FALSE	NoCont	WWE-unique		13.5507		13.5507
	TRUE	Empty	Glutamate synthase 1	NbS00010356g0010.1_SGN	241 kDa	TRUE	0	0	0	1	8	2	0	0	0					NbS00010356g0010.1_SGN	Glutamate synthase 1		11	0		3	0		11	1	3		TRUE	NoCont	WWE-unique		13.4252		13.4252
	TRUE	Empty	Chromatin structure remodeling complex subunit snf21	NbS00012511g0009.1_SGN	300 kDa	TRUE	0		8	3	0		0	0	0	0				NbS00012511g0009.1_SGN	Chromatin structure remodeling complex subunit snf21		11	0		2	0		11	1	2		TRUE	NoCont	WWE-unique		13.4252		13.4252
	TRUE	Empty	AMP dependent CoA ligase	NbS00007904g0023.1_SGN	62 kDa	TRUE		0	0	2	7	2	0	0	0	0				NbS00007904g0023.1_SGN	AMP dependent CoA ligase		11	0		3	0		11	1	3		TRUE	NoCont	WWE-unique		13.4252		13.4252
	TRUE	Empty	Phosphoglucan phosphatase LSF1, chloroplastic len=587 E=0.0 (blastp), pfam_domain=DSPc Dual specificity phosphatase, catalytic domain E=1.4e-13 score=50.4	NICBE_199610.1_TGAC (+1)	66 kDa		0			0	6	5			0					NICBE_199610.1_TGAC (+1)	Phosphoglucan phosphatase LSF1, chloroplastic len=587 E=0.0 (blastp), pfam_domain=DSPc Dual specificity phosphatase, catalytic domain E=1.4e-13 score=50.4		11	0		2	0		11	1	2		TRUE	NoCont	WWE-unique		13.4252		13.4252
	TRUE	Empty	RNA binding protein (The same sequence as NICBE_215685.1 in TGAC db)	NbS00018105g0009.1_SGN	59 kDa	TRUE			6	3	2	0	0			0				NbS00018105g0009.1_SGN	RNA binding protein (The same sequence as NICBE_215685.1 in TGAC db)		11	0		3	0		11	1	3		TRUE	NoCont	WWE-unique		13.4252		13.4252
	TRUE	Empty	Fructose 1 6 bisphosphatase%2C chloroplastic (The same sequence as NICBE_062552.1 in TGAC db)	NbS00004479g0012.1_SGN	45 kDa			0			9	2	0							NbS00004479g0012.1_SGN	Fructose 1 6 bisphosphatase%2C chloroplastic (The same sequence as NICBE_062552.1 in TGAC db)		11	0		2	0		11	1	2		TRUE	NoCont	WWE-unique		13.4252		13.4252
	TRUE	Empty	No hits found in SwissProt (blastp), pfam_domain=Glyco_hydro_28 Glycosyl hydrolases family 28 E=3.9 score=6.2	NICBE_228806.1_TGAC	39 kDa	TRUE				1	6	4								NICBE_228806.1_TGAC	No hits found in SwissProt (blastp), pfam_domain=Glyco_hydro_28 Glycosyl hydrolases family 28 E=3.9 score=6.2		11	0		3	0		11	1	3		TRUE	NoCont	WWE-unique		13.4252		13.4252
	TRUE	Empty	alpha/beta Hydrolases	NbS00000767g0012.1_SGN	26 kDa						6	5		0						NbS00000767g0012.1_SGN	alpha/beta Hydrolases		11	0		2	0		11	1	2		TRUE	NoCont	WWE-unique		13.4252		13.4252
	TRUE	Empty	Protein CbbY len=312 E=3e-28 (blastp), pfam_domain=HAD_2 Haloacid dehalogenase-like hydrolase E=3.8e-22 score=79.2	NICBE_225212.1_TGAC	34 kDa	TRUE					7	4								NICBE_225212.1_TGAC	Protein CbbY len=312 E=3e-28 (blastp), pfam_domain=HAD_2 Haloacid dehalogenase-like hydrolase E=3.8e-22 score=79.2		11	0		2	0		11	1	2		TRUE	NoCont	WWE-unique		13.4252		13.4252
	TRUE	Empty	Argininosuccinate lyase len=358 E=3e-100 (blastp), pfam_domain=Lyase_1 Lyase E=2.6e-56 score=191.0	NICBE_353076.1_TGAC	40 kDa	TRUE					9	2								NICBE_353076.1_TGAC	Argininosuccinate lyase len=358 E=3e-100 (blastp), pfam_domain=Lyase_1 Lyase E=2.6e-56 score=191.0		11	0		2	0		11	1	2		TRUE	NoCont	WWE-unique		13.4252		13.4252
	TRUE	Empty	Proliferation associated protein 2G4	NbS00013603g0004.1_SGN	46 kDa	TRUE				0	9	2	0	0						NbS00013603g0004.1_SGN	Proliferation associated protein 2G4		11	0		2	0		11	1	2		TRUE	NoCont	WWE-unique		13.4252		13.4252
	TRUE	Empty	ARF guanine nucleotide exchange factor 2 (The same sequence as NICBE_039339.1 in TGAC db)	NbS00002763g0008.1_SGN	46 kDa	TRUE			6	2		3								NbS00002763g0008.1_SGN	ARF guanine nucleotide exchange factor 2 (The same sequence as NICBE_039339.1 in TGAC db)		11	0		3	0		11	1	3		TRUE	NoCont	WWE-unique		13.4252		13.4252
	TRUE	Empty	30S ribosomal protein S21 chloroplastic Fragment	NbS00057730g0003.1_SGN	20 kDa			0			2	1	3	5						NbS00057730g0003.1_SGN	30S ribosomal protein S21 chloroplastic Fragment		11	0		4	0		11	1	4		TRUE	NoCont	WWE-unique		13.4252		13.4252
	TRUE	Empty	FACT complex subunit SSRP1 len=693 E=0.0 (blastp), pfam_domain=SSrecog Structure-specific recognition protein (SSRP1) E=3.9e-102 score=340.1	NICBE_291269.1_TGAC	77 kDa	TRUE			2		0	2	7	0		0				NICBE_291269.1_TGAC	FACT complex subunit SSRP1 len=693 E=0.0 (blastp), pfam_domain=SSrecog Structure-specific recognition protein (SSRP1) E=3.9e-102 score=340.1		11	0		3	0		11	1	3		TRUE	NoCont	WWE-unique		13.4252		13.4252
	TRUE	Empty	Signal recognition particle 14 kDa protein (The same sequence as NICBE_214689.1 in TGAC db)	NbS00017953g0011.1_SGN	14 kDa					0	2	0	3	6						NbS00017953g0011.1_SGN	Signal recognition particle 14 kDa protein (The same sequence as NICBE_214689.1 in TGAC db)		11	0		3	0		11	1	3		TRUE	NoCont	WWE-unique		13.4252		13.4252
	TRUE	Empty	UDP-glucuronic acid decarboxylase 1 len=343 E=3e-112 (blastp), pfam_domain=Epimerase NAD dependent epimerase/dehydratase family E=1.3e-43 score=149.0	NICBE_385181.1_TGAC	39 kDa	TRUE		0	0		6	4	0	1	0					NICBE_385181.1_TGAC	UDP-glucuronic acid decarboxylase 1 len=343 E=3e-112 (blastp), pfam_domain=Epimerase NAD dependent epimerase/dehydratase family E=1.3e-43 score=149.0		11	0		3	0		11	1	3		TRUE	NoCont	WWE-unique		13.4252		13.4252
	TRUE	Empty	Metacaspase (The same sequence as NICBE_072470.1 in TGAC db)	NbS00005228g0009.1_SGN (+1)	40 kDa				1	0	7	1	2			0				NbS00005228g0009.1_SGN (+1)	Metacaspase (The same sequence as NICBE_072470.1 in TGAC db)		11	0		4	0		11	1	4		TRUE	NoCont	WWE-unique		13.4252		13.4252
	TRUE	Empty	Regulator of ribonuclease-like protein 2 len=284 E=2e-81 (blastp), pfam_domain=Methyltransf_6 Demethylmenaquinone methyltransferase E=9.8e-44 score=148.8	NICBE_299932.1_TGAC	31 kDa	TRUE			0		5	4		2						NICBE_299932.1_TGAC	Regulator of ribonuclease-like protein 2 len=284 E=2e-81 (blastp), pfam_domain=Methyltransf_6 Demethylmenaquinone methyltransferase E=9.8e-44 score=148.8		11	0		3	0		11	1	3		TRUE	NoCont	WWE-unique		13.4252		13.4252
	TRUE	Empty	Chaperone protein dnaJ 1, mitochondrial len=442 E=9e-79 (blastp), pfam_domain=DnaJ_C DnaJ C terminal domain E=2.3e-33 score=113.7	NICBE_359141.1_TGAC	48 kDa					0		4	6	1	0					NICBE_359141.1_TGAC	Chaperone protein dnaJ 1, mitochondrial len=442 E=9e-79 (blastp), pfam_domain=DnaJ_C DnaJ C terminal domain E=2.3e-33 score=113.7		11	0		3	0		11	1	3		TRUE	NoCont	WWE-unique		13.4252		13.4252
	TRUE	Empty	No hits found in SwissProt (blastp), pfam_domain=Polysacc_synt_4 Polysaccharide biosynthesis E=1.8e-46 score=157.8	NICBE_065554.1_TGAC	48 kDa	TRUE	0		0	0	6		5	0	0	0				NICBE_065554.1_TGAC	No hits found in SwissProt (blastp), pfam_domain=Polysacc_synt_4 Polysaccharide biosynthesis E=1.8e-46 score=157.8		11	0		2	0		11	1	2		TRUE	NoCont	WWE-unique		13.4252		13.4252
	TRUE	Empty	Thioredoxin (The same sequence as NICBE_196063.1 in TGAC db)	NbS00016145g0024.1_SGN	30 kDa						4	2	1	4						NbS00016145g0024.1_SGN	Thioredoxin (The same sequence as NICBE_196063.1 in TGAC db)		11	0		4	0		11	1	4		TRUE	NoCont	WWE-unique		13.4252		13.4252
	TRUE	Empty	ABC transporter B family member 21	NbS00020002g0005.1_SGN	158 kDa	TRUE		0	4	0		1	4	2						NbS00020002g0005.1_SGN	ABC transporter B family member 21		11	0		4	0		11	1	4		TRUE	NoCont	WWE-unique		13.4252		13.4252
	TRUE	Empty	Short chain dehydrogenase/reductase (The same sequence as NICBE_203970.1 in TGAC db)	NbS00016857g0005.1_SGN	28 kDa	TRUE			3	2			4	2						NbS00016857g0005.1_SGN	Short chain dehydrogenase/reductase (The same sequence as NICBE_203970.1 in TGAC db)		11	0		4	0		11	1	4		TRUE	NoCont	WWE-unique		13.4252		13.4252
	TRUE	Empty	Nascent polypeptide associated complex alpha subunit protein (The same sequence as NICBE_413512.1 in TGAC db)	NbS00056823g0003.1_SGN	22 kDa	TRUE					2	7	2							NbS00056823g0003.1_SGN	Nascent polypeptide associated complex alpha subunit protein (The same sequence as NICBE_413512.1 in TGAC db)		11	0		3	0		11	1	3		TRUE	NoCont	WWE-unique		13.4252		13.4252
	TRUE	Empty	KH domain containing protein	NbS00035211g0001.1_SGN	72 kDa	TRUE	0		0	1	0	3	6	1	0	0				NbS00035211g0001.1_SGN	KH domain containing protein		11	0		4	0		11	1	4		TRUE	NoCont	WWE-unique		13.4252		13.4252
	TRUE	Empty	Chloroplast channel forming outer membrane protein (The same sequence as NICBE_104382.1 in TGAC db)	NbS00007781g0026.1_SGN	20 kDa	TRUE		0	0		4	0	2	5	0					NbS00007781g0026.1_SGN	Chloroplast channel forming outer membrane protein (The same sequence as NICBE_104382.1 in TGAC db)		11	0		3	0		11	1	3		TRUE	NoCont	WWE-unique		13.4252		13.4252
	TRUE	Empty	Glutathione S-transferase T1 len=250 E=3e-92 (blastp), pfam_domain=GST_N Glutathione S-transferase, N-terminal domain E=2.9e-12 score=46.4	NICBE_363044.1_TGAC	29 kDa	TRUE			0	0	2	2	5	2	0					NICBE_363044.1_TGAC	Glutathione S-transferase T1 len=250 E=3e-92 (blastp), pfam_domain=GST_N Glutathione S-transferase, N-terminal domain E=2.9e-12 score=46.4		11	0		4	0		11	1	4		TRUE	NoCont	WWE-unique		13.4252		13.4252
	TRUE	Empty	sensitive to freezing 6	NbS00009035g0012.1_SGN	144 kDa	TRUE			2	0		2	5	2						NbS00009035g0012.1_SGN	sensitive to freezing 6		11	0		4	0		11	1	4		TRUE	NoCont	WWE-unique		13.4252		13.4252
	TRUE	Empty	WD 40 repeat containing protein MSI1 (The same sequence as NICBE_414387.1 in TGAC db)	NbS00057134g0007.1_SGN	48 kDa	TRUE			3	1			5	2	0					NbS00057134g0007.1_SGN	WD 40 repeat containing protein MSI1 (The same sequence as NICBE_414387.1 in TGAC db)		11	0		4	0		11	1	4		TRUE	NoCont	WWE-unique		13.4252		13.4252
	TRUE	Empty	NbS00010265g0115.1_SGN	NbS00010265g0115.1_SGN	40 kDa	TRUE					1	1	9		0					NbS00010265g0115.1_SGN	NbS00010265g0115.1_SGN		11	0		3	0		11	1	3		TRUE	NoCont	WWE-unique		13.4252		13.4252
	TRUE	Empty	No hits found in SwissProt (blastp), pfam_domain=DUF1639 Protein of unknown function (DUF1639) E=4.9e-23 score=80.1	NICBE_149431.1_TGAC	22 kDa	TRUE	0		0	1			8	2	0					NICBE_149431.1_TGAC	No hits found in SwissProt (blastp), pfam_domain=DUF1639 Protein of unknown function (DUF1639) E=4.9e-23 score=80.1		11	0		3	0		11	1	3		TRUE	NoCont	WWE-unique		13.4252		13.4252
	TRUE	Empty	Wd repeat protein (The same sequence as NICBE_347441.1 in TGAC db)	NbS00036731g0008.1_SGN	35 kDa				2				4	5						NbS00036731g0008.1_SGN	Wd repeat protein (The same sequence as NICBE_347441.1 in TGAC db)		11	0		3	0		11	1	3		TRUE	NoCont	WWE-unique		13.4252		13.4252
	TRUE	Empty	Probable calcium-binding protein CML41 len=191 E=4e-46 (blastp), pfam_domain=efhand EF hand E=3.5e-24 score=82.1	NICBE_251612.1_TGAC	22 kDa				1				8	2						NICBE_251612.1_TGAC	Probable calcium-binding protein CML41 len=191 E=4e-46 (blastp), pfam_domain=efhand EF hand E=3.5e-24 score=82.1		11	0		3	0		11	1	3		TRUE	NoCont	WWE-unique		13.4252		13.4252
	TRUE	Empty	Serpin Serine protease inhibitor	NbS00017984g0006.1_SGN	87 kDa	TRUE		0				0	5	6		0				NbS00017984g0006.1_SGN	Serpin Serine protease inhibitor		11	0		2	0		11	1	2		TRUE	NoCont	WWE-unique		13.4252		13.4252
	TRUE	Empty	PAP-associated domain-containing protein 5 len=408 E=2e-60 (blastp), pfam_domain=PAP_assoc Cid1 family poly A polymerase E=3.1e-11 score=42.9	NICBE_148482.1_TGAC	45 kDa	TRUE							4	7						NICBE_148482.1_TGAC	PAP-associated domain-containing protein 5 len=408 E=2e-60 (blastp), pfam_domain=PAP_assoc Cid1 family poly A polymerase E=3.1e-11 score=42.9		11	0		2	0		11	1	2		TRUE	NoCont	WWE-unique		13.4252		13.4252
	TRUE	Empty	Protein HLJ1 len=414 E=2e-11 (blastp), pfam_domain=DnaJ DnaJ domain E=2.3e-17 score=62.3	NICBE_338730.1_TGAC (+1)	45 kDa	TRUE	0		0	0			9	2						NICBE_338730.1_TGAC (+1)	Protein HLJ1 len=414 E=2e-11 (blastp), pfam_domain=DnaJ DnaJ domain E=2.3e-17 score=62.3		11	0		2	0		11	1	2		TRUE	NoCont	WWE-unique		13.4252		13.4252
	TRUE	Empty	Bark storage protein A len=343 E=1e-44 (blastp), pfam_domain=PNP_UDP_1 Phosphorylase superfamily E=6.5e-40 score=136.4	NICBE_110995.1_TGAC	37 kDa				0	0			6	5						NICBE_110995.1_TGAC	Bark storage protein A len=343 E=1e-44 (blastp), pfam_domain=PNP_UDP_1 Phosphorylase superfamily E=6.5e-40 score=136.4		11	0		2	0		11	1	2		TRUE	NoCont	WWE-unique		13.4252		13.4252
	TRUE	Empty	Ribosomal RNA small subunit methyltransferase NEP1 len=291 E=4e-55 (blastp), pfam_domain=EMG1 EMG1/NEP1 methyltransferase E=2.4e-64 score=216.2	NICBE_151510.1_TGAC	33 kDa	TRUE							5	6						NICBE_151510.1_TGAC	Ribosomal RNA small subunit methyltransferase NEP1 len=291 E=4e-55 (blastp), pfam_domain=EMG1 EMG1/NEP1 methyltransferase E=2.4e-64 score=216.2		11	0		2	0		11	1	2		TRUE	NoCont	WWE-unique		13.4252		13.4252
	TRUE	Empty	Flavoprotein WrbA len=230 E=3e-50 (blastp), pfam_domain=FMN_red NADPH-dependent FMN reductase E=4.2e-14 score=52.1	NICBE_364239.1_TGAC	25 kDa	TRUE				0	11			0		0				NICBE_364239.1_TGAC	Flavoprotein WrbA len=230 E=3e-50 (blastp), pfam_domain=FMN_red NADPH-dependent FMN reductase E=4.2e-14 score=52.1		11	0		1	0		11	1	1		FALSE	NoCont	WWE-unique		13.4252		13.4252
	TRUE	Empty	Regulatory protein NPR5 len=478 E=0.0 (blastp), pfam_domain=BTB BTB/POZ domain E=1.5e-16 score=60.2	NICBE_423695.1_TGAC	52 kDa	TRUE	0	0	0			0	11							NICBE_423695.1_TGAC	Regulatory protein NPR5 len=478 E=0.0 (blastp), pfam_domain=BTB BTB/POZ domain E=1.5e-16 score=60.2		11	0		1	0		11	1	1		FALSE	NoCont	WWE-unique		13.4252		13.4252
	TRUE	Empty	Protein kinase	NbS00003490g0016.1_SGN	80 kDa	TRUE			2	2	2	4	0	0						NbS00003490g0016.1_SGN	Protein kinase		10	0		4	0		10	1	4		TRUE	NoCont	WWE-unique		13.2877		13.2877
	TRUE	Empty	Protein-L-isoaspartate O-methyltransferase len=298 E=1e-97 (blastp), pfam_domain=PCMT Protein-L-isoaspartate(D-aspartate) O-methyltransferase (PCMT) E=2.7e-84 score=281.7	NICBE_083162.1_TGAC	33 kDa		0	0	1	3	3	3								NICBE_083162.1_TGAC	Protein-L-isoaspartate O-methyltransferase len=298 E=1e-97 (blastp), pfam_domain=PCMT Protein-L-isoaspartate(D-aspartate) O-methyltransferase (PCMT) E=2.7e-84 score=281.7		10	0		4	0		10	1	4		TRUE	NoCont	WWE-unique		13.2877		13.2877
	TRUE	Empty	Aspartic proteinase Asp1 len=433 E=3e-94 (blastp), pfam_domain=Asp Eukaryotic aspartyl protease E=4.5e-17 score=62.1	NICBE_135594.1_TGAC (+1)	47 kDa	TRUE				0	7	3				0				NICBE_135594.1_TGAC (+1)	Aspartic proteinase Asp1 len=433 E=3e-94 (blastp), pfam_domain=Asp Eukaryotic aspartyl protease E=4.5e-17 score=62.1		10	0		2	0		10	1	2		TRUE	NoCont	WWE-unique		13.2877		13.2877
	TRUE	Empty	Beta galactosidase (The same sequence as NICBE_269147.1 in TGAC db)	NbS00024332g0007.1_SGN	92 kDa					0	9	1		0	0					NbS00024332g0007.1_SGN	Beta galactosidase (The same sequence as NICBE_269147.1 in TGAC db)		10	0		2	0		10	1	2		TRUE	NoCont	WWE-unique		13.2877		13.2877
	TRUE	Empty	Probable adenylate kinase 2, chloroplastic len=298 E=6e-100 (blastp), pfam_domain=ADK Adenylate kinase E=4.9e-51 score=172.4	NICBE_273716.1_TGAC	33 kDa	TRUE					8	2		0						NICBE_273716.1_TGAC	Probable adenylate kinase 2, chloroplastic len=298 E=6e-100 (blastp), pfam_domain=ADK Adenylate kinase E=4.9e-51 score=172.4		10	0		2	0		10	1	2		TRUE	NoCont	WWE-unique		13.2877		13.2877
	TRUE	Empty	Salt stress root protein RS1	NbS00043069g0004.1_SGN	19 kDa	TRUE					8	2			0					NbS00043069g0004.1_SGN	Salt stress root protein RS1		10	0		2	0		10	1	2		TRUE	NoCont	WWE-unique		13.2877		13.2877
	TRUE	Empty	TraB	NbS00011400g0014.1_SGN	43 kDa	TRUE		0	6	2		1		1						NbS00011400g0014.1_SGN	TraB		10	0		4	0		10	1	4		TRUE	NoCont	WWE-unique		13.2877		13.2877
	TRUE	Empty	Chromodomain-helicase-DNA-binding protein 3 len=1598 E=5e-11 (blastp), pfam_domain=PHD PHD-finger E=1.3e-10 score=40.7	NICBE_286607.1_TGAC (+1)	174 kDa	TRUE		0	8	1			0	1	0					NICBE_286607.1_TGAC (+1)	Chromodomain-helicase-DNA-binding protein 3 len=1598 E=5e-11 (blastp), pfam_domain=PHD PHD-finger E=1.3e-10 score=40.7		10	0		3	0		10	1	3		TRUE	NoCont	WWE-unique		13.2877		13.2877
	TRUE	Empty	Translation initiation factor eIF-2B subunit epsilon len=504 E=5e-100 (blastp), pfam_domain=NTP_transferase Nucleotidyl transferase E=1.9e-12 score=46.9	NICBE_139758.1_TGAC (+1)	56 kDa	TRUE		0			5	3	2			0				NICBE_139758.1_TGAC (+1)	Translation initiation factor eIF-2B subunit epsilon len=504 E=5e-100 (blastp), pfam_domain=NTP_transferase Nucleotidyl transferase E=1.9e-12 score=46.9		10	0		3	0		10	1	3		TRUE	NoCont	WWE-unique		13.2877		13.2877
	TRUE	Empty	Proliferating cell nuclear antigen	NbS00022941g0004.1_SGN	29 kDa		0				6	2	2	0	0					NbS00022941g0004.1_SGN	Proliferating cell nuclear antigen		10	0		3	0		10	1	3		TRUE	NoCont	WWE-unique		13.2877		13.2877
	TRUE	Empty	30S ribosomal protein S31 chloroplastic (The same sequence as NICBE_255781.1 in TGAC db)	NbS00022714g0008.1_SGN	12 kDa						4	2	2	2		0				NbS00022714g0008.1_SGN	30S ribosomal protein S31 chloroplastic (The same sequence as NICBE_255781.1 in TGAC db)		10	0		4	0		10	1	4		TRUE	NoCont	WWE-unique		13.2877		13.2877
	TRUE	Empty	66 kDa stress protein len=609 E=8e-137 (blastp), pfam_domain=WD40 WD domain, G-beta repeat E=5.2e-61 score=200.3	NICBE_265236.1_TGAC (+1)	66 kDa				0		6	0	0	4						NICBE_265236.1_TGAC (+1)	66 kDa stress protein len=609 E=8e-137 (blastp), pfam_domain=WD40 WD domain, G-beta repeat E=5.2e-61 score=200.3		10	0		2	0		10	1	2		TRUE	NoCont	WWE-unique		13.2877		13.2877
	TRUE	Empty	Elicitor responsive protein 3	NbS00013343g0013.1_SGN	21 kDa				0		6		2	2	0					NbS00013343g0013.1_SGN	Elicitor responsive protein 3		10	0		3	0		10	1	3		TRUE	NoCont	WWE-unique		13.2877		13.2877
	TRUE	Empty	No hits found in SwissProt (blastp), pfam_domain=CopB Copper resistance protein B precursor (CopB) E=0.73 score=8.9	NICBE_007519.1_TGAC (+1)	12 kDa	TRUE			1	0	0		5	4						NICBE_007519.1_TGAC (+1)	No hits found in SwissProt (blastp), pfam_domain=CopB Copper resistance protein B precursor (CopB) E=0.73 score=8.9		10	0		3	0		10	1	3		TRUE	NoCont	WWE-unique		13.2877		13.2877
	TRUE	Empty	Calmodulin binding transcription activator 5	NbS00014210g0014.1_SGN	98 kDa				2		2	0	4	2	0					NbS00014210g0014.1_SGN	Calmodulin binding transcription activator 5		10	0		4	0		10	1	4		TRUE	NoCont	WWE-unique		13.2877		13.2877
	TRUE	Empty	N-alpha-acetyltransferase 16, NatA auxiliary subunit len=267 E=1e-72 (blastp), pfam_domain=NARP1 NMDA receptor-regulated protein 1 E=7.7e-21 score=74.2	NICBE_302833.1_TGAC (+1)	31 kDa	TRUE						4	6							NICBE_302833.1_TGAC (+1)	N-alpha-acetyltransferase 16, NatA auxiliary subunit len=267 E=1e-72 (blastp), pfam_domain=NARP1 NMDA receptor-regulated protein 1 E=7.7e-21 score=74.2		10	0		2	0		10	1	2		TRUE	NoCont	WWE-unique		13.2877		13.2877
	TRUE	Empty	Protein transport protein Sec24-like At3g07100 len=1092 E=0.0 (blastp), pfam_domain=Sec23_trunk Sec23/Sec24 trunk domain E=9.6e-84 score=280.4	NICBE_100939.1_TGAC (+1)	121 kDa	TRUE	0	0			3	2	3	2	0					NICBE_100939.1_TGAC (+1)	Protein transport protein Sec24-like At3g07100 len=1092 E=0.0 (blastp), pfam_domain=Sec23_trunk Sec23/Sec24 trunk domain E=9.6e-84 score=280.4		10	0		4	0		10	1	4		TRUE	NoCont	WWE-unique		13.2877		13.2877
	TRUE	Empty	50S ribosomal protein L17 len=160 E=5e-31 (blastp), pfam_domain=Ribosomal_L17 Ribosomal protein L17 E=6.6e-35 score=119.4	NICBE_412463.1_TGAC (+1)	18 kDa	TRUE		0	1		2		4	3						NICBE_412463.1_TGAC (+1)	50S ribosomal protein L17 len=160 E=5e-31 (blastp), pfam_domain=Ribosomal_L17 Ribosomal protein L17 E=6.6e-35 score=119.4		10	0		4	0		10	1	4		TRUE	NoCont	WWE-unique		13.2877		13.2877
	TRUE	Empty	Coiled-coil domain-containing protein 94 homolog len=330 E=4e-59 (blastp), pfam_domain=DUF572 Family of unknown function (DUF572) E=4.4e-105 score=351.3	NICBE_358547.1_TGAC	37 kDa			0	1	1		0	3	5						NICBE_358547.1_TGAC	Coiled-coil domain-containing protein 94 homolog len=330 E=4e-59 (blastp), pfam_domain=DUF572 Family of unknown function (DUF572) E=4.4e-105 score=351.3		10	0		4	0		10	1	4		TRUE	NoCont	WWE-unique		13.2877		13.2877
	TRUE	Empty	Phosphopantothenoylcysteine decarboxylase	NbS00000469g0020.1_SGN	32 kDa					1	1	0	6	2						NbS00000469g0020.1_SGN	Phosphopantothenoylcysteine decarboxylase		10	0		4	0		10	1	4		TRUE	NoCont	WWE-unique		13.2877		13.2877
	TRUE	Empty	GMP synthase [glutamine-hydrolyzing] len=326 E=1e-104 (blastp), pfam_domain=GMP_synt_C GMP synthase C terminal domain E=1.2e-38 score=130.5	NICBE_144658.1_TGAC	37 kDa				0		2		8	0						NICBE_144658.1_TGAC	GMP synthase [glutamine-hydrolyzing] len=326 E=1e-104 (blastp), pfam_domain=GMP_synt_C GMP synthase C terminal domain E=1.2e-38 score=130.5		10	0		2	0		10	1	2		TRUE	NoCont	WWE-unique		13.2877		13.2877
	TRUE	Empty	BRCA1-A complex subunit BRE len=378 E=2e-29 (blastp), pfam_domain=BRE Brain and reproductive organ-expressed protein (BRE) E=4.4e-26 score=91.5	NICBE_413529.1_TGAC	43 kDa			0	0	0	2		4	4						NICBE_413529.1_TGAC	BRCA1-A complex subunit BRE len=378 E=2e-29 (blastp), pfam_domain=BRE Brain and reproductive organ-expressed protein (BRE) E=4.4e-26 score=91.5		10	0		3	0		10	1	3		TRUE	NoCont	WWE-unique		13.2877		13.2877
	TRUE	Empty	Histone lysine N methyltransferase H3 lysine 9 specific SUVH1 (The same sequence as NICBE_037261.1 in TGAC db)	NbS00002523g0003.1_SGN	78 kDa	TRUE			0	0	0	0	7	3						NbS00002523g0003.1_SGN	Histone lysine N methyltransferase H3 lysine 9 specific SUVH1 (The same sequence as NICBE_037261.1 in TGAC db)		10	0		2	0		10	1	2		TRUE	NoCont	WWE-unique		13.2877		13.2877
	TRUE	Empty	Signal recognition particle 72 kDa protein len=777 E=1e-81 (blastp), pfam_domain=SRP72 SRP72 RNA-binding domain E=1.6e-16 score=60.3	NICBE_351226.1_TGAC	86 kDa	TRUE	0	0		0	0		8	2						NICBE_351226.1_TGAC	Signal recognition particle 72 kDa protein len=777 E=1e-81 (blastp), pfam_domain=SRP72 SRP72 RNA-binding domain E=1.6e-16 score=60.3		10	0		2	0		10	1	2		TRUE	NoCont	WWE-unique		13.2877		13.2877
	TRUE	Empty	RNA binding KH domain containing protein (The same sequence as NICBE_314670.1 in TGAC db)	NbS00030879g0008.1_SGN	66 kDa				0	0			9	1						NbS00030879g0008.1_SGN	RNA binding KH domain containing protein (The same sequence as NICBE_314670.1 in TGAC db)		10	0		2	0		10	1	2		TRUE	NoCont	WWE-unique		13.2877		13.2877
	TRUE	Empty	No hits found in SwissProt (blastp), pfam_domain=DUF4140 N-terminal domain of unknown function (DUF4140) E=0.73 score=10.2	NICBE_163614.1_TGAC	58 kDa	TRUE		0				0	4	6						NICBE_163614.1_TGAC	No hits found in SwissProt (blastp), pfam_domain=DUF4140 N-terminal domain of unknown function (DUF4140) E=0.73 score=10.2		10	0		2	0		10	1	2		TRUE	NoCont	WWE-unique		13.2877		13.2877
	TRUE	Empty	Phototropic responsive NPH3	NbS00010150g0011.1_SGN	85 kDa	TRUE	0	0		0			3	7		0				NbS00010150g0011.1_SGN	Phototropic responsive NPH3		10	0		2	0		10	1	2		TRUE	NoCont	WWE-unique		13.2877		13.2877
	TRUE	Empty	LanC-like protein 2 len=410 E=2e-75 (blastp), pfam_domain=LANC_like Lanthionine synthetase C-like protein E=1.7e-98 score=329.3	NICBE_324440.1_TGAC (+1)	45 kDa	TRUE						0	1	9						NICBE_324440.1_TGAC (+1)	LanC-like protein 2 len=410 E=2e-75 (blastp), pfam_domain=LANC_like Lanthionine synthetase C-like protein E=1.7e-98 score=329.3		10	0		2	0		10	1	2		TRUE	NoCont	WWE-unique		13.2877		13.2877
	TRUE	Empty	MKI67 FHA domain-interacting nucleolar phosphoprotein-like len=257 E=6e-33 (blastp), pfam_domain=RRM_1 RNA recognition motif. (a.k.a. RRM, RBD, or RNP domain) E=1.2e-14 score=53.5	NICBE_404304.1_TGAC	29 kDa	TRUE			0		0	0	6	4	0					NICBE_404304.1_TGAC	MKI67 FHA domain-interacting nucleolar phosphoprotein-like len=257 E=6e-33 (blastp), pfam_domain=RRM_1 RNA recognition motif. (a.k.a. RRM, RBD, or RNP domain) E=1.2e-14 score=53.5		10	0		2	0		10	1	2		TRUE	NoCont	WWE-unique		13.2877		13.2877
	TRUE	Empty	No hits found in SwissProt (blastp), pfam_domain=efhand EF hand E=0.0017 score=17.4	NICBE_135529.1_TGAC (+1)	19 kDa					0	0		7	3						NICBE_135529.1_TGAC (+1)	No hits found in SwissProt (blastp), pfam_domain=efhand EF hand E=0.0017 score=17.4		10	0		2	0		10	1	2		TRUE	NoCont	WWE-unique		13.2877		13.2877
	TRUE	Empty	(The same sequence as NICBE_053242.1 in TGAC db)	NbS00003734g0111.1_SGN	32 kDa	TRUE			0	0			4	6						NbS00003734g0111.1_SGN	(The same sequence as NICBE_053242.1 in TGAC db)		10	0		2	0		10	1	2		TRUE	NoCont	WWE-unique		13.2877		13.2877
	TRUE	Empty	RNA binding RNA binding (The same sequence as NICBE_300460.1 in TGAC db)	NbS00028691g0002.1_SGN	24 kDa		0			0		0	7	3	0					NbS00028691g0002.1_SGN	RNA binding RNA binding (The same sequence as NICBE_300460.1 in TGAC db)		10	0		2	0		10	1	2		TRUE	NoCont	WWE-unique		13.2877		13.2877
	TRUE	Empty	Acyl CoA synthetase/AMP acid ligase II (The same sequence as NICBE_409413.1 in TGAC db)	NbS00055092g0001.1_SGN	61 kDa			0		0	0	0	6	4	0					NbS00055092g0001.1_SGN	Acyl CoA synthetase/AMP acid ligase II (The same sequence as NICBE_409413.1 in TGAC db)		10	0		2	0		10	1	2		TRUE	NoCont	WWE-unique		13.2877		13.2877
	TRUE	Empty	WRKY transcription factor (The same sequence as NICBE_065863.1 in TGAC db)	NbS00004757g0006.1_SGN	62 kDa	TRUE	0		0				7	3						NbS00004757g0006.1_SGN	WRKY transcription factor (The same sequence as NICBE_065863.1 in TGAC db)		10	0		2	0		10	1	2		TRUE	NoCont	WWE-unique		13.2877		13.2877
	TRUE	Empty	NAC domain protein IPR003441 (The same sequence as NICBE_427251.1 in TGAC db)	NbC26152828g0003.1_SGN	40 kDa	TRUE						0	7	3						NbC26152828g0003.1_SGN	NAC domain protein IPR003441 (The same sequence as NICBE_427251.1 in TGAC db)		10	0		2	0		10	1	2		TRUE	NoCont	WWE-unique		13.2877		13.2877
	TRUE	Empty	CONSTANS interacting protein 6 Fragment	NbS00016848g0015.1_SGN	61 kDa	TRUE				0			4	6						NbS00016848g0015.1_SGN	CONSTANS interacting protein 6 Fragment		10	0		2	0		10	1	2		TRUE	NoCont	WWE-unique		13.2877		13.2877
	TRUE	Empty	Nuclear nucleic acid-binding protein C1D len=367 E=5e-09 (blastp), pfam_domain=Sas10_Utp3 Sas10/Utp3/C1D family E=4.5e-08 score=33.0	NICBE_328642.1_TGAC	42 kDa	TRUE							6	4						NICBE_328642.1_TGAC	Nuclear nucleic acid-binding protein C1D len=367 E=5e-09 (blastp), pfam_domain=Sas10_Utp3 Sas10/Utp3/C1D family E=4.5e-08 score=33.0		10	0		2	0		10	1	2		TRUE	NoCont	WWE-unique		13.2877		13.2877
	TRUE	Empty	RNA binding protein PNO1 protein (The same sequence as NICBE_411864.1 in TGAC db)	NbS00056107g0001.1_SGN	24 kDa	TRUE		0	1				4	5						NbS00056107g0001.1_SGN	RNA binding protein PNO1 protein (The same sequence as NICBE_411864.1 in TGAC db)		10	0		3	0		10	1	3		TRUE	NoCont	WWE-unique		13.2877		13.2877
	TRUE	Empty	NbS00036311g0001.1_SGN	NbS00036311g0001.1_SGN	13 kDa			0			0		8	2						NbS00036311g0001.1_SGN	NbS00036311g0001.1_SGN		10	0		2	0		10	1	2		TRUE	NoCont	WWE-unique		13.2877		13.2877
	TRUE	Empty	No hits found in SwissProt (blastp), pfam_domain=LEA_2 Late embryogenesis abundant protein E=0.00093 score=19.4	NICBE_029024.1_TGAC	23 kDa								7	3						NICBE_029024.1_TGAC	No hits found in SwissProt (blastp), pfam_domain=LEA_2 Late embryogenesis abundant protein E=0.00093 score=19.4		10	0		2	0		10	1	2		TRUE	NoCont	WWE-unique		13.2877		13.2877
	TRUE	Empty	Uncharacterized protein At2g34460, chloroplastic len=291 E=1e-98 (blastp), pfam_domain=NAD_binding_10 NADH(P)-binding E=2.8e-35 score=121.8	NICBE_382556.1_TGAC	32 kDa	TRUE					10			0						NICBE_382556.1_TGAC	Uncharacterized protein At2g34460, chloroplastic len=291 E=1e-98 (blastp), pfam_domain=NAD_binding_10 NADH(P)-binding E=2.8e-35 score=121.8		10	0		1	0		10	1	1		FALSE	NoCont	WWE-unique		13.2877		13.2877
	TRUE	Empty	Protein disulfide isomerase (The same sequence as NICBE_120443.1 in TGAC db)	NbS00009128g0001.1_SGN	58 kDa	TRUE		0		0	10									NbS00009128g0001.1_SGN	Protein disulfide isomerase (The same sequence as NICBE_120443.1 in TGAC db)		10	0		1	0		10	1	1		FALSE	NoCont	WWE-unique		13.2877		13.2877
	TRUE	Empty	No hits found in SwissProt (blastp), pfam_domain=DUF3181 Protein of unknown function (DUF3181) E=5.6 score=6.9	NICBE_414925.1_TGAC	30 kDa			0			10	0								NICBE_414925.1_TGAC	No hits found in SwissProt (blastp), pfam_domain=DUF3181 Protein of unknown function (DUF3181) E=5.6 score=6.9		10	0		1	0		10	1	1		FALSE	NoCont	WWE-unique		13.2877		13.2877
	TRUE	Empty	Enoyl CoA hydratase (The same sequence as NICBE_029688.1 in TGAC db)	NbS00002117g0010.1_SGN	43 kDa				0	0	10	0			0					NbS00002117g0010.1_SGN	Enoyl CoA hydratase (The same sequence as NICBE_029688.1 in TGAC db)		10	0		1	0		10	1	1		FALSE	NoCont	WWE-unique		13.2877		13.2877
	TRUE	Empty	Glutathione synthetase, chloroplastic len=548 E=0.0 (blastp), pfam_domain=GSH_synth_ATP Eukaryotic glutathione synthase, ATP binding domain E=4.8e-167 score=555.0	NICBE_389613.1_TGAC	62 kDa	TRUE				0	10									NICBE_389613.1_TGAC	Glutathione synthetase, chloroplastic len=548 E=0.0 (blastp), pfam_domain=GSH_synth_ATP Eukaryotic glutathione synthase, ATP binding domain E=4.8e-167 score=555.0		10	0		1	0		10	1	1		FALSE	NoCont	WWE-unique		13.2877		13.2877
	TRUE	Empty	ATP dependent Clp protease ATP binding subunit ClpC	NbS00021011g0008.1_SGN	29 kDa	TRUE					10									NbS00021011g0008.1_SGN	ATP dependent Clp protease ATP binding subunit ClpC		10	0		1	0		10	1	1		FALSE	NoCont	WWE-unique		13.2877		13.2877
	TRUE	Empty	Transmembrane 9 member 4 (The same sequence as NICBE_383644.1 in TGAC db)	NbS00045982g0007.1_SGN	74 kDa	TRUE	0		2	1	4	2			0					NbS00045982g0007.1_SGN	Transmembrane 9 member 4 (The same sequence as NICBE_383644.1 in TGAC db)		9	0		4	0		9	1	4		TRUE	NoCont	WWE-unique		13.1357		13.1357
	TRUE	Empty	Serine carboxypeptidase K10B2.2 (The same sequence as NICBE_333806.1 in TGAC db)	NbS00034187g0001.1_SGN	53 kDa		0		0	0	6	3	0	0	0					NbS00034187g0001.1_SGN	Serine carboxypeptidase K10B2.2 (The same sequence as NICBE_333806.1 in TGAC db)		9	0		2	0		9	1	2		TRUE	NoCont	WWE-unique		13.1357		13.1357
	TRUE	Empty	Transcription factor BTF3 len=179 E=4e-40 (blastp), pfam_domain=NAC NAC domain E=2.2e-19 score=68.6	NICBE_280687.1_TGAC	19 kDa		0			0	4	5	0		0					NICBE_280687.1_TGAC	Transcription factor BTF3 len=179 E=4e-40 (blastp), pfam_domain=NAC NAC domain E=2.2e-19 score=68.6		9	0		2	0		9	1	2		TRUE	NoCont	WWE-unique		13.1357		13.1357
	TRUE	Empty	No hits found in SwissProt (blastp), pfam_domain=DUF3353 Protein of unknown function (DUF3353) E=4.8e-09 score=35.8	NICBE_009023.1_TGAC (+3)	33 kDa				2	2	3	2		0						NICBE_009023.1_TGAC (+3)	No hits found in SwissProt (blastp), pfam_domain=DUF3353 Protein of unknown function (DUF3353) E=4.8e-09 score=35.8		9	0		4	0		9	1	4		TRUE	NoCont	WWE-unique		13.1357		13.1357
	TRUE	Empty	Methyltransferase-like protein 10 len=448 E=2e-33 (blastp), pfam_domain=Methyltransf_31 Methyltransferase domain E=5.3e-19 score=68.1	NICBE_310356.1_TGAC	50 kDa				5		2	2	0							NICBE_310356.1_TGAC	Methyltransferase-like protein 10 len=448 E=2e-33 (blastp), pfam_domain=Methyltransf_31 Methyltransferase domain E=5.3e-19 score=68.1		9	0		3	0		9	1	3		TRUE	NoCont	WWE-unique		13.1357		13.1357
	TRUE	Empty	Protease 2 len=771 E=5e-141 (blastp), pfam_domain=Peptidase_S9_N Prolyl oligopeptidase, N-terminal beta-propeller domain E=5.1e-102 score=341.4	NICBE_107876.1_TGAC	87 kDa			0			8	1		0		0				NICBE_107876.1_TGAC	Protease 2 len=771 E=5e-141 (blastp), pfam_domain=Peptidase_S9_N Prolyl oligopeptidase, N-terminal beta-propeller domain E=5.1e-102 score=341.4		9	0		2	0		9	1	2		TRUE	NoCont	WWE-unique		13.1357		13.1357
	TRUE	Empty	Tetratricopeptide repeat protein KIAA0103 (The same sequence as NICBE_274662.1 in TGAC db)	NbS00025100g0012.1_SGN	34 kDa				2	3	2	2		0	0	0				NbS00025100g0012.1_SGN	Tetratricopeptide repeat protein KIAA0103 (The same sequence as NICBE_274662.1 in TGAC db)		9	0		4	0		9	1	4		TRUE	NoCont	WWE-unique		13.1357		13.1357
	TRUE	Empty	UBA and UBX domain-containing protein At4g15410 len=304 E=4e-78 (blastp), pfam_domain=SEP SEP domain E=7.8e-27 score=93.2	NICBE_048298.1_TGAC	33 kDa	TRUE			2		2	5								NICBE_048298.1_TGAC	UBA and UBX domain-containing protein At4g15410 len=304 E=4e-78 (blastp), pfam_domain=SEP SEP domain E=7.8e-27 score=93.2		9	0		3	0		9	1	3		TRUE	NoCont	WWE-unique		13.1357		13.1357
	TRUE	Empty	2-C-methyl-D-erythritol 4-phosphate cytidylyltransferase, chloroplastic len=308 E=4e-107 (blastp), pfam_domain=IspD Uncharacterized protein family UPF0007 E=5.4e-56 score=189.4	NICBE_389604.1_TGAC (+1)	34 kDa						8	1			0	0				NICBE_389604.1_TGAC (+1)	2-C-methyl-D-erythritol 4-phosphate cytidylyltransferase, chloroplastic len=308 E=4e-107 (blastp), pfam_domain=IspD Uncharacterized protein family UPF0007 E=5.4e-56 score=189.4		9	0		2	0		9	1	2		TRUE	NoCont	WWE-unique		13.1357		13.1357
	TRUE	Empty	Quinone oxidoreductase PIG3 len=325 E=6e-68 (blastp), pfam_domain=ADH_zinc_N Zinc-binding dehydrogenase E=1.1e-33 score=115.4	NICBE_304679.1_TGAC	34 kDa				0		7	2								NICBE_304679.1_TGAC	Quinone oxidoreductase PIG3 len=325 E=6e-68 (blastp), pfam_domain=ADH_zinc_N Zinc-binding dehydrogenase E=1.1e-33 score=115.4		9	0		2	0		9	1	2		TRUE	NoCont	WWE-unique		13.1357		13.1357
	TRUE	Empty	Cytochrome P450	NbS00011533g0003.1_SGN	55 kDa			0	5	4					0					NbS00011533g0003.1_SGN	Cytochrome P450		9	0		2	0		9	1	2		TRUE	NoCont	WWE-unique		13.1357		13.1357
	TRUE	Empty	Carotenoid 9,10(9',10')-cleavage dioxygenase len=367 E=1e-175 (blastp), pfam_domain=RPE65 Retinal pigment epithelial membrane protein E=4.7e-103 score=345.2	NICBE_087801.1_TGAC	42 kDa	TRUE			7	2										NICBE_087801.1_TGAC	Carotenoid 9,10(9',10')-cleavage dioxygenase len=367 E=1e-175 (blastp), pfam_domain=RPE65 Retinal pigment epithelial membrane protein E=4.7e-103 score=345.2		9	0		2	0		9	1	2		TRUE	NoCont	WWE-unique		13.1357		13.1357
	TRUE	Empty	Fructose-1,6-bisphosphatase, chloroplastic len=415 E=1e-157 (blastp), pfam_domain=FBPase Fructose-1-6-bisphosphatase E=2.6e-108 score=361.5	NICBE_313137.1_TGAC	46 kDa	TRUE					7	2	0							NICBE_313137.1_TGAC	Fructose-1,6-bisphosphatase, chloroplastic len=415 E=1e-157 (blastp), pfam_domain=FBPase Fructose-1-6-bisphosphatase E=2.6e-108 score=361.5		9	0		2	0		9	1	2		TRUE	NoCont	WWE-unique		13.1357		13.1357
	TRUE	Empty	Hydroxyacylglutathione hydrolase (The same sequence as NICBE_230113.1 in TGAC db)	NbS00019529g0010.1_SGN	29 kDa	TRUE					7	2								NbS00019529g0010.1_SGN	Hydroxyacylglutathione hydrolase (The same sequence as NICBE_230113.1 in TGAC db)		9	0		2	0		9	1	2		TRUE	NoCont	WWE-unique		13.1357		13.1357
	TRUE	Empty	NADH dehydrogenase [ubiquinone] iron-sulfur protein 8, mitochondrial len=291 E=4e-126 (blastp), pfam_domain=Fer4 4Fe-4S binding domain E=4.8e-14 score=51.1	NICBE_233651.1_TGAC	33 kDa	TRUE		0	1	0	4	3	1		0					NICBE_233651.1_TGAC	NADH dehydrogenase [ubiquinone] iron-sulfur protein 8, mitochondrial len=291 E=4e-126 (blastp), pfam_domain=Fer4 4Fe-4S binding domain E=4.8e-14 score=51.1		9	0		4	0		9	1	4		TRUE	NoCont	WWE-unique		13.1357		13.1357
	TRUE	Empty	Cohesin subunit SA-1 len=1340 E=1e-69 (blastp), pfam_domain=STAG STAG domain E=1.8e-38 score=130.7	NICBE_190182.1_TGAC	153 kDa	TRUE	0		8	0	0	0	1							NICBE_190182.1_TGAC	Cohesin subunit SA-1 len=1340 E=1e-69 (blastp), pfam_domain=STAG STAG domain E=1.8e-38 score=130.7		9	0		2	0		9	1	2		TRUE	NoCont	WWE-unique		13.1357		13.1357
	TRUE	Empty	Chalcone--flavonone isomerase len=230 E=5e-13 (blastp), pfam_domain=Chalcone Chalcone-flavanone isomerase E=8.7e-55 score=185.1	NICBE_340734.1_TGAC (+1)	25 kDa						9			0						NICBE_340734.1_TGAC (+1)	Chalcone--flavonone isomerase len=230 E=5e-13 (blastp), pfam_domain=Chalcone Chalcone-flavanone isomerase E=8.7e-55 score=185.1		9	0		1	0		9	1	1		FALSE	NoCont	WWE-unique		13.1357		13.1357
	TRUE	Empty	Receptor-like protein kinase HERK 1 len=710 E=0.0 (blastp), pfam_domain=Malectin_like Carbohydrate-binding protein of the ER E=3.7e-54 score=184.0	NICBE_064682.1_TGAC	78 kDa	TRUE			0	0	6	2		1	0	0				NICBE_064682.1_TGAC	Receptor-like protein kinase HERK 1 len=710 E=0.0 (blastp), pfam_domain=Malectin_like Carbohydrate-binding protein of the ER E=3.7e-54 score=184.0		9	0		3	0		9	1	3		TRUE	NoCont	WWE-unique		13.1357		13.1357
	TRUE	Empty	Uncharacterized protein ycf37 len=311 E=7e-18 (blastp), pfam_domain=TPR_11 TPR repeat E=1e-15 score=57.0	NICBE_257172.1_TGAC	34 kDa			0		0	6	2	1		0	0				NICBE_257172.1_TGAC	Uncharacterized protein ycf37 len=311 E=7e-18 (blastp), pfam_domain=TPR_11 TPR repeat E=1e-15 score=57.0		9	0		3	0		9	1	3		TRUE	NoCont	WWE-unique		13.1357		13.1357
	TRUE	Empty	Chromodomain-helicase-DNA-binding protein 3 len=1596 E=4e-11 (blastp), pfam_domain=PHD PHD-finger E=1.2e-10 score=40.7	NICBE_410445.1_TGAC (+1)	173 kDa	TRUE		0	7	0	0	0	1	1	0					NICBE_410445.1_TGAC (+1)	Chromodomain-helicase-DNA-binding protein 3 len=1596 E=4e-11 (blastp), pfam_domain=PHD PHD-finger E=1.2e-10 score=40.7		9	0		3	0		9	1	3		TRUE	NoCont	WWE-unique		13.1357		13.1357
	TRUE	Empty	Acyl-coenzyme A oxidase 3, peroxisomal len=690 E=0.0 (blastp), pfam_domain=ACOX Acyl-CoA oxidase E=4.1e-15 score=55.5	NICBE_353439.1_TGAC (+1)	77 kDa	TRUE					4	3	2	0	0	0				NICBE_353439.1_TGAC (+1)	Acyl-coenzyme A oxidase 3, peroxisomal len=690 E=0.0 (blastp), pfam_domain=ACOX Acyl-CoA oxidase E=4.1e-15 score=55.5		9	0		3	0		9	1	3		TRUE	NoCont	WWE-unique		13.1357		13.1357
	TRUE	Empty	Probable signal peptidase complex subunit 2 len=191 E=1e-81 (blastp), pfam_domain=SPC25 Microsomal signal peptidase 25 kDa subunit (SPC25) E=7.5e-46 score=155.5	NICBE_340884.1_TGAC (+1)	22 kDa	TRUE	0		1	1	3	2	2							NICBE_340884.1_TGAC (+1)	Probable signal peptidase complex subunit 2 len=191 E=1e-81 (blastp), pfam_domain=SPC25 Microsomal signal peptidase 25 kDa subunit (SPC25) E=7.5e-46 score=155.5		9	0		5	0		9	1	5		TRUE	NoCont	WWE-unique		13.1357		13.1357
	TRUE	Empty	L-ascorbate oxidase len=573 E=1e-169 (blastp), pfam_domain=Cu-oxidase Multicopper oxidase E=5.1e-43 score=146.6	NICBE_402597.1_TGAC	65 kDa					0	5	2	1	1		0				NICBE_402597.1_TGAC	L-ascorbate oxidase len=573 E=1e-169 (blastp), pfam_domain=Cu-oxidase Multicopper oxidase E=5.1e-43 score=146.6		9	0		4	0		9	1	4		TRUE	NoCont	WWE-unique		13.1357		13.1357
	TRUE	Empty	Uroporphyrinogen decarboxylase 1, chloroplastic len=286 E=1e-115 (blastp), pfam_domain=URO-D Uroporphyrinogen decarboxylase (URO-D) E=1.8e-71 score=240.7	NICBE_083168.1_TGAC (+1)	32 kDa	TRUE	0		0		5	2	2							NICBE_083168.1_TGAC (+1)	Uroporphyrinogen decarboxylase 1, chloroplastic len=286 E=1e-115 (blastp), pfam_domain=URO-D Uroporphyrinogen decarboxylase (URO-D) E=1.8e-71 score=240.7		9	0		3	0		9	1	3		TRUE	NoCont	WWE-unique		13.1357		13.1357
	TRUE	Empty	Serine-threonine kinase receptor-associated protein len=401 E=5e-74 (blastp), pfam_domain=WD40 WD domain, G-beta repeat E=1.4e-33 score=113.4	NICBE_290168.1_TGAC	44 kDa	TRUE	0		0	0	4	3	2							NICBE_290168.1_TGAC	Serine-threonine kinase receptor-associated protein len=401 E=5e-74 (blastp), pfam_domain=WD40 WD domain, G-beta repeat E=1.4e-33 score=113.4		9	0		3	0		9	1	3		TRUE	NoCont	WWE-unique		13.1357		13.1357
	TRUE	Empty	Protein TolB len=714 E=7e-15 (blastp), pfam_domain=PD40 WD40-like Beta Propeller Repeat E=1.4e-26 score=91.5	NICBE_355411.1_TGAC (+1)	79 kDa						6		0	3						NICBE_355411.1_TGAC (+1)	Protein TolB len=714 E=7e-15 (blastp), pfam_domain=PD40 WD40-like Beta Propeller Repeat E=1.4e-26 score=91.5		9	0		2	0		9	1	2		TRUE	NoCont	WWE-unique		13.1357		13.1357
	TRUE	Empty	LL-diaminopimelate aminotransferase, chloroplastic len=227 E=2e-62 (blastp), pfam_domain=Aminotran_1_2 Aminotransferase class I and II E=2.7e-13 score=49.4	NICBE_030089.1_TGAC	25 kDa	TRUE					6			3						NICBE_030089.1_TGAC	LL-diaminopimelate aminotransferase, chloroplastic len=227 E=2e-62 (blastp), pfam_domain=Aminotran_1_2 Aminotransferase class I and II E=2.7e-13 score=49.4		9	0		2	0		9	1	2		TRUE	NoCont	WWE-unique		13.1357		13.1357
	TRUE	Empty	Uncharacterized protein At3g49720 len=609 E=2e-98 (blastp), pfam_domain=DUF3419 Protein of unknown function (DUF3419) E=0.08 score=11.5	NICBE_125610.1_TGAC	67 kDa	TRUE	0	0		0	3	2	2	2	0					NICBE_125610.1_TGAC	Uncharacterized protein At3g49720 len=609 E=2e-98 (blastp), pfam_domain=DUF3419 Protein of unknown function (DUF3419) E=0.08 score=11.5		9	0		4	0		9	1	4		TRUE	NoCont	WWE-unique		13.1357		13.1357
	TRUE	Empty	GDP mannose 4 6 dehydratase (The same sequence as NICBE_398245.1 in TGAC db)	NbS00050763g0007.1_SGN	41 kDa		0		0		5	0	2	2	0					NbS00050763g0007.1_SGN	GDP mannose 4 6 dehydratase (The same sequence as NICBE_398245.1 in TGAC db)		9	0		3	0		9	1	3		TRUE	NoCont	WWE-unique		13.1357		13.1357
	TRUE	Empty	Probable serine/threonine-protein kinase BUD32 homolog len=292 E=4e-52 (blastp), pfam_domain=Pkinase Protein kinase domain E=8.3e-10 score=38.1	NICBE_423800.1_TGAC	32 kDa	TRUE			5		0	0	4							NICBE_423800.1_TGAC	Probable serine/threonine-protein kinase BUD32 homolog len=292 E=4e-52 (blastp), pfam_domain=Pkinase Protein kinase domain E=8.3e-10 score=38.1		9	0		2	0		9	1	2		TRUE	NoCont	WWE-unique		13.1357		13.1357
	TRUE	Empty	40S ribosomal protein S30	NbS00031189g0005.1_SGN	11 kDa						2	3	4							NbS00031189g0005.1_SGN	40S ribosomal protein S30		9	0		3	0		9	1	3		TRUE	NoCont	WWE-unique		13.1357		13.1357
	TRUE	Empty	Probable translation initiation factor eIF-2B subunit epsilon len=278 E=5e-61 (blastp), pfam_domain=NTP_transferase Nucleotidyl transferase E=6.7e-13 score=48.3	NICBE_036574.1_TGAC	31 kDa	TRUE					3	2	4							NICBE_036574.1_TGAC	Probable translation initiation factor eIF-2B subunit epsilon len=278 E=5e-61 (blastp), pfam_domain=NTP_transferase Nucleotidyl transferase E=6.7e-13 score=48.3		9	0		3	0		9	1	3		TRUE	NoCont	WWE-unique		13.1357		13.1357
	TRUE	Empty	Uncharacterized protein At2g34160 len=196 E=3e-46 (blastp), pfam_domain=Alba Alba E=1.9e-10 score=40.0	NICBE_211353.1_TGAC	22 kDa	TRUE	0			0	3	1	3	2	0					NICBE_211353.1_TGAC	Uncharacterized protein At2g34160 len=196 E=3e-46 (blastp), pfam_domain=Alba Alba E=1.9e-10 score=40.0		9	0		4	0		9	1	4		TRUE	NoCont	WWE-unique		13.1357		13.1357
	TRUE	Empty	Tetratricopeptide repeat TPR (The same sequence as NICBE_012154.1 in TGAC db)	NbS00000891g0006.1_SGN (+1)	66 kDa	TRUE		0	0	0	4	0	1	4						NbS00000891g0006.1_SGN (+1)	Tetratricopeptide repeat TPR (The same sequence as NICBE_012154.1 in TGAC db)		9	0		3	0		9	1	3		TRUE	NoCont	WWE-unique		13.1357		13.1357
	TRUE	Empty	Isoflavone reductase homolog P3 len=340 E=6e-135 (blastp), pfam_domain=NmrA NmrA-like family E=2.2e-93 score=311.6	NICBE_015351.1_TGAC (+1)	38 kDa	TRUE					9					0				NICBE_015351.1_TGAC (+1)	Isoflavone reductase homolog P3 len=340 E=6e-135 (blastp), pfam_domain=NmrA NmrA-like family E=2.2e-93 score=311.6		9	0		1	0		9	1	1		FALSE	NoCont	WWE-unique		13.1357		13.1357
	TRUE	Empty	Protein IWS1 homolog len=515 E=6e-33 (blastp), pfam_domain=Med26 TFIIS helical bundle-like domain E=2.9e-18 score=64.9	NICBE_066239.1_TGAC	59 kDa		0	0		0	0	1	4	4						NICBE_066239.1_TGAC	Protein IWS1 homolog len=515 E=6e-33 (blastp), pfam_domain=Med26 TFIIS helical bundle-like domain E=2.9e-18 score=64.9		9	0		3	0		9	1	3		TRUE	NoCont	WWE-unique		13.1357		13.1357
	TRUE	Empty	30S ribosomal protein S7, plastid len=109 E=2e-34 (blastp), pfam_domain=Ribosomal_S7 Ribosomal protein S7p/S5e E=5e-29 score=100.6	NICBE_392274.1_TGAC	12 kDa			0	0	0	4	4		1	0					NICBE_392274.1_TGAC	30S ribosomal protein S7, plastid len=109 E=2e-34 (blastp), pfam_domain=Ribosomal_S7 Ribosomal protein S7p/S5e E=5e-29 score=100.6		9	0		3	0		9	1	3		TRUE	NoCont	WWE-unique		13.1357		13.1357
	TRUE	Empty	Polygalacturonase inhibitor protein	NbS00033720g0006.1_SGN	38 kDa	TRUE		0	0	0	1	2	3	3						NbS00033720g0006.1_SGN	Polygalacturonase inhibitor protein		9	0		4	0		9	1	4		TRUE	NoCont	WWE-unique		13.1357		13.1357
	TRUE	Empty	Actin-related protein 9 len=580 E=0.0 (blastp), pfam_domain=Actin Actin E=2.6e-30 score=105.0	NICBE_227359.1_TGAC	66 kDa		0		2	1			2	4						NICBE_227359.1_TGAC	Actin-related protein 9 len=580 E=0.0 (blastp), pfam_domain=Actin Actin E=2.6e-30 score=105.0		9	0		4	0		9	1	4		TRUE	NoCont	WWE-unique		13.1357		13.1357
	TRUE	Empty	60S ribosomal protein L18-2 len=254 E=5e-92 (blastp), pfam_domain=Ribosomal_L18e Ribosomal protein L18e/L15 E=4.2e-22 score=78.7	NICBE_239297.1_TGAC	29 kDa	TRUE			0	0	3	0	4	2						NICBE_239297.1_TGAC	60S ribosomal protein L18-2 len=254 E=5e-92 (blastp), pfam_domain=Ribosomal_L18e Ribosomal protein L18e/L15 E=4.2e-22 score=78.7		9	0		3	0		9	1	3		TRUE	NoCont	WWE-unique		13.1357		13.1357
	TRUE	Empty	DNA-damage-repair/toleration protein DRT102 len=372 E=2e-112 (blastp), pfam_domain=LacAB_rpiB Ribose/Galactose Isomerase E=5.1e-35 score=120.0	NICBE_349344.1_TGAC	40 kDa			0			3		2	4	0					NICBE_349344.1_TGAC	DNA-damage-repair/toleration protein DRT102 len=372 E=2e-112 (blastp), pfam_domain=LacAB_rpiB Ribose/Galactose Isomerase E=5.1e-35 score=120.0		9	0		3	0		9	1	3		TRUE	NoCont	WWE-unique		13.1357		13.1357
	TRUE	Empty	Histone deacetylase complex subunit SAP18 len=423 E=9e-49 (blastp), pfam_domain=SAP18 Sin3 associated polypeptide p18 (SAP18) E=9.2e-41 score=138.3	NICBE_190952.1_TGAC	48 kDa	TRUE		0	0	0	3	1	2	3	0	0				NICBE_190952.1_TGAC	Histone deacetylase complex subunit SAP18 len=423 E=9e-49 (blastp), pfam_domain=SAP18 Sin3 associated polypeptide p18 (SAP18) E=9.2e-41 score=138.3		9	0		4	0		9	1	4		TRUE	NoCont	WWE-unique		13.1357		13.1357
	TRUE	Empty	Protein wings apart-like len=1022 E=2e-12 (blastp), pfam_domain=WAPL Wings apart-like protein regulation of heterochromatin E=2.2e-79 score=266.6	NICBE_348379.1_TGAC (+1)	111 kDa		0	0	2	0		0	3	4						NICBE_348379.1_TGAC (+1)	Protein wings apart-like len=1022 E=2e-12 (blastp), pfam_domain=WAPL Wings apart-like protein regulation of heterochromatin E=2.2e-79 score=266.6		9	0		3	0		9	1	3		TRUE	NoCont	WWE-unique		13.1357		13.1357
	TRUE	Empty	RING-H2 finger protein ATL48 len=82 E=1e-25 (blastp), pfam_domain=HIG_1_N Hypoxia induced protein conserved region E=7.1e-21 score=73.5	NICBE_067175.1_TGAC (+1)	9 kDa					0		2	5	2						NICBE_067175.1_TGAC (+1)	RING-H2 finger protein ATL48 len=82 E=1e-25 (blastp), pfam_domain=HIG_1_N Hypoxia induced protein conserved region E=7.1e-21 score=73.5		9	0		3	0		9	1	3		TRUE	NoCont	WWE-unique		13.1357		13.1357
	TRUE	Empty	Protein bicaudal C homolog 1-B len=361 E=1e-07 (blastp), pfam_domain=SAM_1 SAM domain (Sterile alpha motif) E=2.3e-13 score=49.9	NICBE_356814.1_TGAC	40 kDa	TRUE	0	0	1	1			2	5						NICBE_356814.1_TGAC	Protein bicaudal C homolog 1-B len=361 E=1e-07 (blastp), pfam_domain=SAM_1 SAM domain (Sterile alpha motif) E=2.3e-13 score=49.9		9	0		4	0		9	1	4		TRUE	NoCont	WWE-unique		13.1357		13.1357
	TRUE	Empty	No hits found in SwissProt (blastp), pfam_domain=Cupin_3 Protein of unknown function (DUF861) E=2.5e-19 score=68.2	NICBE_200589.1_TGAC	22 kDa			0	0		2	2	4	1						NICBE_200589.1_TGAC	No hits found in SwissProt (blastp), pfam_domain=Cupin_3 Protein of unknown function (DUF861) E=2.5e-19 score=68.2		9	0		4	0		9	1	4		TRUE	NoCont	WWE-unique		13.1357		13.1357
	TRUE	Empty	RNA polymerase II-associated protein 1 len=1736 E=3e-09 (blastp), pfam_domain=RPAP1_C RPAP1-like, C-terminal E=2e-17 score=62.6	NICBE_206819.1_TGAC	195 kDa	TRUE	0	0	0	0	1	0	6	2	0					NICBE_206819.1_TGAC	RNA polymerase II-associated protein 1 len=1736 E=3e-09 (blastp), pfam_domain=RPAP1_C RPAP1-like, C-terminal E=2e-17 score=62.6		9	0		3	0		9	1	3		TRUE	NoCont	WWE-unique		13.1357		13.1357
	TRUE	Empty	Wound responsive protein Fragment	NbS00016820g0001.1_SGN	36 kDa	TRUE			0	1			3	5						NbS00016820g0001.1_SGN	Wound responsive protein Fragment		9	0		3	0		9	1	3		TRUE	NoCont	WWE-unique		13.1357		13.1357
	TRUE	Empty	Probable ADP-ribosylation factor GTPase-activating protein AGD6 len=464 E=5e-148 (blastp), pfam_domain=ArfGap Putative GTPase activating protein for Arf E=3.4e-34 score=117.0	NICBE_137021.1_TGAC	50 kDa		0	0	0	1			6	2	0					NICBE_137021.1_TGAC	Probable ADP-ribosylation factor GTPase-activating protein AGD6 len=464 E=5e-148 (blastp), pfam_domain=ArfGap Putative GTPase activating protein for Arf E=3.4e-34 score=117.0		9	0		3	0		9	1	3		TRUE	NoCont	WWE-unique		13.1357		13.1357
	TRUE	Empty	Probable ADP-ribosylation factor GTPase-activating protein AGD11 len=167 E=2e-32 (blastp), pfam_domain=C2 C2 domain E=5.8e-20 score=70.7	NICBE_300697.1_TGAC	19 kDa			0			1		8	0						NICBE_300697.1_TGAC	Probable ADP-ribosylation factor GTPase-activating protein AGD11 len=167 E=2e-32 (blastp), pfam_domain=C2 C2 domain E=5.8e-20 score=70.7		9	0		2	0		9	1	2		TRUE	NoCont	WWE-unique		13.1357		13.1357
	TRUE	Empty	Pectinesterase 2.1 len=561 E=0.0 (blastp), pfam_domain=Pectinesterase Pectinesterase E=3.3e-149 score=495.2	NICBE_071635.1_TGAC	61 kDa	TRUE	0	0	0		1	0	4	4						NICBE_071635.1_TGAC	Pectinesterase 2.1 len=561 E=0.0 (blastp), pfam_domain=Pectinesterase Pectinesterase E=3.3e-149 score=495.2		9	0		3	0		9	1	3		TRUE	NoCont	WWE-unique		13.1357		13.1357
	TRUE	Empty	Zinc finger CCCH domain-containing protein 48 len=440 E=2e-167 (blastp), pfam_domain=WD40 WD domain, G-beta repeat E=3.2e-32 score=109.1	NICBE_346609.1_TGAC (+1)	48 kDa				0			1	8		0					NICBE_346609.1_TGAC (+1)	Zinc finger CCCH domain-containing protein 48 len=440 E=2e-167 (blastp), pfam_domain=WD40 WD domain, G-beta repeat E=3.2e-32 score=109.1		9	0		2	0		9	1	2		TRUE	NoCont	WWE-unique		13.1357		13.1357
	TRUE	Empty	Glycine rich RNA binding protein	NbS00026470g0011.1_SGN	88 kDa	TRUE	0		0	0		0	3	6	0	0				NbS00026470g0011.1_SGN	Glycine rich RNA binding protein		9	0		2	0		9	1	2		TRUE	NoCont	WWE-unique		13.1357		13.1357
	TRUE	Empty	No hits found in SwissProt (blastp), pfam_domain=Pyrid_oxidase_2 Pyridoxamine 5'-phosphate oxidase E=5.2e-20 score=71.7	NICBE_199369.1_TGAC	53 kDa	TRUE	0			0	0	0	6	3						NICBE_199369.1_TGAC	No hits found in SwissProt (blastp), pfam_domain=Pyrid_oxidase_2 Pyridoxamine 5'-phosphate oxidase E=5.2e-20 score=71.7		9	0		2	0		9	1	2		TRUE	NoCont	WWE-unique		13.1357		13.1357
	TRUE	Empty	Endoribonuclease Dicer homolog 2 len=1442 E=0.0 (blastp), pfam_domain=Ribonuclease_3 Ribonuclease III domain E=1.7e-47 score=160.5	NICBE_250414.1_TGAC	162 kDa	TRUE		0		0			3	6						NICBE_250414.1_TGAC	Endoribonuclease Dicer homolog 2 len=1442 E=0.0 (blastp), pfam_domain=Ribonuclease_3 Ribonuclease III domain E=1.7e-47 score=160.5		9	0		2	0		9	1	2		TRUE	NoCont	WWE-unique		13.1357		13.1357
	TRUE	Empty	O fucosyltransferase	NbS00008158g0035.1_SGN	42 kDa	TRUE		0	0	0	0	0	7	2	0					NbS00008158g0035.1_SGN	O fucosyltransferase		9	0		2	0		9	1	2		TRUE	NoCont	WWE-unique		13.1357		13.1357
	TRUE	Empty	F box	NbS00033362g0007.1_SGN	53 kDa	TRUE							5	4	0					NbS00033362g0007.1_SGN	F box		9	0		2	0		9	1	2		TRUE	NoCont	WWE-unique		13.1357		13.1357
	TRUE	Empty	Putative AC transposase len=1220 E=8e-75 (blastp), pfam_domain=DUF4413 Domain of unknown function (DUF4413) E=1.3e-32 score=111.6	NICBE_358677.1_TGAC	139 kDa	TRUE	0	0		0			8	1		0				NICBE_358677.1_TGAC	Putative AC transposase len=1220 E=8e-75 (blastp), pfam_domain=DUF4413 Domain of unknown function (DUF4413) E=1.3e-32 score=111.6		9	0		2	0		9	1	2		TRUE	NoCont	WWE-unique		13.1357		13.1357
	TRUE	Empty	Ribosomal RNA small subunit methyltransferase A (The same sequence as NICBE_199597.1 in TGAC db)	NbS00016479g0014.1_SGN (+1)	40 kDa								5	4						NbS00016479g0014.1_SGN (+1)	Ribosomal RNA small subunit methyltransferase A (The same sequence as NICBE_199597.1 in TGAC db)		9	0		2	0		9	1	2		TRUE	NoCont	WWE-unique		13.1357		13.1357
	TRUE	Empty	RNA binding region RNP 1	NbS00010493g0007.1_SGN	23 kDa		0				0	0	7	2						NbS00010493g0007.1_SGN	RNA binding region RNP 1		9	0		2	0		9	1	2		TRUE	NoCont	WWE-unique		13.1357		13.1357
	TRUE	Empty	Uncharacterized calcium-binding protein At1g02270 len=446 E=4e-163 (blastp), pfam_domain=Exo_endo_phos Endonuclease/Exonuclease/phosphatase family E=8.6e-14 score=51.9	NICBE_294116.2_TGAC (+1)	51 kDa			0	0	0	0		5	4	0					NICBE_294116.2_TGAC (+1)	Uncharacterized calcium-binding protein At1g02270 len=446 E=4e-163 (blastp), pfam_domain=Exo_endo_phos Endonuclease/Exonuclease/phosphatase family E=8.6e-14 score=51.9		9	0		2	0		9	1	2		TRUE	NoCont	WWE-unique		13.1357		13.1357
	TRUE	Empty	SAM domain	NbS00005570g0013.1_SGN	49 kDa	TRUE			0				7	2	0					NbS00005570g0013.1_SGN	SAM domain		9	0		2	0		9	1	2		TRUE	NoCont	WWE-unique		13.1357		13.1357
	TRUE	Empty	unknown protein (The same sequence as NICBE_150882.1 in TGAC db)	NbS00011699g0006.1_SGN	28 kDa								5	4						NbS00011699g0006.1_SGN	unknown protein (The same sequence as NICBE_150882.1 in TGAC db)		9	0		2	0		9	1	2		TRUE	NoCont	WWE-unique		13.1357		13.1357
	TRUE	Empty	ADP ribosylation factor GTPase activating protein 3 (The same sequence as NICBE_232951.1 in TGAC db)	NbS00020038g0002.1_SGN	44 kDa	TRUE		0		0			7	2						NbS00020038g0002.1_SGN	ADP ribosylation factor GTPase activating protein 3 (The same sequence as NICBE_232951.1 in TGAC db)		9	0		2	0		9	1	2		TRUE	NoCont	WWE-unique		13.1357		13.1357
	TRUE	Empty	Histone-lysine N-methyltransferase EZA1 len=687 E=0.0 (blastp), pfam_domain=SET SET domain E=3.1e-15 score=56.6	NICBE_257342.1_TGAC	76 kDa	TRUE						0	5	4						NICBE_257342.1_TGAC	Histone-lysine N-methyltransferase EZA1 len=687 E=0.0 (blastp), pfam_domain=SET SET domain E=3.1e-15 score=56.6		9	0		2	0		9	1	2		TRUE	NoCont	WWE-unique		13.1357		13.1357
	TRUE	Empty	Polypyrimidine tract binding protein 1	NbS00028656g0005.1_SGN	54 kDa	TRUE						0	6	3						NbS00028656g0005.1_SGN	Polypyrimidine tract binding protein 1		9	0		2	0		9	1	2		TRUE	NoCont	WWE-unique		13.1357		13.1357
	TRUE	Empty	Endo 1 3 beta glucanase	NbS00006351g0005.1_SGN	73 kDa	TRUE	0	0		0	0	1	4	4		0				NbS00006351g0005.1_SGN	Endo 1 3 beta glucanase		9	0		3	0		9	1	3		TRUE	NoCont	WWE-unique		13.1357		13.1357
	TRUE	Empty	L galactose dehydrogenase (The same sequence as NICBE_197412.1 in TGAC db)	NbS00016215g0023.1_SGN	34 kDa	TRUE					9									NbS00016215g0023.1_SGN	L galactose dehydrogenase (The same sequence as NICBE_197412.1 in TGAC db)		9	0		1	0		9	1	1		FALSE	NoCont	WWE-unique		13.1357		13.1357
	TRUE	Empty	Trafficking protein particle complex subunit 8	NbS00028858g0014.1_SGN	146 kDa	TRUE	0	0	0		0	0	9	0	0					NbS00028858g0014.1_SGN	Trafficking protein particle complex subunit 8		9	0		1	0		9	1	1		FALSE	NoCont	WWE-unique		13.1357		13.1357
	TRUE	Empty	Probable cysteine desulfurase len=655 E=9e-21 (blastp), pfam_domain=Aminotran_5 Aminotransferase class-V E=2.7e-34 score=118.4	NICBE_222312.1_TGAC (+1)	74 kDa	TRUE	0						9							NICBE_222312.1_TGAC (+1)	Probable cysteine desulfurase len=655 E=9e-21 (blastp), pfam_domain=Aminotran_5 Aminotransferase class-V E=2.7e-34 score=118.4		9	0		1	0		9	1	1		FALSE	NoCont	WWE-unique		13.1357		13.1357
	TRUE	Empty	NbS00010731g0112.1_SGN	NbS00010731g0112.1_SGN	119 kDa	TRUE		0	8	0	0		0	0						NbS00010731g0112.1_SGN	NbS00010731g0112.1_SGN		8	0		1	0		8	1	1		FALSE	NoCont	WWE-unique		12.9658		12.9658
	TRUE	Empty	Photosystem II oxygen evolving complex protein PsbP (The same sequence as NICBE_419811.1 in TGAC db)	NbS00059393g0001.1_SGN	33 kDa						8	0								NbS00059393g0001.1_SGN	Photosystem II oxygen evolving complex protein PsbP (The same sequence as NICBE_419811.1 in TGAC db)		8	0		1	0		8	1	1		FALSE	NoCont	WWE-unique		12.9658		12.9658
	TRUE	Empty	Translocase of chloroplast 120, chloroplastic len=1543 E=0.0 (blastp), pfam_domain=DUF3406 Domain of unknown function (DUF3406) E=2.2e-122 score=407.1	NICBE_137568.1_TGAC	168 kDa	TRUE	0	0	1	1	4	2	0		0					NICBE_137568.1_TGAC	Translocase of chloroplast 120, chloroplastic len=1543 E=0.0 (blastp), pfam_domain=DUF3406 Domain of unknown function (DUF3406) E=2.2e-122 score=407.1		8	0		4	0		8	1	4		TRUE	NoCont	WWE-unique		12.9658		12.9658
	TRUE	Empty	Patatin phospholipase	NbS00001633g0002.1_SGN	156 kDa			0	6	0	2	0	0							NbS00001633g0002.1_SGN	Patatin phospholipase		8	0		2	0		8	1	2		TRUE	NoCont	WWE-unique		12.9658		12.9658
	TRUE	Empty	Preprotein translocase subunit SCY1, chloroplastic len=550 E=0.0 (blastp), pfam_domain=SecY SecY translocase E=2.7e-88 score=296.0	NICBE_026817.1_TGAC	60 kDa		0	0	0	0	7	1			0					NICBE_026817.1_TGAC	Preprotein translocase subunit SCY1, chloroplastic len=550 E=0.0 (blastp), pfam_domain=SecY SecY translocase E=2.7e-88 score=296.0		8	0		2	0		8	1	2		TRUE	NoCont	WWE-unique		12.9658		12.9658
	TRUE	Empty	Receptor kinase	NbS00006036g0010.1_SGN	97 kDa			0	2	2	2	2		0						NbS00006036g0010.1_SGN	Receptor kinase		8	0		4	0		8	1	4		TRUE	NoCont	WWE-unique		12.9658		12.9658
	TRUE	Empty	Mitochondrial outer membrane protein porin 4 len=443 E=9e-98 (blastp), pfam_domain=Porin_3 Eukaryotic porin E=4.1e-52 score=177.0	NICBE_348471.1_TGAC	49 kDa	TRUE			0	0	6	2								NICBE_348471.1_TGAC	Mitochondrial outer membrane protein porin 4 len=443 E=9e-98 (blastp), pfam_domain=Porin_3 Eukaryotic porin E=4.1e-52 score=177.0		8	0		2	0		8	1	2		TRUE	NoCont	WWE-unique		12.9658		12.9658
	TRUE	Empty	Acetyl xylan esterase A (The same sequence as NICBE_202517.1 in TGAC db)	NbS00016746g0012.1_SGN	30 kDa	TRUE		0			6	2	0	0		0				NbS00016746g0012.1_SGN	Acetyl xylan esterase A (The same sequence as NICBE_202517.1 in TGAC db)		8	0		2	0		8	1	2		TRUE	NoCont	WWE-unique		12.9658		12.9658
	TRUE	Empty	Protein TRIGALACTOSYLDIACYLGLYCEROL 2, chloroplastic len=389 E=3e-152 (blastp), pfam_domain=MCE mce related protein E=6.3e-14 score=51.6	NICBE_253910.2_TGAC (+1)	43 kDa	TRUE				0	4	4								NICBE_253910.2_TGAC (+1)	Protein TRIGALACTOSYLDIACYLGLYCEROL 2, chloroplastic len=389 E=3e-152 (blastp), pfam_domain=MCE mce related protein E=6.3e-14 score=51.6		8	0		2	0		8	1	2		TRUE	NoCont	WWE-unique		12.9658		12.9658
	TRUE	Empty	Vacuolar cation/proton exchanger 3 (The same sequence as NICBE_081123.1 in TGAC db)	NbS00005977g0009.1_SGN	49 kDa	TRUE			0		4	4								NbS00005977g0009.1_SGN	Vacuolar cation/proton exchanger 3 (The same sequence as NICBE_081123.1 in TGAC db)		8	0		2	0		8	1	2		TRUE	NoCont	WWE-unique		12.9658		12.9658
	TRUE	Empty	Stress responsive alpha beta barrel domain protein	NbS00004986g0001.1_SGN	32 kDa	TRUE	0	0			7	1			0					NbS00004986g0001.1_SGN	Stress responsive alpha beta barrel domain protein		8	0		2	0		8	1	2		TRUE	NoCont	WWE-unique		12.9658		12.9658
	TRUE	Empty	Threonine dehydratase biosynthetic, chloroplastic len=556 E=0.0 (blastp), pfam_domain=PALP Pyridoxal-phosphate dependent enzyme E=2.5e-73 score=246.8	NICBE_304239.1_TGAC	61 kDa	TRUE				0	6	2				0				NICBE_304239.1_TGAC	Threonine dehydratase biosynthetic, chloroplastic len=556 E=0.0 (blastp), pfam_domain=PALP Pyridoxal-phosphate dependent enzyme E=2.5e-73 score=246.8		8	0		2	0		8	1	2		TRUE	NoCont	WWE-unique		12.9658		12.9658
	TRUE	Empty	Calcium homeostasis regulator chor1 Fragment	NbS00020991g0019.1_SGN	33 kDa						6	2	0							NbS00020991g0019.1_SGN	Calcium homeostasis regulator chor1 Fragment		8	0		2	0		8	1	2		TRUE	NoCont	WWE-unique		12.9658		12.9658
	TRUE	Empty	Methionine aminopeptidase 1B, chloroplastic len=359 E=7e-154 (blastp), pfam_domain=Peptidase_M24 Metallopeptidase family M24 E=1.5e-44 score=151.9	NICBE_227069.1_TGAC	40 kDa					0	7	1								NICBE_227069.1_TGAC	Methionine aminopeptidase 1B, chloroplastic len=359 E=7e-154 (blastp), pfam_domain=Peptidase_M24 Metallopeptidase family M24 E=1.5e-44 score=151.9		8	0		2	0		8	1	2		TRUE	NoCont	WWE-unique		12.9658		12.9658
	TRUE	Empty	Heterogeneous nuclear ribonucleoprotein 27C len=566 E=5e-48 (blastp), pfam_domain=RRM_1 RNA recognition motif. (a.k.a. RRM, RBD, or RNP domain) E=8.4e-36 score=121.3	NICBE_239221.1_TGAC	58 kDa						6	2	0							NICBE_239221.1_TGAC	Heterogeneous nuclear ribonucleoprotein 27C len=566 E=5e-48 (blastp), pfam_domain=RRM_1 RNA recognition motif. (a.k.a. RRM, RBD, or RNP domain) E=8.4e-36 score=121.3		8	0		2	0		8	1	2		TRUE	NoCont	WWE-unique		12.9658		12.9658
	TRUE	Empty	Non symbiotic hemoglobin 2 (The same sequence as NICBE_096583.1 in TGAC db)	NbS00007149g0006.1_SGN	18 kDa					0	5	3								NbS00007149g0006.1_SGN	Non symbiotic hemoglobin 2 (The same sequence as NICBE_096583.1 in TGAC db)		8	0		2	0		8	1	2		TRUE	NoCont	WWE-unique		12.9658		12.9658
	TRUE	Empty	Kunitz trypsin inhibitor (The same sequence as NICBE_016935.1 in TGAC db)	NbS00001270g0001.1_SGN	23 kDa	TRUE	0				5	3								NbS00001270g0001.1_SGN	Kunitz trypsin inhibitor (The same sequence as NICBE_016935.1 in TGAC db)		8	0		2	0		8	1	2		TRUE	NoCont	WWE-unique		12.9658		12.9658
	TRUE	Empty	PsbP domain containing protein 5 chloroplastic (The same sequence as NICBE_410970.1 in TGAC db)	NbS00055576g0008.1_SGN	28 kDa			0	0		6	2		0	0					NbS00055576g0008.1_SGN	PsbP domain containing protein 5 chloroplastic (The same sequence as NICBE_410970.1 in TGAC db)		8	0		2	0		8	1	2		TRUE	NoCont	WWE-unique		12.9658		12.9658
	TRUE	Empty	Probable polygalacturonase len=456 E=1e-120 (blastp), pfam_domain=Glyco_hydro_28 Glycosyl hydrolases family 28 E=7.3e-38 score=130.2	NICBE_372921.1_TGAC (+1)	49 kDa						6	2								NICBE_372921.1_TGAC (+1)	Probable polygalacturonase len=456 E=1e-120 (blastp), pfam_domain=Glyco_hydro_28 Glycosyl hydrolases family 28 E=7.3e-38 score=130.2		8	0		2	0		8	1	2		TRUE	NoCont	WWE-unique		12.9658		12.9658
	TRUE	Empty	Nuclear-interacting partner of ALK len=969 E=1e-09 (blastp), pfam_domain=zf-C3HC C3HC zinc finger-like E=1.4e-32 score=112.1	NICBE_143992.1_TGAC (+1)	102 kDa	TRUE			6	2										NICBE_143992.1_TGAC (+1)	Nuclear-interacting partner of ALK len=969 E=1e-09 (blastp), pfam_domain=zf-C3HC C3HC zinc finger-like E=1.4e-32 score=112.1		8	0		2	0		8	1	2		TRUE	NoCont	WWE-unique		12.9658		12.9658
	TRUE	Empty	Serine hydroxymethyltransferase mitochondrial (The same sequence as NICBE_387116.1 in TGAC db)	NbS00047057g0006.1_SGN	56 kDa	TRUE					6	2								NbS00047057g0006.1_SGN	Serine hydroxymethyltransferase mitochondrial (The same sequence as NICBE_387116.1 in TGAC db)		8	0		2	0		8	1	2		TRUE	NoCont	WWE-unique		12.9658		12.9658
	TRUE	Empty	Sister chromatid cohesion protein PDS5 homolog B len=1697 E=1e-80 (blastp), pfam_domain=HEAT_2 HEAT repeats E=0.003 score=17.6	NICBE_295824.1_TGAC	192 kDa	TRUE	0		6	1	0	0	0	1	0	0				NICBE_295824.1_TGAC	Sister chromatid cohesion protein PDS5 homolog B len=1697 E=1e-80 (blastp), pfam_domain=HEAT_2 HEAT repeats E=0.003 score=17.6		8	0		3	0		8	1	3		TRUE	NoCont	WWE-unique		12.9658		12.9658
	TRUE	Empty	Chaperone protein dnaJ (The same sequence as NICBE_156750.1 in TGAC db)	NbS00012294g0010.1_SGN	145 kDa	TRUE	0		0		6	1		1	0					NbS00012294g0010.1_SGN	Chaperone protein dnaJ (The same sequence as NICBE_156750.1 in TGAC db)		8	0		3	0		8	1	3		TRUE	NoCont	WWE-unique		12.9658		12.9658
	TRUE	Empty	Peptidyl prolyl cis trans isomerase (The same sequence as NICBE_004174.1 in TGAC db)	NbS00000342g0010.1_SGN	35 kDa			0		0	6	1	0	1	0					NbS00000342g0010.1_SGN	Peptidyl prolyl cis trans isomerase (The same sequence as NICBE_004174.1 in TGAC db)		8	0		3	0		8	1	3		TRUE	NoCont	WWE-unique		12.9658		12.9658
	TRUE	Empty	No hits found in SwissProt (blastp), pfam_domain=DUF3411 Domain of unknown function (DUF3411) E=6.1e-57 score=192.1	NICBE_193610.1_TGAC	59 kDa	TRUE		0			2	5	1	0	0	0				NICBE_193610.1_TGAC	No hits found in SwissProt (blastp), pfam_domain=DUF3411 Domain of unknown function (DUF3411) E=6.1e-57 score=192.1		8	0		3	0		8	1	3		TRUE	NoCont	WWE-unique		12.9658		12.9658
	TRUE	Empty	No hits found in SwissProt (blastp), pfam_domain=IncA IncA protein E=3.7e-05 score=23.2	NICBE_078423.1_TGAC	36 kDa	TRUE				2	3	2	1							NICBE_078423.1_TGAC	No hits found in SwissProt (blastp), pfam_domain=IncA IncA protein E=3.7e-05 score=23.2		8	0		4	0		8	1	4		TRUE	NoCont	WWE-unique		12.9658		12.9658
	TRUE	Empty	Inositol monophosphatase (The same sequence as NICBE_369646.1 in TGAC db)	NbS00041802g0006.1_SGN	39 kDa					1	4	2	1	0		0				NbS00041802g0006.1_SGN	Inositol monophosphatase (The same sequence as NICBE_369646.1 in TGAC db)		8	0		4	0		8	1	4		TRUE	NoCont	WWE-unique		12.9658		12.9658
	TRUE	Empty	Plastocyanin chloroplastic (The same sequence as NICBE_136632.1 in TGAC db)	NbS00010560g0001.1_SGN	17 kDa						5	2	1							NbS00010560g0001.1_SGN	Plastocyanin chloroplastic (The same sequence as NICBE_136632.1 in TGAC db)		8	0		3	0		8	1	3		TRUE	NoCont	WWE-unique		12.9658		12.9658
	TRUE	Empty	Putative zinc metalloprotease slr1821 len=447 E=2e-84 (blastp), pfam_domain=Peptidase_M50 Peptidase family M50 E=1.1e-49 score=167.9	NICBE_356952.1_TGAC	49 kDa			0	2	1	3	0	0	2						NICBE_356952.1_TGAC	Putative zinc metalloprotease slr1821 len=447 E=2e-84 (blastp), pfam_domain=Peptidase_M50 Peptidase family M50 E=1.1e-49 score=167.9		8	0		4	0		8	1	4		TRUE	NoCont	WWE-unique		12.9658		12.9658
	TRUE	Empty	No hits found in SwissProt (blastp), pfam_domain=C2 C2 domain E=1.2e-09 score=37.7	NICBE_248705.1_TGAC	43 kDa								6	2						NICBE_248705.1_TGAC	No hits found in SwissProt (blastp), pfam_domain=C2 C2 domain E=1.2e-09 score=37.7		8	0		2	0		8	1	2		TRUE	NoCont	WWE-unique		12.9658		12.9658
	TRUE	Empty	Cc nbs lrr%2C resistance protein	NbS00031134g0006.1_SGN	101 kDa	TRUE				0	2	2	4	0	0	0				NbS00031134g0006.1_SGN	Cc nbs lrr%2C resistance protein		8	0		3	0		8	1	3		TRUE	NoCont	WWE-unique		12.9658		12.9658
	TRUE	Empty	NbS00030396g0103.1_SGN	NbS00030396g0103.1_SGN	71 kDa	TRUE	0			0	0	4	2	2						NbS00030396g0103.1_SGN	NbS00030396g0103.1_SGN		8	0		3	0		8	1	3		TRUE	NoCont	WWE-unique		12.9658		12.9658
	TRUE	Empty	Ubiquitin fusion degradation protein 1 homolog len=357 E=3e-65 (blastp), pfam_domain=UFD1 Ubiquitin fusion degradation protein UFD1 E=5.8e-88 score=292.4	NICBE_106540.1_TGAC	40 kDa	TRUE				0	4		2	2						NICBE_106540.1_TGAC	Ubiquitin fusion degradation protein 1 homolog len=357 E=3e-65 (blastp), pfam_domain=UFD1 Ubiquitin fusion degradation protein UFD1 E=5.8e-88 score=292.4		8	0		3	0		8	1	3		TRUE	NoCont	WWE-unique		12.9658		12.9658
	TRUE	Empty	Splicing factor 3A subunit 2 len=339 E=4e-75 (blastp), pfam_domain=zf-met Zinc-finger of C2H2 type E=2.9e-06 score=27.1	NICBE_315689.1_TGAC (+1)	37 kDa				1				5	2						NICBE_315689.1_TGAC (+1)	Splicing factor 3A subunit 2 len=339 E=4e-75 (blastp), pfam_domain=zf-met Zinc-finger of C2H2 type E=2.9e-06 score=27.1		8	0		3	0		8	1	3		TRUE	NoCont	WWE-unique		12.9658		12.9658
	TRUE	Empty	Uncharacterized protein At5g49945 len=511 E=8e-160 (blastp), pfam_domain=DUF1682 Protein of unknown function (DUF1682) E=3.1e-87 score=292.2	NICBE_119228.1_TGAC (+3)	57 kDa			0		1	2	0	3	2	0					NICBE_119228.1_TGAC (+3)	Uncharacterized protein At5g49945 len=511 E=8e-160 (blastp), pfam_domain=DUF1682 Protein of unknown function (DUF1682) E=3.1e-87 score=292.2		8	0		4	0		8	1	4		TRUE	NoCont	WWE-unique		12.9658		12.9658
	TRUE	Empty	ER membrane protein complex subunit 8/9 homolog len=196 E=3e-72 (blastp), pfam_domain=UPF0172 Uncharacterised protein family (UPF0172) E=1e-54 score=184.8	NICBE_167165.2_TGAC (+2)	22 kDa		0			0	3		4	1						NICBE_167165.2_TGAC (+2)	ER membrane protein complex subunit 8/9 homolog len=196 E=3e-72 (blastp), pfam_domain=UPF0172 Uncharacterised protein family (UPF0172) E=1e-54 score=184.8		8	0		3	0		8	1	3		TRUE	NoCont	WWE-unique		12.9658		12.9658
	TRUE	Empty	Tetratricopeptide repeat protein 15 (The same sequence as NICBE_212839.1 in TGAC db)	NbS00017727g0003.1_SGN	42 kDa			0		0	2	1	4	1						NbS00017727g0003.1_SGN	Tetratricopeptide repeat protein 15 (The same sequence as NICBE_212839.1 in TGAC db)		8	0		4	0		8	1	4		TRUE	NoCont	WWE-unique		12.9658		12.9658
	TRUE	Empty	3 hydroxypropionyl coenzyme A dehydratase (The same sequence as NICBE_257228.1 in TGAC db)	NbS00022836g0012.1_SGN	29 kDa					1	2		5							NbS00022836g0012.1_SGN	3 hydroxypropionyl coenzyme A dehydratase (The same sequence as NICBE_257228.1 in TGAC db)		8	0		3	0		8	1	3		TRUE	NoCont	WWE-unique		12.9658		12.9658
	TRUE	Empty	ATP dependent RNA helicase	NbS00009746g0007.1_SGN	90 kDa	TRUE				0	0	0	3	5						NbS00009746g0007.1_SGN	ATP dependent RNA helicase		8	0		2	0		8	1	2		TRUE	NoCont	WWE-unique		12.9658		12.9658
	TRUE	Empty	TBC1 domain family member 15	NbS00017553g0005.1_SGN (+1)	83 kDa	TRUE	0	0					4	4						NbS00017553g0005.1_SGN (+1)	TBC1 domain family member 15		8	0		2	0		8	1	2		TRUE	NoCont	WWE-unique		12.9658		12.9658
	TRUE	Empty	L-lactate dehydrogenase A len=263 E=9e-95 (blastp), pfam_domain=Ldh_1_N lactate/malate dehydrogenase, NAD binding domain E=4e-44 score=149.6	NICBE_297499.1_TGAC	28 kDa		0						6	2						NICBE_297499.1_TGAC	L-lactate dehydrogenase A len=263 E=9e-95 (blastp), pfam_domain=Ldh_1_N lactate/malate dehydrogenase, NAD binding domain E=4e-44 score=149.6		8	0		2	0		8	1	2		TRUE	NoCont	WWE-unique		12.9658		12.9658
	TRUE	Empty	Histidinol-phosphate aminotransferase, chloroplastic len=490 E=0.0 (blastp), pfam_domain=Aminotran_1_2 Aminotransferase class I and II E=1e-49 score=169.3	NICBE_045987.1_TGAC	55 kDa	TRUE	0	0	0	0	6	1	1	0		0				NICBE_045987.1_TGAC	Histidinol-phosphate aminotransferase, chloroplastic len=490 E=0.0 (blastp), pfam_domain=Aminotran_1_2 Aminotransferase class I and II E=1e-49 score=169.3		8	0		3	0		8	1	3		TRUE	NoCont	WWE-unique		12.9658		12.9658
	TRUE	Empty	Melanoma-associated antigen G1 len=234 E=4e-13 (blastp), pfam_domain=MAGE MAGE family E=6.6e-40 score=136.4	NICBE_344342.1_TGAC	26 kDa	TRUE	0	0	2	0	0	0	6	0	0					NICBE_344342.1_TGAC	Melanoma-associated antigen G1 len=234 E=4e-13 (blastp), pfam_domain=MAGE MAGE family E=6.6e-40 score=136.4		8	0		2	0		8	1	2		TRUE	NoCont	WWE-unique		12.9658		12.9658
	TRUE	Empty	Genomic DNA chromosome 5 TAC clone K9D7	NbS00029190g0002.1_SGN	106 kDa	TRUE			1	1	0	0	2	4	0	0				NbS00029190g0002.1_SGN	Genomic DNA chromosome 5 TAC clone K9D7		8	0		4	0		8	1	4		TRUE	NoCont	WWE-unique		12.9658		12.9658
	TRUE	Empty	Succinate semialdehyde dehydrogenase (The same sequence as NICBE_202960.1 in TGAC db)	NbS00016765g0002.1_SGN	55 kDa		0		0	0	2	0	2	4		0				NbS00016765g0002.1_SGN	Succinate semialdehyde dehydrogenase (The same sequence as NICBE_202960.1 in TGAC db)		8	0		3	0		8	1	3		TRUE	NoCont	WWE-unique		12.9658		12.9658
	TRUE	Empty	Probable tRNA threonylcarbamoyladenosine biosynthesis protein osgep len=227 E=6e-98 (blastp), pfam_domain=Peptidase_M22 Glycoprotease family E=5.1e-56 score=190.0	NICBE_073383.1_TGAC	25 kDa		0					2	4	2						NICBE_073383.1_TGAC	Probable tRNA threonylcarbamoyladenosine biosynthesis protein osgep len=227 E=6e-98 (blastp), pfam_domain=Peptidase_M22 Glycoprotease family E=5.1e-56 score=190.0		8	0		3	0		8	1	3		TRUE	NoCont	WWE-unique		12.9658		12.9658
	TRUE	Empty	Protein FLUORESCENT IN BLUE LIGHT, chloroplastic len=345 E=3e-88 (blastp), pfam_domain=TPR_11 TPR repeat E=6e-11 score=41.7	NICBE_389787.1_TGAC	39 kDa	TRUE					2		2	4						NICBE_389787.1_TGAC	Protein FLUORESCENT IN BLUE LIGHT, chloroplastic len=345 E=3e-88 (blastp), pfam_domain=TPR_11 TPR repeat E=6e-11 score=41.7		8	0		3	0		8	1	3		TRUE	NoCont	WWE-unique		12.9658		12.9658
	TRUE	Empty	1-phosphatidylinositol phosphodiesterase len=318 E=2e-11 (blastp), pfam_domain=PI-PLC-X Phosphatidylinositol-specific phospholipase C, X domain E=1.2e-09 score=37.6	NICBE_067083.1_TGAC	37 kDa	TRUE		0	0	1	5	0	1	1						NICBE_067083.1_TGAC	1-phosphatidylinositol phosphodiesterase len=318 E=2e-11 (blastp), pfam_domain=PI-PLC-X Phosphatidylinositol-specific phospholipase C, X domain E=1.2e-09 score=37.6		8	0		4	0		8	1	4		TRUE	NoCont	WWE-unique		12.9658		12.9658
	TRUE	Empty	Alcohol dehydrogenase-like 4 len=389 E=6e-159 (blastp), pfam_domain=ADH_N Alcohol dehydrogenase GroES-like domain E=1e-26 score=92.7	NICBE_083582.1_TGAC	42 kDa	TRUE		0				1	6	1						NICBE_083582.1_TGAC	Alcohol dehydrogenase-like 4 len=389 E=6e-159 (blastp), pfam_domain=ADH_N Alcohol dehydrogenase GroES-like domain E=1e-26 score=92.7		8	0		3	0		8	1	3		TRUE	NoCont	WWE-unique		12.9658		12.9658
	TRUE	Empty	No hits found in SwissProt (blastp), pfam_domain=IncA IncA protein E=5.8e-06 score=25.9	NICBE_225906.1_TGAC	20 kDa	TRUE			0		1		2	5	0	0				NICBE_225906.1_TGAC	No hits found in SwissProt (blastp), pfam_domain=IncA IncA protein E=5.8e-06 score=25.9		8	0		3	0		8	1	3		TRUE	NoCont	WWE-unique		12.9658		12.9658
	TRUE	Empty	Isopenicillin N epimerase len=462 E=2e-16 (blastp), pfam_domain=Aminotran_5 Aminotransferase class-V E=6.8e-18 score=64.4	NICBE_134658.1_TGAC (+1)	51 kDa			0	1				4	3						NICBE_134658.1_TGAC (+1)	Isopenicillin N epimerase len=462 E=2e-16 (blastp), pfam_domain=Aminotran_5 Aminotransferase class-V E=6.8e-18 score=64.4		8	0		3	0		8	1	3		TRUE	NoCont	WWE-unique		12.9658		12.9658
	TRUE	Empty	Probable alpha-ketoglutarate-dependent dioxygenase ABH5 len=549 E=1e-13 (blastp), pfam_domain=2OG-FeII_Oxy_2 2OG-Fe(II) oxygenase superfamily E=1.1e-26 score=93.8	NICBE_142987.1_TGAC (+1)	61 kDa	TRUE	0		0	1			7	0						NICBE_142987.1_TGAC (+1)	Probable alpha-ketoglutarate-dependent dioxygenase ABH5 len=549 E=1e-13 (blastp), pfam_domain=2OG-FeII_Oxy_2 2OG-Fe(II) oxygenase superfamily E=1.1e-26 score=93.8		8	0		2	0		8	1	2		TRUE	NoCont	WWE-unique		12.9658		12.9658
	TRUE	Empty	Cell division cycle and apoptosis regulator protein 1	NbS00014940g0015.1_SGN	159 kDa	TRUE	0	0		0	0	0	6	2	0	0				NbS00014940g0015.1_SGN	Cell division cycle and apoptosis regulator protein 1		8	0		2	0		8	1	2		TRUE	NoCont	WWE-unique		12.9658		12.9658
	TRUE	Empty	DENN domain-containing protein 4B len=1198 E=9e-34 (blastp), pfam_domain=DENN DENN (AEX-3) domain E=1e-46 score=158.9	NICBE_065651.1_TGAC	133 kDa	TRUE			0	0	0	0	6	2	0	0				NICBE_065651.1_TGAC	DENN domain-containing protein 4B len=1198 E=9e-34 (blastp), pfam_domain=DENN DENN (AEX-3) domain E=1e-46 score=158.9		8	0		2	0		8	1	2		TRUE	NoCont	WWE-unique		12.9658		12.9658
	TRUE	Empty	plastid transcriptionally active 15 (The same sequence as NICBE_378815.1 in TGAC db)	NbS00044470g0009.1_SGN	59 kDa	TRUE		0	0	0	0	0	3	5	0	0				NbS00044470g0009.1_SGN	plastid transcriptionally active 15 (The same sequence as NICBE_378815.1 in TGAC db)		8	0		2	0		8	1	2		TRUE	NoCont	WWE-unique		12.9658		12.9658
	TRUE	Empty	CRS2 associated factor 1 chloroplastic	NbS00004424g0009.1_SGN	97 kDa	TRUE			0	0	0	0	5	3						NbS00004424g0009.1_SGN	CRS2 associated factor 1 chloroplastic		8	0		2	0		8	1	2		TRUE	NoCont	WWE-unique		12.9658		12.9658
	TRUE	Empty	Calmodulin binding protein	NbS00041140g0007.1_SGN	60 kDa	TRUE	0	0	0		0	0	4	4						NbS00041140g0007.1_SGN	Calmodulin binding protein		8	0		2	0		8	1	2		TRUE	NoCont	WWE-unique		12.9658		12.9658
	TRUE	Empty	Translation initiation factor eIF-2B subunit alpha len=394 E=1e-70 (blastp), pfam_domain=IF-2B Initiation factor 2 subunit family E=1.5e-66 score=224.1	NICBE_258337.1_TGAC	44 kDa				0			0	2	6						NICBE_258337.1_TGAC	Translation initiation factor eIF-2B subunit alpha len=394 E=1e-70 (blastp), pfam_domain=IF-2B Initiation factor 2 subunit family E=1.5e-66 score=224.1		8	0		2	0		8	1	2		TRUE	NoCont	WWE-unique		12.9658		12.9658
	TRUE	Empty	WRKY transcription factor 26 (The same sequence as NICBE_073039.1 in TGAC db)	NbS00005343g0004.1_SGN	37 kDa	TRUE	0						6	2						NbS00005343g0004.1_SGN	WRKY transcription factor 26 (The same sequence as NICBE_073039.1 in TGAC db)		8	0		2	0		8	1	2		TRUE	NoCont	WWE-unique		12.9658		12.9658
	TRUE	Empty	DNA-directed RNA polymerase II subunit RPB7 len=157 E=6e-17 (blastp), pfam_domain=SHS2_Rpb7-N SHS2 domain found in N terminus of Rpb7p/Rpc25p/MJ0397 E=2.8e-08 score=33.6	NICBE_391242.1_TGAC (+1)	18 kDa				0		0		6	2						NICBE_391242.1_TGAC (+1)	DNA-directed RNA polymerase II subunit RPB7 len=157 E=6e-17 (blastp), pfam_domain=SHS2_Rpb7-N SHS2 domain found in N terminus of Rpb7p/Rpc25p/MJ0397 E=2.8e-08 score=33.6		8	0		2	0		8	1	2		TRUE	NoCont	WWE-unique		12.9658		12.9658
	TRUE	Empty	DNA-directed RNA polymerase II subunit RPB11 len=118 E=8e-53 (blastp), pfam_domain=RNA_pol_L_2 RNA polymerase Rpb3/Rpb11 dimerisation domain E=4.6e-25 score=86.7	NICBE_124263.1_TGAC (+1)	14 kDa				0				6	2						NICBE_124263.1_TGAC (+1)	DNA-directed RNA polymerase II subunit RPB11 len=118 E=8e-53 (blastp), pfam_domain=RNA_pol_L_2 RNA polymerase Rpb3/Rpb11 dimerisation domain E=4.6e-25 score=86.7		8	0		2	0		8	1	2		TRUE	NoCont	WWE-unique		12.9658		12.9658
	TRUE	Empty	Ferredoxin--NADP reductase, root-type isozyme, chloroplastic len=375 E=0.0 (blastp), pfam_domain=NAD_binding_1 Oxidoreductase NAD-binding domain E=1.8e-25 score=89.4	NICBE_200055.1_TGAC (+1)	42 kDa			0	0		8									NICBE_200055.1_TGAC (+1)	Ferredoxin--NADP reductase, root-type isozyme, chloroplastic len=375 E=0.0 (blastp), pfam_domain=NAD_binding_1 Oxidoreductase NAD-binding domain E=1.8e-25 score=89.4		8	0		1	0		8	1	1		FALSE	NoCont	WWE-unique		12.9658		12.9658
	TRUE	Empty	Uncharacterized protein At2g37660, chloroplastic len=318 E=3e-20 (blastp), pfam_domain=NAD_binding_10 NADH(P)-binding E=1.7e-24 score=86.7	NICBE_189281.2_TGAC (+1)	35 kDa	TRUE					8									NICBE_189281.2_TGAC (+1)	Uncharacterized protein At2g37660, chloroplastic len=318 E=3e-20 (blastp), pfam_domain=NAD_binding_10 NADH(P)-binding E=1.7e-24 score=86.7		8	0		1	0		8	1	1		FALSE	NoCont	WWE-unique		12.9658		12.9658
	TRUE	Empty	mRNA-capping enzyme len=678 E=2e-78 (blastp), pfam_domain=mRNA_cap_enzyme mRNA capping enzyme, catalytic domain E=4.1e-72 score=241.8	NICBE_368655.1_TGAC (+1)	80 kDa	TRUE		0					7	1	0					NICBE_368655.1_TGAC (+1)	mRNA-capping enzyme len=678 E=2e-78 (blastp), pfam_domain=mRNA_cap_enzyme mRNA capping enzyme, catalytic domain E=4.1e-72 score=241.8		8	0		2	0		8	1	2		TRUE	NoCont	WWE-unique		12.9658		12.9658
	TRUE	Empty	Zinc finger protein	NbS00045051g0009.1_SGN	153 kDa	TRUE					0		6	2		0				NbS00045051g0009.1_SGN	Zinc finger protein		8	0		2	0		8	1	2		TRUE	NoCont	WWE-unique		12.9658		12.9658
	TRUE	Empty	glycosyltransferase 3 (The same sequence as NICBE_057055.1 in TGAC db)	NbS00004110g0003.1_SGN	51 kDa					0		0	2	6	0					NbS00004110g0003.1_SGN	glycosyltransferase 3 (The same sequence as NICBE_057055.1 in TGAC db)		8	0		2	0		8	1	2		TRUE	NoCont	WWE-unique		12.9658		12.9658
	TRUE	Empty	serine/threonine protein kinase	NbS00002524g0009.1_SGN	60 kDa	TRUE		0	0	0	0		2	6						NbS00002524g0009.1_SGN	serine/threonine protein kinase		8	0		2	0		8	1	2		TRUE	NoCont	WWE-unique		12.9658		12.9658
	TRUE	Empty	Glutathione S transferase (The same sequence as NICBE_014051.1 in TGAC db)	NbS00001001g0017.1_SGN	29 kDa						0	0	7	1						NbS00001001g0017.1_SGN	Glutathione S transferase (The same sequence as NICBE_014051.1 in TGAC db)		8	0		2	0		8	1	2		TRUE	NoCont	WWE-unique		12.9658		12.9658
	TRUE	Empty	Cysteine proteinase inhibitor (The same sequence as NICBE_289219.1 in TGAC db)	NbS00026989g0015.1_SGN	28 kDa	TRUE							7	1	0	1				NbS00026989g0015.1_SGN	Cysteine proteinase inhibitor (The same sequence as NICBE_289219.1 in TGAC db)		8	0		2	1		8	2	3		TRUE	NoCont	WWE-unique		12.9658		12.9658
	TRUE	Empty	Homeobox-leucine zipper protein HAT5 len=392 E=7e-34 (blastp), pfam_domain=Homeobox Homeobox domain E=1.7e-16 score=59.4	NICBE_230296.1_TGAC (+1)	44 kDa	TRUE	0						4	4						NICBE_230296.1_TGAC (+1)	Homeobox-leucine zipper protein HAT5 len=392 E=7e-34 (blastp), pfam_domain=Homeobox Homeobox domain E=1.7e-16 score=59.4		8	0		2	0		8	1	2		TRUE	NoCont	WWE-unique		12.9658		12.9658
	TRUE	Empty	Glucose repressible alcohol dehydrogenase transcriptional effector	NbS00003466g0008.1_SGN	52 kDa				1	1			1	5						NbS00003466g0008.1_SGN	Glucose repressible alcohol dehydrogenase transcriptional effector		8	0		4	0		8	1	4		TRUE	NoCont	WWE-unique		12.9658		12.9658
	TRUE	Empty	Urease accessory protein UREG (The same sequence as NICBE_397547.1 in TGAC db)	NbS00050380g0012.1_SGN	31 kDa								2	6						NbS00050380g0012.1_SGN	Urease accessory protein UREG (The same sequence as NICBE_397547.1 in TGAC db)		8	0		2	0		8	1	2		TRUE	NoCont	WWE-unique		12.9658		12.9658
	TRUE	Empty	Glutathione S-transferase U17 len=230 E=3e-84 (blastp), pfam_domain=GST_N_3 Glutathione S-transferase, N-terminal domain E=2.5e-15 score=56.3	NICBE_005760.1_TGAC	25 kDa						8			0						NICBE_005760.1_TGAC	Glutathione S-transferase U17 len=230 E=3e-84 (blastp), pfam_domain=GST_N_3 Glutathione S-transferase, N-terminal domain E=2.5e-15 score=56.3		8	0		1	0		8	1	1		FALSE	NoCont	WWE-unique		12.9658		12.9658
	TRUE	Empty	La related protein 6 (The same sequence as NICBE_199105.1 in TGAC db)	NbS00016449g0010.1_SGN	50 kDa	TRUE	0						8		0					NbS00016449g0010.1_SGN	La related protein 6 (The same sequence as NICBE_199105.1 in TGAC db)		8	0		1	0		8	1	1		FALSE	NoCont	WWE-unique		12.9658		12.9658
	TRUE	Empty	Protein NAP1	NbS00024360g0010.1_SGN	165 kDa	TRUE	0	0	5	2	0		0	0	0					NbS00024360g0010.1_SGN	Protein NAP1		7	0		2	0		7	1	2		TRUE	NoCont	WWE-unique		12.7731		12.7731
	TRUE	Empty	Putative quinone-oxidoreductase homolog, chloroplastic len=549 E=4e-152 (blastp), pfam_domain=ADH_zinc_N_2 Zinc-binding dehydrogenase E=4e-17 score=63.1	NICBE_241297.1_TGAC	60 kDa	TRUE		0	2	2	3				0					NICBE_241297.1_TGAC	Putative quinone-oxidoreductase homolog, chloroplastic len=549 E=4e-152 (blastp), pfam_domain=ADH_zinc_N_2 Zinc-binding dehydrogenase E=4e-17 score=63.1		7	0		3	0		7	1	3		TRUE	NoCont	WWE-unique		12.7731		12.7731
	TRUE	Empty	Translocation protein SEC63 (The same sequence as NICBE_035066.1 in TGAC db)	NbS00002458g0031.1_SGN	75 kDa				3	0	0	4	0							NbS00002458g0031.1_SGN	Translocation protein SEC63 (The same sequence as NICBE_035066.1 in TGAC db)		7	0		2	0		7	1	2		TRUE	NoCont	WWE-unique		12.7731		12.7731
	TRUE	Empty	NADH cytochrome b5 reductase (The same sequence as NICBE_224444.1 in TGAC db)	NbS00018981g0017.1_SGN	31 kDa	TRUE	0		2	3	2	0		0	0					NbS00018981g0017.1_SGN	NADH cytochrome b5 reductase (The same sequence as NICBE_224444.1 in TGAC db)		7	0		3	0		7	1	3		TRUE	NoCont	WWE-unique		12.7731		12.7731
	TRUE	Empty	3-hydroxyisobutyryl-CoA hydrolase-like protein 3, mitochondrial len=427 E=7e-160 (blastp), pfam_domain=ECH_C 2-enoyl-CoA Hydratase C-terminal region E=1.1e-29 score=102.8	NICBE_281682.1_TGAC	47 kDa	TRUE				0	6	1	0	0	0					NICBE_281682.1_TGAC	3-hydroxyisobutyryl-CoA hydrolase-like protein 3, mitochondrial len=427 E=7e-160 (blastp), pfam_domain=ECH_C 2-enoyl-CoA Hydratase C-terminal region E=1.1e-29 score=102.8		7	0		2	0		7	1	2		TRUE	NoCont	WWE-unique		12.7731		12.7731
	TRUE	Empty	Transcription regulatory protein SNF2 len=1110 E=0.0 (blastp), pfam_domain=SNF2_N SNF2 family N-terminal domain E=1e-84 score=283.7	NICBE_307780.1_TGAC	126 kDa			0	6	1			0			0				NICBE_307780.1_TGAC	Transcription regulatory protein SNF2 len=1110 E=0.0 (blastp), pfam_domain=SNF2_N SNF2 family N-terminal domain E=1e-84 score=283.7		7	0		2	0		7	1	2		TRUE	NoCont	WWE-unique		12.7731		12.7731
	TRUE	Empty	No hits found in SwissProt (blastp), pfam_domain=DUF2358 Uncharacterized conserved protein (DUF2358) E=7.4e-07 score=28.9	NICBE_083746.1_TGAC (+1)	40 kDa	TRUE			0	3	4	0								NICBE_083746.1_TGAC (+1)	No hits found in SwissProt (blastp), pfam_domain=DUF2358 Uncharacterized conserved protein (DUF2358) E=7.4e-07 score=28.9		7	0		2	0		7	1	2		TRUE	NoCont	WWE-unique		12.7731		12.7731
	TRUE	Empty	Peroxidase 63 len=329 E=1e-120 (blastp), pfam_domain=peroxidase Peroxidase E=1.4e-69 score=233.9	NICBE_027481.1_TGAC	36 kDa	TRUE			0		6	1		0	0					NICBE_027481.1_TGAC	Peroxidase 63 len=329 E=1e-120 (blastp), pfam_domain=peroxidase Peroxidase E=1.4e-69 score=233.9		7	0		2	0		7	1	2		TRUE	NoCont	WWE-unique		12.7731		12.7731
	TRUE	Empty	Subtilisin-like protease len=1279 E=1e-156 (blastp), pfam_domain=Peptidase_S8 Subtilase family E=3.9e-37 score=127.8	NICBE_069409.1_TGAC	138 kDa	TRUE					6	1			0	0				NICBE_069409.1_TGAC	Subtilisin-like protease len=1279 E=1e-156 (blastp), pfam_domain=Peptidase_S8 Subtilase family E=3.9e-37 score=127.8		7	0		2	0		7	1	2		TRUE	NoCont	WWE-unique		12.7731		12.7731
	TRUE	Empty	Protein CbbY, chromosomal len=382 E=2e-09 (blastp), pfam_domain=HAD_2 Haloacid dehalogenase-like hydrolase E=1.4e-08 score=35.1	NICBE_286490.1_TGAC	42 kDa		0		1	0	6	0	0	0						NICBE_286490.1_TGAC	Protein CbbY, chromosomal len=382 E=2e-09 (blastp), pfam_domain=HAD_2 Haloacid dehalogenase-like hydrolase E=1.4e-08 score=35.1		7	0		2	0		7	1	2		TRUE	NoCont	WWE-unique		12.7731		12.7731
	TRUE	Empty	ABC transporter F family member 4 len=713 E=0.0 (blastp), pfam_domain=ABC_tran ABC transporter E=1.7e-34 score=118.5	NICBE_147178.1_TGAC (+1)	80 kDa	TRUE	0		0		5	2		0						NICBE_147178.1_TGAC (+1)	ABC transporter F family member 4 len=713 E=0.0 (blastp), pfam_domain=ABC_tran ABC transporter E=1.7e-34 score=118.5		7	0		2	0		7	1	2		TRUE	NoCont	WWE-unique		12.7731		12.7731
	TRUE	Empty	Serine--tRNA ligase len=506 E=7e-116 (blastp), pfam_domain=tRNA-synt_2b tRNA synthetase class II core domain (G, H, P, S and T) E=3.8e-31 score=107.8	NICBE_125107.1_TGAC (+1)	56 kDa	TRUE					5	2		0						NICBE_125107.1_TGAC (+1)	Serine--tRNA ligase len=506 E=7e-116 (blastp), pfam_domain=tRNA-synt_2b tRNA synthetase class II core domain (G, H, P, S and T) E=3.8e-31 score=107.8		7	0		2	0		7	1	2		TRUE	NoCont	WWE-unique		12.7731		12.7731
	TRUE	Empty	DNA damage-inducible protein 1 len=375 E=2e-57 (blastp), pfam_domain=Asp_protease Aspartyl protease E=1.3e-39 score=134.4	NICBE_299172.1_TGAC	41 kDa	TRUE					5	2	0	0	0	0				NICBE_299172.1_TGAC	DNA damage-inducible protein 1 len=375 E=2e-57 (blastp), pfam_domain=Asp_protease Aspartyl protease E=1.3e-39 score=134.4		7	0		2	0		7	1	2		TRUE	NoCont	WWE-unique		12.7731		12.7731
	TRUE	Empty	Probable aldo-keto reductase 2 len=483 E=7e-151 (blastp), pfam_domain=Aldo_ket_red Aldo/keto reductase family E=6e-78 score=261.3	NICBE_236820.1_TGAC (+1)	54 kDa					0	5	2	0							NICBE_236820.1_TGAC (+1)	Probable aldo-keto reductase 2 len=483 E=7e-151 (blastp), pfam_domain=Aldo_ket_red Aldo/keto reductase family E=6e-78 score=261.3		7	0		2	0		7	1	2		TRUE	NoCont	WWE-unique		12.7731		12.7731
	TRUE	Empty	(The same sequence as NICBE_396989.1 in TGAC db)	NbS00050101g0008.1_SGN	14 kDa		0	0		0	4	3		0						NbS00050101g0008.1_SGN	(The same sequence as NICBE_396989.1 in TGAC db)		7	0		2	0		7	1	2		TRUE	NoCont	WWE-unique		12.7731		12.7731
	TRUE	Empty	unknown protein	NbS00017936g0004.1_SGN	85 kDa	TRUE			5	1		1								NbS00017936g0004.1_SGN	unknown protein		7	0		3	0		7	1	3		TRUE	NoCont	WWE-unique		12.7731		12.7731
	TRUE	Empty	Phosphoglucan, water dikinase, chloroplastic len=204 E=2e-84 (blastp), pfam_domain=PPDK_N Pyruvate phosphate dikinase, PEP/pyruvate binding domain E=7.9e-32 score=110.4	NICBE_405187.1_TGAC	22 kDa						4	3								NICBE_405187.1_TGAC	Phosphoglucan, water dikinase, chloroplastic len=204 E=2e-84 (blastp), pfam_domain=PPDK_N Pyruvate phosphate dikinase, PEP/pyruvate binding domain E=7.9e-32 score=110.4		7	0		2	0		7	1	2		TRUE	NoCont	WWE-unique		12.7731		12.7731
	TRUE	Empty	F-box protein SKIP16 len=442 E=8e-156 (blastp), pfam_domain=DUF525 Protein of unknown function (DUF525) E=1.9e-21 score=75.7	NICBE_200753.1_TGAC	49 kDa		0				5	2								NICBE_200753.1_TGAC	F-box protein SKIP16 len=442 E=8e-156 (blastp), pfam_domain=DUF525 Protein of unknown function (DUF525) E=1.9e-21 score=75.7		7	0		2	0		7	1	2		TRUE	NoCont	WWE-unique		12.7731		12.7731
	TRUE	Empty	Nuclear transport factor 2 len=122 E=1e-52 (blastp), pfam_domain=NTF2 Nuclear transport factor 2 (NTF2) domain E=2.1e-34 score=118.3	NICBE_099863.1_TGAC	14 kDa	TRUE					4	3	0							NICBE_099863.1_TGAC	Nuclear transport factor 2 len=122 E=1e-52 (blastp), pfam_domain=NTF2 Nuclear transport factor 2 (NTF2) domain E=2.1e-34 score=118.3		7	0		2	0		7	1	2		TRUE	NoCont	WWE-unique		12.7731		12.7731
	TRUE	Empty	Proteasome subunit beta type-3-A len=289 E=2e-111 (blastp), pfam_domain=Proteasome Proteasome subunit E=2e-41 score=141.2	NICBE_406274.1_TGAC	32 kDa	TRUE			1		4	2								NICBE_406274.1_TGAC	Proteasome subunit beta type-3-A len=289 E=2e-111 (blastp), pfam_domain=Proteasome Proteasome subunit E=2e-41 score=141.2		7	0		3	0		7	1	3		TRUE	NoCont	WWE-unique		12.7731		12.7731
	TRUE	Empty	Heme-binding-like protein At3g10130, chloroplastic len=167 E=1e-62 (blastp), pfam_domain=SOUL SOUL heme-binding protein E=3.7e-46 score=156.7	NICBE_286239.1_TGAC	19 kDa		0			1	6									NICBE_286239.1_TGAC	Heme-binding-like protein At3g10130, chloroplastic len=167 E=1e-62 (blastp), pfam_domain=SOUL SOUL heme-binding protein E=3.7e-46 score=156.7		7	0		2	0		7	1	2		TRUE	NoCont	WWE-unique		12.7731		12.7731
	TRUE	Empty	NADH quinone oxidoreductase F subunit (The same sequence as NICBE_416488.1 in TGAC db)	NbS00058072g0002.1_SGN (+1)	12 kDa	TRUE					6	1			0					NbS00058072g0002.1_SGN (+1)	NADH quinone oxidoreductase F subunit (The same sequence as NICBE_416488.1 in TGAC db)		7	0		2	0		7	1	2		TRUE	NoCont	WWE-unique		12.7731		12.7731
	TRUE	Empty	Vacuolar protein sorting associated protein 35B	NbS00030610g0019.1_SGN	91 kDa	TRUE		0			1		5	1	0	0				NbS00030610g0019.1_SGN	Vacuolar protein sorting associated protein 35B		7	0		3	0		7	1	3		TRUE	NoCont	WWE-unique		12.7731		12.7731
	TRUE	Empty	Alpha mannosidase protein (The same sequence as NICBE_398857.1 in TGAC db)	NbS00050921g0004.1_SGN	101 kDa	TRUE		0	0	0	4	2	1	0						NbS00050921g0004.1_SGN	Alpha mannosidase protein (The same sequence as NICBE_398857.1 in TGAC db)		7	0		3	0		7	1	3		TRUE	NoCont	WWE-unique		12.7731		12.7731
	TRUE	Empty	Nicalin-1 len=565 E=2e-68 (blastp), pfam_domain=Nicastrin Nicastrin E=2.8e-07 score=29.9	NICBE_160437.1_TGAC	62 kDa	TRUE	0	0			4	2	1	0	0	0				NICBE_160437.1_TGAC	Nicalin-1 len=565 E=2e-68 (blastp), pfam_domain=Nicastrin Nicastrin E=2.8e-07 score=29.9		7	0		3	0		7	1	3		TRUE	NoCont	WWE-unique		12.7731		12.7731
	TRUE	Empty	Calcium-dependent protein kinase isoform 2 len=488 E=0.0 (blastp), pfam_domain=Pkinase Protein kinase domain E=1.3e-71 score=240.6	NICBE_169205.1_TGAC	54 kDa	TRUE			2	0	3	1	0	1	0					NICBE_169205.1_TGAC	Calcium-dependent protein kinase isoform 2 len=488 E=0.0 (blastp), pfam_domain=Pkinase Protein kinase domain E=1.3e-71 score=240.6		7	0		4	0		7	1	4		TRUE	NoCont	WWE-unique		12.7731		12.7731
	TRUE	Empty	Bifunctional aspartate aminotransferase and glutamate/aspartate prephenate aminotransferase (The same sequence as NICBE_020797.1 in TGAC db)	NbS00001496g0006.1_SGN	52 kDa	TRUE			0	0	5	1	1		0	0				NbS00001496g0006.1_SGN	Bifunctional aspartate aminotransferase and glutamate/aspartate prephenate aminotransferase (The same sequence as NICBE_020797.1 in TGAC db)		7	0		3	0		7	1	3		TRUE	NoCont	WWE-unique		12.7731		12.7731
	TRUE	Empty	NbS00004941g0201.1_SGN	NbS00004941g0201.1_SGN	32 kDa						6	0	1	0	0					NbS00004941g0201.1_SGN	NbS00004941g0201.1_SGN		7	0		2	0		7	1	2		TRUE	NoCont	WWE-unique		12.7731		12.7731
	TRUE	Empty	NbS00004858g0102.1_SGN	NbS00004858g0102.1_SGN	27 kDa					1	3	2	1	0	0					NbS00004858g0102.1_SGN	NbS00004858g0102.1_SGN		7	0		4	0		7	1	4		TRUE	NoCont	WWE-unique		12.7731		12.7731
	TRUE	Empty	Histidinol dehydrogenase chloroplastic	NbS00008237g0002.1_SGN	138 kDa	TRUE	0	0	0	0	5	0	0	2	0					NbS00008237g0002.1_SGN	Histidinol dehydrogenase chloroplastic		7	0		2	0		7	1	2		TRUE	NoCont	WWE-unique		12.7731		12.7731
	TRUE	Empty	DnaJ subfamily C member 13	NbS00002874g0013.1_SGN	89 kDa		0		0		0	5	1	1						NbS00002874g0013.1_SGN	DnaJ subfamily C member 13		7	0		3	0		7	1	3		TRUE	NoCont	WWE-unique		12.7731		12.7731
	TRUE	Empty	No hits found in SwissProt (blastp), pfam_domain=Methyltransf_11 Methyltransferase domain E=5.7e-11 score=42.6	NICBE_168528.1_TGAC	35 kDa			0	1		4		2							NICBE_168528.1_TGAC	No hits found in SwissProt (blastp), pfam_domain=Methyltransf_11 Methyltransferase domain E=5.7e-11 score=42.6		7	0		3	0		7	1	3		TRUE	NoCont	WWE-unique		12.7731		12.7731
	TRUE	Empty	NAD(P)H-quinone oxidoreductase subunit M, chloroplastic len=207 E=7e-84 (blastp), pfam_domain=NdhM Cyanobacterial and plastid NDH-1 subunit M E=9.7e-45 score=150.8	NICBE_217521.1_TGAC (+1)	24 kDa		0			0	4	1		2	0					NICBE_217521.1_TGAC (+1)	NAD(P)H-quinone oxidoreductase subunit M, chloroplastic len=207 E=7e-84 (blastp), pfam_domain=NdhM Cyanobacterial and plastid NDH-1 subunit M E=9.7e-45 score=150.8		7	0		3	0		7	1	3		TRUE	NoCont	WWE-unique		12.7731		12.7731
	TRUE	Empty	Folylpolyglutamate synthase	NbS00009539g0006.1_SGN	61 kDa	TRUE	0				5	0		2	0					NbS00009539g0006.1_SGN	Folylpolyglutamate synthase		7	0		2	0		7	1	2		TRUE	NoCont	WWE-unique		12.7731		12.7731
	TRUE	Empty	NbS00009817g0123.1_SGN	NbS00009817g0123.1_SGN	127 kDa	TRUE			2	0	1	1	2	1	0					NbS00009817g0123.1_SGN	NbS00009817g0123.1_SGN		7	0		5	0		7	1	5		TRUE	NoCont	WWE-unique		12.7731		12.7731
	TRUE	Empty	Histidine--tRNA ligase len=359 E=2e-58 (blastp), pfam_domain=tRNA-synt_His Histidyl-tRNA synthetase E=1.5e-39 score=135.8	NICBE_190423.1_TGAC	40 kDa	TRUE			1	0	3		3		0					NICBE_190423.1_TGAC	Histidine--tRNA ligase len=359 E=2e-58 (blastp), pfam_domain=tRNA-synt_His Histidyl-tRNA synthetase E=1.5e-39 score=135.8		7	0		3	0		7	1	3		TRUE	NoCont	WWE-unique		12.7731		12.7731
	TRUE	Empty	Lysosomal Pro-X carboxypeptidase len=497 E=1e-112 (blastp), pfam_domain=Peptidase_S28 Serine carboxypeptidase S28 E=9.5e-94 score=314.2	NICBE_036227.1_TGAC	57 kDa						3	1	2	1		1				NICBE_036227.1_TGAC	Lysosomal Pro-X carboxypeptidase len=497 E=1e-112 (blastp), pfam_domain=Peptidase_S28 Serine carboxypeptidase S28 E=9.5e-94 score=314.2		7	0		4	1		7	2	5		TRUE	NoCont	WWE-unique		12.7731		12.7731
	TRUE	Empty	Prolyl endopeptidase len=800 E=0.0 (blastp), pfam_domain=Peptidase_S9_N Prolyl oligopeptidase, N-terminal beta-propeller domain E=4.4e-135 score=450.3	NICBE_066388.1_TGAC	90 kDa			0		0	7			0						NICBE_066388.1_TGAC	Prolyl endopeptidase len=800 E=0.0 (blastp), pfam_domain=Peptidase_S9_N Prolyl oligopeptidase, N-terminal beta-propeller domain E=4.4e-135 score=450.3		7	0		1	0		7	1	1		FALSE	NoCont	WWE-unique		12.7731		12.7731
	TRUE	Empty	Uncharacterized protein ZK686.3 len=383 E=5e-07 (blastp), pfam_domain=OST3_OST6 OST3 / OST6 family E=5e-37 score=126.8	NICBE_155421.1_TGAC	43 kDa		0			0	4		3	0	0					NICBE_155421.1_TGAC	Uncharacterized protein ZK686.3 len=383 E=5e-07 (blastp), pfam_domain=OST3_OST6 OST3 / OST6 family E=5e-37 score=126.8		7	0		2	0		7	1	2		TRUE	NoCont	WWE-unique		12.7731		12.7731
	TRUE	Empty	(The same sequence as NICBE_133731.1 in TGAC db)	NbS00010265g0113.1_SGN	40 kDa	TRUE					0	4	3		0	0				NbS00010265g0113.1_SGN	(The same sequence as NICBE_133731.1 in TGAC db)		7	0		2	0		7	1	2		TRUE	NoCont	WWE-unique		12.7731		12.7731
	TRUE	Empty	Translation initiation factor eIF-2B subunit beta len=337 E=3e-45 (blastp), pfam_domain=IF-2B Initiation factor 2 subunit family E=7.3e-56 score=189.1	NICBE_401094.1_TGAC	36 kDa	TRUE			0		3	1	2	1						NICBE_401094.1_TGAC	Translation initiation factor eIF-2B subunit beta len=337 E=3e-45 (blastp), pfam_domain=IF-2B Initiation factor 2 subunit family E=7.3e-56 score=189.1		7	0		4	0		7	1	4		TRUE	NoCont	WWE-unique		12.7731		12.7731
	TRUE	Empty	DSBA oxidoreductase (The same sequence as NICBE_177942.1 in TGAC db)	NbS00014238g0014.1_SGN	29 kDa						4		2	1						NbS00014238g0014.1_SGN	DSBA oxidoreductase (The same sequence as NICBE_177942.1 in TGAC db)		7	0		3	0		7	1	3		TRUE	NoCont	WWE-unique		12.7731		12.7731
	TRUE	Empty	U2 small nuclear ribonucleoprotein A' len=324 E=4e-104 (blastp), pfam_domain=LRR_4 Leucine Rich repeats (2 copies) E=2.7e-09 score=36.3	NICBE_139115.1_TGAC	37 kDa	TRUE					3	0	4	0						NICBE_139115.1_TGAC	U2 small nuclear ribonucleoprotein A' len=324 E=4e-104 (blastp), pfam_domain=LRR_4 Leucine Rich repeats (2 copies) E=2.7e-09 score=36.3		7	0		2	0		7	1	2		TRUE	NoCont	WWE-unique		12.7731		12.7731
	TRUE	Empty	Malonyl CoA anthocyanin 3 O glucoside 6%26apos%26apos O malonyltransferase	NbS00061802g0003.1_SGN	51 kDa	TRUE	0				2	0	5	0	0	0				NbS00061802g0003.1_SGN	Malonyl CoA anthocyanin 3 O glucoside 6%26apos%26apos O malonyltransferase		7	0		2	0		7	1	2		TRUE	NoCont	WWE-unique		12.7731		12.7731
	TRUE	Empty	Probable RNA 3'-terminal phosphate cyclase-like protein len=378 E=4e-137 (blastp), pfam_domain=RTC RNA 3'-terminal phosphate cyclase E=1e-67 score=227.1	NICBE_091899.1_TGAC (+1)	41 kDa				2	0			3	2	0	0				NICBE_091899.1_TGAC (+1)	Probable RNA 3'-terminal phosphate cyclase-like protein len=378 E=4e-137 (blastp), pfam_domain=RTC RNA 3'-terminal phosphate cyclase E=1e-67 score=227.1		7	0		3	0		7	1	3		TRUE	NoCont	WWE-unique		12.7731		12.7731
	TRUE	Empty	pectinesterase/pectinesterase inhibitor 61 (The same sequence as NICBE_300282.1 in TGAC db)	NbS00028683g0003.1_SGN	66 kDa	TRUE	0			0	2		2	3	0					NbS00028683g0003.1_SGN	pectinesterase/pectinesterase inhibitor 61 (The same sequence as NICBE_300282.1 in TGAC db)		7	0		3	0		7	1	3		TRUE	NoCont	WWE-unique		12.7731		12.7731
	TRUE	Empty	No hits found in SwissProt (blastp), pfam_domain=SGL SMP-30/Gluconolaconase/LRE-like region E=4.2e-05 score=22.9	NICBE_166818.1_TGAC (+1)	36 kDa	TRUE					2		4	1						NICBE_166818.1_TGAC (+1)	No hits found in SwissProt (blastp), pfam_domain=SGL SMP-30/Gluconolaconase/LRE-like region E=4.2e-05 score=22.9		7	0		3	0		7	1	3		TRUE	NoCont	WWE-unique		12.7731		12.7731
	TRUE	Empty	No hits found in SwissProt (blastp), pfam_domain=CDC27 DNA polymerase subunit Cdc27 E=0.13 score=11.3	NICBE_202824.1_TGAC (+1)	21 kDa				0		2		3	2						NICBE_202824.1_TGAC (+1)	No hits found in SwissProt (blastp), pfam_domain=CDC27 DNA polymerase subunit Cdc27 E=0.13 score=11.3		7	0		3	0		7	1	3		TRUE	NoCont	WWE-unique		12.7731		12.7731
	TRUE	Empty	Lysosomal alpha-mannosidase len=968 E=0.0 (blastp), pfam_domain=Glyco_hydro_38C Glycosyl hydrolases family 38 C-terminal domain E=2.5e-103 score=346.1	NICBE_167276.1_TGAC	110 kDa	TRUE	0	0	0		7				0					NICBE_167276.1_TGAC	Lysosomal alpha-mannosidase len=968 E=0.0 (blastp), pfam_domain=Glyco_hydro_38C Glycosyl hydrolases family 38 C-terminal domain E=2.5e-103 score=346.1		7	0		1	0		7	1	1		FALSE	NoCont	WWE-unique		12.7731		12.7731
	TRUE	Empty	Isovaleryl-CoA dehydrogenase 1, mitochondrial len=412 E=0.0 (blastp), pfam_domain=Acyl-CoA_dh_1 Acyl-CoA dehydrogenase, C-terminal domain E=1.6e-46 score=157.9	NICBE_141194.1_TGAC	45 kDa	TRUE					0	2		5						NICBE_141194.1_TGAC	Isovaleryl-CoA dehydrogenase 1, mitochondrial len=412 E=0.0 (blastp), pfam_domain=Acyl-CoA_dh_1 Acyl-CoA dehydrogenase, C-terminal domain E=1.6e-46 score=157.9		7	0		2	0		7	1	2		TRUE	NoCont	WWE-unique		12.7731		12.7731
	TRUE	Empty	Stromal cell-derived factor 2-like protein len=212 E=6e-98 (blastp), pfam_domain=MIR MIR domain E=9.1e-18 score=64.3	NICBE_399377.1_TGAC (+1)	24 kDa						2		3	2						NICBE_399377.1_TGAC (+1)	Stromal cell-derived factor 2-like protein len=212 E=6e-98 (blastp), pfam_domain=MIR MIR domain E=9.1e-18 score=64.3		7	0		3	0		7	1	3		TRUE	NoCont	WWE-unique		12.7731		12.7731
	TRUE	Empty	ER membrane protein complex subunit 7 homolog len=271 E=5e-69 (blastp), pfam_domain=DUF2012 Protein of unknown function (DUF2012) E=4.3e-28 score=97.5	NICBE_318379.1_TGAC (+1)	30 kDa	TRUE			0	0	1	0	2	4						NICBE_318379.1_TGAC (+1)	ER membrane protein complex subunit 7 homolog len=271 E=5e-69 (blastp), pfam_domain=DUF2012 Protein of unknown function (DUF2012) E=4.3e-28 score=97.5		7	0		3	0		7	1	3		TRUE	NoCont	WWE-unique		12.7731		12.7731
	TRUE	Empty	BEL1-like homeodomain protein 1 len=734 E=5e-101 (blastp), pfam_domain=POX Associated with HOX E=5.7e-51 score=172.3	NICBE_368391.1_TGAC (+1)	81 kDa	TRUE	0		1	0	0		4	2		0				NICBE_368391.1_TGAC (+1)	BEL1-like homeodomain protein 1 len=734 E=5e-101 (blastp), pfam_domain=POX Associated with HOX E=5.7e-51 score=172.3		7	0		3	0		7	1	3		TRUE	NoCont	WWE-unique		12.7731		12.7731
	TRUE	Empty	Jp18 (The same sequence as NICBE_342802.1 in TGAC db)	NbS00035773g0003.1_SGN	28 kDa				1	0				6	0					NbS00035773g0003.1_SGN	Jp18 (The same sequence as NICBE_342802.1 in TGAC db)		7	0		2	0		7	1	2		TRUE	NoCont	WWE-unique		12.7731		12.7731
	TRUE	Empty	Polycomb group protein FIE2 len=302 E=5e-144 (blastp), pfam_domain=WD40 WD domain, G-beta repeat E=2.1e-16 score=58.9	NICBE_056271.1_TGAC	34 kDa	TRUE		0	1	0	0		1	5						NICBE_056271.1_TGAC	Polycomb group protein FIE2 len=302 E=5e-144 (blastp), pfam_domain=WD40 WD domain, G-beta repeat E=2.1e-16 score=58.9		7	0		3	0		7	1	3		TRUE	NoCont	WWE-unique		12.7731		12.7731
	TRUE	Empty	60S ribosomal protein L22 2 (The same sequence as NICBE_066623.1 in TGAC db)	NbS00004818g0003.1_SGN	14 kDa	TRUE					0	1	3	3	0					NbS00004818g0003.1_SGN	60S ribosomal protein L22 2 (The same sequence as NICBE_066623.1 in TGAC db)		7	0		3	0		7	1	3		TRUE	NoCont	WWE-unique		12.7731		12.7731
	TRUE	Empty	RNA-binding protein 28 len=1048 E=2e-45 (blastp), pfam_domain=RRM_1 RNA recognition motif. (a.k.a. RRM, RBD, or RNP domain) E=7.1e-65 score=214.4	NICBE_119308.1_TGAC	116 kDa	TRUE		0	0	0			4	3	0					NICBE_119308.1_TGAC	RNA-binding protein 28 len=1048 E=2e-45 (blastp), pfam_domain=RRM_1 RNA recognition motif. (a.k.a. RRM, RBD, or RNP domain) E=7.1e-65 score=214.4		7	0		2	0		7	1	2		TRUE	NoCont	WWE-unique		12.7731		12.7731
	TRUE	Empty	Armadillo/beta catenin repeat (The same sequence as NICBE_199701.1 in TGAC db)	NbS00016459g0003.1_SGN	68 kDa	TRUE			0	0	0	0	4	3						NbS00016459g0003.1_SGN	Armadillo/beta catenin repeat (The same sequence as NICBE_199701.1 in TGAC db)		7	0		2	0		7	1	2		TRUE	NoCont	WWE-unique		12.7731		12.7731
	TRUE	Empty	Chloroplastic group IIA intron splicing facilitator CRS1, chloroplastic len=941 E=5e-98 (blastp), pfam_domain=CRS1_YhbY CRS1 / YhbY (CRM) domain E=9.6e-54 score=179.2	NICBE_076971.1_TGAC	107 kDa	TRUE	0	0	0	0		0	4	3	0					NICBE_076971.1_TGAC	Chloroplastic group IIA intron splicing facilitator CRS1, chloroplastic len=941 E=5e-98 (blastp), pfam_domain=CRS1_YhbY CRS1 / YhbY (CRM) domain E=9.6e-54 score=179.2		7	0		2	0		7	1	2		TRUE	NoCont	WWE-unique		12.7731		12.7731
	TRUE	Empty	CUGBP Elav-like family member 5 len=432 E=5e-75 (blastp), pfam_domain=RRM_1 RNA recognition motif. (a.k.a. RRM, RBD, or RNP domain) E=5.8e-50 score=166.6	NICBE_064968.1_TGAC (+1)	47 kDa	TRUE							4	3						NICBE_064968.1_TGAC (+1)	CUGBP Elav-like family member 5 len=432 E=5e-75 (blastp), pfam_domain=RRM_1 RNA recognition motif. (a.k.a. RRM, RBD, or RNP domain) E=5.8e-50 score=166.6		7	0		2	0		7	1	2		TRUE	NoCont	WWE-unique		12.7731		12.7731
	TRUE	Empty	DNA directed RNA polymerase I subunit rpa49 (The same sequence as NICBE_417157.1 in TGAC db)	NbS00058323g0007.1_SGN	51 kDa			0				0	4	3						NbS00058323g0007.1_SGN	DNA directed RNA polymerase I subunit rpa49 (The same sequence as NICBE_417157.1 in TGAC db)		7	0		2	0		7	1	2		TRUE	NoCont	WWE-unique		12.7731		12.7731
	TRUE	Empty	Transcription factor BIM2 (The same sequence as NICBE_229319.1 in TGAC db)	NbS00019566g0007.1_SGN	37 kDa							0	4	3						NbS00019566g0007.1_SGN	Transcription factor BIM2 (The same sequence as NICBE_229319.1 in TGAC db)		7	0		2	0		7	1	2		TRUE	NoCont	WWE-unique		12.7731		12.7731
	TRUE	Empty	Importin subunit alpha-2 len=507 E=0.0 (blastp), pfam_domain=Arm Armadillo/beta-catenin-like repeat E=1.5e-31 score=107.0	NICBE_297775.1_TGAC	55 kDa	TRUE		0	0	0	0		5	2						NICBE_297775.1_TGAC	Importin subunit alpha-2 len=507 E=0.0 (blastp), pfam_domain=Arm Armadillo/beta-catenin-like repeat E=1.5e-31 score=107.0		7	0		2	0		7	1	2		TRUE	NoCont	WWE-unique		12.7731		12.7731
	TRUE	Empty	Transcription initiation factor IIB (The same sequence as NICBE_370953.1 in TGAC db)	NbS00042271g0007.1_SGN	47 kDa		0						4	3		0				NbS00042271g0007.1_SGN	Transcription initiation factor IIB (The same sequence as NICBE_370953.1 in TGAC db)		7	0		2	0		7	1	2		TRUE	NoCont	WWE-unique		12.7731		12.7731
	TRUE	Empty	Heavy metal-associated isoprenylated plant protein 26 len=155 E=4e-71 (blastp), pfam_domain=HMA Heavy-metal-associated domain E=1.2e-12 score=47.7	NICBE_417439.1_TGAC (+1)	17 kDa				0		0	0	3	4						NICBE_417439.1_TGAC (+1)	Heavy metal-associated isoprenylated plant protein 26 len=155 E=4e-71 (blastp), pfam_domain=HMA Heavy-metal-associated domain E=1.2e-12 score=47.7		7	0		2	0		7	1	2		TRUE	NoCont	WWE-unique		12.7731		12.7731
	TRUE	Empty	ADP-ribosylation factor GTPase-activating protein AGD3 len=937 E=0.0 (blastp), pfam_domain=ArfGap Putative GTPase activating protein for Arf E=3.6e-34 score=116.9	NICBE_022225.2_TGAC (+1)	104 kDa	TRUE						0	1	6	0	0				NICBE_022225.2_TGAC (+1)	ADP-ribosylation factor GTPase-activating protein AGD3 len=937 E=0.0 (blastp), pfam_domain=ArfGap Putative GTPase activating protein for Arf E=3.6e-34 score=116.9		7	0		2	0		7	1	2		TRUE	NoCont	WWE-unique		12.7731		12.7731
	TRUE	Empty	chaperone binding ATPase activators (The same sequence as NICBE_343729.1 in TGAC db)	NbS00035948g0009.1_SGN	23 kDa								4	3						NbS00035948g0009.1_SGN	chaperone binding ATPase activators (The same sequence as NICBE_343729.1 in TGAC db)		7	0		2	0		7	1	2		TRUE	NoCont	WWE-unique		12.7731		12.7731
	TRUE	Empty	SEC23-interacting protein len=210 E=1e-06 (blastp), pfam_domain=SAM_1 SAM domain (Sterile alpha motif) E=3.8e-16 score=58.9	NICBE_220608.1_TGAC (+1)	23 kDa								5	2						NICBE_220608.1_TGAC (+1)	SEC23-interacting protein len=210 E=1e-06 (blastp), pfam_domain=SAM_1 SAM domain (Sterile alpha motif) E=3.8e-16 score=58.9		7	0		2	0		7	1	2		TRUE	NoCont	WWE-unique		12.7731		12.7731
	TRUE	Empty	Senescence associated protein 12	NbS00026420g0021.1_SGN	49 kDa				0				2	5		0				NbS00026420g0021.1_SGN	Senescence associated protein 12		7	0		2	0		7	1	2		TRUE	NoCont	WWE-unique		12.7731		12.7731
	TRUE	Empty	Small nuclear ribonucleoprotein protein	NbS00000529g0002.1_SGN	12 kDa			0	0				4	3						NbS00000529g0002.1_SGN	Small nuclear ribonucleoprotein protein		7	0		2	0		7	1	2		TRUE	NoCont	WWE-unique		12.7731		12.7731
	TRUE	Empty	RNA binding motif single stranded interacting protein 1	NbS00030795g0010.1_SGN	38 kDa	TRUE	0						5	2						NbS00030795g0010.1_SGN	RNA binding motif single stranded interacting protein 1		7	0		2	0		7	1	2		TRUE	NoCont	WWE-unique		12.7731		12.7731
	TRUE	Empty	TMV response related protein	NbS00012116g0001.1_SGN (+1)	23 kDa						0		5	2						NbS00012116g0001.1_SGN (+1)	TMV response related protein		7	0		2	0		7	1	2		TRUE	NoCont	WWE-unique		12.7731		12.7731
	TRUE	Empty	GTP binding protein	NbS00018824g0019.1_SGN	22 kDa		0						4	3						NbS00018824g0019.1_SGN	GTP binding protein		7	0		2	0		7	1	2		TRUE	NoCont	WWE-unique		12.7731		12.7731
	TRUE	Empty	PIF/Ping Pong family of plant transposases	NbS00015431g0005.1_SGN	54 kDa				0				2	5		0				NbS00015431g0005.1_SGN	PIF/Ping Pong family of plant transposases		7	0		2	0		7	1	2		TRUE	NoCont	WWE-unique		12.7731		12.7731
[truncated: 2,496 more rows]

## Sheet: Total Spectral Count copy
																							calculation with groups of samples
[truncated: 761 more rows]

## Sheet: Plots_and_comments
Protein numbers changes by applying filters
	WWE-unique	WWE/CTRL	CTRL-unique
No filter	1602	1929	46
[truncated: 5 more rows]

## Sheet: samples
	date	type	mass spectrometer
[truncated: 11 more rows]
