# Supplementary material for: Arabidopsis downy mildew effector HaRxL106 suppresses plant immunity by binding to RADICAL‐INDUCED CELL DEATH1
Source: New Phytol. 2018 Aug 29;220(1):232–48. doi: 10.1111/nph.15277 (PMC6175486; doi:10.1111/nph.15277)
Supplement: Supplementary file 7 — Table S15 Phosphopeptides identified in immunoprecipitates of the Arabidopsis thaliana RCD1 WWE‐linker bait protein expressed in Nicotiana benthamiana in three independent biological experiments [file NPH-220-232-s007.xlsx]

## Sheet: title
New Phytologist Supporting Information Table S15
Article title: Arabidopsis Downy Mildew effector HaRxL106 suppresses plant immunity by binding to RADICAL-INDUCED CELL DEATH1
Authors: Lennart Wirthmueller, Shuta Asai, Ghanasyam Rallapalli, Jan Sklenar, Georgina Fabro, Dae Sung Kim, Ruth Lintermann, Pinja Jaspers, Michael Wrzaczek, Jaakko Kangasjärvi, Daniel MacLean, Frank L. H. Menke, Mark J. Banfield and Jonathan D. G. Jones
Article acceptance date: 09 May 2018

## Sheet: pivot
Table S15. Phosphopeptides identified in immunoprecipitates of the Arabidopsis thaliana RCD1 WWE-linker bait protein expressed in Nicotiana benthamiana in three independent biological experiments.
MS	Fu
	Column Labels
	C				W
Row Labels	Max of Protein identification probability	Max of Mascot Ion score	Average of Actual peptide mass (AMU)	Average of Actual minus calculated peptide mass (PPM)	Max of Protein identification probability	Max of Mascot Ion score	Average of Actual peptide mass (AMU)	Average of Actual minus calculated peptide mass (PPM)
150318|eGFP-RCD1-WWE_1-265|for_Lennart	1	98.5	4010.75	6.10824	1	91	2091.23	2.33985
150318|eGFP-RCD1-WWE_1-265|for_Lennart	1	98.5	4010.75	6.10824	1	91	2091.23	2.33985
Carbamidomethyl (+57), Phospho (+80)					1	83.3	2717.07	2.40273
Carbamidomethyl (+57), Phospho (+80), Oxidation (+16)					1	60.6	2733.07	2.18455
Carbamidomethyl (+57), Phospho (+80), Oxidation (+16), Oxidation (+16)					1	48.7	2749.06	2.0375
Carbamidomethyl (+57), Phospho (+80), Phospho (+80)					1	88.8	2797.04	2.02461
Carbamidomethyl (+57), Phospho (+80), Phospho (+80), Oxidation (+16)					1	78.6	2813.03	2.48562
Carbamidomethyl (+57), Phospho (+80), Phospho (+80), Oxidation (+16), Oxidation (+16)					1	74.8	2829.03	2.58455
Oxidation (+16), Phospho (+80)	1	34.9	2977.46	2.7	1	28.5	2125.98	2.5
Phospho (+80)	1	98.5	4562.52	8.2	1	91	1700.97	2.30228
Phospho (+80), Carbamidomethyl (+57)					1	86.3	1825.31	2.17036
Phospho (+80), Oxidation (+16)	1	62.8	2068.86	-0.68	1	55.2	1474.66	3.048
Phospho (+80), Phospho (+80)	1	0.28	1754.78	-4.1
Phospho (+80), Phospho (+80), Carbamidomethyl (+57)					1	30.2	2045.64	2.3
NbS00000740g0119.1_SGN	1	1.31	1095.07	-4.15
NbS00000740g0119.1_SGN	1	1.31	1095.07	-4.15
Phospho (+80)	1	1.31	1095.07	-4.15
NbS00001228g0010.1_SGN	1	0.62	2121.55	-2.05
y to unknown gene Fragment	1	0.62	2121.55	-2.05
Phospho (+80), Oxidation (+16)	1	0.62	1604.78	1.6
Phospho (+80), Phospho (+80), Phospho (+80)	1	0.21	2638.33	-5.7
NbS00001547g0020.1_SGN	1	0.15	2740.85	5.27
Pentatricopeptide repeat containing protein	1	0.15	2740.85	5.27
Phospho (+80)	1	0.13	2325.13	0.84
Phospho (+80), Carbamidomethyl (+57), Oxidation (+16)	1	0.15	3156.56	9.7
NbS00001748g0002.1_SGN	1	0.23	2339.62	-0.45
E3 ubiquitin protein ligase UPL5	1	0.23	2339.62	-0.45
Phospho (+80), Phospho (+80)	1	0.12	2699.39	-3.8
Phospho (+80), Phospho (+80), Oxidation (+16)	1	0.23	1979.85	2.9
NbS00002333g0002.1_SGN	1	0.47	2212.06	-0.2
Survival motor neuron containing protein	1	0.47	2212.06	-0.2
Oxidation (+16), Phospho (+80), Phospho (+80)	1	0.47	1766.83	8.1
Phospho (+80), Oxidation (+16)	1	0.33	2657.29	-8.5
NbS00002407g0213.1_SGN	1	0.71	2093.45	-6.4
NbS00002407g0213.1_SGN	1	0.71	2093.45	-6.4
Phospho (+80)	1	0.71	2128.98	-7.9
Phospho (+80), Oxidation (+16), Carbamidomethyl (+57)	1	0.25	2057.93	-4.9
NbS00002667g0004.1_SGN	1	2.05	1714.12	-5.62
Kinesin protein	1	2.05	1714.12	-5.62
Oxidation (+16), Phospho (+80)	1	2.05	2002.79	-8.7
Phospho (+80)	1	0.51	1569.78	-0.16
Phospho (+80), Oxidation (+16)	1	0.13	1569.78	-8
NbS00003059g0014.1_SGN	1	0.65	1773.22	1.03333
ATP dependent RNA helicase	1	0.65	1773.22	1.03333
Phospho (+80), Oxidation (+16)	1	0.65	1773.22	1.03333
NbS00005085g0012.1_SGN	1	3.07	1372.64	-0.55
unknown protein (The same sequence as NICBE_069650.1 in TGAC db)	1	3.07	1372.64	-0.55
Phospho (+80)	1	3.07	1372.64	-0.55
NbS00005610g0213.1_SGN	1	2.43	1903.9	-2.3
NbS00005610g0213.1_SGN	1	2.43	1903.9	-2.3
Phospho (+80)	1	0.51	2401.27	-5.8
Phospho (+80), Phospho (+80)	1	2.43	1406.54	1.2
NbS00005655g0115.1_SGN	1	5.04	3556.12	-1.65
NbS00005655g0115.1_SGN	1	5.04	3556.12	-1.65
Phospho (+80)	1	5.04	3556.12	-1.65
NbS00006287g0003.1_SGN	1	0.49	4606.7	-6.15
NbS00006287g0003.1_SGN	1	0.49	4606.7	-6.15
Oxidation (+16), Phospho (+80)	1	0.25	4650.23	-4.1
Phospho (+80), Oxidation (+16)	1	0.49	4563.18	-8.2
NbS00006526g0003.1_SGN	1	4.12	1900.96	0.7
Pentatricopeptide repeat containing protein mitochondrial	1	4.12	1900.96	0.7
Carbamidomethyl (+57), Phospho (+80)	1	4.12	1490.76	-2.7
Phospho (+80)	1	2.66	2311.16	4.1
NbS00007370g0014.1_SGN	1	1.02	2250.37	0.533333
PWWP domain containing protein	1	1.02	2250.37	0.533333
Phospho (+80), Oxidation (+16)	1	1.02	1675.87	1.2
Phospho (+80), Oxidation (+16), Oxidation (+16), Oxidation (+16)	0.999	0.78	3335.6	4.5
Phospho (+80), Phospho (+80), Phospho (+80)	1	0.42	1739.65	-4.1
NbS00007463g0012.1_SGN	1	0.56	3448.01	0.75
exocyst complex component sec10	1	0.56	3448.01	0.75
Carbamidomethyl (+57), Phospho (+80), Phospho (+80), Phospho (+80), Carbamidomethyl (+57)	1	0.56	5259.29	-0.6
Phospho (+80), Phospho (+80)	1	0.13	1636.72	2.1
NbS00008194g0009.1_SGN	1	5.09	2779.61	2.55
3 oxoacyl Acyl carrier protein synthase II (The same sequence as NICBE_109011.1 in TGAC db)	1	5.09	2779.61	2.55
Oxidation (+16), Phospho (+80), Phospho (+80), Phospho (+80), Carbamidomethyl (+57), Phospho (+80), Carbamidomethyl (+57)	1	5.09	3718.3	-1.4
Phospho (+80)	1	1.3	1840.92	6.5
NbS00008670g0010.1_SGN	1	0.38	4034.94	3.76
GPI ethanolamine phosphate transferase	1	0.38	4034.94	3.76
Phospho (+80), Oxidation (+16)	1	0.38	4034.94	3.76
NbS00008984g0014.1_SGN	1	0.15	4619.62	-3.95
Calcineurin phosphoesterase	1	0.15	4619.62	-3.95
Oxidation (+16), Phospho (+80), Phospho (+80), Oxidation (+16)	1	0.15	4594.19	-4
Phospho (+80), Phospho (+80), Phospho (+80), Phospho (+80)	1	0.06	4645.05	-3.9
NbS00009025g0015.1_SGN	1	1.23	2064.06	3.3
Pre mRNA processing factor 40 A	1	1.23	2064.06	3.3
Phospho (+80)	1	1.23	2064.06	3.3
NbS00009169g0003.1_SGN	1	0.24	4448.15	3.75
NbS00009169g0003.1_SGN	1	0.24	4448.15	3.75
Phospho (+80), Phospho (+80), Phospho (+80), Carbamidomethyl (+57)	1	0.24	4085.99	8.2
Phospho (+80), Phospho (+80), Phospho (+80), Phospho (+80), Carbamidomethyl (+57)	1	0.11	4810.3	-0.7
NbS00010045g0022.1_SGN	1	1.01	3095.91	8.35
NbS00010045g0022.1_SGN	1	1.01	3095.91	8.35
Oxidation (+16), Carbamidomethyl (+57), Oxidation (+16), Phospho (+80), Phospho (+80), Phospho (+80)	1	0.11	4993.2	9.6
Phospho (+80)	1	1.01	1198.63	7.1
NbS00010472g0017.1_SGN	1	0.29	4391.59	9.05
Pentatricopeptide repeat containing protein	1	0.29	4391.59	9.05
Oxidation (+16), Phospho (+80), Carbamidomethyl (+57), Oxidation (+16), Carbamidomethyl (+57), Phospho (+80)	1	0.21	4833.35	8.5
Phospho (+80), Oxidation (+16)	1	0.29	3949.83	9.6
NbS00010530g0109.1_SGN	1	0.19	2806.86	7.3
(The same sequence as NICBE_137818.1 in TGAC db)	1	0.19	2806.86	7.3
Oxidation (+16), Phospho (+80), Oxidation (+16)	1	0.19	3236.53	9.2
Phospho (+80), Oxidation (+16)	1	0.07	2377.19	5.4
NbS00011141g0002.1_SGN	1	0.11	1828.86	2.55
NbS00011141g0002.1_SGN	1	0.11	1828.86	2.55
Phospho (+80)	1	0.05	1569.78	-3.2
Phospho (+80), Phospho (+80), Oxidation (+16), Phospho (+80)	1	0.11	2087.93	8.3
NbS00011189g0008.1_SGN	1	0.2	3170.43	-2.35
O acyltransferase WSD1 (The same sequence as NICBE_144093.1 in TGAC db)	1	0.2	3170.43	-2.35
Carbamidomethyl (+57), Phospho (+80), Oxidation (+16), Phospho (+80)	1	0.1	4719.17	-3
Oxidation (+16), Phospho (+80)	1	0.2	1621.7	-1.7
NbS00012153g0008.1_SGN	1	0.29	1384.7	0.7
Chloroplastic group IIA intron splicing facilitator CRS1 chloroplastic	1	0.29	1384.7	0.7
Phospho (+80)	1	0.07	1362.76	-8.1
Phospho (+80), Phospho (+80)	1	0.29	1406.63	9.5
NbS00013004g0003.1_SGN	1	5.36	1633.11	0.856667
P loop containing nucleoside triphosphate hydrolases (The same sequence as NICBE_163642.1 in TGAC db)	1	5.36	1633.11	0.856667
Phospho (+80)	1	5.36	1633.11	0.856667
NbS00013761g0018.1_SGN	1	4.8	3420.5	-3.2525
CBS domain containing protein CBSCBSPB5	1	4.8	3420.5	-3.2525
Oxidation (+16), Phospho (+80)	1	4.8	1607.72	-0.99
Oxidation (+16), Phospho (+80), Oxidation (+16)	0.996	0.57	2744.35	-2.2
Oxidation (+16), Phospho (+80), Oxidation (+16), Oxidation (+16)	0.997	0.42	6482.84	-9.3
Phospho (+80), Phospho (+80), Phospho (+80), Phospho (+80)	1	3.76	2847.09	-0.52
NbS00013959g0023.1_SGN	1	0.17	3501.59	0.4
Eukaryotic initiation factor iso 4F subunit p82 34	1	0.17	3501.59	0.4
Phospho (+80), Phospho (+80)	1	0.17	3278.67	-4
Phospho (+80), Phospho (+80), Phospho (+80), Oxidation (+16), Oxidation (+16), Oxidation (+16)	1	0.11	3724.5	4.8
NbS00014743g0002.1_SGN	1	0.23	4076.5	4.96
BSD domain containing protein expressed	1	0.23	4076.5	4.96
Carbamidomethyl (+57), Oxidation (+16), Phospho (+80)	1	0.23	4862.36	0.82
Phospho (+80)	1	0.22	3290.64	9.1
NbS00014893g0008.1_SGN	1	0.68	2908.18	-6.3
Serine/threonine protein kinase (The same sequence as NICBE_183699.1 in TGAC db)	1	0.68	2908.18	-6.3
Carbamidomethyl (+57), Oxidation (+16), Carbamidomethyl (+57), Phospho (+80)	1	0.68	2470.02	-2.9
Oxidation (+16), Phospho (+80), Carbamidomethyl (+57), Phospho (+80), Phospho (+80), Oxidation (+16)	1	0.41	3346.33	-9.7
NbS00015049g0004.1_SGN	1	0.24	4945.32	-9.1
leucine rich repeat receptor protein kinase	1	0.24	4945.32	-9.1
Carbamidomethyl (+57), Phospho (+80), Oxidation (+16)	1	0.17	5175.46	-8.5
Phospho (+80), Phospho (+80), Oxidation (+16)	1	0.24	4715.17	-9.7
NbS00015131g0018.1_SGN	1	2.41	2069.86	-4.33333
NB ARC domain containing protein expressed	1	2.41	2069.86	-4.33333
Oxidation (+16), Phospho (+80)	1	2.41	1498.7	-2
Oxidation (+16), Phospho (+80), Phospho (+80), Phospho (+80), Phospho (+80), Carbamidomethyl (+57)	1	1.13	2258.81	-7.1
Phospho (+80), Carbamidomethyl (+57), Phospho (+80)	0.997	0.65	2452.08	-3.9
NbS00015341g0006.1_SGN	1	0.16	4733.24	-4.95
Potassium transporter	1	0.16	4733.24	-4.95
Carbamidomethyl (+57), Phospho (+80), Phospho (+80), Phospho (+80), Phospho (+80), Phospho (+80), Phospho (+80)	1	0.14	4623.2	-4
Phospho (+80), Oxidation (+16)	1	0.16	4843.28	-5.9
NbS00015415g0009.1_SGN	1	5.1	4416.93	5.2
HEAT repeat containing 5B	1	5.1	4416.93	5.2
Oxidation (+16), Phospho (+80), Carbamidomethyl (+57), Carbamidomethyl (+57), Phospho (+80), Phospho (+80), Phospho (+80), Phospho (+80), Phospho (+80), Carbamidomethyl (+57), Phospho (+80), Phospho (+80), Phospho (+80), Phospho (+80), Phospho (+80), Phospho (+80)	1	5.1	9004.62	3
Phospho (+80)	1	0.83	1555.82	7
Phospho (+80), Oxidation (+16), Phospho (+80), Phospho (+80), Phospho (+80)	0.996	0.56	3089.31	3.8
Phospho (+80), Phospho (+80), Phospho (+80), Phospho (+80), Phospho (+80)	0.999	0.11	4017.98	7
NbS00015554g0005.1_SGN	1	4.43	4295.24	-1.8
Transcription factor bHLH49	1	4.43	4295.24	-1.8
Carbamidomethyl (+57), Phospho (+80), Oxidation (+16), Oxidation (+16), Carbamidomethyl (+57), Phospho (+80), Phospho (+80)	1	1.39	6487.52	-6.5
Phospho (+80)	1	4.43	2102.96	2.9
NbS00015581g0008.1_SGN	1	0.21	2353.62	2.1
Chaperone protein dnaJ 1 mitochondrial	1	0.21	2353.62	2.1
Phospho (+80)	1	0.21	2435.16	-4.7
Phospho (+80), Oxidation (+16)	1	0	2272.09	8.9
NbS00015794g0018.1_SGN	1	0.34	3617.23	0.35
Zinc finger protein VAR3 chloroplastic	1	0.34	3617.23	0.35
Oxidation (+16), Phospho (+80)	1	0.34	2637.34	-4.6
Phospho (+80), Phospho (+80), Phospho (+80), Oxidation (+16)	1	0.12	4597.12	5.3
NbS00015870g0008.1_SGN	1	0.21	2278.97	3.05
Calcium dependent lipid binding CaLB domain	1	0.21	2278.97	3.05
Phospho (+80), Oxidation (+16), Phospho (+80), Phospho (+80)	1	0.08	2974.22	4.8
Phospho (+80), Phospho (+80)	1	0.21	1583.71	1.3
NbS00015944g0113.1_SGN	1	0.28	1544.69	1.3
(The same sequence as NICBE_196033.1 in TGAC db)	1	0.28	1544.69	1.3
Phospho (+80), Oxidation (+16), Phospho (+80)	1	0.24	1387.61	-4.6
Phospho (+80), Phospho (+80)	1	0.28	1701.78	7.2
NbS00016458g0004.1_SGN	1	0.53	2914.4	4.19333
transducin/WD 40 repeat	1	0.53	2914.4	4.19333
Carbamidomethyl (+57), Phospho (+80), Phospho (+80)	1	0.09	1921.87	8.3
Oxidation (+16), Carbamidomethyl (+57), Phospho (+80)	1	0.07	4090.01	-0.82
Phospho (+80), Phospho (+80), Oxidation (+16)	1	0.53	2731.31	5.1
NbS00016992g0002.1_SGN	1	0.78	3265.59	4.6
Cc nbs lrr resistance protein (The same sequence as NICBE_204772.1 in TGAC db)	1	0.78	3265.59	4.6
Phospho (+80), Carbamidomethyl (+57)	1	0.78	3824.82	1.3
Phospho (+80), Phospho (+80)	1	0.16	2706.35	7.9
NbS00017248g0002.1_SGN	1	0.18	4473.07	-4.05
Peptide transporter PTR1	1	0.18	4473.07	-4.05
Carbamidomethyl (+57), Phospho (+80), Oxidation (+16), Phospho (+80)	1	0.18	3903.87	-4
Phospho (+80), Phospho (+80), Phospho (+80), Phospho (+80), Oxidation (+16)	1	0.12	5042.28	-4.1
NbS00017738g0001.1_SGN	1	0.25	2075.02	3.45
Erythroid differentiation related factor 1 protein	1	0.25	2075.02	3.45
Oxidation (+16), Phospho (+80)	1	0.02	2531.22	3.2
Phospho (+80)	1	0.25	1618.82	3.7
NbS00017898g0003.1_SGN	1	0.09	2917.9	2.9
WRKY transcription factor 25	1	0.09	2917.9	2.9
Oxidation (+16), Phospho (+80), Carbamidomethyl (+57)	1	0.03	3530.64	2.4
Phospho (+80)	1	0.09	2305.17	3.4
NbS00017916g0003.1_SGN	1	0.89	2051.52	0.05
Phytochrome kinase substrate 1	1	0.89	2051.52	0.05
Phospho (+80)	1	0.89	1937.06	7.8
Phospho (+80), Phospho (+80)	1	0.31	2165.98	-7.7
NbS00018507g0023.1_SGN	1	0.36	4357.58	5.35
Exonuclease DNA polymerase III epsilon subunit family (The same sequence as NICBE_221131.1 in TGAC db)	1	0.36	4357.58	5.35
Carbamidomethyl (+57), Phospho (+80)	1	0.36	4109.99	3
Phospho (+80), Phospho (+80), Carbamidomethyl (+57)	1	0.18	4605.17	7.7
NbS00018956g0018.1_SGN	1	5.39	2257.92	-2.36667
Nup98 Fragment	1	5.39	2257.92	-2.36667
Phospho (+80)	0.996	0.14	1651.74	-9.9
Phospho (+80), Carbamidomethyl (+57), Phospho (+80), Phospho (+80)	1	5.06	2423.03	9.9
Phospho (+80), Phospho (+80), Phospho (+80), Phospho (+80), Phospho (+80)	1	5.39	2698.99	-7.1
NbS00019412g0006.1_SGN	1	45.6	1425.67	4.15	1	76.7	1472.5	2.67665
Mannose 1 phosphate guanyltransferase (The same sequence as NICBE_227852.1 in TGAC db)	1	45.6	1425.67	4.15	1	76.7	1472.5	2.67665
Phospho (+80)	1	45.6	1425.67	4.15	1	76.7	1472.5	2.67665
NbS00020332g0004.1_SGN	1	0.95	3862.59	0.55
LRR receptor serine/threonine protein kinase	1	0.95	3862.59	0.55
Oxidation (+16), Phospho (+80), Phospho (+80), Phospho (+80), Phospho (+80), Phospho (+80), Carbamidomethyl (+57), Carbamidomethyl (+57)	1	0.62	4713.87	9.3
Phospho (+80)	1	0.95	3011.31	-8.2
NbS00020334g0013.1_SGN	1	0.18	4521.11	2.33
NbS00020334g0013.1_SGN	1	0.18	4521.11	2.33
Phospho (+80), Oxidation (+16), Phospho (+80), Oxidation (+16)	1	0.07	4906.22	4.2
Phospho (+80), Oxidation (+16), Phospho (+80), Phospho (+80)	1	0.18	4136	0.46
NbS00020509g0006.1_SGN	1	0.98	3139.98	1.9
Chloroplast unusual positioning 1A	1	0.98	3139.98	1.9
Phospho (+80)	1	0.98	1852.83	1.3
Phospho (+80), Phospho (+80), Phospho (+80), Oxidation (+16), Phospho (+80)	1	0.6	4427.13	2.5
NbS00020851g0028.1_SGN					1	36.9	2029.1	2.624
AT2G45380 protein Fragment					1	36.9	2029.1	2.624
Phospho (+80)					1	36.9	2029.1	2.624
NbS00022056g0002.1_SGN	1	0.63	1501.76	-3.25
ER glycerol phosphate acyltransferase (The same sequence as NICBE_249714.1 in TGAC db)	1	0.63	1501.76	-3.25
Phospho (+80)	1	0.63	1501.76	-3.25
NbS00022693g0009.1_SGN	1	0.09	3383.12	-4.6
Nitrite reductase	1	0.09	3383.12	-4.6
Carbamidomethyl (+57), Carbamidomethyl (+57), Phospho (+80)	1	0.09	4124.98	-8.2
Oxidation (+16), Phospho (+80)	1	0.07	2641.26	-1
NbS00023173g0004.1_SGN	1	0.05	3100.99	-0.83
NbS00023173g0004.1_SGN	1	0.05	3100.99	-0.83
Oxidation (+16), Phospho (+80), Phospho (+80)	1	0.05	3352.62	-0.36
Phospho (+80), Phospho (+80)	1	0.02	2849.37	-1.3
NbS00024249g0012.1_SGN	1	0.12	5026.32	-5
Metal tolerance protein C1	1	0.12	5026.32	-5
Carbamidomethyl (+57), Oxidation (+16), Phospho (+80), Phospho (+80), Phospho (+80), Oxidation (+16), Phospho (+80)	1	0.12	5057.36	-6.7
Phospho (+80), Oxidation (+16), Oxidation (+16), Oxidation (+16)	1	0.05	4995.28	-3.3
NbS00024448g0003.1_SGN	1	3.51	2216.86	4.35
NbS00024448g0003.1_SGN	1	3.51	2216.86	4.35
Oxidation (+16), Phospho (+80), Phospho (+80), Phospho (+80)	1	3.51	2390.92	4.3
Phospho (+80), Phospho (+80), Phospho (+80)	1	0.09	2042.81	4.4
NbS00024612g0005.1_SGN	1	0.2	2410.18	-6.4
Os06g0207500 protein Fragment (The same sequence as NICBE_270696.1 in TGAC db)	1	0.2	2410.18	-6.4
Carbamidomethyl (+57), Phospho (+80)	1	0.07	2679.34	-9
Phospho (+80), Phospho (+80)	1	0.2	2141.01	-3.8
NbS00024699g0002.1_SGN	1	0.17	2244.53	-5.35
Ferredoxin	1	0.17	2244.53	-5.35
Carbamidomethyl (+57), Oxidation (+16), Phospho (+80)	1	0.07	2255.05	-2.7
Phospho (+80), Phospho (+80), Phospho (+80), Phospho (+80)	1	0.17	2234.01	-8
NbS00026010g0017.1_SGN	1	3.72	1819.82	-0.0125
Golgi body localisation protein domain RNA pol II promoter Fmp27 protein domain	1	3.72	1819.82	-0.0125
Phospho (+80), Oxidation (+16)	1	2.1	1305.62	0.4
Phospho (+80), Phospho (+80)	1	3.72	1914.43	2.225
Phospho (+80), Phospho (+80), Phospho (+80), Phospho (+80)	1	2.34	2144.8	-4.9
NbS00027974g0001.1_SGN	1	3.23	2179.39	-1.95
EIN3 binding F box protein 1 (The same sequence as NICBE_295061.1 in TGAC db)	1	3.23	2179.39	-1.95
Phospho (+80), Carbamidomethyl (+57)	1	0.73	1555.83	4.4
Phospho (+80), Phospho (+80), Phospho (+80), Phospho (+80), Oxidation (+16)	1	3.23	2802.95	-8.3
NbS00028343g0023.1_SGN	1	4.64	2069.47	-3.555
HAT family dimerisation domain containing protein	1	4.64	2069.47	-3.555
Phospho (+80), Oxidation (+16), Carbamidomethyl (+57)	1	4.64	2230.06	-6.5
Phospho (+80), Phospho (+80)	1	2.01	1908.87	-0.61
NbS00030309g0011.1_SGN	1	5.13	3099.71	2.36667
Fatty acid elongase 3 ketoacyl CoA synthase	1	5.13	3099.71	2.36667
Oxidation (+16), Phospho (+80), Phospho (+80), Phospho (+80), Phospho (+80)	0.996	5.13	2630.02	6.3
Phospho (+80), Oxidation (+16)	1	0.08	1721.72	-3.4
Phospho (+80), Phospho (+80), Oxidation (+16), Phospho (+80), Carbamidomethyl (+57), Oxidation (+16)	1	0.01	4947.38	4.2
NbS00030837g0006.1_SGN	1	0.51	3062.49	0.05
Voltage gated chloride channel	1	0.51	3062.49	0.05
Phospho (+80), Oxidation (+16), Carbamidomethyl (+57), Phospho (+80)	1	0.51	3770.82	-2.7
Phospho (+80), Phospho (+80)	1	0.02	2354.15	2.8
NbS00031210g0008.1_SGN	1	5.42	2549.07	-4.05
Receptor kinase RLK	1	5.42	2549.07	-4.05
Phospho (+80)	1	1.03	1049.51	-1.3
Phospho (+80), Phospho (+80), Phospho (+80), Oxidation (+16), Phospho (+80), Phospho (+80), Carbamidomethyl (+57)	1	5.42	4048.62	-6.8
NbS00031648g0011.1_SGN	1	74.6	1656.76	-0.3	1	69	1557.7	1.5
Dynamin 2B (The same sequence as NICBE_320416.1 in TGAC db)	1	74.6	1656.76	-0.3	1	69	1557.7	1.5
Phospho (+80)	1	74.6	1432.01	1.73333	1	69	1557.7	1.5
Phospho (+80), Phospho (+80)	0.998	0.18	2331.03	-6.4
NbS00032570g0002.1_SGN	1	0.95	3195.82	1.45
Serine/threonine protein kinase	1	0.95	3195.82	1.45
Oxidation (+16), Phospho (+80)	1	0.01	1722.73	5.1
Phospho (+80), Phospho (+80), Phospho (+80), Oxidation (+16)	1	0.95	4668.92	-2.2
NbS00033472g0003.1_SGN	1	0.25	2758.88	1
Phytochrome F	1	0.25	2758.88	1
Carbamidomethyl (+57), Phospho (+80)	1	0.25	2868.43	4.6
Oxidation (+16), Carbamidomethyl (+57), Phospho (+80)	1	0.07	2649.33	-2.6
NbS00034305g0008.1_SGN	1	1.01	2321.44	0.05
Flowering time control protein FCA	1	1.01	2321.44	0.05
Phospho (+80)	1	0.87	1983.87	8.6
Phospho (+80), Phospho (+80), Oxidation (+16), Phospho (+80), Oxidation (+16)	1	1.01	2659.02	-8.5
NbS00035554g0010.1_SGN	1	1.13	2094.97	1.3
COP1 Interacting ProteinI 7 CIP7 Fragment	1	1.13	2094.97	1.3
Phospho (+80)	1	1.13	2094.97	1.3
NbS00035897g0008.1_SGN	1	0.45	2481.68	0.849865
U box domain containing protein	1	0.45	2481.68	0.849865
Oxidation (+16), Carbamidomethyl (+57), Phospho (+80), Carbamidomethyl (+57)	1	0.01	3385.62	1.7
Phospho (+80)	1	0.45	1577.73	-0.00027
NbS00036480g0007.1_SGN	1	0.27	3369.13	-2.695
Helicase sen1	1	0.27	3369.13	-2.695
Carbamidomethyl (+57), Phospho (+80), Phospho (+80), Oxidation (+16)	1	0.27	4136	0.31
Phospho (+80)	1	0.13	2602.26	-5.7
NbS00038220g0008.1_SGN					1	36.3	2372.51	3.02
Importin alpha 1b subunit					1	36.3	2372.51	3.02
Phospho (+80)					1	36.3	2372.51	3.02
NbS00038262g0007.1_SGN	1	4.73	3104.33	-5.13333
Fatty acid oxidation complex subunit alpha	1	4.73	3104.33	-5.13333
Oxidation (+16), Carbamidomethyl (+57), Carbamidomethyl (+57), Phospho (+80), Phospho (+80), Phospho (+80), Phospho (+80)	0.997	0.73	5696.45	-1.8
Oxidation (+16), Oxidation (+16), Phospho (+80), Phospho (+80), Phospho (+80)	1	4.73	2097.75	-8.6
Phospho (+80)	1	4.61	1518.8	-5
NbS00038399g0007.1_SGN	1	0.32	1177.57	0.9
Os03g0659800 protein Fragment (The same sequence as NICBE_355630.1 in TGAC db)	1	0.32	1177.57	0.9
Phospho (+80)	1	0.32	1177.57	0.9
NbS00039446g0003.1_SGN	1	0.2	4364.59	3.5
unknown protein	1	0.2	4364.59	3.5
Phospho (+80), Phospho (+80), Phospho (+80)	1	0.2	4364.59	3.5
NbS00039533g0011.1_SGN	1	5.54	3703.29	1.63333
Alpha L arabinofuranosidase/beta D xylosidase (The same sequence as NICBE_361290.1 in TGAC db)	1	5.54	3703.29	1.63333
Oxidation (+16), Phospho (+80), Phospho (+80), Phospho (+80)	1	5.11	3961.79	9.6
Phospho (+80), Oxidation (+16), Phospho (+80), Phospho (+80), Phospho (+80)	1	5.54	2689.97	-8
Phospho (+80), Phospho (+80), Phospho (+80), Carbamidomethyl (+57), Phospho (+80)	0.996	0.58	4458.1	3.3
NbS00040438g0002.1_SGN	1	1.05	2049.83	-0.35
F box/Kelch repeat containing F box (The same sequence as NICBE_364301.1 in TGAC db)	1	1.05	2049.83	-0.35
Phospho (+80)	1	0.86	1426.68	1.2
Phospho (+80), Phospho (+80), Phospho (+80), Carbamidomethyl (+57)	1	1.05	2672.98	-1.9
NbS00040669g0001.1_SGN	1	0.32	1898.38	-0.13
no pollen germination related 2	1	0.32	1898.38	-0.13
Phospho (+80)	1	0.02	2035.02	0.56
Phospho (+80), Phospho (+80)	1	0.32	1761.74	-0.82
NbS00040680g0007.1_SGN	1	0.25	4359.07	2.2
magnesium chelatase subunit chlH%2C chloroplast%2C/Mg protoporphyrin IX chelatase%2C CHLH	1	0.25	4359.07	2.2
Phospho (+80), Phospho (+80)	1	0.2	4106.98	-2.9
Phospho (+80), Phospho (+80), Phospho (+80)	1	0.25	4611.16	7.3
NbS00041472g0002.1_SGN	1	0.11	4572.19	-1.25
NbS00041472g0002.1_SGN	1	0.11	4572.19	-1.25
Carbamidomethyl (+57), Phospho (+80), Carbamidomethyl (+57), Oxidation (+16), Phospho (+80)	1	0.11	4085.99	-5.8
Carbamidomethyl (+57), Phospho (+80), Phospho (+80), Carbamidomethyl (+57), Phospho (+80), Oxidation (+16), Carbamidomethyl (+57)	1	0.03	5058.4	3.3
NbS00042214g0006.1_SGN	1	0.25	2756.81	1.7
DNA photolyases DNA photolyases	1	0.25	2756.81	1.7
Oxidation (+16), Oxidation (+16), Phospho (+80), Phospho (+80)	1	0.25	2954.36	-4.7
Oxidation (+16), Phospho (+80)	1	0.08	2559.25	8.1
NbS00047485g0008.1_SGN	1	0.11	1591.25	-7.05
Chaperone protein dnaJ 49	1	0.11	1591.25	-7.05
Phospho (+80)	1	0.11	1591.25	-7.05
NbS00050383g0010.1_SGN	1	0.21	2798.27	4.1
Ninja Os03g0214200	1	0.21	2798.27	4.1
Carbamidomethyl (+57), Phospho (+80)	1	0.21	2587.3	-1.5
Phospho (+80), Carbamidomethyl (+57), Oxidation (+16)	1	0.18	3009.24	9.7
NbS00051991g0005.1_SGN	1	1.02	3142.18	-1.96
Bifunctional 3 dehydroquinate dehydratase/shikimate dehydrogenase chloroplastic	1	1.02	3142.18	-1.96
Carbamidomethyl (+57), Phospho (+80)	1	0	2450.17	1.7
Phospho (+80), Carbamidomethyl (+57), Oxidation (+16)	0.997	1.02	4615.25	-8.3
Phospho (+80), Phospho (+80)	1	0.13	2361.13	0.72
NbS00053961g0017.1_SGN	1	0.82	2938.07	2.37667
Lipoxygenase	1	0.82	2938.07	2.37667
Phospho (+80), Carbamidomethyl (+57), Phospho (+80)	1	0.44	4553.14	-0.57
Phospho (+80), Oxidation (+16)	1	0.82	2130.53	3.85
NbS00054026g0001.1_SGN	1	0.7	2300.12	1.615
unknown protein	1	0.7	2300.12	1.615
Phospho (+80), Carbamidomethyl (+57)	1	0.7	2300.12	1.615
NbS00055863g0007.1_SGN	1	0.59	3772.13	4.16667
Genomic DNA chromosome 5 TAC clone K21L19	1	0.59	3772.13	4.16667
Oxidation (+16), Phospho (+80), Oxidation (+16)	1	0.2	4444.15	4.6
Phospho (+80), Oxidation (+16), Phospho (+80), Oxidation (+16)	1	0.59	4690.22	5.6
Phospho (+80), Phospho (+80), Oxidation (+16)	1	0.01	2182.02	2.3
NbS00058030g0003.1_SGN	1	2.51	2554.51	-3.26667
Pentatricopeptide repeat containing protein	1	2.51	2554.51	-3.26667
Carbamidomethyl (+57), Oxidation (+16), Phospho (+80), Phospho (+80), Phospho (+80), Phospho (+80)	0.971	0.33	4595.18	3.9
Phospho (+80)	1	2.51	1460.64	-6.8
Phospho (+80), Oxidation (+16)	1	0.27	1607.72	-6.9
NbS00059497g0003.1_SGN	1	0.61	2087.59	-2.35
Auxin response factor 3 (The same sequence as NICBE_420054.1 in TGAC db)	1	0.61	2087.59	-2.35
Phospho (+80)	1	0.61	2087.59	-2.35
NbS00059989g0008.1_SGN	1	0.53	1434.67	6.6
Os02g0638200 protein Fragment	1	0.53	1434.67	6.6
Phospho (+80)	1	0.53	1434.67	6.6
NbS00062235g0003.1_SGN	1	4.29	1558.23	4.75
T7.1 protein	1	4.29	1558.23	4.75
Oxidation (+16), Carbamidomethyl (+57), Phospho (+80)	1	1.64	1560.69	3
Phospho (+80)	1	4.29	1555.77	6.5
NICBE_003001.1_TGAC	1	0.2	3144.46	3.35
30S ribosomal protein S1 len=883 E=2e-16 (blastp), pfam_domain=S1 S1 RNA binding domain E=2.3e-16 score=59.4	1	0.2	3144.46	3.35
Phospho (+80)	1	0.15	4168.98	-2
Phospho (+80), Phospho (+80)	1	0.2	2119.95	8.7
NICBE_003323.1_TGAC	1	4.06	2775.47	-2.19
No hits found in SwissProt (blastp), pfam_domain=PD40 WD40-like Beta Propeller Repeat E=4.6 score=6.9	1	4.06	2775.47	-2.19
Carbamidomethyl (+57), Carbamidomethyl (+57), Phospho (+80), Phospho (+80), Phospho (+80), Phospho (+80), Phospho (+80), Phospho (+80), Carbamidomethyl (+57), Phospho (+80)	0.997	4.06	3915.37	-0.17
Carbamidomethyl (+57), Phospho (+80)	1	0.18	2138	-8.6
Phospho (+80), Phospho (+80), Oxidation (+16)	1	0.03	2273.04	2.2
NICBE_009945.2_TGAC	1	3.57	2144.04	-0.75
Uncharacterized aarF domain-containing protein kinase At1g79600, chloroplastic len=710 E=0.0 (blastp), pfam_domain=ABC1 ABC1 family E=1.8e-30 score=105.2	1	3.57	2144.04	-0.75
Oxidation (+16), Phospho (+80)	1	2.83	2823.36	-6.2
Phospho (+80)	1	3.57	1464.72	4.7
NICBE_010400.1_TGAC	1	1.31	1095.07	-4.15
Basic 7S globulin len=429 E=4e-56 (blastp), pfam_domain=Colicin_C Colicin C terminal ribonuclease domain E=2.4 score=7.6	1	1.31	1095.07	-4.15
Phospho (+80)	1	1.31	1095.07	-4.15
NICBE_026522.1_TGAC	1	0.4	3655.77	6.25
NADP-dependent malic enzyme, chloroplastic (Fragment) len=642 E=0.0 (blastp), pfam_domain=Malic_M Malic enzyme, NAD binding domain E=7.2e-93 score=310.6	1	0.4	3655.77	6.25
Oxidation (+16), Phospho (+80)	1	0.4	2567.27	3.8
Phospho (+80), Phospho (+80), Phospho (+80)	1	0.11	4744.26	8.7
NICBE_026771.1_TGAC	1	4.11	1151.01	2.55
Serine/threonine-protein kinase CTR1 len=832 E=0.0 (blastp), pfam_domain=EDR1 Ethylene-responsive protein kinase Le-CTR1 E=4.2e-73 score=245.1	1	4.11	1151.01	2.55
Oxidation (+16), Phospho (+80)	1	4.11	1114.44	7.7
Phospho (+80)	1	1.32	1187.59	-2.6
NICBE_028285.1_TGAC	1	0.15	2856.32	2.8
No hits found in SwissProt (blastp), pfam_domain=SBF Sodium Bile acid symporter family E=3.3 score=6.9	1	0.15	2856.32	2.8
Oxidation (+16), Phospho (+80), Oxidation (+16)	1	0.15	1547.68	8.1
Phospho (+80), Phospho (+80), Phospho (+80), Oxidation (+16), Carbamidomethyl (+57)	1	0.07	4164.95	-2.5
NICBE_032231.2_TGAC	1	0.09	2455.69	3.15
No hits found in SwissProt (blastp), pfam_domain=NifQ NifQ E=0.22 score=11.5	1	0.09	2455.69	3.15
Oxidation (+16), Carbamidomethyl (+57), Phospho (+80)	1	0.09	2409.2	-2.5
Oxidation (+16), Carbamidomethyl (+57), Phospho (+80), Phospho (+80)	1	0.02	2502.19	8.8
NICBE_035940.2_TGAC	1	0.31	4107.59	3.73333
Protein SRG1 len=345 E=3e-60 (blastp), pfam_domain=DIOX_N non-haem dioxygenase in morphine synthesis N-terminal E=3.7e-29 score=101.4	1	0.31	4107.59	3.73333
Oxidation (+16), Oxidation (+16), Phospho (+80), Phospho (+80), Carbamidomethyl (+57)	1	0.29	4614.12	7
Phospho (+80), Oxidation (+16), Carbamidomethyl (+57)	1	0.31	4518.11	-3.2
Phospho (+80), Phospho (+80), Carbamidomethyl (+57)	1	0.24	3190.53	7.4
NICBE_037418.1_TGAC	1	2.05	1714.12	-5.62
Kinesin-like protein KIF15 len=1345 E=3e-93 (blastp), pfam_domain=Kinesin-related Kinesin-related E=9.9e-193 score=641.0	1	2.05	1714.12	-5.62
Oxidation (+16), Phospho (+80)	1	2.05	2002.79	-8.7
Phospho (+80)	1	0.51	1569.78	-0.16
Phospho (+80), Oxidation (+16)	1	0.13	1569.78	-8
NICBE_045191.1_TGAC	1	4.81	3045.91	0.075
No hits found in SwissProt (blastp), pfam_domain=DUF104 Protein of unknown function DUF104 E=6 score=6.8	1	4.81	3045.91	0.075
Carbamidomethyl (+57), Carbamidomethyl (+57), Oxidation (+16), Carbamidomethyl (+57), Oxidation (+16), Phospho (+80)	1	0.21	3770.81	-4.4
Carbamidomethyl (+57), Carbamidomethyl (+57), Phospho (+80), Carbamidomethyl (+57), Phospho (+80), Oxidation (+16), Phospho (+80)	0.997	4.81	3714.61	-1.2
Oxidation (+16), Phospho (+80), Oxidation (+16)	1	0.18	2694.35	3.2
Phospho (+80), Oxidation (+16), Oxidation (+16), Phospho (+80)	1	0.11	2003.88	2.7
NICBE_046235.1_TGAC	1	0.16	1962.89	-0.4
No hits found in SwissProt (blastp), pfam_domain=Pertactin Pertactin E=0.5 score=9.9	1	0.16	1962.89	-0.4
Phospho (+80), Phospho (+80)	1	0.16	2039.93	3.4
Phospho (+80), Phospho (+80), Oxidation (+16)	1	0.02	1885.85	-4.2
NICBE_047652.1_TGAC	1	0.19	3156.53	0.65
MATE efflux family protein 7 len=675 E=2e-137 (blastp), pfam_domain=MatE MatE E=4.1e-73 score=244.2	1	0.19	3156.53	0.65
Phospho (+80), Oxidation (+16), Carbamidomethyl (+57)	1	0.05	2224.08	-8.5
Phospho (+80), Oxidation (+16), Phospho (+80), Oxidation (+16), Oxidation (+16), Carbamidomethyl (+57)	1	0.19	4088.98	9.8
NICBE_047979.1_TGAC	1	1.27	2480.6	0.1
Retrovirus-related Pol polyprotein from transposon TNT 1-94 len=861 E=1e-37 (blastp), pfam_domain=DUF810 Protein of unknown function (DUF810) E=1.7e-135 score=452.8	1	1.27	2480.6	0.1
Phospho (+80)	1	1.27	1951.96	-4.6
Phospho (+80), Phospho (+80), Phospho (+80), Phospho (+80)	1	0.17	3009.24	4.8
NICBE_049620.1_TGAC	1	4.41	1956.37	-0.15
Endoribonuclease Dicer homolog 1 len=1909 E=0.0 (blastp), pfam_domain=Ribonuclease_3 Ribonuclease III domain E=1.9e-57 score=192.5	1	4.41	1956.37	-0.15
Oxidation (+16), Phospho (+80)	1	3.55	2337.11	5.5
Phospho (+80), Phospho (+80)	1	4.41	1575.63	-5.8
NICBE_055117.1_TGAC	1	3.79	2247.59	-0.85
Putative ribonuclease H protein At1g65750 len=409 E=7e-14 (blastp), pfam_domain=NAP Nucleosome assembly protein (NAP) E=1.3e-30 score=106.1	1	3.79	2247.59	-0.85
Phospho (+80)	1	3.18	2246.04	1.5
Phospho (+80), Oxidation (+16), Oxidation (+16), Oxidation (+16)	1	3.79	2249.14	-3.2
NICBE_055727.1_TGAC	1	0.43	2518.26	7.05
Mitochondrial substrate carrier family protein W len=666 E=2e-59 (blastp), pfam_domain=Mito_carr Mitochondrial carrier protein E=3.7e-72 score=237.9	1	0.43	2518.26	7.05
Phospho (+80)	1	0.43	1827.9	6.2
Phospho (+80), Oxidation (+16), Phospho (+80), Oxidation (+16)	1	0.08	3208.61	7.9
NICBE_056713.1_TGAC	1	0.09	1894.87	4.18
No hits found in SwissProt (blastp), pfam_domain=MbeD_MobD MbeD/MobD like E=3.3 score=7.5	1	0.09	1894.87	4.18
Carbamidomethyl (+57), Carbamidomethyl (+57), Phospho (+80)	1	0.09	1984.9	-0.44
Phospho (+80)	1	0.09	1804.83	8.8
NICBE_059198.1_TGAC	1	0.49	2417.16	6.9
Probable LRR receptor-like serine/threonine-protein kinase At1g07650 len=717 E=1e-107 (blastp), pfam_domain=Pkinase_Tyr Protein tyrosine kinase E=8.7e-25 score=87.1	1	0.49	2417.16	6.9
Phospho (+80)	1	0.26	2579.28	4
Phospho (+80), Phospho (+80)	1	0.49	2255.04	9.8
NICBE_064794.1_TGAC	1	1.77	2444.43	0.4975
No hits found in SwissProt (blastp), pfam_domain=NDUF_B5 NADH:ubiquinone oxidoreductase, NDUFB5/SGDH subunit E=0.28 score=10.3	1	1.77	2444.43	0.4975
Carbamidomethyl (+57), Phospho (+80), Phospho (+80), Carbamidomethyl (+57)	1	0.17	3151.5	7.9
Oxidation (+16), Phospho (+80), Phospho (+80)	0.999	1.77	2315.97	-2.3
Phospho (+80)	0.997	0.89	1995.09	-0.41
Phospho (+80), Phospho (+80)	1	0.11	2315.17	-3.2
NICBE_067398.1_TGAC	1	0.4	2530.13	-1.43333
Uncharacterized membrane protein At1g16860 len=567 E=0.0 (blastp), pfam_domain=TauE Sulfite exporter TauE/SafE E=0.00038 score=19.8	1	0.4	2530.13	-1.43333
Carbamidomethyl (+57), Phospho (+80)	1	0.1	1724.82	-4.7
Phospho (+80)	1	0.4	1111.57	2
Phospho (+80), Phospho (+80), Phospho (+80), Phospho (+80), Phospho (+80)	1	0.34	4754.01	-1.6
NICBE_067577.1_TGAC	0.999	0.18	4160.4	3.6
Glucosamine--fructose-6-phosphate aminotransferase [isomerizing] 2 len=678 E=0.0 (blastp), pfam_domain=SIS SIS domain E=7.4e-54 score=180.7	0.999	0.18	4160.4	3.6
Carbamidomethyl (+57), Phospho (+80), Phospho (+80), Phospho (+80)	0.999	0.08	5119.43	1.2
Phospho (+80), Phospho (+80), Phospho (+80), Oxidation (+16), Oxidation (+16), Phospho (+80)	0.999	0.18	3201.36	6
NICBE_080652.1_TGAC	1	5.01	1973.62	4.075
No hits found in SwissProt (blastp), pfam_domain=Ribophorin_II Oligosaccharyltransferase subunit Ribophorin II E=0.12 score=10.4	1	5.01	1973.62	4.075
Oxidation (+16), Phospho (+80)	0.981	0.17	2247.04	6.7
Phospho (+80)	1	1.28	1944.88	2.6
Phospho (+80), Oxidation (+16)	1	5.01	1635.79	-1.8
Phospho (+80), Oxidation (+16), Carbamidomethyl (+57), Phospho (+80)	1	0.32	2066.76	8.8
NICBE_080953.2_TGAC	1	0.38	4809.78	-1.6
Neurochondrin len=722 E=2e-19 (blastp), pfam_domain=Neurochondrin Neurochondrin E=1.4e-127 score=426.2	1	0.38	4809.78	-1.6
Oxidation (+16), Phospho (+80)	1	0.02	4563.18	-4.5
Oxidation (+16), Phospho (+80), Carbamidomethyl (+57), Oxidation (+16), Carbamidomethyl (+57), Carbamidomethyl (+57)	1	0.38	5056.38	1.3
NICBE_082913.1_TGAC	1	0.21	3111.44	-0.545
No hits found in SwissProt (blastp), pfam_domain=PB1 PB1 domain E=7.8e-13 score=47.7	1	0.21	3111.44	-0.545
Phospho (+80)	1	0.12	1583.71	-2
Phospho (+80), Oxidation (+16)	1	0.21	4639.17	0.91
NICBE_085471.1_TGAC	1	0.11	4109.99	4.8
Ribosome biogenesis protein NSA2 homolog len=386 E=4e-111 (blastp), pfam_domain=Ribosomal_S8e Ribosomal protein S8e E=4.6e-38 score=130.2	1	0.11	4109.99	4.8
Phospho (+80), Carbamidomethyl (+57)	1	0.11	4109.99	4.8
NICBE_085914.1_TGAC	1	0.13	4791.18	7.3
Probable UDP-N-acetylglucosamine--peptide N-acetylglucosaminyltransferase SEC len=995 E=0.0 (blastp), pfam_domain=Glyco_transf_41 Glycosyl transferase family 41 E=1.6e-141 score=471.4	1	0.13	4791.18	7.3
Oxidation (+16), Oxidation (+16), Phospho (+80), Phospho (+80), Phospho (+80)	1	0.02	4981.26	9.5
Phospho (+80), Oxidation (+16), Phospho (+80)	1	0.13	4601.11	5.1
NICBE_100523.1_TGAC	1	0.56	3448.01	0.75
Exocyst complex component 5 len=881 E=0.0 (blastp), pfam_domain=Sec10 Exocyst complex component Sec10 E=4.9e-163 score=543.8	1	0.56	3448.01	0.75
Carbamidomethyl (+57), Phospho (+80), Phospho (+80), Phospho (+80), Carbamidomethyl (+57)	1	0.56	5259.29	-0.6
Phospho (+80), Phospho (+80)	1	0.13	1636.72	2.1
NICBE_100523.2_TGAC	1	0.56	3448.01	0.75
Exocyst complex component 5 len=859 E=0.0 (blastp), pfam_domain=Sec10 Exocyst complex component Sec10 E=5.6e-157 score=523.8	1	0.56	3448.01	0.75
Carbamidomethyl (+57), Phospho (+80), Phospho (+80), Phospho (+80), Carbamidomethyl (+57)	1	0.56	5259.29	-0.6
Phospho (+80), Phospho (+80)	1	0.13	1636.72	2.1
NICBE_103562.1_TGAC	1	5.29	1918.83	-5.65
Uncharacterized protein MTH_249 len=202 E=3e-19 (blastp), pfam_domain=SIS_2 SIS domain E=0.0041 score=16.7	1	5.29	1918.83	-5.65
Phospho (+80), Phospho (+80)	1	5.29	1918.83	-5.65
NICBE_106906.1_TGAC	1	4.91	2695.61	0.333333
Aconitate hydratase, cytoplasmic len=998 E=0.0 (blastp), pfam_domain=Aconitase Aconitase family (aconitate hydratase) E=7.9e-149 score=495.9	1	4.91	2695.61	0.333333
Phospho (+80)	1	1.01	2422.28	-9.6
Phospho (+80), Phospho (+80), Phospho (+80)	1	4.91	2832.28	5.3
NICBE_110886.1_TGAC	1	2.17	4419.06	-0.175
No hits found in SwissProt (blastp), pfam_domain=PYC_OADA Conserved carboxylase domain E=4.6 score=6.4	1	2.17	4419.06	-0.175
Oxidation (+16), Phospho (+80), Phospho (+80)	0.997	2.17	3535.73	7.4
Phospho (+80), Oxidation (+16), Oxidation (+16), Phospho (+80), Carbamidomethyl (+57)	1	0.3	4433.1	-6.3
Phospho (+80), Phospho (+80), Phospho (+80), Phospho (+80)	1	0.43	4637.15	-5.1
Phospho (+80), Phospho (+80), Phospho (+80), Phospho (+80), Phospho (+80), Phospho (+80)	0.998	0.09	5070.26	3.3
NICBE_111769.1_TGAC	1	0.38	4594.98	5.36
Pentatricopeptide repeat-containing protein At5g46100 len=256 E=5e-57 (blastp), pfam_domain=PPR_2 PPR repeat family E=2.1e-34 score=117.1	1	0.38	4594.98	5.36
Oxidation (+16), Phospho (+80), Phospho (+80), Phospho (+80)	1	0.03	4564.18	4.3
Oxidation (+16), Phospho (+80), Phospho (+80), Phospho (+80), Oxidation (+16)	1	0.38	4537.19	8.3
Oxidation (+16), Phospho (+80), Phospho (+80), Phospho (+80), Phospho (+80)	1	0.22	4677.17	3.4
Phospho (+80), Phospho (+80), Phospho (+80)	1	0.16	4535.19	3.6
Phospho (+80), Phospho (+80), Phospho (+80), Phospho (+80)	1	0.06	4661.19	7.2
NICBE_117242.1_TGAC	1	0.14	2857.89	5.9
Potassium channel KAT1 len=998 E=3e-164 (blastp), pfam_domain=RVT_1 Reverse transcriptase (RNA-dependent DNA polymerase) E=1.7e-40 score=138.5	1	0.14	2857.89	5.9
Oxidation (+16), Carbamidomethyl (+57), Phospho (+80), Phospho (+80)	1	0.01	3278.53	2.2
Oxidation (+16), Phospho (+80)	1	0.14	2437.24	9.6
NICBE_122485.1_TGAC	1	3.69	1965.84	-2.55
Uncharacterized protein yacP len=302 E=5e-12 (blastp), pfam_domain=NYN_YacP YacP-like NYN domain E=1.2e-43 score=148.5	1	3.69	1965.84	-2.55
Phospho (+80)	1	1.92	1275.65	-6.4
Phospho (+80), Phospho (+80), Phospho (+80), Phospho (+80), Carbamidomethyl (+57)	1	3.69	2656.02	1.3
NICBE_124441.1_TGAC	1	4.42	2363.47	2.6
G-type lectin S-receptor-like serine/threonine-protein kinase SD2-5 len=863 E=2e-92 (blastp), pfam_domain=Pkinase_Tyr Protein tyrosine kinase E=1.2e-31 score=109.6	1	4.42	2363.47	2.6
Phospho (+80), Oxidation (+16)	1	4.42	2048.01	7
Phospho (+80), Phospho (+80), Phospho (+80), Phospho (+80), Phospho (+80)	1	1.16	2678.92	-1.8
NICBE_124893.1_TGAC	1	0.56	3012.44	-1.67667
Retrovirus-related Pol polyprotein from transposon TNT 1-94 len=739 E=6e-18 (blastp), pfam_domain=RVT_2 Reverse transcriptase (RNA-dependent DNA polymerase) E=1.3e-31 score=109.3	1	0.56	3012.44	-1.67667
Phospho (+80)	1	0.28	1441.72	-0.47
Phospho (+80), Oxidation (+16), Phospho (+80), Carbamidomethyl (+57)	1	0.03	3798.78	-5
Phospho (+80), Phospho (+80), Carbamidomethyl (+57)	1	0.56	3796.82	0.44
NICBE_128041.1_TGAC	1	0.18	2783.98	3.11
No hits found in SwissProt (blastp), No pfam domain detected	1	0.18	2783.98	3.11
Oxidation (+16), Carbamidomethyl (+57), Phospho (+80), Carbamidomethyl (+57)	1	0.05	4546.4	7.2
Phospho (+80)	1	0.18	1021.57	-0.98
NICBE_129683.1_TGAC	1	0.41	3146.94	-1.8
Phosphatidylinositol 4-kinase alpha len=707 E=2e-59 (blastp), pfam_domain=AWPM-19 AWPM-19-like family E=1.5e-63 score=212.8	1	0.41	3146.94	-1.8
Phospho (+80), Phospho (+80)	1	0.05	1718.75	3.5
Phospho (+80), Phospho (+80), Phospho (+80)	1	0.41	4575.13	-7.1
NICBE_132989.1_TGAC	1	0.37	2759.32	-2.55
Pentatricopeptide repeat-containing protein At5g14080 len=652 E=0.0 (blastp), pfam_domain=PPR_2 PPR repeat family E=7.6e-54 score=179.3	1	0.37	2759.32	-2.55
Carbamidomethyl (+57), Phospho (+80), Carbamidomethyl (+57)	1	0.24	2560.23	0.5
Oxidation (+16), Phospho (+80)	1	0.37	2958.41	-5.6
NICBE_140230.1_TGAC	1	0.18	3358.07	-1.75
Pentatricopeptide repeat-containing protein At3g02330 len=861 E=0.0 (blastp), pfam_domain=PPR_2 PPR repeat family E=3.3e-85 score=279.7	1	0.18	3358.07	-1.75
Carbamidomethyl (+57), Phospho (+80), Carbamidomethyl (+57)	1	0.16	5141.45	2.6
Phospho (+80), Carbamidomethyl (+57)	1	0.18	1574.69	-6.1
NICBE_146709.1_TGAC	1	4.71	1567.76	3.6
No hits found in SwissProt (blastp), pfam_domain=Cullin_Nedd8 Cullin protein neddylation domain E=0.2 score=11.3	1	4.71	1567.76	3.6
Oxidation (+16), Phospho (+80)	1	4.71	2339.16	-4.5
Phospho (+80)	1	4.41	1310.63	6.3
NICBE_146773.1_TGAC	1	4.77	4781.15	2.75
Glucosidase 2 subunit beta len=601 E=4e-36 (blastp), pfam_domain=PRKCSH-like Glucosidase II beta subunit-like E=1.4e-38 score=132.1	1	4.77	4781.15	2.75
Phospho (+80), Phospho (+80), Oxidation (+16), Phospho (+80), Phospho (+80), Phospho (+80), Phospho (+80), Phospho (+80), Phospho (+80), Oxidation (+16)	1	4.77	4209.52	-1.6
Phospho (+80), Phospho (+80), Phospho (+80), Phospho (+80), Phospho (+80), Phospho (+80)	1	3.54	5352.78	7.1
NICBE_148002.1_TGAC	1	1.49	2864.11	2.06975
Calmodulin-binding transcription activator 4 len=954 E=0.0 (blastp), pfam_domain=CG-1 CG-1 domain E=1.3e-51 score=172.9	1	1.49	2864.11	2.06975
Oxidation (+16), Phospho (+80)	0.996	0.19	2806.32	-0.67
Oxidation (+16), Phospho (+80), Phospho (+80)	1	0.15	4959.35	0.33
Phospho (+80)	1	1.49	1845.38	4.3095
NICBE_151510.1_TGAC	1	1.02	2185.6	-9.5
Ribosomal RNA small subunit methyltransferase NEP1 len=291 E=4e-55 (blastp), pfam_domain=EMG1 EMG1/NEP1 methyltransferase E=2.4e-64 score=216.2	1	1.02	2185.6	-9.5
Oxidation (+16), Phospho (+80), Phospho (+80)	1	0.22	2362.2	-9.2
Phospho (+80), Carbamidomethyl (+57)	1	1.02	2009	-9.8
NICBE_154097.1_TGAC	1	0.24	3002.59	0.466667
No hits found in SwissProt (blastp), pfam_domain=DUF2750 Protein of unknown function (DUF2750) E=0.54 score=10.1	1	0.24	3002.59	0.466667
Oxidation (+16), Oxidation (+16), Oxidation (+16), Oxidation (+16), Phospho (+80), Oxidation (+16)	1	0.11	3193.52	8.4
Phospho (+80), Oxidation (+16), Oxidation (+16), Oxidation (+16), Oxidation (+16), Oxidation (+16)	1	0.06	3220.52	4.4
Phospho (+80), Oxidation (+16), Oxidation (+16), Oxidation (+16), Phospho (+80)	1	0.24	3285.46	-6.3
Phospho (+80), Oxidation (+16), Phospho (+80), Oxidation (+16)	1	0.04	3769.81	-8.1
Phospho (+80), Phospho (+80)	1	0.17	2273.11	2.2
NICBE_154917.1_TGAC	1	0.48	1471.62	2.1975
Allene oxide synthase, chloroplastic len=515 E=0.0 (blastp), pfam_domain=p450 Cytochrome P450 E=2.1e-16 score=59.4	1	0.48	1471.62	2.1975
Oxidation (+16), Phospho (+80), Oxidation (+16), Oxidation (+16)	0.996	0.13	1637.69	-0.52
Phospho (+80), Oxidation (+16)	1	0.21	1005.4	6.8
Phospho (+80), Oxidation (+16), Oxidation (+16)	1	0.48	1621.7	1.255
NICBE_155695.1_TGAC	1	0.72	2959.88	7.4
Homeobox-leucine zipper protein ANTHOCYANINLESS 2 len=1009 E=0.0 (blastp), pfam_domain=START START domain E=2.2e-58 score=196.8	1	0.72	2959.88	7.4
Phospho (+80)	1	0.22	1964.84	9.8
Phospho (+80), Phospho (+80), Oxidation (+16), Oxidation (+16)	1	0.72	3954.92	5
NICBE_157037.1_TGAC	1	3.52	1674.05	-1.66667
Retrovirus-related Pol polyprotein from transposon TNT 1-94 len=246 E=3e-11 (blastp), pfam_domain=CMV_1a Cucumber mosaic virus 1a protein E=0.11 score=12.7	1	3.52	1674.05	-1.66667
Carbamidomethyl (+57), Phospho (+80)	1	3.52	1655.71	-3.2
Oxidation (+16), Carbamidomethyl (+57), Phospho (+80)	1	0.04	1710.72	1.4
NICBE_158898.1_TGAC	1	0.97	1517.07	6.46667
Transposon Ty3-G Gag-Pol polyprotein len=1162 E=2e-09 (blastp), pfam_domain=CusF_Ec Copper binding periplasmic protein CusF E=0.77 score=9.5	1	0.97	1517.07	6.46667
Phospho (+80)	1	0.97	1517.07	6.46667
NICBE_159185.1_TGAC	1	0.84	4281.49	-3.39
Transcription factor EMB1444 len=664 E=2e-56 (blastp), pfam_domain=bHLH-MYC_N bHLH-MYC and R2R3-MYB transcription factors N-terminal E=6.5e-13 score=49.0	1	0.84	4281.49	-3.39
Carbamidomethyl (+57), Oxidation (+16), Phospho (+80), Phospho (+80), Carbamidomethyl (+57)	1	0.84	5353.48	-0.38
Phospho (+80), Phospho (+80), Carbamidomethyl (+57)	1	0.02	3209.51	-6.4
NICBE_161615.1_TGAC	1	0.69	2497.96	4.8
No hits found in SwissProt (blastp), pfam_domain=Tenui_NS3 Tenuivirus movement protein E=0.3 score=10.8	1	0.69	2497.96	4.8
Phospho (+80)	1	0.25	2024.5	4.3
Phospho (+80), Oxidation (+16)	1	0.01	2016.89	1.3
Phospho (+80), Phospho (+80), Phospho (+80), Phospho (+80)	1	0.69	3925.94	9.3
NICBE_162407.1_TGAC	1	0.23	4216.53	-5.5
Polyphenol oxidase, chloroplastic len=598 E=0.0 (blastp), pfam_domain=PPO1_KFDV Protein of unknown function (DUF_B2219) E=4e-49 score=165.6	1	0.23	4216.53	-5.5
Oxidation (+16), Phospho (+80), Phospho (+80)	1	0.23	3497.66	-7.9
Oxidation (+16), Phospho (+80), Phospho (+80), Phospho (+80), Phospho (+80), Phospho (+80), Phospho (+80), Phospho (+80), Phospho (+80), Phospho (+80), Phospho (+80), Phospho (+80), Phospho (+80), Phospho (+80)	1	0.13	4935.41	-3.1
NICBE_165531.1_TGAC	1	0.31	2655.22	-0.59
Serine/threonine-protein kinase SMG1 len=3819 E=5e-168 (blastp), pfam_domain=PI3_PI4_kinase Phosphatidylinositol 3- and 4-kinase E=6.3e-42 score=143.5	1	0.31	2655.22	-0.59
Phospho (+80), Phospho (+80), Carbamidomethyl (+57)	1	0.06	1797.76	-1.6
Phospho (+80), Phospho (+80), Phospho (+80), Carbamidomethyl (+57)	1	0.31	3512.68	0.42
NICBE_166150.1_TGAC	1	0.18	2743.79	-3.35
Protein ABIL2 len=334 E=1e-57 (blastp), pfam_domain=Mod_r Modifier of rudimentary (Mod(r)) protein E=0.036 score=13.8	1	0.18	2743.79	-3.35
Phospho (+80), Carbamidomethyl (+57), Phospho (+80)	1	0.07	2918.37	-9.8
Phospho (+80), Phospho (+80)	1	0.18	2569.21	3.1
NICBE_166522.1_TGAC	1	0.23	2452.64	2.7
No hits found in SwissProt (blastp), pfam_domain=YopD YopD protein E=4.3 score=6.1	1	0.23	2452.64	2.7
Phospho (+80), Phospho (+80)	1	0.23	2712.27	9.4
Phospho (+80), Phospho (+80), Carbamidomethyl (+57)	1	0.2	2193	-4
NICBE_170515.1_TGAC	1	1.31	3357.33	2.475
No hits found in SwissProt (blastp), pfam_domain=PsbT Photosystem II reaction centre T protein E=2.6 score=7.5	1	1.31	3357.33	2.475
Carbamidomethyl (+57), Oxidation (+16), Oxidation (+16), Phospho (+80), Oxidation (+16)	1	0.08	4080.98	7.4
Oxidation (+16), Carbamidomethyl (+57), Phospho (+80), Phospho (+80)	0.996	1.31	2413.15	2
Phospho (+80), Carbamidomethyl (+57)	1	0.14	2649.35	-4.1
Phospho (+80), Phospho (+80), Phospho (+80), Phospho (+80), Phospho (+80), Oxidation (+16)	1	0.18	4285.85	4.6
NICBE_172193.1_TGAC	1	0.36	3968.93	0.7
Probable LRR receptor-like serine/threonine-protein kinase At4g37250 len=846 E=0.0 (blastp), pfam_domain=Pkinase Protein kinase domain E=2.3e-28 score=98.9	1	0.36	3968.93	0.7
Oxidation (+16), Phospho (+80), Phospho (+80)	1	0.12	4157	4.2
Phospho (+80), Phospho (+80), Oxidation (+16), Phospho (+80)	1	0.36	3780.85	-2.8
NICBE_173368.1_TGAC	1	0.18	4228.98	6.05
ATP-dependent Clp protease ATP-binding subunit ClpX len=638 E=1e-83 (blastp), pfam_domain=AAA_2 AAA domain (Cdc48 subfamily) E=1e-30 score=106.7	1	0.18	4228.98	6.05
Phospho (+80), Phospho (+80), Carbamidomethyl (+57), Carbamidomethyl (+57), Phospho (+80)	1	0.01	4671.16	3.4
Phospho (+80), Phospho (+80), Carbamidomethyl (+57), Phospho (+80)	1	0.18	3786.8	8.7
NICBE_173552.1_TGAC	1	4.8	3420.5	-3.2525
CBS domain-containing protein CBSCBSPB5 len=553 E=0.0 (blastp), pfam_domain=CBS CBS domain E=8.3e-32 score=108.5	1	4.8	3420.5	-3.2525
Oxidation (+16), Phospho (+80)	1	4.8	1607.72	-0.99
Oxidation (+16), Phospho (+80), Oxidation (+16)	0.996	0.57	2744.35	-2.2
Oxidation (+16), Phospho (+80), Oxidation (+16), Oxidation (+16)	0.997	0.42	6482.84	-9.3
Phospho (+80), Phospho (+80), Phospho (+80), Phospho (+80)	1	3.76	2847.09	-0.52
NICBE_173580.1_TGAC	1	5.15	2244.11	1.06667
No hits found in SwissProt (blastp), pfam_domain=Gag_p10 Retroviral GAG p10 protein E=1.9 score=8.1	1	5.15	2244.11	1.06667
Oxidation (+16), Phospho (+80), Phospho (+80), Phospho (+80)	1	5.15	2246.03	8.5
Phospho (+80)	1	1.92	2199.14	3.9
Phospho (+80), Phospho (+80)	0.999	0.11	2287.15	-9.2
NICBE_177551.1_TGAC	1	0.88	4117.61	-2.6
DnaJ homolog subfamily C member 13 len=1095 E=4e-52 (blastp), pfam_domain=rve Integrase core domain E=2e-15 score=56.8	1	0.88	4117.61	-2.6
Carbamidomethyl (+57), Phospho (+80), Carbamidomethyl (+57), Phospho (+80)	1	0.03	4575.14	-7
Carbamidomethyl (+57), Phospho (+80), Phospho (+80), Carbamidomethyl (+57)	1	0.88	4590.18	1.5
Phospho (+80), Phospho (+80), Phospho (+80)	1	0.05	3187.5	-2.3
NICBE_181550.1_TGAC	1	0.73	3000.38	-0.05
No hits found in SwissProt (blastp), pfam_domain=TBCC Tubulin binding cofactor C E=0.64 score=9.3	1	0.73	3000.38	-0.05
Phospho (+80), Carbamidomethyl (+57), Carbamidomethyl (+57)	1	0.73	2662.1	-5.6
Phospho (+80), Carbamidomethyl (+57), Oxidation (+16), Phospho (+80)	1	0.19	3338.65	5.5
NICBE_184259.1_TGAC	1	5.16	2655	2.76667
Anthranilate synthase component I-1, chloroplastic len=625 E=0.0 (blastp), pfam_domain=Chorismate_bind chorismate binding enzyme E=1.1e-78 score=263.9	1	5.16	2655	2.76667
Phospho (+80)	1	5.16	1201.56	1.7
Phospho (+80), Phospho (+80), Oxidation (+16), Phospho (+80), Oxidation (+16), Phospho (+80), Phospho (+80), Phospho (+80), Phospho (+80), Phospho (+80), Phospho (+80), Phospho (+80)	1	1.12	5561.87	4.9
NICBE_192762.1_TGAC	1	0.34	3617.23	0.35
Zinc finger protein VAR3, chloroplastic len=866 E=6e-119 (blastp), pfam_domain=zf-RanBP Zn-finger in Ran binding protein and others E=7.1e-13 score=47.3	1	0.34	3617.23	0.35
Oxidation (+16), Phospho (+80)	1	0.34	2637.34	-4.6
Phospho (+80), Phospho (+80), Phospho (+80), Oxidation (+16)	1	0.12	4597.12	5.3
NICBE_194809.1_TGAC	1	0.28	2230.54	-0.65
Malate dehydrogenase, mitochondrial len=470 E=9e-163 (blastp), pfam_domain=Ldh_1_N lactate/malate dehydrogenase, NAD binding domain E=4e-49 score=165.8	1	0.28	2230.54	-0.65
Phospho (+80)	1	0.26	3059.5	1.9
Phospho (+80), Oxidation (+16)	1	0.28	1401.58	-3.2
NICBE_200780.1_TGAC	1	0.26	3758.45	6.6
Biotin carboxyl carrier protein of acetyl-CoA carboxylase 2, chloroplastic len=218 E=9e-37 (blastp), pfam_domain=Biotin_lipoyl Biotin-requiring enzyme E=7.6e-18 score=63.8	1	0.26	3758.45	6.6
Oxidation (+16), Carbamidomethyl (+57), Phospho (+80)	1	0.09	3738.76	5.65
Phospho (+80), Carbamidomethyl (+57)	1	0.26	3797.82	8.5
NICBE_201325.1_TGAC	1	0.15	3314.09	-7.95
OTU domain-containing protein 6B len=376 E=4e-37 (blastp), pfam_domain=OTU OTU-like cysteine protease E=3e-26 score=92.3	1	0.15	3314.09	-7.95
Oxidation (+16), Phospho (+80), Carbamidomethyl (+57), Oxidation (+16), Carbamidomethyl (+57)	1	0.15	4720.25	-9.1
Phospho (+80)	1	0.08	1907.92	-6.8
NICBE_203316.1_TGAC	1	0.94	5547.43	-1.66
3-isopropylmalate dehydratase len=508 E=0.0 (blastp), pfam_domain=Aconitase Aconitase family (aconitate hydratase) E=6.8e-74 score=248.9	1	0.94	5547.43	-1.66
Oxidation (+16), Oxidation (+16), Phospho (+80), Oxidation (+16), Carbamidomethyl (+57)	1	0.94	5171.42	-3.8
Oxidation (+16), Phospho (+80), Phospho (+80), Phospho (+80), Oxidation (+16), Phospho (+80), Phospho (+80), Phospho (+80), Oxidation (+16)	1	0.58	5923.45	0.48
NICBE_206464.1_TGAC	1	0.39	3227.07	-2.25
Auxin-induced protein 5NG4 len=358 E=8e-51 (blastp), pfam_domain=EamA EamA-like transporter family E=2.9e-24 score=85.4	1	0.39	3227.07	-2.25
Oxidation (+16), Oxidation (+16), Phospho (+80)	1	0.01	2666.35	4.4
Phospho (+80), Phospho (+80)	1	0.39	3787.8	-8.9
NICBE_207624.1_TGAC	1	0.18	4473.07	-4.05
Peptide transporter PTR1 len=623 E=0.0 (blastp), pfam_domain=PTR2 POT family E=1.6e-113 score=379.1	1	0.18	4473.07	-4.05
Carbamidomethyl (+57), Phospho (+80), Oxidation (+16), Phospho (+80)	1	0.18	3903.87	-4
Phospho (+80), Phospho (+80), Phospho (+80), Phospho (+80), Oxidation (+16)	1	0.12	5042.28	-4.1
NICBE_210898.1_TGAC	1	0.19	3209.54	2.35
No hits found in SwissProt (blastp), pfam_domain=DUF687 Protein of unknown function (DUF687) E=0.74 score=7.9	1	0.19	3209.54	2.35
Oxidation (+16), Phospho (+80)	1	0.19	2639.34	-1.6
Phospho (+80), Oxidation (+16), Oxidation (+16), Phospho (+80), Phospho (+80)	1	0.1	3779.74	6.3
NICBE_210939.1_TGAC					1	42.4	2097.4	1.72625
Inactive poly [ADP-ribose] polymerase RCD1 len=539 E=2e-47 (blastp), pfam_domain=RST RCD1-SRO-TAF4 (RST) plant domain E=1.1e-10 score=40.9					1	42.4	2097.4	1.72625
Phospho (+80)					1	42.4	2097.4	1.72625
NICBE_217751.1_TGAC	1	5.27	2365.44	-1.85
Triacylglycerol lipase 1 len=405 E=1e-142 (blastp), pfam_domain=Abhydro_lipase Partial alpha/beta-hydrolase lipase region E=1.2e-14 score=53.2	1	5.27	2365.44	-1.85
Phospho (+80), Oxidation (+16), Oxidation (+16), Phospho (+80), Phospho (+80), Phospho (+80)	1	5.27	3093.18	3.8
Phospho (+80), Phospho (+80)	1	1.62	1637.7	-7.5
NICBE_225852.1_TGAC	1	0.4	3714.35	2.85
Clathrin heavy chain 1 len=1705 E=0.0 (blastp), pfam_domain=Clathrin Region in Clathrin and VPS E=3.5e-200 score=655.5	1	0.4	3714.35	2.85
Phospho (+80), Oxidation (+16), Carbamidomethyl (+57)	1	0.4	4638.26	0.6
Phospho (+80), Phospho (+80)	1	0.13	2790.43	5.1
NICBE_226684.1_TGAC	1	3.63	2034.55	-0.233333
No hits found in SwissProt (blastp), pfam_domain=VirE3 VirE3 E=0.05 score=12.6	1	3.63	2034.55	-0.233333
Phospho (+80)	1	0.66	1738.36	-1.8
Phospho (+80), Phospho (+80), Phospho (+80), Carbamidomethyl (+57), Phospho (+80)	0.998	3.63	2626.95	2.9
NICBE_234676.1_TGAC	1	4.92	1377.6	0
ATP-dependent DNA helicase 2 subunit KU80 len=577 E=2e-180 (blastp), pfam_domain=Ku Ku70/Ku80 beta-barrel domain E=1.6e-40 score=138.5	1	4.92	1377.6	0
Phospho (+80)	1	0.28	1416.66	7.1
Phospho (+80), Phospho (+80)	1	4.92	1338.54	-7.1
NICBE_241964.1_TGAC	1	0.25	3541.22	1.8
Pentatricopeptide repeat-containing protein At4g33990 len=967 E=0.0 (blastp), pfam_domain=PPR PPR repeat E=3.2e-74 score=239.7	1	0.25	3541.22	1.8
Oxidation (+16), Phospho (+80), Phospho (+80), Carbamidomethyl (+57)	1	0.25	4620.2	1.6
Phospho (+80), Carbamidomethyl (+57), Phospho (+80), Carbamidomethyl (+57)	1	0.06	2462.23	2
NICBE_253529.1_TGAC	1	0.36	1389.13	-2.45
No hits found in SwissProt (blastp), pfam_domain=Epimerase_Csub UDP-glucose 4-epimerase C-term subunit E=3.3 score=7.6	1	0.36	1389.13	-2.45
Carbamidomethyl (+57), Phospho (+80)	1	0.36	1549.68	1.7
Phospho (+80)	1	0.19	1228.59	-6.6
NICBE_259017.1_TGAC	1	0.1	3738.29	-4.75
Uncharacterized protein At5g39865 len=292 E=1e-35 (blastp), pfam_domain=Glutaredoxin Glutaredoxin E=9.7e-15 score=54.1	1	0.1	3738.29	-4.75
Oxidation (+16), Phospho (+80)	1	0.1	4142	-6.5
Phospho (+80), Phospho (+80)	1	0.08	3334.58	-3
NICBE_259949.1_TGAC	1	0.21	2111.3	3.35
No hits found in SwissProt (blastp), pfam_domain=DUF3833 Protein of unknown function (DUF3833) E=3.5 score=6.7	1	0.21	2111.3	3.35
Carbamidomethyl (+57), Phospho (+80)	1	0.21	2069.51	0.25
Phospho (+80)	1	0.03	2764.4	9.2
Phospho (+80), Phospho (+80)	0.997	0.11	1541.78	3.7
NICBE_260395.1_TGAC					1	56.7	1086.03	1.59489
60S ribosomal protein L12 len=188 E=1e-83 (blastp), pfam_domain=Ribosomal_L11_N Ribosomal protein L11, N-terminal domain E=1.3e-16 score=59.6					1	56.7	1086.03	1.59489
Phospho (+80)					1	56.7	1086.03	1.59489
NICBE_262134.1_TGAC	1	0.61	1580.8	-6.1
No hits found in SwissProt (blastp), pfam_domain=MRP-S27 Mitochondrial 28S ribosomal protein S27 E=0.26 score=10.1	1	0.61	1580.8	-6.1
Phospho (+80)	1	0.61	1476.76	-9.5
Phospho (+80), Phospho (+80)	1	0.14	1684.83	-2.7
NICBE_270514.1_TGAC	1	0.11	2188.41	-0.1
Vacuolar protein sorting-associated protein 11 homolog len=957 E=4e-134 (blastp), pfam_domain=Clathrin Region in Clathrin and VPS E=3.8e-18 score=65.3	1	0.11	2188.41	-0.1
Phospho (+80)	1	0.11	1316.6	1.8
Phospho (+80), Phospho (+80), Phospho (+80), Phospho (+80)	1	0.06	3060.22	-2
NICBE_272659.1_TGAC	1	0.92	3743.3	2.615
25.3 kDa vesicle transport protein len=86 E=2e-18 (blastp), pfam_domain=Longin Regulated-SNARE-like domain E=2.5e-16 score=58.8	1	0.92	3743.3	2.615
Oxidation (+16), Phospho (+80)	1	0.92	3169.55	4.8
Oxidation (+16), Phospho (+80), Phospho (+80), Phospho (+80), Oxidation (+16)	1	0.47	4317.04	0.43
NICBE_272928.1_TGAC					1	44.7	1584.27	2.3
60S ribosomal protein L11-1 len=181 E=7e-100 (blastp), pfam_domain=Ribosomal_L5_C ribosomal L5P family C-terminus E=5.3e-22 score=77.2					1	44.7	1584.27	2.3
Phospho (+80)					1	44.7	1584.27	2.3
NICBE_292711.1_TGAC	1	0.32	3139.5	1.4
Pre-mRNA-processing-splicing factor 8 len=2354 E=0.0 (blastp), pfam_domain=PROCN PROCN (NUC071) domain E=1.8e-222 score=738.0	1	0.32	3139.5	1.4
Phospho (+80)	1	0.02	1659.82	-4.5
Phospho (+80), Phospho (+80), Phospho (+80), Oxidation (+16), Oxidation (+16)	1	0.32	4619.18	7.3
NICBE_295824.1_TGAC	1	0.42	4532.64	4.2
Sister chromatid cohesion protein PDS5 homolog B len=1697 E=1e-80 (blastp), pfam_domain=HEAT_2 HEAT repeats E=0.003 score=17.6	1	0.42	4532.64	4.2
Oxidation (+16), Phospho (+80), Phospho (+80), Carbamidomethyl (+57)	1	0.42	4968.29	5.5
Phospho (+80), Phospho (+80), Carbamidomethyl (+57), Carbamidomethyl (+57)	1	0.01	4096.99	2.9
NICBE_297499.1_TGAC	1	0.37	3401.03	-4.75
L-lactate dehydrogenase A len=263 E=9e-95 (blastp), pfam_domain=Ldh_1_N lactate/malate dehydrogenase, NAD binding domain E=4e-44 score=149.6	1	0.37	3401.03	-4.75
Oxidation (+16), Phospho (+80), Phospho (+80), Phospho (+80)	1	0.37	2692.05	-2.7
Phospho (+80), Oxidation (+16), Phospho (+80)	1	0.11	4110.01	-6.8
NICBE_303749.1_TGAC	1	0.36	2691.02	-0.293333
No hits found in SwissProt (blastp), pfam_domain=Nucleic_acid_bd Putative nucleic acid-binding region E=2.3 score=7.7	1	0.36	2691.02	-0.293333
Oxidation (+16), Phospho (+80)	1	0.36	2852.44	-4.9
Phospho (+80)	1	0.05	2755.39	-0.28
Phospho (+80), Carbamidomethyl (+57), Carbamidomethyl (+57)	1	0.19	2465.23	4.3
NICBE_305656.1_TGAC	1	0.31	3518.69	0.866667
No hits found in SwissProt (blastp), pfam_domain=DUF3985 Protein of unknown function (DUF3985) E=2.9 score=7.6	1	0.31	3518.69	0.866667
Phospho (+80)	1	0.31	2650.32	-3.7
Phospho (+80), Carbamidomethyl (+57)	1	0.05	2849.4	8.3
Phospho (+80), Phospho (+80), Oxidation (+16)	1	0.09	5056.34	-2
NICBE_306682.1_TGAC	1	4.59	1854.8	-2.26183
No hits found in SwissProt (blastp), No pfam domain detected	1	4.59	1854.8	-2.26183
Carbamidomethyl (+57), Carbamidomethyl (+57), Phospho (+80), Phospho (+80)	1	0.14	3523.65	-4.9
Oxidation (+16), Phospho (+80), Phospho (+80)	1	0.05	2273.05	0.93
Phospho (+80)	1	4.59	1422.35	-3.07167
Phospho (+80), Carbamidomethyl (+57)	1	0.06	1523.77	-4.5
Phospho (+80), Oxidation (+16), Carbamidomethyl (+57)	1	1.42	2478.71	3.179
Phospho (+80), Phospho (+80), Phospho (+80)	1	2.68	1445.58	-6.6
NICBE_311371.2_TGAC	1	0.21	1988.93	-3.9
No hits found in SwissProt (blastp), pfam_domain=DUF1336 Protein of unknown function (DUF1336) E=4.2e-73 score=245.4	1	0.21	1988.93	-3.9
Oxidation (+16), Oxidation (+16), Phospho (+80)	1	0.21	2184.01	-9.3
Phospho (+80), Oxidation (+16)	1	0.21	1793.84	1.5
NICBE_311588.1_TGAC	1	5.65	1229.61	6.95
No hits found in SwissProt (blastp), pfam_domain=GRP Glycine rich protein family E=3.9 score=7.9	1	5.65	1229.61	6.95
Phospho (+80)	1	5.65	1229.61	6.95
NICBE_315508.1_TGAC	1	0.22	1836.36	-3.1
No hits found in SwissProt (blastp), No pfam domain detected	1	0.22	1836.36	-3.1
Phospho (+80)	1	0.22	1836.36	-3.1
NICBE_315548.1_TGAC	1	0.51	3062.49	0.05
Putative chloride channel-like protein CLC-g len=788 E=0.0 (blastp), pfam_domain=Voltage_CLC Voltage gated chloride channel E=4.2e-87 score=292.3	1	0.51	3062.49	0.05
Phospho (+80), Oxidation (+16), Carbamidomethyl (+57), Phospho (+80)	1	0.51	3770.82	-2.7
Phospho (+80), Phospho (+80)	1	0.02	2354.15	2.8
NICBE_315690.1_TGAC	1	5.05	3439.69	-3.3238
No hits found in SwissProt (blastp), pfam_domain=DUF1686 Protein of unknown function (DUF1686) E=0.55 score=9.7	1	5.05	3439.69	-3.3238
Oxidation (+16), Phospho (+80), Carbamidomethyl (+57), Phospho (+80), Carbamidomethyl (+57)	1	0.06	2642.05	-3.8
Oxidation (+16), Phospho (+80), Carbamidomethyl (+57), Phospho (+80), Phospho (+80), Phospho (+80), Oxidation (+16), Phospho (+80), Oxidation (+16)	1	4.99	7962.56	-7.4
Phospho (+80)	1	1.85	1875.94	-0.019
Phospho (+80), Oxidation (+16)	0.998	0.02	2024.95	0.3
Phospho (+80), Phospho (+80), Phospho (+80), Phospho (+80), Phospho (+80)	1	5.05	2692.94	-5.7
NICBE_315989.1_TGAC	1	0.33	3530.26	2.655
No hits found in SwissProt (blastp), pfam_domain=Dicty_spore_N Dictyostelium spore coat protein, N terminus E=3.1 score=7.9	1	0.33	3530.26	2.655
Carbamidomethyl (+57), Phospho (+80)	1	0.05	2680.39	0.81
Phospho (+80), Phospho (+80), Phospho (+80)	1	0.33	4380.13	4.5
NICBE_316219.1_TGAC	1	0.9	5661.83	-2.3
Ubiquitin carboxyl-terminal hydrolase 2 len=978 E=0.0 (blastp), pfam_domain=UCH Ubiquitin carboxyl-terminal hydrolase E=2.4e-60 score=203.8	1	0.9	5661.83	-2.3
Oxidation (+16), Phospho (+80), Phospho (+80), Phospho (+80), Phospho (+80), Carbamidomethyl (+57), Phospho (+80), Carbamidomethyl (+57), Phospho (+80)	1	0.9	7012.92	-1.7
Phospho (+80), Phospho (+80), Oxidation (+16), Phospho (+80)	1	0.13	4310.74	-2.9
NICBE_316533.1_TGAC	1	5.42	2549.07	-4.05
Probable LRR receptor-like serine/threonine-protein kinase At1g63430 len=642 E=0.0 (blastp), pfam_domain=Pkinase_Tyr Protein tyrosine kinase E=9.5e-20 score=70.6	1	5.42	2549.07	-4.05
Phospho (+80)	1	1.03	1049.51	-1.3
Phospho (+80), Phospho (+80), Phospho (+80), Oxidation (+16), Phospho (+80), Phospho (+80), Carbamidomethyl (+57)	1	5.42	4048.62	-6.8
NICBE_316533.2_TGAC	1	0.94	3353.84	1.56667
No hits found in SwissProt (blastp), pfam_domain=Sec7_N Guanine nucleotide exchange factor in Golgi transport N-terminal E=0.2 score=10.9	1	0.94	3353.84	1.56667
Phospho (+80), Phospho (+80)	1	0.11	1721.81	2.9
Phospho (+80), Phospho (+80), Carbamidomethyl (+57), Carbamidomethyl (+57), Phospho (+80), Oxidation (+16), Oxidation (+16)	0.997	0.94	5359.23	-6.9
Phospho (+80), Phospho (+80), Oxidation (+16)	1	0.24	2980.49	8.7
NICBE_325063.1_TGAC	0.999	0.37	3799.88	-0.315
ABC transporter B family member 28 len=718 E=0.0 (blastp), pfam_domain=ABC_membrane ABC transporter transmembrane region E=1.6e-31 score=109.6	0.999	0.37	3799.88	-0.315
Carbamidomethyl (+57), Carbamidomethyl (+57), Phospho (+80), Oxidation (+16), Phospho (+80)	0.999	0.12	3063.56	0.17
Phospho (+80), Phospho (+80), Phospho (+80), Oxidation (+16), Phospho (+80)	0.999	0.37	4536.19	-0.8
NICBE_329714.1_TGAC	1	2.31	1264.55	2.75
No hits found in SwissProt (blastp), pfam_domain=TetR_C Tetracyclin repressor, C-terminal all-alpha domain E=4.6 score=6.7	1	2.31	1264.55	2.75
Carbamidomethyl (+57), Phospho (+80)	1	1.77	1309.56	3
Phospho (+80)	1	2.31	1219.55	2.5
NICBE_334259.1_TGAC	1	1.01	2321.44	0.05
Flowering time control protein FCA len=763 E=1e-137 (blastp), pfam_domain=RRM_1 RNA recognition motif. (a.k.a. RRM, RBD, or RNP domain) E=7.5e-36 score=121.4	1	1.01	2321.44	0.05
Phospho (+80)	1	0.87	1983.87	8.6
Phospho (+80), Phospho (+80), Oxidation (+16), Phospho (+80), Oxidation (+16)	1	1.01	2659.02	-8.5
NICBE_337615.1_TGAC	1	0.54	1738.33	6.7
No hits found in SwissProt (blastp), pfam_domain=ATG2_CAD Autophagy-related protein 2 CAD motif E=3.9 score=6.9	1	0.54	1738.33	6.7
Phospho (+80)	1	0.27	1767.89	5.1
Phospho (+80), Phospho (+80), Phospho (+80)	1	0.54	1708.77	8.3
NICBE_341941.1_TGAC	1	1.13	2094.97	1.3
No hits found in SwissProt (blastp), pfam_domain=A_deaminase_N Adenosine/AMP deaminase N-terminal E=0.77 score=9.7	1	1.13	2094.97	1.3
Phospho (+80)	1	1.13	2094.97	1.3
NICBE_350171.1_TGAC	1	0.91	5067.59	-2.24
Photosystem I reaction center subunit II, chloroplastic len=121 E=1e-36 (blastp), pfam_domain=PsaD PsaD E=3.3e-09 score=35.9	1	0.91	5067.59	-2.24
Phospho (+80), Phospho (+80), Phospho (+80), Oxidation (+16), Oxidation (+16), Phospho (+80), Phospho (+80), Phospho (+80)	1	0.24	5588.28	-4.8
Phospho (+80), Phospho (+80), Phospho (+80), Phospho (+80), Oxidation (+16)	1	0.91	4546.9	0.32
NICBE_350530.1_TGAC	1	0.17	2079.69	0.803333
No hits found in SwissProt (blastp), pfam_domain=DUF2975 Protein of unknown function (DUF2975) E=0.17 score=11.7	1	0.17	2079.69	0.803333
Carbamidomethyl (+57), Phospho (+80), Oxidation (+16), Oxidation (+16)	1	0.09	2337.09	-3.1
Phospho (+80), Carbamidomethyl (+57), Carbamidomethyl (+57)	0.996	0.17	1596.81	6.5
Phospho (+80), Oxidation (+16), Oxidation (+16)	1	0	2305.16	-0.99
NICBE_353365.1_TGAC	1	0.06	2061.29	-5.33333
Structural maintenance of chromosomes protein 6 len=1098 E=2e-100 (blastp), pfam_domain=SMC_N RecF/RecN/SMC N terminal domain E=2.6e-23 score=82.3	1	0.06	2061.29	-5.33333
Oxidation (+16), Phospho (+80)	1	0.04	1995.91	-6.3
Phospho (+80), Phospho (+80)	1	0.06	2093.97	-4.85
NICBE_356214.1_TGAC	1	5.42	1212.57	-9.6
No hits found in SwissProt (blastp), No pfam domain detected	1	5.42	1212.57	-9.6
Phospho (+80)	1	5.42	1212.57	-9.6
NICBE_359894.1_TGAC	1	0.36	1958.39	2.17
Cytochrome c1-1, heme protein, mitochondrial len=742 E=3e-143 (blastp), pfam_domain=Cytochrom_C1 Cytochrome C1 family E=4.8e-84 score=281.2	1	0.36	1958.39	2.17
Oxidation (+16), Carbamidomethyl (+57), Phospho (+80)	1	0.15	1571.7	5
Oxidation (+16), Phospho (+80)	1	0.36	2345.08	-0.66
NICBE_360002.1_TGAC	1	3.62	2143.49	1.6
No hits found in SwissProt (blastp), No pfam domain detected	1	3.62	2143.49	1.6
Oxidation (+16), Phospho (+80)	1	2.37	1593.69	-2.3
Phospho (+80), Carbamidomethyl (+57)	1	3.62	2693.3	5.5
NICBE_360666.1_TGAC	1	0.16	4718.73	-2.15
DEAD-box ATP-dependent RNA helicase 37 len=597 E=0.0 (blastp), pfam_domain=DEAD DEAD/DEAH box helicase E=1.4e-46 score=157.9	1	0.16	4718.73	-2.15
Carbamidomethyl (+57), Carbamidomethyl (+57), Phospho (+80), Oxidation (+16)	1	0.14	4095.98	5.2
Phospho (+80), Carbamidomethyl (+57)	1	0.16	5341.48	-9.5
NICBE_362081.1_TGAC	1	0.64	3843.85	3.6
Carboxypeptidase D len=484 E=3e-77 (blastp), pfam_domain=Peptidase_M14 Zinc carboxypeptidase E=6.5e-68 score=229.1	1	0.64	3843.85	3.6
Oxidation (+16), Phospho (+80)	1	0.22	2457.21	4.5
Phospho (+80), Phospho (+80)	1	0.64	4497.15	-3
Phospho (+80), Phospho (+80), Phospho (+80)	1	0.38	4577.18	9.3
NICBE_365018.1_TGAC	1	0.25	4359.07	2.2
Magnesium-chelatase subunit H len=1480 E=0.0 (blastp), pfam_domain=CobN-Mg_chel CobN/Magnesium Chelatase E=0 score=1173.5	1	0.25	4359.07	2.2
Phospho (+80), Phospho (+80)	1	0.2	4106.98	-2.9
Phospho (+80), Phospho (+80), Phospho (+80)	1	0.25	4611.16	7.3
NICBE_365184.1_TGAC	1	0.2	2164.99	3.72
No hits found in SwissProt (blastp), pfam_domain=DUF202 Domain of unknown function (DUF202) E=2.6 score=8.1	1	0.2	2164.99	3.72
Phospho (+80), Oxidation (+16)	1	0.2	2164.99	3.72
NICBE_365533.1_TGAC	1	2.12	1751.87	-4
No hits found in SwissProt (blastp), pfam_domain=DUF1193 Protein of unknown function (DUF1193) E=1.3 score=8.2	1	2.12	1751.87	-4
Phospho (+80)	1	0.59	2168.15	-2.1
Phospho (+80), Oxidation (+16)	1	2.12	1335.58	-5.9
NICBE_366044.1_TGAC	1	0.21	4729.71	6.65
No hits found in SwissProt (blastp), pfam_domain=Queuosine_synth Queuosine biosynthesis protein E=8.6 score=4.8	1	0.21	4729.71	6.65
Oxidation (+16), Phospho (+80), Phospho (+80), Phospho (+80), Oxidation (+16), Phospho (+80), Phospho (+80)	1	0.21	4769.19	5.9
Phospho (+80), Phospho (+80), Phospho (+80), Phospho (+80), Oxidation (+16)	1	0.21	4690.23	7.4
NICBE_370370.1_TGAC	1	1.95	3043.27	-4.46
No hits found in SwissProt (blastp), pfam_domain=HP_OMP Helicobacter outer membrane protein E=0.2 score=11.3	1	1.95	3043.27	-4.46
Carbamidomethyl (+57), Oxidation (+16), Oxidation (+16), Oxidation (+16), Oxidation (+16), Phospho (+80)	1	0.45	4168.04	-6.4
Oxidation (+16), Carbamidomethyl (+57), Oxidation (+16), Phospho (+80)	0.997	1.95	1607.72	-6.8
Phospho (+80)	1	0.08	3200.58	-2.1
Phospho (+80), Oxidation (+16)	1	0.22	2101.99	-9.7
Phospho (+80), Phospho (+80), Carbamidomethyl (+57), Oxidation (+16)	1	0.58	4138	2.7
NICBE_371257.1_TGAC	1	0.09	2603.28	-3.5
No hits found in SwissProt (blastp), pfam_domain=DUF3537 Protein of unknown function (DUF3537) E=1.6e-172 score=573.5	1	0.09	2603.28	-3.5
Carbamidomethyl (+57), Phospho (+80), Oxidation (+16)	1	0.09	2626.34	-8.5
Oxidation (+16), Carbamidomethyl (+57), Phospho (+80)	1	0	2580.23	1.5
NICBE_373831.1_TGAC	1	0.33	2933.96	0.65	0.888	19.2	3026.41	1.1
No hits found in SwissProt (blastp), pfam_domain=Tcell_CD4_Cterm T cell CD4 receptor C terminal region E=0.082 score=12.3	1	0.33	2933.96	0.65	0.888	19.2	3026.41	1.1
Oxidation (+16), Phospho (+80), Phospho (+80), Carbamidomethyl (+57)					0.888	19.2	3026.41	1.1
Phospho (+80), Carbamidomethyl (+57), Oxidation (+16)	1	0.33	2631.3	-5.5
Phospho (+80), Oxidation (+16), Phospho (+80), Carbamidomethyl (+57), Oxidation (+16)	1	0	3236.62	6.8
NICBE_375101.1_TGAC	1	1.94	2636.6	1.23333
No hits found in SwissProt (blastp), pfam_domain=Phage_holin_1 Bacteriophage holin E=0.077 score=12.9	1	1.94	2636.6	1.23333
Carbamidomethyl (+57), Phospho (+80), Phospho (+80), Phospho (+80)	1	0.38	3564.71	3
Phospho (+80)	0.997	1.94	1317.58	2.1
Phospho (+80), Phospho (+80), Carbamidomethyl (+57)	1	0.24	3027.5	-1.4
NICBE_376543.1_TGAC	1	0.98	2833.65	-1.13333
No hits found in SwissProt (blastp), pfam_domain=POX Associated with HOX E=3.7 score=7.6	1	0.98	2833.65	-1.13333
Oxidation (+16), Phospho (+80)	0.999	0.01	2585.24	-5.7
Phospho (+80), Carbamidomethyl (+57), Phospho (+80), Phospho (+80)	1	0.85	3080.39	7
Phospho (+80), Oxidation (+16)	1	0.98	2835.31	-4.7
NICBE_377783.1_TGAC	1	3.41	1592.97	0.766667
No hits found in SwissProt (blastp), pfam_domain=DUF4283 Domain of unknown function (DUF4283) E=0.0069 score=15.3	1	3.41	1592.97	0.766667
Phospho (+80)	1	3.41	1209.6	4.7
Phospho (+80), Phospho (+80), Phospho (+80), Phospho (+80), Phospho (+80)	1	2.02	2359.73	-7.1
NICBE_378083.1_TGAC	1	0.21	2185.01	-1.4
No hits found in SwissProt (blastp), pfam_domain=Band_3_cyto Band 3 cytoplasmic domain E=2.4 score=7.4	1	0.21	2185.01	-1.4
Phospho (+80)	1	0.21	1568.79	4.3
Phospho (+80), Oxidation (+16), Phospho (+80)	1	0.03	2274.01	-8.5
Phospho (+80), Phospho (+80)	1	0.05	2129.92	1.5
Phospho (+80), Phospho (+80), Oxidation (+16), Oxidation (+16)	1	0.09	2767.33	-2.9
NICBE_378455.1_TGAC	1	0.78	1860.67	1.28
No hits found in SwissProt (blastp), pfam_domain=NAD_binding_6 Ferric reductase NAD binding domain E=1.4 score=8.6	1	0.78	1860.67	1.28
Oxidation (+16), Phospho (+80)	1	0.61	1940.86	-4
Oxidation (+16), Phospho (+80), Phospho (+80)	1	0.38	2004.89	6.4
Phospho (+80)	1	0.78	2085.02	7.3
Phospho (+80), Oxidation (+16)	0.997	0.56	1406.68	-1.9
Phospho (+80), Oxidation (+16), Phospho (+80), Oxidation (+16)	1	0.02	1865.88	-1.4
NICBE_381535.1_TGAC	1	0.44	3531.14	1.55
No hits found in SwissProt (blastp), pfam_domain=DUF3361 Domain of unknown function (DUF3361) E=1.7 score=8.2	1	0.44	3531.14	1.55
Carbamidomethyl (+57), Phospho (+80), Phospho (+80)	1	0.44	2475.15	2.1
Phospho (+80), Carbamidomethyl (+57), Phospho (+80), Phospho (+80), Phospho (+80), Oxidation (+16)	1	0.11	4587.13	1
NICBE_383685.1_TGAC	1	4.98	3148.18	1.56667
No hits found in SwissProt (blastp), pfam_domain=DUF819 Protein of unknown function (DUF819) E=0.46 score=9.1	1	4.98	3148.18	1.56667
Oxidation (+16), Phospho (+80), Phospho (+80)	1	0.24	4593.18	3.4
Phospho (+80)	0.997	4.98	2641.38	7.7
Phospho (+80), Phospho (+80), Phospho (+80)	1	0.02	2209.99	-6.4
NICBE_387869.1_TGAC	1	4.47	1565.66	-5.55
No hits found in SwissProt (blastp), pfam_domain=SieB Superinfection exclusion protein B E=3.8 score=6.9	1	4.47	1565.66	-5.55
Phospho (+80), Phospho (+80)	1	4.47	1565.66	-5.55
NICBE_390814.1_TGAC	1	0.37	1616.29	3.4
Putative E3 ubiquitin-protein ligase LIN-1 len=1102 E=6e-28 (blastp), pfam_domain=U-box U-box domain E=2.5e-13 score=49.6	1	0.37	1616.29	3.4
Carbamidomethyl (+57), Phospho (+80), Phospho (+80)	1	0.37	2150.05	2.3
Phospho (+80)	1	0.18	1082.52	4.5
NICBE_390952.1_TGAC	1	0.8	1812.32	-5.625
Katanin p80 WD40 repeat-containing subunit B1 homolog 1 len=1049 E=2e-131 (blastp), pfam_domain=WD40 WD domain, G-beta repeat E=1.9e-53 score=176.4	1	0.8	1812.32	-5.625
Carbamidomethyl (+57), Phospho (+80)	1	0	1347.57	-7.4
Carbamidomethyl (+57), Phospho (+80), Phospho (+80)	1	0.8	1911.74	-4.1
Phospho (+80)	1	0.3	1994.99	-5.5
NICBE_392769.1_TGAC	1	0.14	4321.57	1.185
U-box domain-containing protein 17 len=734 E=0.0 (blastp), pfam_domain=Arm Armadillo/beta-catenin-like repeat E=2.9e-23 score=80.7	1	0.14	4321.57	1.185
Oxidation (+16), Phospho (+80), Phospho (+80)	1	0.14	4504.11	0.57
Phospho (+80), Carbamidomethyl (+57)	1	0.06	4139.02	1.8
NICBE_396339.1_TGAC	1	5.41	2237.61	2.805
No hits found in SwissProt (blastp), pfam_domain=DUF1356 Protein of unknown function (DUF1356) E=9.7 score=5.1	1	5.41	2237.61	2.805
Phospho (+80)	1	5.41	1606.72	4.5
Phospho (+80), Carbamidomethyl (+57), Phospho (+80), Phospho (+80), Phospho (+80), Phospho (+80), Phospho (+80), Phospho (+80), Carbamidomethyl (+57)	1	1.43	3860.31	-0.62
Phospho (+80), Phospho (+80)	0.999	0.29	2010.85	-0.36
Phospho (+80), Phospho (+80), Carbamidomethyl (+57), Carbamidomethyl (+57)	1	0.27	1472.57	7.7
NICBE_402217.1_TGAC	1	0.16	2437.66	0.75
Cell division protein FtsZ homolog 1, chloroplastic len=416 E=2e-165 (blastp), pfam_domain=Tubulin Tubulin/FtsZ family, GTPase domain E=7.3e-39 score=133.7	1	0.16	2437.66	0.75
Oxidation (+16), Phospho (+80)	1	0.07	1679.78	-7.9
Phospho (+80), Phospho (+80)	1	0.16	3195.53	9.4
NICBE_404203.1_TGAC	1	0.42	2097.04	-5.65
No hits found in SwissProt (blastp), pfam_domain=DC_STAMP DC-STAMP-like protein E=3.2 score=7.1	1	0.42	2097.04	-5.65
Phospho (+80)	1	0.42	1719.84	-6.1
Phospho (+80), Oxidation (+16)	1	0.08	2474.24	-5.2
NICBE_404290.2_TGAC	1	0.37	4652.71	7.45
No hits found in SwissProt (blastp), pfam_domain=SSP160 Special lobe-specific silk protein SSP160 E=0.45 score=8.3	1	0.37	4652.71	7.45
Phospho (+80), Oxidation (+16), Phospho (+80), Oxidation (+16)	1	0.06	4677.25	8.8
Phospho (+80), Phospho (+80), Oxidation (+16), Oxidation (+16), Oxidation (+16), Carbamidomethyl (+57)	1	0.37	4628.17	6.1
NICBE_406163.1_TGAC	1	5.58	1864.81	2.95
No hits found in SwissProt (blastp), pfam_domain=DUF3439 Domain of unknown function (DUF3439) E=1.8 score=8.2	1	5.58	1864.81	2.95
Carbamidomethyl (+57), Phospho (+80)	1	0.88	2103.9	4.8
Phospho (+80)	1	5.58	1625.72	1.1
NICBE_408659.1_TGAC	1	1.12	3016.53	1.28333
Oligopeptide transporter 3 len=699 E=0.0 (blastp), pfam_domain=OPT OPT oligopeptide transporter protein E=8.5e-158 score=526.4	1	1.12	3016.53	1.28333
Phospho (+80), Phospho (+80), Oxidation (+16)	1	0.13	2379.23	-0.15
Phospho (+80), Phospho (+80), Phospho (+80)	1	1.12	3335.18	2
NICBE_409652.1_TGAC	1	2.67	2576.04	-2.4
No hits found in SwissProt (blastp), pfam_domain=zf-SAP30 SAP30 zinc-finger E=1.4 score=8.5	1	2.67	2576.04	-2.4
Carbamidomethyl (+57), Phospho (+80), Phospho (+80), Phospho (+80), Phospho (+80)	0.997	2.67	2752.93	-3.4
Oxidation (+16), Phospho (+80), Carbamidomethyl (+57)	1	0.5	2529.02	-8.8
Phospho (+80), Phospho (+80), Oxidation (+16)	1	0.69	2446.18	5
NICBE_412100.1_TGAC	1	0.66	4615.07	2.76667
No hits found in SwissProt (blastp), pfam_domain=Spt20 Spt20 family E=2.8e-12 score=46.2	1	0.66	4615.07	2.76667
Oxidation (+16), Oxidation (+16), Phospho (+80), Phospho (+80), Phospho (+80), Oxidation (+16), Phospho (+80), Phospho (+80), Phospho (+80)	1	0.29	3935.33	-10
Phospho (+80), Oxidation (+16), Phospho (+80), Phospho (+80), Phospho (+80), Phospho (+80), Phospho (+80), Oxidation (+16), Oxidation (+16)	1	0.04	5350.18	8.8
Phospho (+80), Phospho (+80), Phospho (+80), Oxidation (+16), Oxidation (+16), Oxidation (+16), Phospho (+80), Phospho (+80), Phospho (+80)	1	0.66	4559.69	9.5
NICBE_418335.1_TGAC	1	4.63	2409.73	-0.918
No hits found in SwissProt (blastp), pfam_domain=Lpp-LpqN Probable lipoprotein LpqN E=1.9 score=7.5	1	4.63	2409.73	-0.918
Oxidation (+16), Phospho (+80), Phospho (+80)	1	4.63	1621.7	-1
Phospho (+80), Carbamidomethyl (+57)	1	0.3	2228.1	0.98
Phospho (+80), Oxidation (+16)	1	0.04	4349.04	-5.1
Phospho (+80), Phospho (+80), Oxidation (+16)	1	0.24	1621.7	-0.45
NICBE_419257.1_TGAC	1	0.15	3299.59	-1.85
Pyruvate kinase isozyme G, chloroplastic len=563 E=0.0 (blastp), pfam_domain=PK Pyruvate kinase, barrel domain E=2.5e-119 score=397.8	1	0.15	3299.59	-1.85
Oxidation (+16), Phospho (+80)	1	0.13	3853.86	-6.7
Phospho (+80)	1	0.15	2745.32	3
NICBE_421269.1_TGAC	1	0.53	1434.67	6.6
No hits found in SwissProt (blastp), pfam_domain=120_Rick_ant 120 KDa Rickettsia surface antigen E=0.68 score=8.8	1	0.53	1434.67	6.6
Phospho (+80)	1	0.53	1434.67	6.6
NICBE_422327.1_TGAC	1	0.7	2403.46	-0.51
No hits found in SwissProt (blastp), pfam_domain=TILa TILa domain E=1.6 score=8.4	1	0.7	2403.46	-0.51
Carbamidomethyl (+57), Phospho (+80)	1	0.05	2017.91	2.5
Oxidation (+16), Oxidation (+16), Phospho (+80)	1	0.16	2890.26	-0.49
Oxidation (+16), Phospho (+80), Phospho (+80), Phospho (+80)	1	0.04	3006.2	2.8
Phospho (+80)	1	0.7	2051.47	-3.68
NICBE_426802.1_TGAC	1	3.08	2176.4	-3.7
No hits found in SwissProt (blastp), No pfam domain detected	1	3.08	2176.4	-3.7
Phospho (+80)	1	0.08	1531.75	-1.1
Phospho (+80), Carbamidomethyl (+57), Phospho (+80), Phospho (+80)	1	3.08	2821.05	-6.3

## Sheet: data
Experiment name	Biological sample category	Biological sample name	MS	BioSample groups	BioSample groups - merged	MS/MS sample name	Protein group	Protein accession number	Protein name	Protein identification probability	Protein percentage of total spectra	Protein molecular weight (AMU)	Number of unique peptides	Number of unique spectra	Number of total spectra	Spectrum name	Peptide sequence	Previous amino acid	Next amino acid	Peptide identification probability	Mascot Ion score	Mascot Identity score	Mascot Delta Ion score	Modifications identified by spectrum	Actual peptide mass (AMU)	Spectrum charge	Actual minus calculated peptide mass (AMU)	Actual minus calculated peptide mass (PPM)	Peptide start index	Peptide stop index
160902-160128-140417_CmOxP_db-applied_Frozen	W	140417_Fu_106-W	Fu	106-W	W	lw140417_Fu_weff9 (F129000)	150318|eGFP-RCD1-WWE_1-265|for_Lennart	150318|eGFP-RCD1-WWE_1-265|for_Lennart	150318|eGFP-RCD1-WWE_1-265|for_Lennart	1	0.000902	58640.2	12	21	58	lw140417_Fu_weff9.32233.32233.2 File:"lw140417_Fu_weff9.raw", NativeID:"controllerType=0 controllerNumber=1 scan=32233"	AASYAAYVTGVSCAK	R	L	0.993	44.8	30.7	1.21	Phospho (+80), Carbamidomethyl (+57)	1597.69	2	0.004	2.5	281	295
160902-160128-140417_CmOxP_db-applied_Frozen	W	140417_Fu_106-W	Fu	106-W	W	lw140417_Fu_weff9 (F129000)	150318|eGFP-RCD1-WWE_1-265|for_Lennart	150318|eGFP-RCD1-WWE_1-265|for_Lennart	150318|eGFP-RCD1-WWE_1-265|for_Lennart	1	0.000902	58640.2	12	21	58	lw140417_Fu_weff9.29916.29916.2 File:"lw140417_Fu_weff9.raw", NativeID:"controllerType=0 controllerNumber=1 scan=29916"	AASYAAYVTGVSCAK	R	L	0.995	31.1	30.7	21.9	Phospho (+80), Carbamidomethyl (+57)	1597.69	2	0.0042	2.6	281	295
160902-160128-140417_CmOxP_db-applied_Frozen	W	140417_Fu_106-W	Fu	106-W	W	lw140417_Fu_weff9 (F129000)	150318|eGFP-RCD1-WWE_1-265|for_Lennart	150318|eGFP-RCD1-WWE_1-265|for_Lennart	150318|eGFP-RCD1-WWE_1-265|for_Lennart	1	0.000902	58640.2	12	21	58	lw140417_Fu_weff9.32232.32232.2 File:"lw140417_Fu_weff9.raw", NativeID:"controllerType=0 controllerNumber=1 scan=32232"	AASYAAYVTGVSCAK	R	L	0.995	56	30.7	12.1	Phospho (+80), Carbamidomethyl (+57)	1597.69	2	0.004	2.5	281	295
160902-160128-140417_CmOxP_db-applied_Frozen	W	140417_Fu_106-W	Fu	106-W	W	lw140417_Fu_weff9 (F129000)	150318|eGFP-RCD1-WWE_1-265|for_Lennart	150318|eGFP-RCD1-WWE_1-265|for_Lennart	150318|eGFP-RCD1-WWE_1-265|for_Lennart	1	0.000902	58640.2	12	21	58	lw140417_Fu_weff9.29353.29353.2 File:"lw140417_Fu_weff9.raw", NativeID:"controllerType=0 controllerNumber=1 scan=29353"	AGSAAAPFTMEAK	K	I	0.997	34	29.9	30.7	Phospho (+80)	1330.57	2	0.0047	3.5	248	260
160902-160128-140417_CmOxP_db-applied_Frozen	W	140417_Fu_106-W	Fu	106-W	W	lw140417_Fu_weff9 (F129000)	150318|eGFP-RCD1-WWE_1-265|for_Lennart	150318|eGFP-RCD1-WWE_1-265|for_Lennart	150318|eGFP-RCD1-WWE_1-265|for_Lennart	1	0.000902	58640.2	12	21	58	lw140417_Fu_weff9.29352.29352.2 File:"lw140417_Fu_weff9.raw", NativeID:"controllerType=0 controllerNumber=1 scan=29352"	AGSAAAPFTMEAK	K	I	0.997	45.5	29.9	32.9	Phospho (+80)	1330.57	2	0.0047	3.5	248	260
160902-160128-140417_CmOxP_db-applied_Frozen	W	140417_Fu_106-W	Fu	106-W	W	lw140417_Fu_weff9 (F129000)	150318|eGFP-RCD1-WWE_1-265|for_Lennart	150318|eGFP-RCD1-WWE_1-265|for_Lennart	150318|eGFP-RCD1-WWE_1-265|for_Lennart	1	0.000902	58640.2	12	21	58	lw140417_Fu_weff9.13724.13724.2 File:"lw140417_Fu_weff9.raw", NativeID:"controllerType=0 controllerNumber=1 scan=13724"	KAGSAAAPFTMEAK	K	I	0.988	31.6	31.1	17.3	Phospho (+80), Oxidation (+16)	1474.66	2	0.0062	4.2	247	260
160902-160128-140417_CmOxP_db-applied_Frozen	W	140417_Fu_106-W	Fu	106-W	W	lw140417_Fu_weff9 (F129000)	150318|eGFP-RCD1-WWE_1-265|for_Lennart	150318|eGFP-RCD1-WWE_1-265|for_Lennart	150318|eGFP-RCD1-WWE_1-265|for_Lennart	1	0.000902	58640.2	12	21	58	lw140417_Fu_weff9.19591.19591.3 File:"lw140417_Fu_weff9.raw", NativeID:"controllerType=0 controllerNumber=1 scan=19591"	KAGSAAAPFTMEAK	K	I	0.997	31.8	31.6	22.6	Phospho (+80)	1458.66	3	0.0042	2.9	247	260
160902-160128-140417_CmOxP_db-applied_Frozen	W	140417_Fu_106-W	Fu	106-W	W	lw140417_Fu_weff9 (F129000)	150318|eGFP-RCD1-WWE_1-265|for_Lennart	150318|eGFP-RCD1-WWE_1-265|for_Lennart	150318|eGFP-RCD1-WWE_1-265|for_Lennart	1	0.000902	58640.2	12	21	58	lw140417_Fu_weff9.13725.13725.2 File:"lw140417_Fu_weff9.raw", NativeID:"controllerType=0 controllerNumber=1 scan=13725"	KAGSAAAPFTMEAK	K	I	0.997	42.8	31.1	34.2	Phospho (+80), Oxidation (+16)	1474.66	2	0.0062	4.2	247	260
160902-160128-140417_CmOxP_db-applied_Frozen	W	140417_Fu_106-W	Fu	106-W	W	lw140417_Fu_weff9 (F129000)	150318|eGFP-RCD1-WWE_1-265|for_Lennart	150318|eGFP-RCD1-WWE_1-265|for_Lennart	150318|eGFP-RCD1-WWE_1-265|for_Lennart	1	0.000902	58640.2	12	21	58	lw140417_Fu_weff9.19592.19592.3 File:"lw140417_Fu_weff9.raw", NativeID:"controllerType=0 controllerNumber=1 scan=19592"	KAGSAAAPFTMEAK	K	I	0.997	43.5	31.6	42	Phospho (+80)	1458.66	3	0.0042	2.9	247	260
160902-160128-140417_CmOxP_db-applied_Frozen	W	140417_Fu_106-W	Fu	106-W	W	lw140417_Fu_weff9 (F129000)	150318|eGFP-RCD1-WWE_1-265|for_Lennart	150318|eGFP-RCD1-WWE_1-265|for_Lennart	150318|eGFP-RCD1-WWE_1-265|for_Lennart	1	0.000902	58640.2	12	21	58	lw140417_Fu_weff9.19525.19525.2 File:"lw140417_Fu_weff9.raw", NativeID:"controllerType=0 controllerNumber=1 scan=19525"	KAGSAAAPFTMEAK	K	I	0.997	55	31.6	33.9	Phospho (+80)	1458.66	2	0.0043	2.9	247	260
160902-160128-140417_CmOxP_db-applied_Frozen	W	140417_Fu_106-W	Fu	106-W	W	lw140417_Fu_weff9 (F129000)	150318|eGFP-RCD1-WWE_1-265|for_Lennart	150318|eGFP-RCD1-WWE_1-265|for_Lennart	150318|eGFP-RCD1-WWE_1-265|for_Lennart	1	0.000902	58640.2	12	21	58	lw140417_Fu_weff9.34483.34483.2 File:"lw140417_Fu_weff9.raw", NativeID:"controllerType=0 controllerNumber=1 scan=34483"	KLEAAVSKWDETDAIVVSGA	R	-	0.996	27.9	32	27.9	Phospho (+80)	2168.05	2	0.0051	2.4	502	521
160902-160128-140417_CmOxP_db-applied_Frozen	W	140417_Fu_106-W	Fu	106-W	W	lw140417_Fu_weff9 (F129000)	150318|eGFP-RCD1-WWE_1-265|for_Lennart	150318|eGFP-RCD1-WWE_1-265|for_Lennart	150318|eGFP-RCD1-WWE_1-265|for_Lennart	1	0.000902	58640.2	12	21	58	lw140417_Fu_weff9.34482.34482.2 File:"lw140417_Fu_weff9.raw", NativeID:"controllerType=0 controllerNumber=1 scan=34482"	KLEAAVSKWDETDAIVVSGA	R	-	0.997	30.7	32	30.7	Phospho (+80)	2168.05	2	0.0051	2.4	502	521
160902-160128-140417_CmOxP_db-applied_Frozen	W	140417_Fu_106-W	Fu	106-W	W	lw140417_Fu_weff9 (F129000)	150318|eGFP-RCD1-WWE_1-265|for_Lennart	150318|eGFP-RCD1-WWE_1-265|for_Lennart	150318|eGFP-RCD1-WWE_1-265|for_Lennart	1	0.000902	58640.2	12	21	58	lw140417_Fu_weff9.35324.35324.3 File:"lw140417_Fu_weff9.raw", NativeID:"controllerType=0 controllerNumber=1 scan=35324"	KLEAAVSKWDETDAIVVSGA	R	-	0.997	36.4	31.9	28.5	Phospho (+80)	2168.05	3	0.0056	2.6	502	521
160902-160128-140417_CmOxP_db-applied_Frozen	W	140417_Fu_106-W	Fu	106-W	W	lw140417_Fu_weff9 (F129000)	150318|eGFP-RCD1-WWE_1-265|for_Lennart	150318|eGFP-RCD1-WWE_1-265|for_Lennart	150318|eGFP-RCD1-WWE_1-265|for_Lennart	1	0.000902	58640.2	12	21	58	lw140417_Fu_weff9.35325.35325.3 File:"lw140417_Fu_weff9.raw", NativeID:"controllerType=0 controllerNumber=1 scan=35325"	KLEAAVSKWDETDAIVVSGA	R	-	0.997	58.2	31.9	49.6	Phospho (+80)	2168.05	3	0.0056	2.6	502	521
160902-160128-140417_CmOxP_db-applied_Frozen	W	140417_Fu_106-W	Fu	106-W	W	lw140417_Fu_weff9 (F129000)	150318|eGFP-RCD1-WWE_1-265|for_Lennart	150318|eGFP-RCD1-WWE_1-265|for_Lennart	150318|eGFP-RCD1-WWE_1-265|for_Lennart	1	0.000902	58640.2	12	21	58	lw140417_Fu_weff9.35366.35366.2 File:"lw140417_Fu_weff9.raw", NativeID:"controllerType=0 controllerNumber=1 scan=35366"	KLEAAVSKWDETDAIVVSGA	R	-	0.997	58.8	32	56.9	Phospho (+80)	2168.05	2	0.0071	3.3	502	521
160902-160128-140417_CmOxP_db-applied_Frozen	W	140417_Fu_106-W	Fu	106-W	W	lw140417_Fu_weff9 (F129000)	150318|eGFP-RCD1-WWE_1-265|for_Lennart	150318|eGFP-RCD1-WWE_1-265|for_Lennart	150318|eGFP-RCD1-WWE_1-265|for_Lennart	1	0.000902	58640.2	12	21	58	lw140417_Fu_weff9.42279.42279.3 File:"lw140417_Fu_weff9.raw", NativeID:"controllerType=0 controllerNumber=1 scan=42279"	LDMETGAKTPLAWIDNAGK	R	C	0.975	29.7	32.2	4.32	Phospho (+80)	2109.99	3	0.0064	3.1	397	415
160902-160128-140417_CmOxP_db-applied_Frozen	W	140417_Fu_106-W	Fu	106-W	W	lw140417_Fu_weff9 (F129000)	150318|eGFP-RCD1-WWE_1-265|for_Lennart	150318|eGFP-RCD1-WWE_1-265|for_Lennart	150318|eGFP-RCD1-WWE_1-265|for_Lennart	1	0.000902	58640.2	12	21	58	lw140417_Fu_weff9.42278.42278.3 File:"lw140417_Fu_weff9.raw", NativeID:"controllerType=0 controllerNumber=1 scan=42278"	LDMETGAKTPLAWIDNAGK	R	C	0.977	29.9	32.2	7.94	Phospho (+80)	2109.99	3	0.0064	3.1	397	415
160902-160128-140417_CmOxP_db-applied_Frozen	W	140417_Fu_106-W	Fu	106-W	W	lw140417_Fu_weff9 (F129000)	150318|eGFP-RCD1-WWE_1-265|for_Lennart	150318|eGFP-RCD1-WWE_1-265|for_Lennart	150318|eGFP-RCD1-WWE_1-265|for_Lennart	1	0.000902	58640.2	12	21	58	lw140417_Fu_weff9.42333.42333.2 File:"lw140417_Fu_weff9.raw", NativeID:"controllerType=0 controllerNumber=1 scan=42333"	LDMETGAKTPLAWIDNAGK	R	C	0.987	31.4	32.3	11.7	Phospho (+80)	2109.99	2	0.0062	2.9	397	415
160902-160128-140417_CmOxP_db-applied_Frozen	W	140417_Fu_106-W	Fu	106-W	W	lw140417_Fu_weff9 (F129000)	150318|eGFP-RCD1-WWE_1-265|for_Lennart	150318|eGFP-RCD1-WWE_1-265|for_Lennart	150318|eGFP-RCD1-WWE_1-265|for_Lennart	1	0.000902	58640.2	12	21	58	lw140417_Fu_weff9.42334.42334.2 File:"lw140417_Fu_weff9.raw", NativeID:"controllerType=0 controllerNumber=1 scan=42334"	LDMETGAKTPLAWIDNAGK	R	C	0.993	37.1	32.3	9.57	Phospho (+80)	2109.99	2	0.0062	2.9	397	415
160902-160128-140417_CmOxP_db-applied_Frozen	W	140417_Fu_106-W	Fu	106-W	W	lw140417_Fu_weff9 (F129000)	150318|eGFP-RCD1-WWE_1-265|for_Lennart	150318|eGFP-RCD1-WWE_1-265|for_Lennart	150318|eGFP-RCD1-WWE_1-265|for_Lennart	1	0.000902	58640.2	12	21	58	lw140417_Fu_weff9.25975.25975.2 File:"lw140417_Fu_weff9.raw", NativeID:"controllerType=0 controllerNumber=1 scan=25975"	LEIDVNGGETPR	R	L	0.963	19	31	14.3	Phospho (+80)	1378.62	2	0.0036	2.6	451	462
160902-160128-140417_CmOxP_db-applied_Frozen	W	140417_Fu_106-W	Fu	106-W	W	lw140417_Fu_weff9 (F129000)	150318|eGFP-RCD1-WWE_1-265|for_Lennart	150318|eGFP-RCD1-WWE_1-265|for_Lennart	150318|eGFP-RCD1-WWE_1-265|for_Lennart	1	0.000902	58640.2	12	21	58	lw140417_Fu_weff9.27506.27506.2 File:"lw140417_Fu_weff9.raw", NativeID:"controllerType=0 controllerNumber=1 scan=27506"	LEIDVNGGETPR	R	L	0.967	23.2	31	13.1	Phospho (+80)	1378.62	2	0.0034	2.4	451	462
160902-160128-140417_CmOxP_db-applied_Frozen	W	140417_Fu_106-W	Fu	106-W	W	lw140417_Fu_weff9 (F129000)	150318|eGFP-RCD1-WWE_1-265|for_Lennart	150318|eGFP-RCD1-WWE_1-265|for_Lennart	150318|eGFP-RCD1-WWE_1-265|for_Lennart	1	0.000902	58640.2	12	21	58	lw140417_Fu_weff9.28325.28325.2 File:"lw140417_Fu_weff9.raw", NativeID:"controllerType=0 controllerNumber=1 scan=28325"	LEIDVNGGETPR	R	L	0.969	20.4	31	16.5	Phospho (+80)	1378.62	2	0.0032	2.3	451	462
160902-160128-140417_CmOxP_db-applied_Frozen	W	140417_Fu_106-W	Fu	106-W	W	lw140417_Fu_weff9 (F129000)	150318|eGFP-RCD1-WWE_1-265|for_Lennart	150318|eGFP-RCD1-WWE_1-265|for_Lennart	150318|eGFP-RCD1-WWE_1-265|for_Lennart	1	0.000902	58640.2	12	21	58	lw140417_Fu_weff9.27507.27507.2 File:"lw140417_Fu_weff9.raw", NativeID:"controllerType=0 controllerNumber=1 scan=27507"	LEIDVNGGETPR	R	L	0.997	63.5	31	55.1	Phospho (+80)	1378.62	2	0.0034	2.4	451	462
160902-160128-140417_CmOxP_db-applied_Frozen	W	140417_Fu_106-W	Fu	106-W	W	lw140417_Fu_weff9 (F129000)	150318|eGFP-RCD1-WWE_1-265|for_Lennart	150318|eGFP-RCD1-WWE_1-265|for_Lennart	150318|eGFP-RCD1-WWE_1-265|for_Lennart	1	0.000902	58640.2	12	21	58	lw140417_Fu_weff9.49346.49346.3 File:"lw140417_Fu_weff9.raw", NativeID:"controllerType=0 controllerNumber=1 scan=49346"	LNLEECSDESGDNMMDDVPLAQR	R	S	0.95	32.5	29	0.43	Carbamidomethyl (+57), Phospho (+80), Phospho (+80), Oxidation (+16)	2813.03	3	0.005	1.8	463	485
160902-160128-140417_CmOxP_db-applied_Frozen	W	140417_Fu_106-W	Fu	106-W	W	lw140417_Fu_weff9 (F129000)	150318|eGFP-RCD1-WWE_1-265|for_Lennart	150318|eGFP-RCD1-WWE_1-265|for_Lennart	150318|eGFP-RCD1-WWE_1-265|for_Lennart	1	0.000902	58640.2	12	21	58	lw140417_Fu_weff9.44968.44968.3 File:"lw140417_Fu_weff9.raw", NativeID:"controllerType=0 controllerNumber=1 scan=44968"	LNLEECSDESGDNMMDDVPLAQR	R	S	0.954	27.8	31.1	0	Carbamidomethyl (+57), Phospho (+80)	2717.08	3	0.011	4	463	485
160902-160128-140417_CmOxP_db-applied_Frozen	W	140417_Fu_106-W	Fu	106-W	W	lw140417_Fu_weff9 (F129000)	150318|eGFP-RCD1-WWE_1-265|for_Lennart	150318|eGFP-RCD1-WWE_1-265|for_Lennart	150318|eGFP-RCD1-WWE_1-265|for_Lennart	1	0.000902	58640.2	12	21	58	lw140417_Fu_weff9.37823.37823.3 File:"lw140417_Fu_weff9.raw", NativeID:"controllerType=0 controllerNumber=1 scan=37823"	LNLEECSDESGDNMMDDVPLAQR	R	S	0.956	28.4	30.6	0.69	Carbamidomethyl (+57), Phospho (+80), Oxidation (+16)	2733.07	3	0.011	4	463	485
160902-160128-140417_CmOxP_db-applied_Frozen	W	140417_Fu_106-W	Fu	106-W	W	lw140417_Fu_weff9 (F129000)	150318|eGFP-RCD1-WWE_1-265|for_Lennart	150318|eGFP-RCD1-WWE_1-265|for_Lennart	150318|eGFP-RCD1-WWE_1-265|for_Lennart	1	0.000902	58640.2	12	21	58	lw140417_Fu_weff9.44158.44158.2 File:"lw140417_Fu_weff9.raw", NativeID:"controllerType=0 controllerNumber=1 scan=44158"	LNLEECSDESGDNMMDDVPLAQR	R	S	0.963	23.4	28.9	23.3	Carbamidomethyl (+57), Phospho (+80), Phospho (+80), Oxidation (+16), Oxidation (+16)	2829.02	2	0.0029	1	463	485
160902-160128-140417_CmOxP_db-applied_Frozen	W	140417_Fu_106-W	Fu	106-W	W	lw140417_Fu_weff9 (F129000)	150318|eGFP-RCD1-WWE_1-265|for_Lennart	150318|eGFP-RCD1-WWE_1-265|for_Lennart	150318|eGFP-RCD1-WWE_1-265|for_Lennart	1	0.000902	58640.2	12	21	58	lw140417_Fu_weff9.54678.54678.3 File:"lw140417_Fu_weff9.raw", NativeID:"controllerType=0 controllerNumber=1 scan=54678"	LNLEECSDESGDNMMDDVPLAQR	R	S	0.966	18.9	29.7	18.9	Carbamidomethyl (+57), Phospho (+80), Phospho (+80)	2797.04	3	0.011	3.9	463	485
160902-160128-140417_CmOxP_db-applied_Frozen	W	140417_Fu_106-W	Fu	106-W	W	lw140417_Fu_weff9 (F129000)	150318|eGFP-RCD1-WWE_1-265|for_Lennart	150318|eGFP-RCD1-WWE_1-265|for_Lennart	150318|eGFP-RCD1-WWE_1-265|for_Lennart	1	0.000902	58640.2	12	21	58	lw140417_Fu_weff9.44967.44967.3 File:"lw140417_Fu_weff9.raw", NativeID:"controllerType=0 controllerNumber=1 scan=44967"	LNLEECSDESGDNMMDDVPLAQR	R	S	0.966	31.5	31.1	1.05	Carbamidomethyl (+57), Phospho (+80)	2717.08	3	0.011	4	463	485
160902-160128-140417_CmOxP_db-applied_Frozen	W	140417_Fu_106-W	Fu	106-W	W	lw140417_Fu_weff9 (F129000)	150318|eGFP-RCD1-WWE_1-265|for_Lennart	150318|eGFP-RCD1-WWE_1-265|for_Lennart	150318|eGFP-RCD1-WWE_1-265|for_Lennart	1	0.000902	58640.2	12	21	58	lw140417_Fu_weff9.49347.49347.3 File:"lw140417_Fu_weff9.raw", NativeID:"controllerType=0 controllerNumber=1 scan=49347"	LNLEECSDESGDNMMDDVPLAQR	R	S	0.967	33.8	29	9.25	Carbamidomethyl (+57), Phospho (+80), Phospho (+80), Oxidation (+16)	2813.03	3	0.005	1.8	463	485
160902-160128-140417_CmOxP_db-applied_Frozen	W	140417_Fu_106-W	Fu	106-W	W	lw140417_Fu_weff9 (F129000)	150318|eGFP-RCD1-WWE_1-265|for_Lennart	150318|eGFP-RCD1-WWE_1-265|for_Lennart	150318|eGFP-RCD1-WWE_1-265|for_Lennart	1	0.000902	58640.2	12	21	58	lw140417_Fu_weff9.44854.44854.2 File:"lw140417_Fu_weff9.raw", NativeID:"controllerType=0 controllerNumber=1 scan=44854"	LNLEECSDESGDNMMDDVPLAQR	R	S	0.97	21.1	29.1	19.1	Carbamidomethyl (+57), Phospho (+80), Phospho (+80), Oxidation (+16), Oxidation (+16)	2829.03	2	0.006	2.1	463	485
160902-160128-140417_CmOxP_db-applied_Frozen	W	140417_Fu_106-W	Fu	106-W	W	lw140417_Fu_weff9 (F129000)	150318|eGFP-RCD1-WWE_1-265|for_Lennart	150318|eGFP-RCD1-WWE_1-265|for_Lennart	150318|eGFP-RCD1-WWE_1-265|for_Lennart	1	0.000902	58640.2	12	21	58	lw140417_Fu_weff9.56113.56113.3 File:"lw140417_Fu_weff9.raw", NativeID:"controllerType=0 controllerNumber=1 scan=56113"	LNLEECSDESGDNMMDDVPLAQR	R	S	0.972	21.8	29.7	21.8	Carbamidomethyl (+57), Phospho (+80), Phospho (+80)	2797.04	3	0.012	4.3	463	485
160902-160128-140417_CmOxP_db-applied_Frozen	W	140417_Fu_106-W	Fu	106-W	W	lw140417_Fu_weff9 (F129000)	150318|eGFP-RCD1-WWE_1-265|for_Lennart	150318|eGFP-RCD1-WWE_1-265|for_Lennart	150318|eGFP-RCD1-WWE_1-265|for_Lennart	1	0.000902	58640.2	12	21	58	lw140417_Fu_weff9.56114.56114.3 File:"lw140417_Fu_weff9.raw", NativeID:"controllerType=0 controllerNumber=1 scan=56114"	LNLEECSDESGDNMMDDVPLAQR	R	S	0.974	22	29.7	22	Carbamidomethyl (+57), Phospho (+80), Phospho (+80)	2797.04	3	0.012	4.3	463	485
160902-160128-140417_CmOxP_db-applied_Frozen	W	140417_Fu_106-W	Fu	106-W	W	lw140417_Fu_weff9 (F129000)	150318|eGFP-RCD1-WWE_1-265|for_Lennart	150318|eGFP-RCD1-WWE_1-265|for_Lennart	150318|eGFP-RCD1-WWE_1-265|for_Lennart	1	0.000902	58640.2	12	21	58	lw140417_Fu_weff9.44714.44714.3 File:"lw140417_Fu_weff9.raw", NativeID:"controllerType=0 controllerNumber=1 scan=44714"	LNLEECSDESGDNMMDDVPLAQR	R	S	0.978	20.7	29.1	19	Carbamidomethyl (+57), Phospho (+80), Phospho (+80), Oxidation (+16), Oxidation (+16)	2829.03	3	0.0097	3.4	463	485
160902-160128-140417_CmOxP_db-applied_Frozen	W	140417_Fu_106-W	Fu	106-W	W	lw140417_Fu_weff9 (F129000)	150318|eGFP-RCD1-WWE_1-265|for_Lennart	150318|eGFP-RCD1-WWE_1-265|for_Lennart	150318|eGFP-RCD1-WWE_1-265|for_Lennart	1	0.000902	58640.2	12	21	58	lw140417_Fu_weff9.47079.47079.3 File:"lw140417_Fu_weff9.raw", NativeID:"controllerType=0 controllerNumber=1 scan=47079"	LNLEECSDESGDNMMDDVPLAQR	R	S	0.981	31.6	29.8	29.9	Carbamidomethyl (+57), Phospho (+80), Phospho (+80), Oxidation (+16), Oxidation (+16)	2829.05	3	0.026	9.2	463	485
160902-160128-140417_CmOxP_db-applied_Frozen	W	140417_Fu_106-W	Fu	106-W	W	lw140417_Fu_weff9 (F129000)	150318|eGFP-RCD1-WWE_1-265|for_Lennart	150318|eGFP-RCD1-WWE_1-265|for_Lennart	150318|eGFP-RCD1-WWE_1-265|for_Lennart	1	0.000902	58640.2	12	21	58	lw140417_Fu_weff9.46420.46420.3 File:"lw140417_Fu_weff9.raw", NativeID:"controllerType=0 controllerNumber=1 scan=46420"	LNLEECSDESGDNMMDDVPLAQR	R	S	0.983	32.5	28.2	32.1	Carbamidomethyl (+57), Phospho (+80), Phospho (+80)	2797.01	3	-0.025	-8.9	463	485
160902-160128-140417_CmOxP_db-applied_Frozen	W	140417_Fu_106-W	Fu	106-W	W	lw140417_Fu_weff9 (F129000)	150318|eGFP-RCD1-WWE_1-265|for_Lennart	150318|eGFP-RCD1-WWE_1-265|for_Lennart	150318|eGFP-RCD1-WWE_1-265|for_Lennart	1	0.000902	58640.2	12	21	58	lw140417_Fu_weff9.48199.48199.2 File:"lw140417_Fu_weff9.raw", NativeID:"controllerType=0 controllerNumber=1 scan=48199"	LNLEECSDESGDNMMDDVPLAQR	R	S	0.986	32.9	29.1	10	Carbamidomethyl (+57), Phospho (+80), Phospho (+80), Oxidation (+16)	2813.04	2	0.0088	3.1	463	485
160902-160128-140417_CmOxP_db-applied_Frozen	W	140417_Fu_106-W	Fu	106-W	W	lw140417_Fu_weff9 (F129000)	150318|eGFP-RCD1-WWE_1-265|for_Lennart	150318|eGFP-RCD1-WWE_1-265|for_Lennart	150318|eGFP-RCD1-WWE_1-265|for_Lennart	1	0.000902	58640.2	12	21	58	lw140417_Fu_weff9.44715.44715.3 File:"lw140417_Fu_weff9.raw", NativeID:"controllerType=0 controllerNumber=1 scan=44715"	LNLEECSDESGDNMMDDVPLAQR	R	S	0.992	25	29.1	22.8	Carbamidomethyl (+57), Phospho (+80), Phospho (+80), Oxidation (+16), Oxidation (+16)	2829.03	3	0.0097	3.4	463	485
160902-160128-140417_CmOxP_db-applied_Frozen	W	140417_Fu_106-W	Fu	106-W	W	lw140417_Fu_weff9 (F129000)	150318|eGFP-RCD1-WWE_1-265|for_Lennart	150318|eGFP-RCD1-WWE_1-265|for_Lennart	150318|eGFP-RCD1-WWE_1-265|for_Lennart	1	0.000902	58640.2	12	21	58	lw140417_Fu_weff9.47499.47499.2 File:"lw140417_Fu_weff9.raw", NativeID:"controllerType=0 controllerNumber=1 scan=47499"	LNLEECSDESGDNMMDDVPLAQR	R	S	0.992	78.6	29.2	13.6	Carbamidomethyl (+57), Phospho (+80), Phospho (+80), Oxidation (+16)	2813.04	2	0.011	4.1	463	485
160902-160128-140417_CmOxP_db-applied_Frozen	W	140417_Fu_106-W	Fu	106-W	W	lw140417_Fu_weff9 (F129000)	150318|eGFP-RCD1-WWE_1-265|for_Lennart	150318|eGFP-RCD1-WWE_1-265|for_Lennart	150318|eGFP-RCD1-WWE_1-265|for_Lennart	1	0.000902	58640.2	12	21	58	lw140417_Fu_weff9.48200.48200.2 File:"lw140417_Fu_weff9.raw", NativeID:"controllerType=0 controllerNumber=1 scan=48200"	LNLEECSDESGDNMMDDVPLAQR	R	S	0.995	46.5	29.1	10.5	Carbamidomethyl (+57), Phospho (+80), Phospho (+80), Oxidation (+16)	2813.04	2	0.0088	3.1	463	485
160902-160128-140417_CmOxP_db-applied_Frozen	W	140417_Fu_106-W	Fu	106-W	W	lw140417_Fu_weff9 (F129000)	150318|eGFP-RCD1-WWE_1-265|for_Lennart	150318|eGFP-RCD1-WWE_1-265|for_Lennart	150318|eGFP-RCD1-WWE_1-265|for_Lennart	1	0.000902	58640.2	12	21	58	lw140417_Fu_weff9.43230.43230.3 File:"lw140417_Fu_weff9.raw", NativeID:"controllerType=0 controllerNumber=1 scan=43230"	LNLEECSDESGDNMMDDVPLAQR	R	S	0.996	30.5	29.2	28.9	Carbamidomethyl (+57), Phospho (+80), Phospho (+80), Oxidation (+16), Oxidation (+16)	2829.03	3	0.011	3.8	463	485
160902-160128-140417_CmOxP_db-applied_Frozen	W	140417_Fu_106-W	Fu	106-W	W	lw140417_Fu_weff9 (F129000)	150318|eGFP-RCD1-WWE_1-265|for_Lennart	150318|eGFP-RCD1-WWE_1-265|for_Lennart	150318|eGFP-RCD1-WWE_1-265|for_Lennart	1	0.000902	58640.2	12	21	58	lw140417_Fu_weff9.43403.43403.2 File:"lw140417_Fu_weff9.raw", NativeID:"controllerType=0 controllerNumber=1 scan=43403"	LNLEECSDESGDNMMDDVPLAQR	R	S	0.997	29.2	29.1	28.9	Carbamidomethyl (+57), Phospho (+80), Phospho (+80), Oxidation (+16), Oxidation (+16)	2829.03	2	0.01	3.7	463	485
160902-160128-140417_CmOxP_db-applied_Frozen	W	140417_Fu_106-W	Fu	106-W	W	lw140417_Fu_weff9 (F129000)	150318|eGFP-RCD1-WWE_1-265|for_Lennart	150318|eGFP-RCD1-WWE_1-265|for_Lennart	150318|eGFP-RCD1-WWE_1-265|for_Lennart	1	0.000902	58640.2	12	21	58	lw140417_Fu_weff9.42606.42606.3 File:"lw140417_Fu_weff9.raw", NativeID:"controllerType=0 controllerNumber=1 scan=42606"	LNLEECSDESGDNMMDDVPLAQR	R	S	0.997	39.4	28.9	39.3	Carbamidomethyl (+57), Phospho (+80), Phospho (+80), Oxidation (+16), Oxidation (+16)	2829.02	3	0.00074	0.26	463	485
160902-160128-140417_CmOxP_db-applied_Frozen	W	140417_Fu_106-W	Fu	106-W	W	lw140417_Fu_weff9 (F129000)	150318|eGFP-RCD1-WWE_1-265|for_Lennart	150318|eGFP-RCD1-WWE_1-265|for_Lennart	150318|eGFP-RCD1-WWE_1-265|for_Lennart	1	0.000902	58640.2	12	21	58	lw140417_Fu_weff9.30202.30202.3 File:"lw140417_Fu_weff9.raw", NativeID:"controllerType=0 controllerNumber=1 scan=30202"	LRLEIDVNGGETPR	K	L	0.957	16.9	31.2	14.7	Phospho (+80)	1647.8	3	0.0061	3.7	449	462
160902-160128-140417_CmOxP_db-applied_Frozen	W	140417_Fu_106-W	Fu	106-W	W	lw140417_Fu_weff9 (F129000)	150318|eGFP-RCD1-WWE_1-265|for_Lennart	150318|eGFP-RCD1-WWE_1-265|for_Lennart	150318|eGFP-RCD1-WWE_1-265|for_Lennart	1	0.000902	58640.2	12	21	58	lw140417_Fu_weff9.30203.30203.3 File:"lw140417_Fu_weff9.raw", NativeID:"controllerType=0 controllerNumber=1 scan=30203"	LRLEIDVNGGETPR	K	L	0.993	27.2	31.2	22.2	Phospho (+80)	1647.8	3	0.0061	3.7	449	462
160902-160128-140417_CmOxP_db-applied_Frozen	W	140417_Fu_106-W	Fu	106-W	W	lw140417_Fu_weff9 (F129000)	150318|eGFP-RCD1-WWE_1-265|for_Lennart	150318|eGFP-RCD1-WWE_1-265|for_Lennart	150318|eGFP-RCD1-WWE_1-265|for_Lennart	1	0.000902	58640.2	12	21	58	lw140417_Fu_weff9.30305.30305.2 File:"lw140417_Fu_weff9.raw", NativeID:"controllerType=0 controllerNumber=1 scan=30305"	LRLEIDVNGGETPR	K	L	0.996	33.7	31.1	30.5	Phospho (+80)	1647.81	2	0.007	4.2	449	462
160902-160128-140417_CmOxP_db-applied_Frozen	W	140417_Fu_106-W	Fu	106-W	W	lw140417_Fu_weff9 (F129000)	150318|eGFP-RCD1-WWE_1-265|for_Lennart	150318|eGFP-RCD1-WWE_1-265|for_Lennart	150318|eGFP-RCD1-WWE_1-265|for_Lennart	1	0.000902	58640.2	12	21	58	lw140417_Fu_weff9.24841.24841.3 File:"lw140417_Fu_weff9.raw", NativeID:"controllerType=0 controllerNumber=1 scan=24841"	RAASYAAYVTGVSCAK	K	L	0.953	25.7	31.6	0.75	Phospho (+80), Carbamidomethyl (+57)	1753.79	3	0.0059	3.4	280	295
160902-160128-140417_CmOxP_db-applied_Frozen	W	140417_Fu_106-W	Fu	106-W	W	lw140417_Fu_weff9 (F129000)	150318|eGFP-RCD1-WWE_1-265|for_Lennart	150318|eGFP-RCD1-WWE_1-265|for_Lennart	150318|eGFP-RCD1-WWE_1-265|for_Lennart	1	0.000902	58640.2	12	21	58	lw140417_Fu_weff9.24842.24842.3 File:"lw140417_Fu_weff9.raw", NativeID:"controllerType=0 controllerNumber=1 scan=24842"	RAASYAAYVTGVSCAK	K	L	0.965	27.3	31.6	3.14	Phospho (+80), Carbamidomethyl (+57)	1753.79	3	0.0059	3.4	280	295
160902-160128-140417_CmOxP_db-applied_Frozen	W	140417_Fu_106-W	Fu	106-W	W	lw140417_Fu_weff9 (F129000)	150318|eGFP-RCD1-WWE_1-265|for_Lennart	150318|eGFP-RCD1-WWE_1-265|for_Lennart	150318|eGFP-RCD1-WWE_1-265|for_Lennart	1	0.000902	58640.2	12	21	58	lw140417_Fu_weff9.24821.24821.2 File:"lw140417_Fu_weff9.raw", NativeID:"controllerType=0 controllerNumber=1 scan=24821"	RAASYAAYVTGVSCAK	K	L	0.995	40.8	31.6	8.44	Phospho (+80), Carbamidomethyl (+57)	1753.79	2	0.0057	3.2	280	295
160902-160128-140417_CmOxP_db-applied_Frozen	W	140417_Fu_106-W	Fu	106-W	W	lw140417_Fu_weff9 (F129000)	150318|eGFP-RCD1-WWE_1-265|for_Lennart	150318|eGFP-RCD1-WWE_1-265|for_Lennart	150318|eGFP-RCD1-WWE_1-265|for_Lennart	1	0.000902	58640.2	12	21	58	lw140417_Fu_weff9.24820.24820.2 File:"lw140417_Fu_weff9.raw", NativeID:"controllerType=0 controllerNumber=1 scan=24820"	RAASYAAYVTGVSCAK	K	L	0.995	48.4	31.6	9.67	Phospho (+80), Carbamidomethyl (+57)	1753.79	2	0.0057	3.2	280	295
160902-160128-140417_CmOxP_db-applied_Frozen	W	140417_Fu_106-W	Fu	106-W	W	lw140417_Fu_weff9 (F129000)	150318|eGFP-RCD1-WWE_1-265|for_Lennart	150318|eGFP-RCD1-WWE_1-265|for_Lennart	150318|eGFP-RCD1-WWE_1-265|for_Lennart	1	0.000902	58640.2	12	21	58	lw140417_Fu_weff9.14213.14213.3 File:"lw140417_Fu_weff9.raw", NativeID:"controllerType=0 controllerNumber=1 scan=14213"	RLEGENKLSAYENR	R	S	0.987	35.8	32.1	4.33	Phospho (+80)	1757.82	3	0.0061	3.5	314	327
160902-160128-140417_CmOxP_db-applied_Frozen	W	140417_Fu_106-W	Fu	106-W	W	lw140417_Fu_weff9 (F129000)	150318|eGFP-RCD1-WWE_1-265|for_Lennart	150318|eGFP-RCD1-WWE_1-265|for_Lennart	150318|eGFP-RCD1-WWE_1-265|for_Lennart	1	0.000902	58640.2	12	21	58	lw140417_Fu_weff9.6974.6974.2 File:"lw140417_Fu_weff9.raw", NativeID:"controllerType=0 controllerNumber=1 scan=6974"	SSNEHYDEATEDSCSR	R	K	0.96	34.4	26.3	1.93	Phospho (+80), Carbamidomethyl (+57)	1965.67	2	0.0029	1.5	486	501
160902-160128-140417_CmOxP_db-applied_Frozen	W	140417_Fu_106-W	Fu	106-W	W	lw140417_Fu_weff9 (F129000)	150318|eGFP-RCD1-WWE_1-265|for_Lennart	150318|eGFP-RCD1-WWE_1-265|for_Lennart	150318|eGFP-RCD1-WWE_1-265|for_Lennart	1	0.000902	58640.2	12	21	58	lw140417_Fu_weff9.6973.6973.2 File:"lw140417_Fu_weff9.raw", NativeID:"controllerType=0 controllerNumber=1 scan=6973"	SSNEHYDEATEDSCSR	R	K	0.988	41.8	26.3	13.4	Phospho (+80), Carbamidomethyl (+57)	1965.67	2	0.0029	1.5	486	501
160902-160128-140417_CmOxP_db-applied_Frozen	W	140417_Fu_106-W	Fu	106-W	W	lw140417_Fu_weff9 (F129000)	150318|eGFP-RCD1-WWE_1-265|for_Lennart	150318|eGFP-RCD1-WWE_1-265|for_Lennart	150318|eGFP-RCD1-WWE_1-265|for_Lennart	1	0.000902	58640.2	12	21	58	lw140417_Fu_weff9.8535.8535.2 File:"lw140417_Fu_weff9.raw", NativeID:"controllerType=0 controllerNumber=1 scan=8535"	SSNEHYDEATEDSCSR	R	K	0.992	72.1	26.4	0	Phospho (+80), Carbamidomethyl (+57)	1965.67	2	0.0059	3	486	501
160902-160128-140417_CmOxP_db-applied_Frozen	W	140417_Fu_106-W	Fu	106-W	W	lw140417_Fu_weff9 (F129000)	150318|eGFP-RCD1-WWE_1-265|for_Lennart	150318|eGFP-RCD1-WWE_1-265|for_Lennart	150318|eGFP-RCD1-WWE_1-265|for_Lennart	1	0.000902	58640.2	12	21	58	lw140417_Fu_weff9.8278.8278.3 File:"lw140417_Fu_weff9.raw", NativeID:"controllerType=0 controllerNumber=1 scan=8278"	SSNEHYDEATEDSCSR	R	K	0.993	39.6	26.4	0	Phospho (+80), Carbamidomethyl (+57)	1965.67	3	0.0052	2.7	486	501
160902-160128-140417_CmOxP_db-applied_Frozen	W	140417_Fu_106-W	Fu	106-W	W	lw140417_Fu_weff9 (F129000)	150318|eGFP-RCD1-WWE_1-265|for_Lennart	150318|eGFP-RCD1-WWE_1-265|for_Lennart	150318|eGFP-RCD1-WWE_1-265|for_Lennart	1	0.000902	58640.2	12	21	58	lw140417_Fu_weff9.47461.47461.2 File:"lw140417_Fu_weff9.raw", NativeID:"controllerType=0 controllerNumber=1 scan=47461"	WDETDAIVVSGA	K	-	0.965	16.2	29.2	16.2	Phospho (+80)	1341.55	2	0.0047	3.5	510	521
160902-160128-140417_CmOxP_db-applied_Frozen	W	140417_Fu_106-W	Fu	106-W	W	lw140417_Fu_weff9 (F129000)	150318|eGFP-RCD1-WWE_1-265|for_Lennart	150318|eGFP-RCD1-WWE_1-265|for_Lennart	150318|eGFP-RCD1-WWE_1-265|for_Lennart	1	0.000902	58640.2	12	21	58	lw140417_Fu_weff9.52298.52298.2 File:"lw140417_Fu_weff9.raw", NativeID:"controllerType=0 controllerNumber=1 scan=52298"	WDETDAIVVSGA	K	-	0.98	24	29.3	17.7	Phospho (+80)	1341.55	2	0.0049	3.7	510	521
160902-160128-140417_CmOxP_db-applied_Frozen	W	140417_Fu_106-W	Fu	106-W	W	lw140417_Fu_weff9 (F129000)	150318|eGFP-RCD1-WWE_1-265|for_Lennart	150318|eGFP-RCD1-WWE_1-265|for_Lennart	150318|eGFP-RCD1-WWE_1-265|for_Lennart	1	0.000902	58640.2	12	21	58	lw140417_Fu_weff9.49012.49012.2 File:"lw140417_Fu_weff9.raw", NativeID:"controllerType=0 controllerNumber=1 scan=49012"	WDETDAIVVSGA	K	-	0.995	36	29.3	24	Phospho (+80)	1341.55	2	0.0057	4.2	510	521
160902-160128-140417_CmOxP_db-applied_Frozen	W	140417_Fu_106-W	Fu	106-W	W	lw140417_Fu_weff5 (F129011)	150318|eGFP-RCD1-WWE_1-265|for_Lennart	150318|eGFP-RCD1-WWE_1-265|for_Lennart	150318|eGFP-RCD1-WWE_1-265|for_Lennart	1	0.000855	58640.2	10	18	57	lw140417_Fu_weff5.36214.36214.2 File:"lw140417_Fu_weff5.raw", NativeID:"controllerType=0 controllerNumber=1 scan=36214"	AASYAAYVTGVSCAK	R	L	0.993	37.8	30.8	5.13	Phospho (+80), Carbamidomethyl (+57)	1597.69	2	0.0038	2.4	281	295
160902-160128-140417_CmOxP_db-applied_Frozen	W	140417_Fu_106-W	Fu	106-W	W	lw140417_Fu_weff5 (F129011)	150318|eGFP-RCD1-WWE_1-265|for_Lennart	150318|eGFP-RCD1-WWE_1-265|for_Lennart	150318|eGFP-RCD1-WWE_1-265|for_Lennart	1	0.000855	58640.2	10	18	57	lw140417_Fu_weff5.36215.36215.2 File:"lw140417_Fu_weff5.raw", NativeID:"controllerType=0 controllerNumber=1 scan=36215"	AASYAAYVTGVSCAK	R	L	0.995	53.5	30.8	5.7	Phospho (+80), Carbamidomethyl (+57)	1597.69	2	0.0038	2.4	281	295
160902-160128-140417_CmOxP_db-applied_Frozen	W	140417_Fu_106-W	Fu	106-W	W	lw140417_Fu_weff5 (F129011)	150318|eGFP-RCD1-WWE_1-265|for_Lennart	150318|eGFP-RCD1-WWE_1-265|for_Lennart	150318|eGFP-RCD1-WWE_1-265|for_Lennart	1	0.000855	58640.2	10	18	57	lw140417_Fu_weff5.33240.33240.2 File:"lw140417_Fu_weff5.raw", NativeID:"controllerType=0 controllerNumber=1 scan=33240"	AGSAAAPFTMEAK	K	I	0.997	35.1	29.6	33.3	Phospho (+80)	1330.57	2	0.0036	2.7	248	260
160902-160128-140417_CmOxP_db-applied_Frozen	W	140417_Fu_106-W	Fu	106-W	W	lw140417_Fu_weff5 (F129011)	150318|eGFP-RCD1-WWE_1-265|for_Lennart	150318|eGFP-RCD1-WWE_1-265|for_Lennart	150318|eGFP-RCD1-WWE_1-265|for_Lennart	1	0.000855	58640.2	10	18	57	lw140417_Fu_weff5.33239.33239.2 File:"lw140417_Fu_weff5.raw", NativeID:"controllerType=0 controllerNumber=1 scan=33239"	AGSAAAPFTMEAK	K	I	0.997	42.5	29.6	36.8	Phospho (+80)	1330.57	2	0.0036	2.7	248	260
160902-160128-140417_CmOxP_db-applied_Frozen	W	140417_Fu_106-W	Fu	106-W	W	lw140417_Fu_weff5 (F129011)	150318|eGFP-RCD1-WWE_1-265|for_Lennart	150318|eGFP-RCD1-WWE_1-265|for_Lennart	150318|eGFP-RCD1-WWE_1-265|for_Lennart	1	0.000855	58640.2	10	18	57	lw140417_Fu_weff5.23160.23160.3 File:"lw140417_Fu_weff5.raw", NativeID:"controllerType=0 controllerNumber=1 scan=23160"	KAGSAAAPFTMEAK	K	I	0.98	25.9	31.2	21	Phospho (+80)	1458.66	3	0.0011	0.79	247	260
160902-160128-140417_CmOxP_db-applied_Frozen	W	140417_Fu_106-W	Fu	106-W	W	lw140417_Fu_weff5 (F129011)	150318|eGFP-RCD1-WWE_1-265|for_Lennart	150318|eGFP-RCD1-WWE_1-265|for_Lennart	150318|eGFP-RCD1-WWE_1-265|for_Lennart	1	0.000855	58640.2	10	18	57	lw140417_Fu_weff5.23161.23161.3 File:"lw140417_Fu_weff5.raw", NativeID:"controllerType=0 controllerNumber=1 scan=23161"	KAGSAAAPFTMEAK	K	I	0.985	25.4	31.2	25.4	Phospho (+80)	1458.66	3	0.0011	0.79	247	260
160902-160128-140417_CmOxP_db-applied_Frozen	W	140417_Fu_106-W	Fu	106-W	W	lw140417_Fu_weff5 (F129011)	150318|eGFP-RCD1-WWE_1-265|for_Lennart	150318|eGFP-RCD1-WWE_1-265|for_Lennart	150318|eGFP-RCD1-WWE_1-265|for_Lennart	1	0.000855	58640.2	10	18	57	lw140417_Fu_weff5.17054.17054.2 File:"lw140417_Fu_weff5.raw", NativeID:"controllerType=0 controllerNumber=1 scan=17054"	KAGSAAAPFTMEAK	K	I	0.996	28.7	31	23.3	Phospho (+80), Oxidation (+16)	1474.66	2	0.0032	2.1	247	260
160902-160128-140417_CmOxP_db-applied_Frozen	W	140417_Fu_106-W	Fu	106-W	W	lw140417_Fu_weff5 (F129011)	150318|eGFP-RCD1-WWE_1-265|for_Lennart	150318|eGFP-RCD1-WWE_1-265|for_Lennart	150318|eGFP-RCD1-WWE_1-265|for_Lennart	1	0.000855	58640.2	10	18	57	lw140417_Fu_weff5.17055.17055.2 File:"lw140417_Fu_weff5.raw", NativeID:"controllerType=0 controllerNumber=1 scan=17055"	KAGSAAAPFTMEAK	K	I	0.997	32	31	22.6	Phospho (+80), Oxidation (+16)	1474.66	2	0.0032	2.1	247	260
160902-160128-140417_CmOxP_db-applied_Frozen	W	140417_Fu_106-W	Fu	106-W	W	lw140417_Fu_weff5 (F129011)	150318|eGFP-RCD1-WWE_1-265|for_Lennart	150318|eGFP-RCD1-WWE_1-265|for_Lennart	150318|eGFP-RCD1-WWE_1-265|for_Lennart	1	0.000855	58640.2	10	18	57	lw140417_Fu_weff5.17025.17025.2 File:"lw140417_Fu_weff5.raw", NativeID:"controllerType=0 controllerNumber=1 scan=17025"	KAGSAAAPFTMEAK	K	I	0.997	30.9	31	26.9	Phospho (+80), Oxidation (+16)	1474.66	2	0.0032	2.2	247	260
160902-160128-140417_CmOxP_db-applied_Frozen	W	140417_Fu_106-W	Fu	106-W	W	lw140417_Fu_weff5 (F129011)	150318|eGFP-RCD1-WWE_1-265|for_Lennart	150318|eGFP-RCD1-WWE_1-265|for_Lennart	150318|eGFP-RCD1-WWE_1-265|for_Lennart	1	0.000855	58640.2	10	18	57	lw140417_Fu_weff5.17026.17026.2 File:"lw140417_Fu_weff5.raw", NativeID:"controllerType=0 controllerNumber=1 scan=17026"	KAGSAAAPFTMEAK	K	I	0.997	40.5	31	32.5	Phospho (+80), Oxidation (+16)	1474.66	2	0.0032	2.2	247	260
160902-160128-140417_CmOxP_db-applied_Frozen	W	140417_Fu_106-W	Fu	106-W	W	lw140417_Fu_weff5 (F129011)	150318|eGFP-RCD1-WWE_1-265|for_Lennart	150318|eGFP-RCD1-WWE_1-265|for_Lennart	150318|eGFP-RCD1-WWE_1-265|for_Lennart	1	0.000855	58640.2	10	18	57	lw140417_Fu_weff5.23146.23146.2 File:"lw140417_Fu_weff5.raw", NativeID:"controllerType=0 controllerNumber=1 scan=23146"	KAGSAAAPFTMEAK	K	I	0.997	50.5	31.3	31.7	Phospho (+80)	1458.66	2	0.002	1.4	247	260
160902-160128-140417_CmOxP_db-applied_Frozen	W	140417_Fu_106-W	Fu	106-W	W	lw140417_Fu_weff5 (F129011)	150318|eGFP-RCD1-WWE_1-265|for_Lennart	150318|eGFP-RCD1-WWE_1-265|for_Lennart	150318|eGFP-RCD1-WWE_1-265|for_Lennart	1	0.000855	58640.2	10	18	57	lw140417_Fu_weff5.23147.23147.2 File:"lw140417_Fu_weff5.raw", NativeID:"controllerType=0 controllerNumber=1 scan=23147"	KAGSAAAPFTMEAK	K	I	0.997	54.7	31.3	34.1	Phospho (+80)	1458.66	2	0.002	1.4	247	260
160902-160128-140417_CmOxP_db-applied_Frozen	W	140417_Fu_106-W	Fu	106-W	W	lw140417_Fu_weff5 (F129011)	150318|eGFP-RCD1-WWE_1-265|for_Lennart	150318|eGFP-RCD1-WWE_1-265|for_Lennart	150318|eGFP-RCD1-WWE_1-265|for_Lennart	1	0.000855	58640.2	10	18	57	lw140417_Fu_weff5.38582.38582.2 File:"lw140417_Fu_weff5.raw", NativeID:"controllerType=0 controllerNumber=1 scan=38582"	KLEAAVSKWDETDAIVVSGA	R	-	0.947	17.7	32	17.7	Phospho (+80)	2168.04	2	0.0019	0.89	502	521
160902-160128-140417_CmOxP_db-applied_Frozen	W	140417_Fu_106-W	Fu	106-W	W	lw140417_Fu_weff5 (F129011)	150318|eGFP-RCD1-WWE_1-265|for_Lennart	150318|eGFP-RCD1-WWE_1-265|for_Lennart	150318|eGFP-RCD1-WWE_1-265|for_Lennart	1	0.000855	58640.2	10	18	57	lw140417_Fu_weff5.40141.40141.2 File:"lw140417_Fu_weff5.raw", NativeID:"controllerType=0 controllerNumber=1 scan=40141"	KLEAAVSKWDETDAIVVSGA	R	-	0.968	18.1	32	17.3	Phospho (+80)	2168.04	2	0.0044	2.1	502	521
160902-160128-140417_CmOxP_db-applied_Frozen	W	140417_Fu_106-W	Fu	106-W	W	lw140417_Fu_weff5 (F129011)	150318|eGFP-RCD1-WWE_1-265|for_Lennart	150318|eGFP-RCD1-WWE_1-265|for_Lennart	150318|eGFP-RCD1-WWE_1-265|for_Lennart	1	0.000855	58640.2	10	18	57	lw140417_Fu_weff5.40142.40142.2 File:"lw140417_Fu_weff5.raw", NativeID:"controllerType=0 controllerNumber=1 scan=40142"	KLEAAVSKWDETDAIVVSGA	R	-	0.975	19.9	32	18.2	Phospho (+80)	2168.04	2	0.0044	2.1	502	521
160902-160128-140417_CmOxP_db-applied_Frozen	W	140417_Fu_106-W	Fu	106-W	W	lw140417_Fu_weff5 (F129011)	150318|eGFP-RCD1-WWE_1-265|for_Lennart	150318|eGFP-RCD1-WWE_1-265|for_Lennart	150318|eGFP-RCD1-WWE_1-265|for_Lennart	1	0.000855	58640.2	10	18	57	lw140417_Fu_weff5.39460.39460.3 File:"lw140417_Fu_weff5.raw", NativeID:"controllerType=0 controllerNumber=1 scan=39460"	KLEAAVSKWDETDAIVVSGA	R	-	0.997	38.2	32	30.3	Phospho (+80)	2168.05	3	0.0078	3.6	502	521
160902-160128-140417_CmOxP_db-applied_Frozen	W	140417_Fu_106-W	Fu	106-W	W	lw140417_Fu_weff5 (F129011)	150318|eGFP-RCD1-WWE_1-265|for_Lennart	150318|eGFP-RCD1-WWE_1-265|for_Lennart	150318|eGFP-RCD1-WWE_1-265|for_Lennart	1	0.000855	58640.2	10	18	57	lw140417_Fu_weff5.39437.39437.2 File:"lw140417_Fu_weff5.raw", NativeID:"controllerType=0 controllerNumber=1 scan=39437"	KLEAAVSKWDETDAIVVSGA	R	-	0.997	80	32.1	62.5	Phospho (+80)	2168.04	2	0.0024	1.1	502	521
160902-160128-140417_CmOxP_db-applied_Frozen	W	140417_Fu_106-W	Fu	106-W	W	lw140417_Fu_weff5 (F129011)	150318|eGFP-RCD1-WWE_1-265|for_Lennart	150318|eGFP-RCD1-WWE_1-265|for_Lennart	150318|eGFP-RCD1-WWE_1-265|for_Lennart	1	0.000855	58640.2	10	18	57	lw140417_Fu_weff5.39438.39438.2 File:"lw140417_Fu_weff5.raw", NativeID:"controllerType=0 controllerNumber=1 scan=39438"	KLEAAVSKWDETDAIVVSGA	R	-	0.997	72	32.1	67.1	Phospho (+80)	2168.04	2	0.0024	1.1	502	521
160902-160128-140417_CmOxP_db-applied_Frozen	W	140417_Fu_106-W	Fu	106-W	W	lw140417_Fu_weff5 (F129011)	150318|eGFP-RCD1-WWE_1-265|for_Lennart	150318|eGFP-RCD1-WWE_1-265|for_Lennart	150318|eGFP-RCD1-WWE_1-265|for_Lennart	1	0.000855	58640.2	10	18	57	lw140417_Fu_weff5.39461.39461.3 File:"lw140417_Fu_weff5.raw", NativeID:"controllerType=0 controllerNumber=1 scan=39461"	KLEAAVSKWDETDAIVVSGA	R	-	0.997	42.7	32	36.4	Phospho (+80)	2168.05	3	0.0078	3.6	502	521
160902-160128-140417_CmOxP_db-applied_Frozen	W	140417_Fu_106-W	Fu	106-W	W	lw140417_Fu_weff5 (F129011)	150318|eGFP-RCD1-WWE_1-265|for_Lennart	150318|eGFP-RCD1-WWE_1-265|for_Lennart	150318|eGFP-RCD1-WWE_1-265|for_Lennart	1	0.000855	58640.2	10	18	57	lw140417_Fu_weff5.31324.31324.2 File:"lw140417_Fu_weff5.raw", NativeID:"controllerType=0 controllerNumber=1 scan=31324"	LEIDVNGGETPR	R	L	0.997	56.7	31	44.6	Phospho (+80)	1378.62	2	0.0032	2.3	451	462
160902-160128-140417_CmOxP_db-applied_Frozen	W	140417_Fu_106-W	Fu	106-W	W	lw140417_Fu_weff5 (F129011)	150318|eGFP-RCD1-WWE_1-265|for_Lennart	150318|eGFP-RCD1-WWE_1-265|for_Lennart	150318|eGFP-RCD1-WWE_1-265|for_Lennart	1	0.000855	58640.2	10	18	57	lw140417_Fu_weff5.31325.31325.2 File:"lw140417_Fu_weff5.raw", NativeID:"controllerType=0 controllerNumber=1 scan=31325"	LEIDVNGGETPR	R	L	0.997	67.2	31	61.1	Phospho (+80)	1378.62	2	0.0032	2.3	451	462
160902-160128-140417_CmOxP_db-applied_Frozen	W	140417_Fu_106-W	Fu	106-W	W	lw140417_Fu_weff5 (F129011)	150318|eGFP-RCD1-WWE_1-265|for_Lennart	150318|eGFP-RCD1-WWE_1-265|for_Lennart	150318|eGFP-RCD1-WWE_1-265|for_Lennart	1	0.000855	58640.2	10	18	57	lw140417_Fu_weff5.59835.59835.2 File:"lw140417_Fu_weff5.raw", NativeID:"controllerType=0 controllerNumber=1 scan=59835"	LNLEECSDESGDNMMDDVPLAQR	R	S	0.95	20.4	29.4	11.5	Carbamidomethyl (+57), Phospho (+80), Phospho (+80)	2797.04	2	0.0047	1.7	463	485
160902-160128-140417_CmOxP_db-applied_Frozen	W	140417_Fu_106-W	Fu	106-W	W	lw140417_Fu_weff5 (F129011)	150318|eGFP-RCD1-WWE_1-265|for_Lennart	150318|eGFP-RCD1-WWE_1-265|for_Lennart	150318|eGFP-RCD1-WWE_1-265|for_Lennart	1	0.000855	58640.2	10	18	57	lw140417_Fu_weff5.53171.53171.3 File:"lw140417_Fu_weff5.raw", NativeID:"controllerType=0 controllerNumber=1 scan=53171"	LNLEECSDESGDNMMDDVPLAQR	R	S	0.951	26	29.1	6.34	Carbamidomethyl (+57), Phospho (+80), Phospho (+80), Oxidation (+16)	2813.03	3	0.0074	2.6	463	485
160902-160128-140417_CmOxP_db-applied_Frozen	W	140417_Fu_106-W	Fu	106-W	W	lw140417_Fu_weff5 (F129011)	150318|eGFP-RCD1-WWE_1-265|for_Lennart	150318|eGFP-RCD1-WWE_1-265|for_Lennart	150318|eGFP-RCD1-WWE_1-265|for_Lennart	1	0.000855	58640.2	10	18	57	lw140417_Fu_weff5.54209.54209.3 File:"lw140417_Fu_weff5.raw", NativeID:"controllerType=0 controllerNumber=1 scan=54209"	LNLEECSDESGDNMMDDVPLAQR	R	S	0.953	26.2	29.5	25.1	Carbamidomethyl (+57), Phospho (+80), Phospho (+80), Oxidation (+16), Oxidation (+16)	2829.04	3	0.02	7	463	485
160902-160128-140417_CmOxP_db-applied_Frozen	W	140417_Fu_106-W	Fu	106-W	W	lw140417_Fu_weff5 (F129011)	150318|eGFP-RCD1-WWE_1-265|for_Lennart	150318|eGFP-RCD1-WWE_1-265|for_Lennart	150318|eGFP-RCD1-WWE_1-265|for_Lennart	1	0.000855	58640.2	10	18	57	lw140417_Fu_weff5.38397.38397.3 File:"lw140417_Fu_weff5.raw", NativeID:"controllerType=0 controllerNumber=1 scan=38397"	LNLEECSDESGDNMMDDVPLAQR	R	S	0.956	26.3	30.6	9.27	Carbamidomethyl (+57), Phospho (+80), Oxidation (+16), Oxidation (+16)	2749.06	3	0.0071	2.6	463	485
160902-160128-140417_CmOxP_db-applied_Frozen	W	140417_Fu_106-W	Fu	106-W	W	lw140417_Fu_weff5 (F129011)	150318|eGFP-RCD1-WWE_1-265|for_Lennart	150318|eGFP-RCD1-WWE_1-265|for_Lennart	150318|eGFP-RCD1-WWE_1-265|for_Lennart	1	0.000855	58640.2	10	18	57	lw140417_Fu_weff5.38414.38414.2 File:"lw140417_Fu_weff5.raw", NativeID:"controllerType=0 controllerNumber=1 scan=38414"	LNLEECSDESGDNMMDDVPLAQR	R	S	0.96	28.4	30.5	0	Carbamidomethyl (+57), Phospho (+80), Oxidation (+16), Oxidation (+16)	2749.06	2	0.0046	1.7	463	485
160902-160128-140417_CmOxP_db-applied_Frozen	W	140417_Fu_106-W	Fu	106-W	W	lw140417_Fu_weff5 (F129011)	150318|eGFP-RCD1-WWE_1-265|for_Lennart	150318|eGFP-RCD1-WWE_1-265|for_Lennart	150318|eGFP-RCD1-WWE_1-265|for_Lennart	1	0.000855	58640.2	10	18	57	lw140417_Fu_weff5.52869.52869.2 File:"lw140417_Fu_weff5.raw", NativeID:"controllerType=0 controllerNumber=1 scan=52869"	LNLEECSDESGDNMMDDVPLAQR	R	S	0.96	29.1	29	3.62	Carbamidomethyl (+57), Phospho (+80), Phospho (+80), Oxidation (+16)	2813.03	2	0.0046	1.6	463	485
160902-160128-140417_CmOxP_db-applied_Frozen	W	140417_Fu_106-W	Fu	106-W	W	lw140417_Fu_weff5 (F129011)	150318|eGFP-RCD1-WWE_1-265|for_Lennart	150318|eGFP-RCD1-WWE_1-265|for_Lennart	150318|eGFP-RCD1-WWE_1-265|for_Lennart	1	0.000855	58640.2	10	18	57	lw140417_Fu_weff5.49908.49908.3 File:"lw140417_Fu_weff5.raw", NativeID:"controllerType=0 controllerNumber=1 scan=49908"	LNLEECSDESGDNMMDDVPLAQR	R	S	0.964	17.7	29.1	16.7	Carbamidomethyl (+57), Phospho (+80), Phospho (+80), Oxidation (+16), Oxidation (+16)	2829.03	3	0.0058	2.1	463	485
160902-160128-140417_CmOxP_db-applied_Frozen	W	140417_Fu_106-W	Fu	106-W	W	lw140417_Fu_weff5 (F129011)	150318|eGFP-RCD1-WWE_1-265|for_Lennart	150318|eGFP-RCD1-WWE_1-265|for_Lennart	150318|eGFP-RCD1-WWE_1-265|for_Lennart	1	0.000855	58640.2	10	18	57	lw140417_Fu_weff5.47072.47072.2 File:"lw140417_Fu_weff5.raw", NativeID:"controllerType=0 controllerNumber=1 scan=47072"	LNLEECSDESGDNMMDDVPLAQR	R	S	0.968	25.7	29.2	21.1	Carbamidomethyl (+57), Phospho (+80), Phospho (+80), Oxidation (+16), Oxidation (+16)	2829.03	2	0.011	4	463	485
160902-160128-140417_CmOxP_db-applied_Frozen	W	140417_Fu_106-W	Fu	106-W	W	lw140417_Fu_weff5 (F129011)	150318|eGFP-RCD1-WWE_1-265|for_Lennart	150318|eGFP-RCD1-WWE_1-265|for_Lennart	150318|eGFP-RCD1-WWE_1-265|for_Lennart	1	0.000855	58640.2	10	18	57	lw140417_Fu_weff5.49037.49037.2 File:"lw140417_Fu_weff5.raw", NativeID:"controllerType=0 controllerNumber=1 scan=49037"	LNLEECSDESGDNMMDDVPLAQR	R	S	0.973	36.3	30.8	0.11	Carbamidomethyl (+57), Phospho (+80)	2717.07	2	0.0022	0.83	463	485
160902-160128-140417_CmOxP_db-applied_Frozen	W	140417_Fu_106-W	Fu	106-W	W	lw140417_Fu_weff5 (F129011)	150318|eGFP-RCD1-WWE_1-265|for_Lennart	150318|eGFP-RCD1-WWE_1-265|for_Lennart	150318|eGFP-RCD1-WWE_1-265|for_Lennart	1	0.000855	58640.2	10	18	57	lw140417_Fu_weff5.46903.46903.3 File:"lw140417_Fu_weff5.raw", NativeID:"controllerType=0 controllerNumber=1 scan=46903"	LNLEECSDESGDNMMDDVPLAQR	R	S	0.979	22.6	28.9	22.6	Carbamidomethyl (+57), Phospho (+80), Phospho (+80), Oxidation (+16), Oxidation (+16)	2829.02	3	0.0022	0.77	463	485
160902-160128-140417_CmOxP_db-applied_Frozen	W	140417_Fu_106-W	Fu	106-W	W	lw140417_Fu_weff5 (F129011)	150318|eGFP-RCD1-WWE_1-265|for_Lennart	150318|eGFP-RCD1-WWE_1-265|for_Lennart	150318|eGFP-RCD1-WWE_1-265|for_Lennart	1	0.000855	58640.2	10	18	57	lw140417_Fu_weff5.51271.51271.3 File:"lw140417_Fu_weff5.raw", NativeID:"controllerType=0 controllerNumber=1 scan=51271"	LNLEECSDESGDNMMDDVPLAQR	R	S	0.982	34.7	29.1	0.31	Carbamidomethyl (+57), Phospho (+80), Phospho (+80), Oxidation (+16)	2813.03	3	0.0076	2.7	463	485
160902-160128-140417_CmOxP_db-applied_Frozen	W	140417_Fu_106-W	Fu	106-W	W	lw140417_Fu_weff5 (F129011)	150318|eGFP-RCD1-WWE_1-265|for_Lennart	150318|eGFP-RCD1-WWE_1-265|for_Lennart	150318|eGFP-RCD1-WWE_1-265|for_Lennart	1	0.000855	58640.2	10	18	57	lw140417_Fu_weff5.50959.50959.2 File:"lw140417_Fu_weff5.raw", NativeID:"controllerType=0 controllerNumber=1 scan=50959"	LNLEECSDESGDNMMDDVPLAQR	R	S	0.989	39.4	29	2.71	Carbamidomethyl (+57), Phospho (+80), Phospho (+80), Oxidation (+16)	2813.03	2	0.0032	1.1	463	485
160902-160128-140417_CmOxP_db-applied_Frozen	W	140417_Fu_106-W	Fu	106-W	W	lw140417_Fu_weff5 (F129011)	150318|eGFP-RCD1-WWE_1-265|for_Lennart	150318|eGFP-RCD1-WWE_1-265|for_Lennart	150318|eGFP-RCD1-WWE_1-265|for_Lennart	1	0.000855	58640.2	10	18	57	lw140417_Fu_weff5.50737.50737.3 File:"lw140417_Fu_weff5.raw", NativeID:"controllerType=0 controllerNumber=1 scan=50737"	LNLEECSDESGDNMMDDVPLAQR	R	S	0.99	26.6	29.1	26.6	Carbamidomethyl (+57), Phospho (+80), Phospho (+80), Oxidation (+16), Oxidation (+16)	2829.03	3	0.01	3.6	463	485
160902-160128-140417_CmOxP_db-applied_Frozen	W	140417_Fu_106-W	Fu	106-W	W	lw140417_Fu_weff5 (F129011)	150318|eGFP-RCD1-WWE_1-265|for_Lennart	150318|eGFP-RCD1-WWE_1-265|for_Lennart	150318|eGFP-RCD1-WWE_1-265|for_Lennart	1	0.000855	58640.2	10	18	57	lw140417_Fu_weff5.38398.38398.3 File:"lw140417_Fu_weff5.raw", NativeID:"controllerType=0 controllerNumber=1 scan=38398"	LNLEECSDESGDNMMDDVPLAQR	R	S	0.99	37.4	30.6	2.58	Carbamidomethyl (+57), Phospho (+80), Oxidation (+16), Oxidation (+16)	2749.06	3	0.0071	2.6	463	485
160902-160128-140417_CmOxP_db-applied_Frozen	W	140417_Fu_106-W	Fu	106-W	W	lw140417_Fu_weff5 (F129011)	150318|eGFP-RCD1-WWE_1-265|for_Lennart	150318|eGFP-RCD1-WWE_1-265|for_Lennart	150318|eGFP-RCD1-WWE_1-265|for_Lennart	1	0.000855	58640.2	10	18	57	lw140417_Fu_weff5.51593.51593.2 File:"lw140417_Fu_weff5.raw", NativeID:"controllerType=0 controllerNumber=1 scan=51593"	LNLEECSDESGDNMMDDVPLAQR	R	S	0.991	37.4	29.1	7.25	Carbamidomethyl (+57), Phospho (+80), Phospho (+80), Oxidation (+16)	2813.04	2	0.0078	2.8	463	485
160902-160128-140417_CmOxP_db-applied_Frozen	W	140417_Fu_106-W	Fu	106-W	W	lw140417_Fu_weff5 (F129011)	150318|eGFP-RCD1-WWE_1-265|for_Lennart	150318|eGFP-RCD1-WWE_1-265|for_Lennart	150318|eGFP-RCD1-WWE_1-265|for_Lennart	1	0.000855	58640.2	10	18	57	lw140417_Fu_weff5.53783.53783.3 File:"lw140417_Fu_weff5.raw", NativeID:"controllerType=0 controllerNumber=1 scan=53783"	LNLEECSDESGDNMMDDVPLAQR	R	S	0.991	35.5	29	9.99	Carbamidomethyl (+57), Phospho (+80), Phospho (+80), Oxidation (+16)	2813.03	3	0.0047	1.7	463	485
160902-160128-140417_CmOxP_db-applied_Frozen	W	140417_Fu_106-W	Fu	106-W	W	lw140417_Fu_weff5 (F129011)	150318|eGFP-RCD1-WWE_1-265|for_Lennart	150318|eGFP-RCD1-WWE_1-265|for_Lennart	150318|eGFP-RCD1-WWE_1-265|for_Lennart	1	0.000855	58640.2	10	18	57	lw140417_Fu_weff5.49117.49117.3 File:"lw140417_Fu_weff5.raw", NativeID:"controllerType=0 controllerNumber=1 scan=49117"	LNLEECSDESGDNMMDDVPLAQR	R	S	0.993	39.7	31	6.83	Carbamidomethyl (+57), Phospho (+80)	2717.07	3	0.0075	2.8	463	485
160902-160128-140417_CmOxP_db-applied_Frozen	W	140417_Fu_106-W	Fu	106-W	W	lw140417_Fu_weff5 (F129011)	150318|eGFP-RCD1-WWE_1-265|for_Lennart	150318|eGFP-RCD1-WWE_1-265|for_Lennart	150318|eGFP-RCD1-WWE_1-265|for_Lennart	1	0.000855	58640.2	10	18	57	lw140417_Fu_weff5.52544.52544.3 File:"lw140417_Fu_weff5.raw", NativeID:"controllerType=0 controllerNumber=1 scan=52544"	LNLEECSDESGDNMMDDVPLAQR	R	S	0.994	45	29.1	8.58	Carbamidomethyl (+57), Phospho (+80), Phospho (+80), Oxidation (+16)	2813.03	3	0.0078	2.8	463	485
160902-160128-140417_CmOxP_db-applied_Frozen	W	140417_Fu_106-W	Fu	106-W	W	lw140417_Fu_weff5 (F129011)	150318|eGFP-RCD1-WWE_1-265|for_Lennart	150318|eGFP-RCD1-WWE_1-265|for_Lennart	150318|eGFP-RCD1-WWE_1-265|for_Lennart	1	0.000855	58640.2	10	18	57	lw140417_Fu_weff5.52545.52545.3 File:"lw140417_Fu_weff5.raw", NativeID:"controllerType=0 controllerNumber=1 scan=52545"	LNLEECSDESGDNMMDDVPLAQR	R	S	0.994	52.7	29.1	9.81	Carbamidomethyl (+57), Phospho (+80), Phospho (+80), Oxidation (+16)	2813.03	3	0.0078	2.8	463	485
160902-160128-140417_CmOxP_db-applied_Frozen	W	140417_Fu_106-W	Fu	106-W	W	lw140417_Fu_weff5 (F129011)	150318|eGFP-RCD1-WWE_1-265|for_Lennart	150318|eGFP-RCD1-WWE_1-265|for_Lennart	150318|eGFP-RCD1-WWE_1-265|for_Lennart	1	0.000855	58640.2	10	18	57	lw140417_Fu_weff5.52225.52225.2 File:"lw140417_Fu_weff5.raw", NativeID:"controllerType=0 controllerNumber=1 scan=52225"	LNLEECSDESGDNMMDDVPLAQR	R	S	0.994	53.4	29.1	9.79	Carbamidomethyl (+57), Phospho (+80), Phospho (+80), Oxidation (+16)	2813.04	2	0.0078	2.8	463	485
160902-160128-140417_CmOxP_db-applied_Frozen	W	140417_Fu_106-W	Fu	106-W	W	lw140417_Fu_weff5 (F129011)	150318|eGFP-RCD1-WWE_1-265|for_Lennart	150318|eGFP-RCD1-WWE_1-265|for_Lennart	150318|eGFP-RCD1-WWE_1-265|for_Lennart	1	0.000855	58640.2	10	18	57	lw140417_Fu_weff5.51959.51959.3 File:"lw140417_Fu_weff5.raw", NativeID:"controllerType=0 controllerNumber=1 scan=51959"	LNLEECSDESGDNMMDDVPLAQR	R	S	0.995	47.1	29	9.21	Carbamidomethyl (+57), Phospho (+80), Phospho (+80), Oxidation (+16)	2813.03	3	0.0054	1.9	463	485
160902-160128-140417_CmOxP_db-applied_Frozen	W	140417_Fu_106-W	Fu	106-W	W	lw140417_Fu_weff5 (F129011)	150318|eGFP-RCD1-WWE_1-265|for_Lennart	150318|eGFP-RCD1-WWE_1-265|for_Lennart	150318|eGFP-RCD1-WWE_1-265|for_Lennart	1	0.000855	58640.2	10	18	57	lw140417_Fu_weff5.43168.43168.2 File:"lw140417_Fu_weff5.raw", NativeID:"controllerType=0 controllerNumber=1 scan=43168"	LNLEECSDESGDNMMDDVPLAQR	R	S	0.995	47.8	30.5	11.3	Carbamidomethyl (+57), Phospho (+80), Oxidation (+16)	2733.07	2	0.0044	1.6	463	485
160902-160128-140417_CmOxP_db-applied_Frozen	W	140417_Fu_106-W	Fu	106-W	W	lw140417_Fu_weff5 (F129011)	150318|eGFP-RCD1-WWE_1-265|for_Lennart	150318|eGFP-RCD1-WWE_1-265|for_Lennart	150318|eGFP-RCD1-WWE_1-265|for_Lennart	1	0.000855	58640.2	10	18	57	lw140417_Fu_weff5.47547.47547.3 File:"lw140417_Fu_weff5.raw", NativeID:"controllerType=0 controllerNumber=1 scan=47547"	LNLEECSDESGDNMMDDVPLAQR	R	S	0.997	31.2	29.1	26.2	Carbamidomethyl (+57), Phospho (+80), Phospho (+80), Oxidation (+16), Oxidation (+16)	2829.03	3	0.0057	2	463	485
160902-160128-140417_CmOxP_db-applied_Frozen	W	140417_Fu_106-W	Fu	106-W	W	lw140417_Fu_weff5 (F129011)	150318|eGFP-RCD1-WWE_1-265|for_Lennart	150318|eGFP-RCD1-WWE_1-265|for_Lennart	150318|eGFP-RCD1-WWE_1-265|for_Lennart	1	0.000855	58640.2	10	18	57	lw140417_Fu_weff5.60495.60495.3 File:"lw140417_Fu_weff5.raw", NativeID:"controllerType=0 controllerNumber=1 scan=60495"	LNLEECSDESGDNMMDDVPLAQR	R	S	0.997	35.4	29.4	34.1	Carbamidomethyl (+57), Phospho (+80), Phospho (+80)	2797.04	3	0.0046	1.6	463	485
160902-160128-140417_CmOxP_db-applied_Frozen	W	140417_Fu_106-W	Fu	106-W	W	lw140417_Fu_weff5 (F129011)	150318|eGFP-RCD1-WWE_1-265|for_Lennart	150318|eGFP-RCD1-WWE_1-265|for_Lennart	150318|eGFP-RCD1-WWE_1-265|for_Lennart	1	0.000855	58640.2	10	18	57	lw140417_Fu_weff5.59323.59323.3 File:"lw140417_Fu_weff5.raw", NativeID:"controllerType=0 controllerNumber=1 scan=59323"	LNLEECSDESGDNMMDDVPLAQR	R	S	0.997	61.8	29.6	56	Carbamidomethyl (+57), Phospho (+80), Phospho (+80)	2797.04	3	0.0099	3.5	463	485
160902-160128-140417_CmOxP_db-applied_Frozen	W	140417_Fu_106-W	Fu	106-W	W	lw140417_Fu_weff5 (F129011)	150318|eGFP-RCD1-WWE_1-265|for_Lennart	150318|eGFP-RCD1-WWE_1-265|for_Lennart	150318|eGFP-RCD1-WWE_1-265|for_Lennart	1	0.000855	58640.2	10	18	57	lw140417_Fu_weff5.28845.28845.3 File:"lw140417_Fu_weff5.raw", NativeID:"controllerType=0 controllerNumber=1 scan=28845"	RAASYAAYVTGVSCAK	K	L	0.951	31.1	31.6	2.6	Phospho (+80), Carbamidomethyl (+57)	1753.79	3	0.005	2.9	280	295
160902-160128-140417_CmOxP_db-applied_Frozen	W	140417_Fu_106-W	Fu	106-W	W	lw140417_Fu_weff5 (F129011)	150318|eGFP-RCD1-WWE_1-265|for_Lennart	150318|eGFP-RCD1-WWE_1-265|for_Lennart	150318|eGFP-RCD1-WWE_1-265|for_Lennart	1	0.000855	58640.2	10	18	57	lw140417_Fu_weff5.28913.28913.2 File:"lw140417_Fu_weff5.raw", NativeID:"controllerType=0 controllerNumber=1 scan=28913"	RAASYAAYVTGVSCAK	K	L	0.993	59.4	31.6	1.74	Phospho (+80), Carbamidomethyl (+57)	1753.79	2	0.0046	2.6	280	295
160902-160128-140417_CmOxP_db-applied_Frozen	W	140417_Fu_106-W	Fu	106-W	W	lw140417_Fu_weff5 (F129011)	150318|eGFP-RCD1-WWE_1-265|for_Lennart	150318|eGFP-RCD1-WWE_1-265|for_Lennart	150318|eGFP-RCD1-WWE_1-265|for_Lennart	1	0.000855	58640.2	10	18	57	lw140417_Fu_weff5.17722.17722.3 File:"lw140417_Fu_weff5.raw", NativeID:"controllerType=0 controllerNumber=1 scan=17722"	RLEGENKLSAYENR	R	S	0.96	18.4	32	13.5	Phospho (+80)	1757.81	3	0.0039	2.2	314	327
160902-160128-140417_CmOxP_db-applied_Frozen	W	140417_Fu_106-W	Fu	106-W	W	lw140417_Fu_weff5 (F129011)	150318|eGFP-RCD1-WWE_1-265|for_Lennart	150318|eGFP-RCD1-WWE_1-265|for_Lennart	150318|eGFP-RCD1-WWE_1-265|for_Lennart	1	0.000855	58640.2	10	18	57	lw140417_Fu_weff5.17723.17723.3 File:"lw140417_Fu_weff5.raw", NativeID:"controllerType=0 controllerNumber=1 scan=17723"	RLEGENKLSAYENR	R	S	0.966	25.7	32	10.9	Phospho (+80)	1757.81	3	0.0039	2.2	314	327
160902-160128-140417_CmOxP_db-applied_Frozen	W	140417_Fu_106-W	Fu	106-W	W	lw140417_Fu_weff5 (F129011)	150318|eGFP-RCD1-WWE_1-265|for_Lennart	150318|eGFP-RCD1-WWE_1-265|for_Lennart	150318|eGFP-RCD1-WWE_1-265|for_Lennart	1	0.000855	58640.2	10	18	57	lw140417_Fu_weff5.9851.9851.3 File:"lw140417_Fu_weff5.raw", NativeID:"controllerType=0 controllerNumber=1 scan=9851"	SSNEHYDEATEDSCSR	R	K	0.965	30	26.4	5.24	Phospho (+80), Carbamidomethyl (+57)	1965.67	3	0.004	2	486	501
160902-160128-140417_CmOxP_db-applied_Frozen	W	140417_Fu_106-W	Fu	106-W	W	lw140417_Fu_weff5 (F129011)	150318|eGFP-RCD1-WWE_1-265|for_Lennart	150318|eGFP-RCD1-WWE_1-265|for_Lennart	150318|eGFP-RCD1-WWE_1-265|for_Lennart	1	0.000855	58640.2	10	18	57	lw140417_Fu_weff5.10787.10787.3 File:"lw140417_Fu_weff5.raw", NativeID:"controllerType=0 controllerNumber=1 scan=10787"	SSNEHYDEATEDSCSR	R	K	0.966	30.2	25	7.38	Phospho (+80), Phospho (+80), Carbamidomethyl (+57)	2045.64	3	0.0047	2.3	486	501
160902-160128-140417_CmOxP_db-applied_Frozen	W	140417_Fu_106-W	Fu	106-W	W	lw140417_Fu_weff5 (F129011)	150318|eGFP-RCD1-WWE_1-265|for_Lennart	150318|eGFP-RCD1-WWE_1-265|for_Lennart	150318|eGFP-RCD1-WWE_1-265|for_Lennart	1	0.000855	58640.2	10	18	57	lw140417_Fu_weff5.11129.11129.3 File:"lw140417_Fu_weff5.raw", NativeID:"controllerType=0 controllerNumber=1 scan=11129"	SSNEHYDEATEDSCSR	R	K	0.986	38.1	26.3	0	Phospho (+80), Carbamidomethyl (+57)	1965.67	3	0.0023	1.2	486	501
160902-160128-140417_CmOxP_db-applied_Frozen	W	140417_Fu_106-W	Fu	106-W	W	lw140417_Fu_weff5 (F129011)	150318|eGFP-RCD1-WWE_1-265|for_Lennart	150318|eGFP-RCD1-WWE_1-265|for_Lennart	150318|eGFP-RCD1-WWE_1-265|for_Lennart	1	0.000855	58640.2	10	18	57	lw140417_Fu_weff5.9819.9819.2 File:"lw140417_Fu_weff5.raw", NativeID:"controllerType=0 controllerNumber=1 scan=9819"	SSNEHYDEATEDSCSR	R	K	0.989	35.4	26.5	8.71	Phospho (+80), Carbamidomethyl (+57)	1965.67	2	0.0048	2.5	486	501
160902-160128-140417_CmOxP_db-applied_Frozen	W	140417_Fu_106-W	Fu	106-W	W	lw140417_Fu_weff5 (F129011)	150318|eGFP-RCD1-WWE_1-265|for_Lennart	150318|eGFP-RCD1-WWE_1-265|for_Lennart	150318|eGFP-RCD1-WWE_1-265|for_Lennart	1	0.000855	58640.2	10	18	57	lw140417_Fu_weff5.11353.11353.2 File:"lw140417_Fu_weff5.raw", NativeID:"controllerType=0 controllerNumber=1 scan=11353"	SSNEHYDEATEDSCSR	R	K	0.991	76.3	26.4	0	Phospho (+80), Carbamidomethyl (+57)	1965.67	2	0.003	1.5	486	501
160902-160128-140417_CmOxP_db-applied_Frozen	W	140417_Fu_106-W	Fu	106-W	W	lw140417_Fu_weff5 (F129011)	150318|eGFP-RCD1-WWE_1-265|for_Lennart	150318|eGFP-RCD1-WWE_1-265|for_Lennart	150318|eGFP-RCD1-WWE_1-265|for_Lennart	1	0.000855	58640.2	10	18	57	lw140417_Fu_weff5.9850.9850.3 File:"lw140417_Fu_weff5.raw", NativeID:"controllerType=0 controllerNumber=1 scan=9850"	SSNEHYDEATEDSCSR	R	K	0.993	39.5	26.4	1.9	Phospho (+80), Carbamidomethyl (+57)	1965.67	3	0.004	2	486	501
160902-160128-140417_CmOxP_db-applied_Frozen	W	140417_Fu_106-W	Fu	106-W	W	lw140417_Fu_weff5 (F129011)	150318|eGFP-RCD1-WWE_1-265|for_Lennart	150318|eGFP-RCD1-WWE_1-265|for_Lennart	150318|eGFP-RCD1-WWE_1-265|for_Lennart	1	0.000855	58640.2	10	18	57	lw140417_Fu_weff5.53072.53072.2 File:"lw140417_Fu_weff5.raw", NativeID:"controllerType=0 controllerNumber=1 scan=53072"	WDETDAIVVSGA	K	-	0.997	36	29.3	23.9	Phospho (+80)	1341.55	2	0.0034	2.5	510	521
160902-160128-140417_CmOxP_db-applied_Frozen	W	140417_Fu_106-W	Fu	106-W	W	lw140417_Fu_weff1-2 (F129021)	150318|eGFP-RCD1-WWE_1-265|for_Lennart	150318|eGFP-RCD1-WWE_1-265|for_Lennart	150318|eGFP-RCD1-WWE_1-265|for_Lennart	1	0.000644	58640.2	10	16	41	lw140417_Fu_weff1-2.33834.33834.2 File:"lw140417_Fu_weff1-2.raw", NativeID:"controllerType=0 controllerNumber=1 scan=33834"	AASYAAYVTGVSCAK	R	L	0.994	48.1	30.7	10.4	Phospho (+80), Carbamidomethyl (+57)	1597.69	2	0.0029	1.8	281	295
160902-160128-140417_CmOxP_db-applied_Frozen	W	140417_Fu_106-W	Fu	106-W	W	lw140417_Fu_weff1-2 (F129021)	150318|eGFP-RCD1-WWE_1-265|for_Lennart	150318|eGFP-RCD1-WWE_1-265|for_Lennart	150318|eGFP-RCD1-WWE_1-265|for_Lennart	1	0.000644	58640.2	10	16	41	lw140417_Fu_weff1-2.30748.30748.2 File:"lw140417_Fu_weff1-2.raw", NativeID:"controllerType=0 controllerNumber=1 scan=30748"	AGSAAAPFTMEAK	K	I	0.997	33.9	29.6	31.8	Phospho (+80)	1330.57	2	0.0036	2.7	248	260
160902-160128-140417_CmOxP_db-applied_Frozen	W	140417_Fu_106-W	Fu	106-W	W	lw140417_Fu_weff1-2 (F129021)	150318|eGFP-RCD1-WWE_1-265|for_Lennart	150318|eGFP-RCD1-WWE_1-265|for_Lennart	150318|eGFP-RCD1-WWE_1-265|for_Lennart	1	0.000644	58640.2	10	16	41	lw140417_Fu_weff1-2.30747.30747.2 File:"lw140417_Fu_weff1-2.raw", NativeID:"controllerType=0 controllerNumber=1 scan=30747"	AGSAAAPFTMEAK	K	I	0.997	41.1	29.6	37.1	Phospho (+80)	1330.57	2	0.0036	2.7	248	260
160902-160128-140417_CmOxP_db-applied_Frozen	W	140417_Fu_106-W	Fu	106-W	W	lw140417_Fu_weff1-2 (F129021)	150318|eGFP-RCD1-WWE_1-265|for_Lennart	150318|eGFP-RCD1-WWE_1-265|for_Lennart	150318|eGFP-RCD1-WWE_1-265|for_Lennart	1	0.000644	58640.2	10	16	41	lw140417_Fu_weff1-2.14637.14637.2 File:"lw140417_Fu_weff1-2.raw", NativeID:"controllerType=0 controllerNumber=1 scan=14637"	KAGSAAAPFTMEAK	K	I	0.997	32.4	31	25	Phospho (+80), Oxidation (+16)	1474.66	2	0.0048	3.2	247	260
160902-160128-140417_CmOxP_db-applied_Frozen	W	140417_Fu_106-W	Fu	106-W	W	lw140417_Fu_weff1-2 (F129021)	150318|eGFP-RCD1-WWE_1-265|for_Lennart	150318|eGFP-RCD1-WWE_1-265|for_Lennart	150318|eGFP-RCD1-WWE_1-265|for_Lennart	1	0.000644	58640.2	10	16	41	lw140417_Fu_weff1-2.20753.20753.2 File:"lw140417_Fu_weff1-2.raw", NativeID:"controllerType=0 controllerNumber=1 scan=20753"	KAGSAAAPFTMEAK	K	I	0.997	44.6	31.7	23.4	Phospho (+80)	1458.66	2	0.0032	2.2	247	260
160902-160128-140417_CmOxP_db-applied_Frozen	W	140417_Fu_106-W	Fu	106-W	W	lw140417_Fu_weff1-2 (F129021)	150318|eGFP-RCD1-WWE_1-265|for_Lennart	150318|eGFP-RCD1-WWE_1-265|for_Lennart	150318|eGFP-RCD1-WWE_1-265|for_Lennart	1	0.000644	58640.2	10	16	41	lw140417_Fu_weff1-2.14638.14638.2 File:"lw140417_Fu_weff1-2.raw", NativeID:"controllerType=0 controllerNumber=1 scan=14638"	KAGSAAAPFTMEAK	K	I	0.997	43	31	38.7	Phospho (+80), Oxidation (+16)	1474.66	2	0.0048	3.2	247	260
160902-160128-140417_CmOxP_db-applied_Frozen	W	140417_Fu_106-W	Fu	106-W	W	lw140417_Fu_weff1-2 (F129021)	150318|eGFP-RCD1-WWE_1-265|for_Lennart	150318|eGFP-RCD1-WWE_1-265|for_Lennart	150318|eGFP-RCD1-WWE_1-265|for_Lennart	1	0.000644	58640.2	10	16	41	lw140417_Fu_weff1-2.20754.20754.2 File:"lw140417_Fu_weff1-2.raw", NativeID:"controllerType=0 controllerNumber=1 scan=20754"	KAGSAAAPFTMEAK	K	I	0.997	40.5	31.7	26.5	Phospho (+80)	1458.66	2	0.0032	2.2	247	260
160902-160128-140417_CmOxP_db-applied_Frozen	W	140417_Fu_106-W	Fu	106-W	W	lw140417_Fu_weff1-2 (F129021)	150318|eGFP-RCD1-WWE_1-265|for_Lennart	150318|eGFP-RCD1-WWE_1-265|for_Lennart	150318|eGFP-RCD1-WWE_1-265|for_Lennart	1	0.000644	58640.2	10	16	41	lw140417_Fu_weff1-2.37114.37114.2 File:"lw140417_Fu_weff1-2.raw", NativeID:"controllerType=0 controllerNumber=1 scan=37114"	KLEAAVSKWDETDAIVVSGA	R	-	0.96	16.3	32	14.7	Phospho (+80)	2168.05	2	0.0061	2.8	502	521
160902-160128-140417_CmOxP_db-applied_Frozen	W	140417_Fu_106-W	Fu	106-W	W	lw140417_Fu_weff1-2 (F129021)	150318|eGFP-RCD1-WWE_1-265|for_Lennart	150318|eGFP-RCD1-WWE_1-265|for_Lennart	150318|eGFP-RCD1-WWE_1-265|for_Lennart	1	0.000644	58640.2	10	16	41	lw140417_Fu_weff1-2.37747.37747.2 File:"lw140417_Fu_weff1-2.raw", NativeID:"controllerType=0 controllerNumber=1 scan=37747"	KLEAAVSKWDETDAIVVSGA	R	-	0.973	19.7	32.1	19.7	Phospho (+80)	2168.05	2	0.0083	3.8	502	521
160902-160128-140417_CmOxP_db-applied_Frozen	W	140417_Fu_106-W	Fu	106-W	W	lw140417_Fu_weff1-2 (F129021)	150318|eGFP-RCD1-WWE_1-265|for_Lennart	150318|eGFP-RCD1-WWE_1-265|for_Lennart	150318|eGFP-RCD1-WWE_1-265|for_Lennart	1	0.000644	58640.2	10	16	41	lw140417_Fu_weff1-2.37118.37118.3 File:"lw140417_Fu_weff1-2.raw", NativeID:"controllerType=0 controllerNumber=1 scan=37118"	KLEAAVSKWDETDAIVVSGA	R	-	0.997	32.4	32.1	23.9	Phospho (+80)	2168.05	3	0.0067	3.1	502	521
160902-160128-140417_CmOxP_db-applied_Frozen	W	140417_Fu_106-W	Fu	106-W	W	lw140417_Fu_weff1-2 (F129021)	150318|eGFP-RCD1-WWE_1-265|for_Lennart	150318|eGFP-RCD1-WWE_1-265|for_Lennart	150318|eGFP-RCD1-WWE_1-265|for_Lennart	1	0.000644	58640.2	10	16	41	lw140417_Fu_weff1-2.37119.37119.3 File:"lw140417_Fu_weff1-2.raw", NativeID:"controllerType=0 controllerNumber=1 scan=37119"	KLEAAVSKWDETDAIVVSGA	R	-	0.997	34.8	32.1	29.7	Phospho (+80)	2168.05	3	0.0067	3.1	502	521
160902-160128-140417_CmOxP_db-applied_Frozen	W	140417_Fu_106-W	Fu	106-W	W	lw140417_Fu_weff1-2 (F129021)	150318|eGFP-RCD1-WWE_1-265|for_Lennart	150318|eGFP-RCD1-WWE_1-265|for_Lennart	150318|eGFP-RCD1-WWE_1-265|for_Lennart	1	0.000644	58640.2	10	16	41	lw140417_Fu_weff1-2.37115.37115.2 File:"lw140417_Fu_weff1-2.raw", NativeID:"controllerType=0 controllerNumber=1 scan=37115"	KLEAAVSKWDETDAIVVSGA	R	-	0.997	60.7	32	54.2	Phospho (+80)	2168.05	2	0.0061	2.8	502	521
160902-160128-140417_CmOxP_db-applied_Frozen	W	140417_Fu_106-W	Fu	106-W	W	lw140417_Fu_weff1-2 (F129021)	150318|eGFP-RCD1-WWE_1-265|for_Lennart	150318|eGFP-RCD1-WWE_1-265|for_Lennart	150318|eGFP-RCD1-WWE_1-265|for_Lennart	1	0.000644	58640.2	10	16	41	lw140417_Fu_weff1-2.28865.28865.2 File:"lw140417_Fu_weff1-2.raw", NativeID:"controllerType=0 controllerNumber=1 scan=28865"	LEIDVNGGETPR	R	L	0.997	42.1	30.7	34.1	Phospho (+80)	1378.62	2	0.0024	1.8	451	462
160902-160128-140417_CmOxP_db-applied_Frozen	W	140417_Fu_106-W	Fu	106-W	W	lw140417_Fu_weff1-2 (F129021)	150318|eGFP-RCD1-WWE_1-265|for_Lennart	150318|eGFP-RCD1-WWE_1-265|for_Lennart	150318|eGFP-RCD1-WWE_1-265|for_Lennart	1	0.000644	58640.2	10	16	41	lw140417_Fu_weff1-2.28864.28864.2 File:"lw140417_Fu_weff1-2.raw", NativeID:"controllerType=0 controllerNumber=1 scan=28864"	LEIDVNGGETPR	R	L	0.997	56.6	30.7	47.5	Phospho (+80)	1378.62	2	0.0024	1.8	451	462
160902-160128-140417_CmOxP_db-applied_Frozen	W	140417_Fu_106-W	Fu	106-W	W	lw140417_Fu_weff1-2 (F129021)	150318|eGFP-RCD1-WWE_1-265|for_Lennart	150318|eGFP-RCD1-WWE_1-265|for_Lennart	150318|eGFP-RCD1-WWE_1-265|for_Lennart	1	0.000644	58640.2	10	16	41	lw140417_Fu_weff1-2.56730.56730.2 File:"lw140417_Fu_weff1-2.raw", NativeID:"controllerType=0 controllerNumber=1 scan=56730"	LNLEECSDESGDNMMDDVPLAQR	R	S	0.947	21.3	29.6	13	Carbamidomethyl (+57), Phospho (+80), Phospho (+80)	2797.04	2	0.0095	3.4	463	485
160902-160128-140417_CmOxP_db-applied_Frozen	W	140417_Fu_106-W	Fu	106-W	W	lw140417_Fu_weff1-2 (F129021)	150318|eGFP-RCD1-WWE_1-265|for_Lennart	150318|eGFP-RCD1-WWE_1-265|for_Lennart	150318|eGFP-RCD1-WWE_1-265|for_Lennart	1	0.000644	58640.2	10	16	41	lw140417_Fu_weff1-2.46214.46214.3 File:"lw140417_Fu_weff1-2.raw", NativeID:"controllerType=0 controllerNumber=1 scan=46214"	LNLEECSDESGDNMMDDVPLAQR	R	S	0.95	26.3	31	0	Carbamidomethyl (+57), Phospho (+80)	2717.07	3	0.0086	3.2	463	485
160902-160128-140417_CmOxP_db-applied_Frozen	W	140417_Fu_106-W	Fu	106-W	W	lw140417_Fu_weff1-2 (F129021)	150318|eGFP-RCD1-WWE_1-265|for_Lennart	150318|eGFP-RCD1-WWE_1-265|for_Lennart	150318|eGFP-RCD1-WWE_1-265|for_Lennart	1	0.000644	58640.2	10	16	41	lw140417_Fu_weff1-2.44302.44302.2 File:"lw140417_Fu_weff1-2.raw", NativeID:"controllerType=0 controllerNumber=1 scan=44302"	LNLEECSDESGDNMMDDVPLAQR	R	S	0.96	20.5	29.1	13.5	Carbamidomethyl (+57), Phospho (+80), Phospho (+80), Oxidation (+16), Oxidation (+16)	2829.03	2	0.0085	3	463	485
160902-160128-140417_CmOxP_db-applied_Frozen	W	140417_Fu_106-W	Fu	106-W	W	lw140417_Fu_weff1-2 (F129021)	150318|eGFP-RCD1-WWE_1-265|for_Lennart	150318|eGFP-RCD1-WWE_1-265|for_Lennart	150318|eGFP-RCD1-WWE_1-265|for_Lennart	1	0.000644	58640.2	10	16	41	lw140417_Fu_weff1-2.50059.50059.3 File:"lw140417_Fu_weff1-2.raw", NativeID:"controllerType=0 controllerNumber=1 scan=50059"	LNLEECSDESGDNMMDDVPLAQR	R	S	0.974	27.5	29.1	6.63	Carbamidomethyl (+57), Phospho (+80), Phospho (+80), Oxidation (+16)	2813.03	3	0.0076	2.7	463	485
160902-160128-140417_CmOxP_db-applied_Frozen	W	140417_Fu_106-W	Fu	106-W	W	lw140417_Fu_weff1-2 (F129021)	150318|eGFP-RCD1-WWE_1-265|for_Lennart	150318|eGFP-RCD1-WWE_1-265|for_Lennart	150318|eGFP-RCD1-WWE_1-265|for_Lennart	1	0.000644	58640.2	10	16	41	lw140417_Fu_weff1-2.35993.35993.2 File:"lw140417_Fu_weff1-2.raw", NativeID:"controllerType=0 controllerNumber=1 scan=35993"	LNLEECSDESGDNMMDDVPLAQR	R	S	0.982	30.6	30.7	15.5	Carbamidomethyl (+57), Phospho (+80), Oxidation (+16), Oxidation (+16)	2749.07	2	0.011	3.9	463	485
160902-160128-140417_CmOxP_db-applied_Frozen	W	140417_Fu_106-W	Fu	106-W	W	lw140417_Fu_weff1-2 (F129021)	150318|eGFP-RCD1-WWE_1-265|for_Lennart	150318|eGFP-RCD1-WWE_1-265|for_Lennart	150318|eGFP-RCD1-WWE_1-265|for_Lennart	1	0.000644	58640.2	10	16	41	lw140417_Fu_weff1-2.56174.56174.2 File:"lw140417_Fu_weff1-2.raw", NativeID:"controllerType=0 controllerNumber=1 scan=56174"	LNLEECSDESGDNMMDDVPLAQR	R	S	0.988	21	29.6	19.4	Carbamidomethyl (+57), Phospho (+80), Phospho (+80)	2797.04	2	0.0078	2.8	463	485
160902-160128-140417_CmOxP_db-applied_Frozen	W	140417_Fu_106-W	Fu	106-W	W	lw140417_Fu_weff1-2 (F129021)	150318|eGFP-RCD1-WWE_1-265|for_Lennart	150318|eGFP-RCD1-WWE_1-265|for_Lennart	150318|eGFP-RCD1-WWE_1-265|for_Lennart	1	0.000644	58640.2	10	16	41	lw140417_Fu_weff1-2.48826.48826.3 File:"lw140417_Fu_weff1-2.raw", NativeID:"controllerType=0 controllerNumber=1 scan=48826"	LNLEECSDESGDNMMDDVPLAQR	R	S	0.992	41.8	29.1	7.29	Carbamidomethyl (+57), Phospho (+80), Phospho (+80), Oxidation (+16)	2813.04	3	0.0092	3.3	463	485
160902-160128-140417_CmOxP_db-applied_Frozen	W	140417_Fu_106-W	Fu	106-W	W	lw140417_Fu_weff1-2 (F129021)	150318|eGFP-RCD1-WWE_1-265|for_Lennart	150318|eGFP-RCD1-WWE_1-265|for_Lennart	150318|eGFP-RCD1-WWE_1-265|for_Lennart	1	0.000644	58640.2	10	16	41	lw140417_Fu_weff1-2.49248.49248.2 File:"lw140417_Fu_weff1-2.raw", NativeID:"controllerType=0 controllerNumber=1 scan=49248"	LNLEECSDESGDNMMDDVPLAQR	R	S	0.994	43.2	29	4.71	Carbamidomethyl (+57), Phospho (+80), Phospho (+80), Oxidation (+16)	2813.03	2	0.0056	2	463	485
160902-160128-140417_CmOxP_db-applied_Frozen	W	140417_Fu_106-W	Fu	106-W	W	lw140417_Fu_weff1-2 (F129021)	150318|eGFP-RCD1-WWE_1-265|for_Lennart	150318|eGFP-RCD1-WWE_1-265|for_Lennart	150318|eGFP-RCD1-WWE_1-265|for_Lennart	1	0.000644	58640.2	10	16	41	lw140417_Fu_weff1-2.46391.46391.2 File:"lw140417_Fu_weff1-2.raw", NativeID:"controllerType=0 controllerNumber=1 scan=46391"	LNLEECSDESGDNMMDDVPLAQR	R	S	0.994	40.5	31	4.48	Carbamidomethyl (+57), Phospho (+80)	2717.07	2	0.0062	2.3	463	485
160902-160128-140417_CmOxP_db-applied_Frozen	W	140417_Fu_106-W	Fu	106-W	W	lw140417_Fu_weff1-2 (F129021)	150318|eGFP-RCD1-WWE_1-265|for_Lennart	150318|eGFP-RCD1-WWE_1-265|for_Lennart	150318|eGFP-RCD1-WWE_1-265|for_Lennart	1	0.000644	58640.2	10	16	41	lw140417_Fu_weff1-2.49453.49453.3 File:"lw140417_Fu_weff1-2.raw", NativeID:"controllerType=0 controllerNumber=1 scan=49453"	LNLEECSDESGDNMMDDVPLAQR	R	S	0.995	40.3	29.1	10.1	Carbamidomethyl (+57), Phospho (+80), Phospho (+80), Oxidation (+16)	2813.03	3	0.0076	2.7	463	485
160902-160128-140417_CmOxP_db-applied_Frozen	W	140417_Fu_106-W	Fu	106-W	W	lw140417_Fu_weff1-2 (F129021)	150318|eGFP-RCD1-WWE_1-265|for_Lennart	150318|eGFP-RCD1-WWE_1-265|for_Lennart	150318|eGFP-RCD1-WWE_1-265|for_Lennart	1	0.000644	58640.2	10	16	41	lw140417_Fu_weff1-2.48618.48618.2 File:"lw140417_Fu_weff1-2.raw", NativeID:"controllerType=0 controllerNumber=1 scan=48618"	LNLEECSDESGDNMMDDVPLAQR	R	S	0.995	58.3	29.1	11.7	Carbamidomethyl (+57), Phospho (+80), Phospho (+80), Oxidation (+16)	2813.04	2	0.0078	2.8	463	485
160902-160128-140417_CmOxP_db-applied_Frozen	W	140417_Fu_106-W	Fu	106-W	W	lw140417_Fu_weff1-2 (F129021)	150318|eGFP-RCD1-WWE_1-265|for_Lennart	150318|eGFP-RCD1-WWE_1-265|for_Lennart	150318|eGFP-RCD1-WWE_1-265|for_Lennart	1	0.000644	58640.2	10	16	41	lw140417_Fu_weff1-2.50110.50110.3 File:"lw140417_Fu_weff1-2.raw", NativeID:"controllerType=0 controllerNumber=1 scan=50110"	LNLEECSDESGDNMMDDVPLAQR	R	S	0.995	28.5	29.1	28.5	Carbamidomethyl (+57), Phospho (+80), Phospho (+80), Oxidation (+16), Oxidation (+16)	2829.03	3	0.0094	3.3	463	485
160902-160128-140417_CmOxP_db-applied_Frozen	W	140417_Fu_106-W	Fu	106-W	W	lw140417_Fu_weff1-2 (F129021)	150318|eGFP-RCD1-WWE_1-265|for_Lennart	150318|eGFP-RCD1-WWE_1-265|for_Lennart	150318|eGFP-RCD1-WWE_1-265|for_Lennart	1	0.000644	58640.2	10	16	41	lw140417_Fu_weff1-2.56335.56335.3 File:"lw140417_Fu_weff1-2.raw", NativeID:"controllerType=0 controllerNumber=1 scan=56335"	LNLEECSDESGDNMMDDVPLAQR	R	S	0.997	62.9	29.6	58.4	Carbamidomethyl (+57), Phospho (+80), Phospho (+80)	2797.04	3	0.0083	2.9	463	485
160902-160128-140417_CmOxP_db-applied_Frozen	W	140417_Fu_106-W	Fu	106-W	W	lw140417_Fu_weff1-2 (F129021)	150318|eGFP-RCD1-WWE_1-265|for_Lennart	150318|eGFP-RCD1-WWE_1-265|for_Lennart	150318|eGFP-RCD1-WWE_1-265|for_Lennart	1	0.000644	58640.2	10	16	41	lw140417_Fu_weff1-2.44261.44261.3 File:"lw140417_Fu_weff1-2.raw", NativeID:"controllerType=0 controllerNumber=1 scan=44261"	LNLEECSDESGDNMMDDVPLAQR	R	S	0.997	38	29.1	34.6	Carbamidomethyl (+57), Phospho (+80), Phospho (+80), Oxidation (+16), Oxidation (+16)	2829.03	3	0.0071	2.5	463	485
160902-160128-140417_CmOxP_db-applied_Frozen	W	140417_Fu_106-W	Fu	106-W	W	lw140417_Fu_weff1-2 (F129021)	150318|eGFP-RCD1-WWE_1-265|for_Lennart	150318|eGFP-RCD1-WWE_1-265|for_Lennart	150318|eGFP-RCD1-WWE_1-265|for_Lennart	1	0.000644	58640.2	10	16	41	lw140417_Fu_weff1-2.44300.44300.2 File:"lw140417_Fu_weff1-2.raw", NativeID:"controllerType=0 controllerNumber=1 scan=44300"	LNLEECSDESGDNMMDDVPLAQR	R	S	0.997	46.7	29.1	43.1	Carbamidomethyl (+57), Phospho (+80), Phospho (+80), Oxidation (+16), Oxidation (+16)	2829.03	2	0.0085	3	463	485
160902-160128-140417_CmOxP_db-applied_Frozen	W	140417_Fu_106-W	Fu	106-W	W	lw140417_Fu_weff1-2 (F129021)	150318|eGFP-RCD1-WWE_1-265|for_Lennart	150318|eGFP-RCD1-WWE_1-265|for_Lennart	150318|eGFP-RCD1-WWE_1-265|for_Lennart	1	0.000644	58640.2	10	16	41	lw140417_Fu_weff1-2.56175.56175.2 File:"lw140417_Fu_weff1-2.raw", NativeID:"controllerType=0 controllerNumber=1 scan=56175"	LNLEECSDESGDNMMDDVPLAQR	R	S	0.997	60.8	29.6	54.4	Carbamidomethyl (+57), Phospho (+80), Phospho (+80)	2797.04	2	0.0078	2.8	463	485
160902-160128-140417_CmOxP_db-applied_Frozen	W	140417_Fu_106-W	Fu	106-W	W	lw140417_Fu_weff1-2 (F129021)	150318|eGFP-RCD1-WWE_1-265|for_Lennart	150318|eGFP-RCD1-WWE_1-265|for_Lennart	150318|eGFP-RCD1-WWE_1-265|for_Lennart	1	0.000644	58640.2	10	16	41	lw140417_Fu_weff1-2.26433.26433.2 File:"lw140417_Fu_weff1-2.raw", NativeID:"controllerType=0 controllerNumber=1 scan=26433"	RAASYAAYVTGVSCAK	K	L	0.954	23.5	31.6	9.42	Phospho (+80), Carbamidomethyl (+57)	1753.79	2	0.0051	2.9	280	295
160902-160128-140417_CmOxP_db-applied_Frozen	W	140417_Fu_106-W	Fu	106-W	W	lw140417_Fu_weff1-2 (F129021)	150318|eGFP-RCD1-WWE_1-265|for_Lennart	150318|eGFP-RCD1-WWE_1-265|for_Lennart	150318|eGFP-RCD1-WWE_1-265|for_Lennart	1	0.000644	58640.2	10	16	41	lw140417_Fu_weff1-2.8769.8769.2 File:"lw140417_Fu_weff1-2.raw", NativeID:"controllerType=0 controllerNumber=1 scan=8769"	SSNEHYDEATEDSCSR	R	K	0.947	24.9	26.5	0	Phospho (+80), Carbamidomethyl (+57)	1965.67	2	0.0052	2.6	486	501
160902-160128-140417_CmOxP_db-applied_Frozen	W	140417_Fu_106-W	Fu	106-W	W	lw140417_Fu_weff1-2 (F129021)	150318|eGFP-RCD1-WWE_1-265|for_Lennart	150318|eGFP-RCD1-WWE_1-265|for_Lennart	150318|eGFP-RCD1-WWE_1-265|for_Lennart	1	0.000644	58640.2	10	16	41	lw140417_Fu_weff1-2.8761.8761.3 File:"lw140417_Fu_weff1-2.raw", NativeID:"controllerType=0 controllerNumber=1 scan=8761"	SSNEHYDEATEDSCSR	R	K	0.947	24.6	26.4	0	Phospho (+80), Carbamidomethyl (+57)	1965.67	3	0.0043	2.2	486	501
160902-160128-140417_CmOxP_db-applied_Frozen	W	140417_Fu_106-W	Fu	106-W	W	lw140417_Fu_weff1-2 (F129021)	150318|eGFP-RCD1-WWE_1-265|for_Lennart	150318|eGFP-RCD1-WWE_1-265|for_Lennart	150318|eGFP-RCD1-WWE_1-265|for_Lennart	1	0.000644	58640.2	10	16	41	lw140417_Fu_weff1-2.8762.8762.3 File:"lw140417_Fu_weff1-2.raw", NativeID:"controllerType=0 controllerNumber=1 scan=8762"	SSNEHYDEATEDSCSR	R	K	0.95	25.4	26.4	0	Phospho (+80), Carbamidomethyl (+57)	1965.67	3	0.0043	2.2	486	501
160902-160128-140417_CmOxP_db-applied_Frozen	W	140417_Fu_106-W	Fu	106-W	W	lw140417_Fu_weff1-2 (F129021)	150318|eGFP-RCD1-WWE_1-265|for_Lennart	150318|eGFP-RCD1-WWE_1-265|for_Lennart	150318|eGFP-RCD1-WWE_1-265|for_Lennart	1	0.000644	58640.2	10	16	41	lw140417_Fu_weff1-2.7569.7569.3 File:"lw140417_Fu_weff1-2.raw", NativeID:"controllerType=0 controllerNumber=1 scan=7569"	SSNEHYDEATEDSCSR	R	K	0.978	30.3	26.5	2.35	Phospho (+80), Carbamidomethyl (+57)	1965.67	3	0.0049	2.5	486	501
160902-160128-140417_CmOxP_db-applied_Frozen	W	140417_Fu_106-W	Fu	106-W	W	lw140417_Fu_weff1-2 (F129021)	150318|eGFP-RCD1-WWE_1-265|for_Lennart	150318|eGFP-RCD1-WWE_1-265|for_Lennart	150318|eGFP-RCD1-WWE_1-265|for_Lennart	1	0.000644	58640.2	10	16	41	lw140417_Fu_weff1-2.7502.7502.2 File:"lw140417_Fu_weff1-2.raw", NativeID:"controllerType=0 controllerNumber=1 scan=7502"	SSNEHYDEATEDSCSR	R	K	0.979	32.8	26.4	6.01	Phospho (+80), Carbamidomethyl (+57)	1965.67	2	0.003	1.5	486	501
160902-160128-140417_CmOxP_db-applied_Frozen	W	140417_Fu_106-W	Fu	106-W	W	lw140417_Fu_weff1-2 (F129021)	150318|eGFP-RCD1-WWE_1-265|for_Lennart	150318|eGFP-RCD1-WWE_1-265|for_Lennart	150318|eGFP-RCD1-WWE_1-265|for_Lennart	1	0.000644	58640.2	10	16	41	lw140417_Fu_weff1-2.7503.7503.2 File:"lw140417_Fu_weff1-2.raw", NativeID:"controllerType=0 controllerNumber=1 scan=7503"	SSNEHYDEATEDSCSR	R	K	0.982	33.4	26.4	5.95	Phospho (+80), Carbamidomethyl (+57)	1965.67	2	0.003	1.5	486	501
160902-160128-140417_CmOxP_db-applied_Frozen	W	140417_Fu_106-W	Fu	106-W	W	lw140417_Fu_weff1-2 (F129021)	150318|eGFP-RCD1-WWE_1-265|for_Lennart	150318|eGFP-RCD1-WWE_1-265|for_Lennart	150318|eGFP-RCD1-WWE_1-265|for_Lennart	1	0.000644	58640.2	10	16	41	lw140417_Fu_weff1-2.7570.7570.3 File:"lw140417_Fu_weff1-2.raw", NativeID:"controllerType=0 controllerNumber=1 scan=7570"	SSNEHYDEATEDSCSR	R	K	0.992	36.2	26.5	8.12	Phospho (+80), Carbamidomethyl (+57)	1965.67	3	0.0049	2.5	486	501
160902-160128-140417_CmOxP_db-applied_Frozen	W	140417_Fu_106-W	Fu	106-W	W	lw140417_Fu_weff1-2 (F129021)	150318|eGFP-RCD1-WWE_1-265|for_Lennart	150318|eGFP-RCD1-WWE_1-265|for_Lennart	150318|eGFP-RCD1-WWE_1-265|for_Lennart	1	0.000644	58640.2	10	16	41	lw140417_Fu_weff1-2.8770.8770.2 File:"lw140417_Fu_weff1-2.raw", NativeID:"controllerType=0 controllerNumber=1 scan=8770"	SSNEHYDEATEDSCSR	R	K	0.993	50.6	26.5	0	Phospho (+80), Carbamidomethyl (+57)	1965.67	2	0.0052	2.6	486	501
160902-160128-140417_CmOxP_db-applied_Frozen	W	140417_Fu_106-W	Fu	106-W	W	lw140417_Fu_weff1-2 (F129021)	150318|eGFP-RCD1-WWE_1-265|for_Lennart	150318|eGFP-RCD1-WWE_1-265|for_Lennart	150318|eGFP-RCD1-WWE_1-265|for_Lennart	1	0.000644	58640.2	10	16	41	lw140417_Fu_weff1-2.16864.16864.2 File:"lw140417_Fu_weff1-2.raw", NativeID:"controllerType=0 controllerNumber=1 scan=16864"	VLDSSRCEDGFGK	K	K	0.982	31	30.4	0	Phospho (+80), Carbamidomethyl (+57)	1548.63	2	0.0039	2.5	264	276
160902-160128-140417_CmOxP_db-applied_Frozen	W	140417_Fu_106-W	Fu	106-W	W	lw140417_Fu_weff1-2 (F129021)	150318|eGFP-RCD1-WWE_1-265|for_Lennart	150318|eGFP-RCD1-WWE_1-265|for_Lennart	150318|eGFP-RCD1-WWE_1-265|for_Lennart	1	0.000644	58640.2	10	16	41	lw140417_Fu_weff1-2.50288.50288.2 File:"lw140417_Fu_weff1-2.raw", NativeID:"controllerType=0 controllerNumber=1 scan=50288"	WDETDAIVVSGA	K	-	0.966	21.4	29.5	14	Phospho (+80)	1341.55	2	0.0023	1.7	510	521
160902-160128-140417_CmOxP_db-applied_Frozen	W	140417_Fu_106-W	Fu	106-W	W	lw140417_Fu_weff3 (F129016)	150318|eGFP-RCD1-WWE_1-265|for_Lennart	150318|eGFP-RCD1-WWE_1-265|for_Lennart	150318|eGFP-RCD1-WWE_1-265|for_Lennart	1	9.01e-05	58640.2	1	1	1	lw140417_Fu_weff3.8315.8315.3 File:"lw140417_Fu_weff3.raw", NativeID:"controllerType=0 controllerNumber=1 scan=8315"	SSNEHYDEATEDSCSR	R	K	0.996	41.5	26.2	15	Phospho (+80), Carbamidomethyl (+57)	1965.67	3	0.00048	0.24	486	501
160902-160128-140417_CmOxP_db-applied_Frozen	W	140417_Fu_106-W	Fu	106-W	W	lw140417_Fu_weff8 (F129022)	150318|eGFP-RCD1-WWE_1-265|for_Lennart	150318|eGFP-RCD1-WWE_1-265|for_Lennart	150318|eGFP-RCD1-WWE_1-265|for_Lennart	1	0.000857	58640.2	11	19	55	lw140417_Fu_weff8.31283.31283.2 File:"lw140417_Fu_weff8.raw", NativeID:"controllerType=0 controllerNumber=1 scan=31283"	AASYAAYVTGVSCAK	R	L	0.971	23.9	30.8	16.2	Phospho (+80), Carbamidomethyl (+57)	1597.69	2	0.0034	2.1	281	295
160902-160128-140417_CmOxP_db-applied_Frozen	W	140417_Fu_106-W	Fu	106-W	W	lw140417_Fu_weff8 (F129022)	150318|eGFP-RCD1-WWE_1-265|for_Lennart	150318|eGFP-RCD1-WWE_1-265|for_Lennart	150318|eGFP-RCD1-WWE_1-265|for_Lennart	1	0.000857	58640.2	11	19	55	lw140417_Fu_weff8.33662.33662.2 File:"lw140417_Fu_weff8.raw", NativeID:"controllerType=0 controllerNumber=1 scan=33662"	AASYAAYVTGVSCAK	R	L	0.973	52.1	30.6	10.4	Phospho (+80), Carbamidomethyl (+57)	1597.69	2	0.0021	1.3	281	295
160902-160128-140417_CmOxP_db-applied_Frozen	W	140417_Fu_106-W	Fu	106-W	W	lw140417_Fu_weff8 (F129022)	150318|eGFP-RCD1-WWE_1-265|for_Lennart	150318|eGFP-RCD1-WWE_1-265|for_Lennart	150318|eGFP-RCD1-WWE_1-265|for_Lennart	1	0.000857	58640.2	11	19	55	lw140417_Fu_weff8.30730.30730.2 File:"lw140417_Fu_weff8.raw", NativeID:"controllerType=0 controllerNumber=1 scan=30730"	AGSAAAPFTMEAK	K	I	0.997	37.2	29.9	34.1	Phospho (+80)	1330.57	2	0.0048	3.6	248	260
160902-160128-140417_CmOxP_db-applied_Frozen	W	140417_Fu_106-W	Fu	106-W	W	lw140417_Fu_weff8 (F129022)	150318|eGFP-RCD1-WWE_1-265|for_Lennart	150318|eGFP-RCD1-WWE_1-265|for_Lennart	150318|eGFP-RCD1-WWE_1-265|for_Lennart	1	0.000857	58640.2	11	19	55	lw140417_Fu_weff8.20886.20886.3 File:"lw140417_Fu_weff8.raw", NativeID:"controllerType=0 controllerNumber=1 scan=20886"	KAGSAAAPFTMEAK	K	I	0.992	23.1	31.6	23.1	Phospho (+80)	1458.66	3	0.0039	2.7	247	260
160902-160128-140417_CmOxP_db-applied_Frozen	W	140417_Fu_106-W	Fu	106-W	W	lw140417_Fu_weff8 (F129022)	150318|eGFP-RCD1-WWE_1-265|for_Lennart	150318|eGFP-RCD1-WWE_1-265|for_Lennart	150318|eGFP-RCD1-WWE_1-265|for_Lennart	1	0.000857	58640.2	11	19	55	lw140417_Fu_weff8.15140.15140.2 File:"lw140417_Fu_weff8.raw", NativeID:"controllerType=0 controllerNumber=1 scan=15140"	KAGSAAAPFTMEAK	K	I	0.992	29.2	31.1	24.2	Phospho (+80), Oxidation (+16)	1474.66	2	0.0069	4.7	247	260
160902-160128-140417_CmOxP_db-applied_Frozen	W	140417_Fu_106-W	Fu	106-W	W	lw140417_Fu_weff8 (F129022)	150318|eGFP-RCD1-WWE_1-265|for_Lennart	150318|eGFP-RCD1-WWE_1-265|for_Lennart	150318|eGFP-RCD1-WWE_1-265|for_Lennart	1	0.000857	58640.2	11	19	55	lw140417_Fu_weff8.20885.20885.3 File:"lw140417_Fu_weff8.raw", NativeID:"controllerType=0 controllerNumber=1 scan=20885"	KAGSAAAPFTMEAK	K	I	0.994	27.6	31.6	21.7	Phospho (+80)	1458.66	3	0.0039	2.7	247	260
160902-160128-140417_CmOxP_db-applied_Frozen	W	140417_Fu_106-W	Fu	106-W	W	lw140417_Fu_weff8 (F129022)	150318|eGFP-RCD1-WWE_1-265|for_Lennart	150318|eGFP-RCD1-WWE_1-265|for_Lennart	150318|eGFP-RCD1-WWE_1-265|for_Lennart	1	0.000857	58640.2	11	19	55	lw140417_Fu_weff8.20833.20833.2 File:"lw140417_Fu_weff8.raw", NativeID:"controllerType=0 controllerNumber=1 scan=20833"	KAGSAAAPFTMEAK	K	I	0.997	55.2	31.7	25.6	Phospho (+80)	1458.66	2	0.0052	3.5	247	260
160902-160128-140417_CmOxP_db-applied_Frozen	W	140417_Fu_106-W	Fu	106-W	W	lw140417_Fu_weff8 (F129022)	150318|eGFP-RCD1-WWE_1-265|for_Lennart	150318|eGFP-RCD1-WWE_1-265|for_Lennart	150318|eGFP-RCD1-WWE_1-265|for_Lennart	1	0.000857	58640.2	11	19	55	lw140417_Fu_weff8.15141.15141.2 File:"lw140417_Fu_weff8.raw", NativeID:"controllerType=0 controllerNumber=1 scan=15141"	KAGSAAAPFTMEAK	K	I	0.997	40.8	31.1	31.5	Phospho (+80), Oxidation (+16)	1474.66	2	0.0069	4.7	247	260
160902-160128-140417_CmOxP_db-applied_Frozen	W	140417_Fu_106-W	Fu	106-W	W	lw140417_Fu_weff8 (F129022)	150318|eGFP-RCD1-WWE_1-265|for_Lennart	150318|eGFP-RCD1-WWE_1-265|for_Lennart	150318|eGFP-RCD1-WWE_1-265|for_Lennart	1	0.000857	58640.2	11	19	55	lw140417_Fu_weff8.40298.40298.3 File:"lw140417_Fu_weff8.raw", NativeID:"controllerType=0 controllerNumber=1 scan=40298"	KLEAAVSKWDETDAIVVSGA	R	-	0.988	32.4	32	14.9	Phospho (+80)	2168.05	3	0.0047	2.2	502	521
160902-160128-140417_CmOxP_db-applied_Frozen	W	140417_Fu_106-W	Fu	106-W	W	lw140417_Fu_weff8 (F129022)	150318|eGFP-RCD1-WWE_1-265|for_Lennart	150318|eGFP-RCD1-WWE_1-265|for_Lennart	150318|eGFP-RCD1-WWE_1-265|for_Lennart	1	0.000857	58640.2	11	19	55	lw140417_Fu_weff8.37446.37446.3 File:"lw140417_Fu_weff8.raw", NativeID:"controllerType=0 controllerNumber=1 scan=37446"	KLEAAVSKWDETDAIVVSGA	R	-	0.996	29.3	32.1	24.4	Phospho (+80)	2168.05	3	0.0081	3.7	502	521
160902-160128-140417_CmOxP_db-applied_Frozen	W	140417_Fu_106-W	Fu	106-W	W	lw140417_Fu_weff8 (F129022)	150318|eGFP-RCD1-WWE_1-265|for_Lennart	150318|eGFP-RCD1-WWE_1-265|for_Lennart	150318|eGFP-RCD1-WWE_1-265|for_Lennart	1	0.000857	58640.2	11	19	55	lw140417_Fu_weff8.37369.37369.2 File:"lw140417_Fu_weff8.raw", NativeID:"controllerType=0 controllerNumber=1 scan=37369"	KLEAAVSKWDETDAIVVSGA	R	-	0.997	33.8	32	29	Phospho (+80)	2168.05	2	0.0073	3.4	502	521
160902-160128-140417_CmOxP_db-applied_Frozen	W	140417_Fu_106-W	Fu	106-W	W	lw140417_Fu_weff8 (F129022)	150318|eGFP-RCD1-WWE_1-265|for_Lennart	150318|eGFP-RCD1-WWE_1-265|for_Lennart	150318|eGFP-RCD1-WWE_1-265|for_Lennart	1	0.000857	58640.2	11	19	55	lw140417_Fu_weff8.36779.36779.2 File:"lw140417_Fu_weff8.raw", NativeID:"controllerType=0 controllerNumber=1 scan=36779"	KLEAAVSKWDETDAIVVSGA	R	-	0.997	91	32.1	72.7	Phospho (+80)	2168.05	2	0.0083	3.8	502	521
160902-160128-140417_CmOxP_db-applied_Frozen	W	140417_Fu_106-W	Fu	106-W	W	lw140417_Fu_weff8 (F129022)	150318|eGFP-RCD1-WWE_1-265|for_Lennart	150318|eGFP-RCD1-WWE_1-265|for_Lennart	150318|eGFP-RCD1-WWE_1-265|for_Lennart	1	0.000857	58640.2	11	19	55	lw140417_Fu_weff8.36780.36780.2 File:"lw140417_Fu_weff8.raw", NativeID:"controllerType=0 controllerNumber=1 scan=36780"	KLEAAVSKWDETDAIVVSGA	R	-	0.997	73.8	32.1	66.6	Phospho (+80)	2168.05	2	0.0083	3.8	502	521
160902-160128-140417_CmOxP_db-applied_Frozen	W	140417_Fu_106-W	Fu	106-W	W	lw140417_Fu_weff8 (F129022)	150318|eGFP-RCD1-WWE_1-265|for_Lennart	150318|eGFP-RCD1-WWE_1-265|for_Lennart	150318|eGFP-RCD1-WWE_1-265|for_Lennart	1	0.000857	58640.2	11	19	55	lw140417_Fu_weff8.37368.37368.2 File:"lw140417_Fu_weff8.raw", NativeID:"controllerType=0 controllerNumber=1 scan=37368"	KLEAAVSKWDETDAIVVSGA	R	-	0.997	38.9	32	31.1	Phospho (+80)	2168.05	2	0.0073	3.4	502	521
160902-160128-140417_CmOxP_db-applied_Frozen	W	140417_Fu_106-W	Fu	106-W	W	lw140417_Fu_weff8 (F129022)	150318|eGFP-RCD1-WWE_1-265|for_Lennart	150318|eGFP-RCD1-WWE_1-265|for_Lennart	150318|eGFP-RCD1-WWE_1-265|for_Lennart	1	0.000857	58640.2	11	19	55	lw140417_Fu_weff8.36811.36811.3 File:"lw140417_Fu_weff8.raw", NativeID:"controllerType=0 controllerNumber=1 scan=36811"	KLEAAVSKWDETDAIVVSGA	R	-	0.997	44.4	32	34.1	Phospho (+80)	2168.05	3	0.0098	4.5	502	521
160902-160128-140417_CmOxP_db-applied_Frozen	W	140417_Fu_106-W	Fu	106-W	W	lw140417_Fu_weff8 (F129022)	150318|eGFP-RCD1-WWE_1-265|for_Lennart	150318|eGFP-RCD1-WWE_1-265|for_Lennart	150318|eGFP-RCD1-WWE_1-265|for_Lennart	1	0.000857	58640.2	11	19	55	lw140417_Fu_weff8.28796.28796.2 File:"lw140417_Fu_weff8.raw", NativeID:"controllerType=0 controllerNumber=1 scan=28796"	LEIDVNGGETPR	R	L	0.997	37.2	31	31.5	Phospho (+80)	1378.62	2	0.0049	3.6	451	462
160902-160128-140417_CmOxP_db-applied_Frozen	W	140417_Fu_106-W	Fu	106-W	W	lw140417_Fu_weff8 (F129022)	150318|eGFP-RCD1-WWE_1-265|for_Lennart	150318|eGFP-RCD1-WWE_1-265|for_Lennart	150318|eGFP-RCD1-WWE_1-265|for_Lennart	1	0.000857	58640.2	11	19	55	lw140417_Fu_weff8.28797.28797.2 File:"lw140417_Fu_weff8.raw", NativeID:"controllerType=0 controllerNumber=1 scan=28797"	LEIDVNGGETPR	R	L	0.997	56	31	49.2	Phospho (+80)	1378.62	2	0.0049	3.6	451	462
160902-160128-140417_CmOxP_db-applied_Frozen	W	140417_Fu_106-W	Fu	106-W	W	lw140417_Fu_weff8 (F129022)	150318|eGFP-RCD1-WWE_1-265|for_Lennart	150318|eGFP-RCD1-WWE_1-265|for_Lennart	150318|eGFP-RCD1-WWE_1-265|for_Lennart	1	0.000857	58640.2	11	19	55	lw140417_Fu_weff8.52558.52558.3 File:"lw140417_Fu_weff8.raw", NativeID:"controllerType=0 controllerNumber=1 scan=52558"	LNLEECSDESGDNMMDDVPLAQR	R	S	0.946	26.9	29.1	0.16	Carbamidomethyl (+57), Phospho (+80), Phospho (+80), Oxidation (+16)	2813.04	3	0.0098	3.5	463	485
160902-160128-140417_CmOxP_db-applied_Frozen	W	140417_Fu_106-W	Fu	106-W	W	lw140417_Fu_weff8 (F129022)	150318|eGFP-RCD1-WWE_1-265|for_Lennart	150318|eGFP-RCD1-WWE_1-265|for_Lennart	150318|eGFP-RCD1-WWE_1-265|for_Lennart	1	0.000857	58640.2	11	19	55	lw140417_Fu_weff8.39677.39677.3 File:"lw140417_Fu_weff8.raw", NativeID:"controllerType=0 controllerNumber=1 scan=39677"	LNLEECSDESGDNMMDDVPLAQR	R	S	0.947	28.5	30.6	4.29	Carbamidomethyl (+57), Phospho (+80), Oxidation (+16)	2733.07	3	0.0076	2.8	463	485
160902-160128-140417_CmOxP_db-applied_Frozen	W	140417_Fu_106-W	Fu	106-W	W	lw140417_Fu_weff8 (F129022)	150318|eGFP-RCD1-WWE_1-265|for_Lennart	150318|eGFP-RCD1-WWE_1-265|for_Lennart	150318|eGFP-RCD1-WWE_1-265|for_Lennart	1	0.000857	58640.2	11	19	55	lw140417_Fu_weff8.56062.56062.3 File:"lw140417_Fu_weff8.raw", NativeID:"controllerType=0 controllerNumber=1 scan=56062"	LNLEECSDESGDNMMDDVPLAQR	R	S	0.959	19.8	29.8	17.5	Carbamidomethyl (+57), Phospho (+80), Phospho (+80)	2797.04	3	0.012	4.2	463	485
160902-160128-140417_CmOxP_db-applied_Frozen	W	140417_Fu_106-W	Fu	106-W	W	lw140417_Fu_weff8 (F129022)	150318|eGFP-RCD1-WWE_1-265|for_Lennart	150318|eGFP-RCD1-WWE_1-265|for_Lennart	150318|eGFP-RCD1-WWE_1-265|for_Lennart	1	0.000857	58640.2	11	19	55	lw140417_Fu_weff8.58261.58261.2 File:"lw140417_Fu_weff8.raw", NativeID:"controllerType=0 controllerNumber=1 scan=58261"	LNLEECSDESGDNMMDDVPLAQR	R	S	0.967	18.9	29.5	18.9	Carbamidomethyl (+57), Phospho (+80), Phospho (+80)	2797.04	2	0.0065	2.3	463	485
160902-160128-140417_CmOxP_db-applied_Frozen	W	140417_Fu_106-W	Fu	106-W	W	lw140417_Fu_weff8 (F129022)	150318|eGFP-RCD1-WWE_1-265|for_Lennart	150318|eGFP-RCD1-WWE_1-265|for_Lennart	150318|eGFP-RCD1-WWE_1-265|for_Lennart	1	0.000857	58640.2	11	19	55	lw140417_Fu_weff8.35723.35723.2 File:"lw140417_Fu_weff8.raw", NativeID:"controllerType=0 controllerNumber=1 scan=35723"	LNLEECSDESGDNMMDDVPLAQR	R	S	0.976	29.6	30.6	9.22	Carbamidomethyl (+57), Phospho (+80), Oxidation (+16), Oxidation (+16)	2749.06	2	0.008	2.9	463	485
160902-160128-140417_CmOxP_db-applied_Frozen	W	140417_Fu_106-W	Fu	106-W	W	lw140417_Fu_weff8 (F129022)	150318|eGFP-RCD1-WWE_1-265|for_Lennart	150318|eGFP-RCD1-WWE_1-265|for_Lennart	150318|eGFP-RCD1-WWE_1-265|for_Lennart	1	0.000857	58640.2	11	19	55	lw140417_Fu_weff8.54500.54500.3 File:"lw140417_Fu_weff8.raw", NativeID:"controllerType=0 controllerNumber=1 scan=54500"	LNLEECSDESGDNMMDDVPLAQR	R	S	0.982	24.9	29.4	24.8	Carbamidomethyl (+57), Phospho (+80), Phospho (+80)	2797.04	3	0.0052	1.8	463	485
160902-160128-140417_CmOxP_db-applied_Frozen	W	140417_Fu_106-W	Fu	106-W	W	lw140417_Fu_weff8 (F129022)	150318|eGFP-RCD1-WWE_1-265|for_Lennart	150318|eGFP-RCD1-WWE_1-265|for_Lennart	150318|eGFP-RCD1-WWE_1-265|for_Lennart	1	0.000857	58640.2	11	19	55	lw140417_Fu_weff8.45480.45480.3 File:"lw140417_Fu_weff8.raw", NativeID:"controllerType=0 controllerNumber=1 scan=45480"	LNLEECSDESGDNMMDDVPLAQR	R	S	0.983	20.2	29.1	18.7	Carbamidomethyl (+57), Phospho (+80), Phospho (+80), Oxidation (+16), Oxidation (+16)	2829.03	3	0.009	3.2	463	485
160902-160128-140417_CmOxP_db-applied_Frozen	W	140417_Fu_106-W	Fu	106-W	W	lw140417_Fu_weff8 (F129022)	150318|eGFP-RCD1-WWE_1-265|for_Lennart	150318|eGFP-RCD1-WWE_1-265|for_Lennart	150318|eGFP-RCD1-WWE_1-265|for_Lennart	1	0.000857	58640.2	11	19	55	lw140417_Fu_weff8.49999.49999.3 File:"lw140417_Fu_weff8.raw", NativeID:"controllerType=0 controllerNumber=1 scan=49999"	LNLEECSDESGDNMMDDVPLAQR	R	S	0.989	33.3	29.1	9.58	Carbamidomethyl (+57), Phospho (+80), Phospho (+80), Oxidation (+16)	2813.04	3	0.0089	3.2	463	485
160902-160128-140417_CmOxP_db-applied_Frozen	W	140417_Fu_106-W	Fu	106-W	W	lw140417_Fu_weff8 (F129022)	150318|eGFP-RCD1-WWE_1-265|for_Lennart	150318|eGFP-RCD1-WWE_1-265|for_Lennart	150318|eGFP-RCD1-WWE_1-265|for_Lennart	1	0.000857	58640.2	11	19	55	lw140417_Fu_weff8.50706.50706.2 File:"lw140417_Fu_weff8.raw", NativeID:"controllerType=0 controllerNumber=1 scan=50706"	LNLEECSDESGDNMMDDVPLAQR	R	S	0.991	34.5	29.1	9.95	Carbamidomethyl (+57), Phospho (+80), Phospho (+80), Oxidation (+16)	2813.04	2	0.011	3.8	463	485
160902-160128-140417_CmOxP_db-applied_Frozen	W	140417_Fu_106-W	Fu	106-W	W	lw140417_Fu_weff8 (F129022)	150318|eGFP-RCD1-WWE_1-265|for_Lennart	150318|eGFP-RCD1-WWE_1-265|for_Lennart	150318|eGFP-RCD1-WWE_1-265|for_Lennart	1	0.000857	58640.2	11	19	55	lw140417_Fu_weff8.51256.51256.3 File:"lw140417_Fu_weff8.raw", NativeID:"controllerType=0 controllerNumber=1 scan=51256"	LNLEECSDESGDNMMDDVPLAQR	R	S	0.992	36	29.1	6.01	Carbamidomethyl (+57), Phospho (+80), Phospho (+80), Oxidation (+16)	2813.04	3	0.0098	3.5	463	485
160902-160128-140417_CmOxP_db-applied_Frozen	W	140417_Fu_106-W	Fu	106-W	W	lw140417_Fu_weff8 (F129022)	150318|eGFP-RCD1-WWE_1-265|for_Lennart	150318|eGFP-RCD1-WWE_1-265|for_Lennart	150318|eGFP-RCD1-WWE_1-265|for_Lennart	1	0.000857	58640.2	11	19	55	lw140417_Fu_weff8.45479.45479.3 File:"lw140417_Fu_weff8.raw", NativeID:"controllerType=0 controllerNumber=1 scan=45479"	LNLEECSDESGDNMMDDVPLAQR	R	S	0.992	22.8	29.1	22.3	Carbamidomethyl (+57), Phospho (+80), Phospho (+80), Oxidation (+16), Oxidation (+16)	2829.03	3	0.009	3.2	463	485
160902-160128-140417_CmOxP_db-applied_Frozen	W	140417_Fu_106-W	Fu	106-W	W	lw140417_Fu_weff8 (F129022)	150318|eGFP-RCD1-WWE_1-265|for_Lennart	150318|eGFP-RCD1-WWE_1-265|for_Lennart	150318|eGFP-RCD1-WWE_1-265|for_Lennart	1	0.000857	58640.2	11	19	55	lw140417_Fu_weff8.39676.39676.3 File:"lw140417_Fu_weff8.raw", NativeID:"controllerType=0 controllerNumber=1 scan=39676"	LNLEECSDESGDNMMDDVPLAQR	R	S	0.992	42.3	30.6	5.18	Carbamidomethyl (+57), Phospho (+80), Oxidation (+16)	2733.07	3	0.0076	2.8	463	485
160902-160128-140417_CmOxP_db-applied_Frozen	W	140417_Fu_106-W	Fu	106-W	W	lw140417_Fu_weff8 (F129022)	150318|eGFP-RCD1-WWE_1-265|for_Lennart	150318|eGFP-RCD1-WWE_1-265|for_Lennart	150318|eGFP-RCD1-WWE_1-265|for_Lennart	1	0.000857	58640.2	11	19	55	lw140417_Fu_weff8.48728.48728.3 File:"lw140417_Fu_weff8.raw", NativeID:"controllerType=0 controllerNumber=1 scan=48728"	LNLEECSDESGDNMMDDVPLAQR	R	S	0.992	42.2	29.2	8.69	Carbamidomethyl (+57), Phospho (+80), Phospho (+80), Oxidation (+16)	2813.04	3	0.011	3.9	463	485
160902-160128-140417_CmOxP_db-applied_Frozen	W	140417_Fu_106-W	Fu	106-W	W	lw140417_Fu_weff8 (F129022)	150318|eGFP-RCD1-WWE_1-265|for_Lennart	150318|eGFP-RCD1-WWE_1-265|for_Lennart	150318|eGFP-RCD1-WWE_1-265|for_Lennart	1	0.000857	58640.2	11	19	55	lw140417_Fu_weff8.49358.49358.3 File:"lw140417_Fu_weff8.raw", NativeID:"controllerType=0 controllerNumber=1 scan=49358"	LNLEECSDESGDNMMDDVPLAQR	R	S	0.993	39.7	29.1	4.03	Carbamidomethyl (+57), Phospho (+80), Phospho (+80), Oxidation (+16)	2813.04	3	0.0083	3	463	485
160902-160128-140417_CmOxP_db-applied_Frozen	W	140417_Fu_106-W	Fu	106-W	W	lw140417_Fu_weff8 (F129022)	150318|eGFP-RCD1-WWE_1-265|for_Lennart	150318|eGFP-RCD1-WWE_1-265|for_Lennart	150318|eGFP-RCD1-WWE_1-265|for_Lennart	1	0.000857	58640.2	11	19	55	lw140417_Fu_weff8.46311.46311.2 File:"lw140417_Fu_weff8.raw", NativeID:"controllerType=0 controllerNumber=1 scan=46311"	LNLEECSDESGDNMMDDVPLAQR	R	S	0.993	43.9	31	0	Carbamidomethyl (+57), Phospho (+80)	2717.07	2	0.0083	3.1	463	485
160902-160128-140417_CmOxP_db-applied_Frozen	W	140417_Fu_106-W	Fu	106-W	W	lw140417_Fu_weff8 (F129022)	150318|eGFP-RCD1-WWE_1-265|for_Lennart	150318|eGFP-RCD1-WWE_1-265|for_Lennart	150318|eGFP-RCD1-WWE_1-265|for_Lennart	1	0.000857	58640.2	11	19	55	lw140417_Fu_weff8.50645.50645.3 File:"lw140417_Fu_weff8.raw", NativeID:"controllerType=0 controllerNumber=1 scan=50645"	LNLEECSDESGDNMMDDVPLAQR	R	S	0.994	43	29.1	7.41	Carbamidomethyl (+57), Phospho (+80), Phospho (+80), Oxidation (+16)	2813.04	3	0.0085	3	463	485
160902-160128-140417_CmOxP_db-applied_Frozen	W	140417_Fu_106-W	Fu	106-W	W	lw140417_Fu_weff8 (F129022)	150318|eGFP-RCD1-WWE_1-265|for_Lennart	150318|eGFP-RCD1-WWE_1-265|for_Lennart	150318|eGFP-RCD1-WWE_1-265|for_Lennart	1	0.000857	58640.2	11	19	55	lw140417_Fu_weff8.49359.49359.3 File:"lw140417_Fu_weff8.raw", NativeID:"controllerType=0 controllerNumber=1 scan=49359"	LNLEECSDESGDNMMDDVPLAQR	R	S	0.994	41.8	29.1	8.71	Carbamidomethyl (+57), Phospho (+80), Phospho (+80), Oxidation (+16)	2813.04	3	0.0083	3	463	485
160902-160128-140417_CmOxP_db-applied_Frozen	W	140417_Fu_106-W	Fu	106-W	W	lw140417_Fu_weff8 (F129022)	150318|eGFP-RCD1-WWE_1-265|for_Lennart	150318|eGFP-RCD1-WWE_1-265|for_Lennart	150318|eGFP-RCD1-WWE_1-265|for_Lennart	1	0.000857	58640.2	11	19	55	lw140417_Fu_weff8.44794.44794.2 File:"lw140417_Fu_weff8.raw", NativeID:"controllerType=0 controllerNumber=1 scan=44794"	LNLEECSDESGDNMMDDVPLAQR	R	S	0.995	27.9	29.1	24	Carbamidomethyl (+57), Phospho (+80), Phospho (+80), Oxidation (+16), Oxidation (+16)	2829.03	2	0.0099	3.5	463	485
160902-160128-140417_CmOxP_db-applied_Frozen	W	140417_Fu_106-W	Fu	106-W	W	lw140417_Fu_weff8 (F129022)	150318|eGFP-RCD1-WWE_1-265|for_Lennart	150318|eGFP-RCD1-WWE_1-265|for_Lennart	150318|eGFP-RCD1-WWE_1-265|for_Lennart	1	0.000857	58640.2	11	19	55	lw140417_Fu_weff8.44851.44851.3 File:"lw140417_Fu_weff8.raw", NativeID:"controllerType=0 controllerNumber=1 scan=44851"	LNLEECSDESGDNMMDDVPLAQR	R	S	0.996	26.6	29.1	26.6	Carbamidomethyl (+57), Phospho (+80), Phospho (+80), Oxidation (+16), Oxidation (+16)	2829.03	3	0.01	3.6	463	485
160902-160128-140417_CmOxP_db-applied_Frozen	W	140417_Fu_106-W	Fu	106-W	W	lw140417_Fu_weff8 (F129022)	150318|eGFP-RCD1-WWE_1-265|for_Lennart	150318|eGFP-RCD1-WWE_1-265|for_Lennart	150318|eGFP-RCD1-WWE_1-265|for_Lennart	1	0.000857	58640.2	11	19	55	lw140417_Fu_weff8.44239.44239.3 File:"lw140417_Fu_weff8.raw", NativeID:"controllerType=0 controllerNumber=1 scan=44239"	LNLEECSDESGDNMMDDVPLAQR	R	S	0.997	29.8	29.1	29.3	Carbamidomethyl (+57), Phospho (+80), Phospho (+80), Oxidation (+16), Oxidation (+16)	2829.03	3	0.0064	2.3	463	485
160902-160128-140417_CmOxP_db-applied_Frozen	W	140417_Fu_106-W	Fu	106-W	W	lw140417_Fu_weff8 (F129022)	150318|eGFP-RCD1-WWE_1-265|for_Lennart	150318|eGFP-RCD1-WWE_1-265|for_Lennart	150318|eGFP-RCD1-WWE_1-265|for_Lennart	1	0.000857	58640.2	11	19	55	lw140417_Fu_weff8.44238.44238.3 File:"lw140417_Fu_weff8.raw", NativeID:"controllerType=0 controllerNumber=1 scan=44238"	LNLEECSDESGDNMMDDVPLAQR	R	S	0.997	38.5	29.1	34.3	Carbamidomethyl (+57), Phospho (+80), Phospho (+80), Oxidation (+16), Oxidation (+16)	2829.03	3	0.0064	2.3	463	485
160902-160128-140417_CmOxP_db-applied_Frozen	W	140417_Fu_106-W	Fu	106-W	W	lw140417_Fu_weff8 (F129022)	150318|eGFP-RCD1-WWE_1-265|for_Lennart	150318|eGFP-RCD1-WWE_1-265|for_Lennart	150318|eGFP-RCD1-WWE_1-265|for_Lennart	1	0.000857	58640.2	11	19	55	lw140417_Fu_weff8.56315.56315.2 File:"lw140417_Fu_weff8.raw", NativeID:"controllerType=0 controllerNumber=1 scan=56315"	LNLEECSDESGDNMMDDVPLAQR	R	S	0.997	44.7	29.4	40.1	Carbamidomethyl (+57), Phospho (+80), Phospho (+80)	2797.04	2	0.0039	1.4	463	485
160902-160128-140417_CmOxP_db-applied_Frozen	W	140417_Fu_106-W	Fu	106-W	W	lw140417_Fu_weff8 (F129022)	150318|eGFP-RCD1-WWE_1-265|for_Lennart	150318|eGFP-RCD1-WWE_1-265|for_Lennart	150318|eGFP-RCD1-WWE_1-265|for_Lennart	1	0.000857	58640.2	11	19	55	lw140417_Fu_weff8.58262.58262.2 File:"lw140417_Fu_weff8.raw", NativeID:"controllerType=0 controllerNumber=1 scan=58262"	LNLEECSDESGDNMMDDVPLAQR	R	S	0.997	46.6	29.5	42.3	Carbamidomethyl (+57), Phospho (+80), Phospho (+80)	2797.04	2	0.0065	2.3	463	485
160902-160128-140417_CmOxP_db-applied_Frozen	W	140417_Fu_106-W	Fu	106-W	W	lw140417_Fu_weff8 (F129022)	150318|eGFP-RCD1-WWE_1-265|for_Lennart	150318|eGFP-RCD1-WWE_1-265|for_Lennart	150318|eGFP-RCD1-WWE_1-265|for_Lennart	1	0.000857	58640.2	11	19	55	lw140417_Fu_weff8.56961.56961.2 File:"lw140417_Fu_weff8.raw", NativeID:"controllerType=0 controllerNumber=1 scan=56961"	LNLEECSDESGDNMMDDVPLAQR	R	S	0.997	58.7	29.7	53.9	Carbamidomethyl (+57), Phospho (+80), Phospho (+80)	2797.04	2	0.011	3.9	463	485
160902-160128-140417_CmOxP_db-applied_Frozen	W	140417_Fu_106-W	Fu	106-W	W	lw140417_Fu_weff8 (F129022)	150318|eGFP-RCD1-WWE_1-265|for_Lennart	150318|eGFP-RCD1-WWE_1-265|for_Lennart	150318|eGFP-RCD1-WWE_1-265|for_Lennart	1	0.000857	58640.2	11	19	55	lw140417_Fu_weff8.31456.31456.3 File:"lw140417_Fu_weff8.raw", NativeID:"controllerType=0 controllerNumber=1 scan=31456"	LRLEIDVNGGETPR	K	L	0.958	23.1	31	19	Phospho (+80)	1647.81	3	0.0081	4.9	449	462
160902-160128-140417_CmOxP_db-applied_Frozen	W	140417_Fu_106-W	Fu	106-W	W	lw140417_Fu_weff8 (F129022)	150318|eGFP-RCD1-WWE_1-265|for_Lennart	150318|eGFP-RCD1-WWE_1-265|for_Lennart	150318|eGFP-RCD1-WWE_1-265|for_Lennart	1	0.000857	58640.2	11	19	55	lw140417_Fu_weff8.31457.31457.3 File:"lw140417_Fu_weff8.raw", NativeID:"controllerType=0 controllerNumber=1 scan=31457"	LRLEIDVNGGETPR	K	L	0.98	26.7	31	22.3	Phospho (+80)	1647.81	3	0.0081	4.9	449	462
160902-160128-140417_CmOxP_db-applied_Frozen	W	140417_Fu_106-W	Fu	106-W	W	lw140417_Fu_weff8 (F129022)	150318|eGFP-RCD1-WWE_1-265|for_Lennart	150318|eGFP-RCD1-WWE_1-265|for_Lennart	150318|eGFP-RCD1-WWE_1-265|for_Lennart	1	0.000857	58640.2	11	19	55	lw140417_Fu_weff8.31519.31519.2 File:"lw140417_Fu_weff8.raw", NativeID:"controllerType=0 controllerNumber=1 scan=31519"	LRLEIDVNGGETPR	K	L	0.997	43.7	31.1	38.1	Phospho (+80)	1647.81	2	0.007	4.2	449	462
160902-160128-140417_CmOxP_db-applied_Frozen	W	140417_Fu_106-W	Fu	106-W	W	lw140417_Fu_weff8 (F129022)	150318|eGFP-RCD1-WWE_1-265|for_Lennart	150318|eGFP-RCD1-WWE_1-265|for_Lennart	150318|eGFP-RCD1-WWE_1-265|for_Lennart	1	0.000857	58640.2	11	19	55	lw140417_Fu_weff8.26333.26333.2 File:"lw140417_Fu_weff8.raw", NativeID:"controllerType=0 controllerNumber=1 scan=26333"	RAASYAAYVTGVSCAK	K	L	0.981	35	31.6	4.41	Phospho (+80), Carbamidomethyl (+57)	1753.79	2	0.0084	4.8	280	295
160902-160128-140417_CmOxP_db-applied_Frozen	W	140417_Fu_106-W	Fu	106-W	W	lw140417_Fu_weff8 (F129022)	150318|eGFP-RCD1-WWE_1-265|for_Lennart	150318|eGFP-RCD1-WWE_1-265|for_Lennart	150318|eGFP-RCD1-WWE_1-265|for_Lennart	1	0.000857	58640.2	11	19	55	lw140417_Fu_weff8.15564.15564.3 File:"lw140417_Fu_weff8.raw", NativeID:"controllerType=0 controllerNumber=1 scan=15564"	RLEGENKLSAYENR	R	S	0.997	38.2	32.1	20.8	Phospho (+80)	1757.82	3	0.0054	3.1	314	327
160902-160128-140417_CmOxP_db-applied_Frozen	W	140417_Fu_106-W	Fu	106-W	W	lw140417_Fu_weff8 (F129022)	150318|eGFP-RCD1-WWE_1-265|for_Lennart	150318|eGFP-RCD1-WWE_1-265|for_Lennart	150318|eGFP-RCD1-WWE_1-265|for_Lennart	1	0.000857	58640.2	11	19	55	lw140417_Fu_weff8.15563.15563.3 File:"lw140417_Fu_weff8.raw", NativeID:"controllerType=0 controllerNumber=1 scan=15563"	RLEGENKLSAYENR	R	S	0.997	42.8	32.1	23.3	Phospho (+80)	1757.82	3	0.0054	3.1	314	327
160902-160128-140417_CmOxP_db-applied_Frozen	W	140417_Fu_106-W	Fu	106-W	W	lw140417_Fu_weff8 (F129022)	150318|eGFP-RCD1-WWE_1-265|for_Lennart	150318|eGFP-RCD1-WWE_1-265|for_Lennart	150318|eGFP-RCD1-WWE_1-265|for_Lennart	1	0.000857	58640.2	11	19	55	lw140417_Fu_weff8.9411.9411.2 File:"lw140417_Fu_weff8.raw", NativeID:"controllerType=0 controllerNumber=1 scan=9411"	SSNEHYDEATEDSCSR	R	K	0.963	30.7	26.4	0	Phospho (+80), Carbamidomethyl (+57)	1965.67	2	0.0053	2.7	486	501
160902-160128-140417_CmOxP_db-applied_Frozen	W	140417_Fu_106-W	Fu	106-W	W	lw140417_Fu_weff8 (F129022)	150318|eGFP-RCD1-WWE_1-265|for_Lennart	150318|eGFP-RCD1-WWE_1-265|for_Lennart	150318|eGFP-RCD1-WWE_1-265|for_Lennart	1	0.000857	58640.2	11	19	55	lw140417_Fu_weff8.9412.9412.2 File:"lw140417_Fu_weff8.raw", NativeID:"controllerType=0 controllerNumber=1 scan=9412"	SSNEHYDEATEDSCSR	R	K	0.992	48.6	26.4	0	Phospho (+80), Carbamidomethyl (+57)	1965.67	2	0.0053	2.7	486	501
160902-160128-140417_CmOxP_db-applied_Frozen	W	140417_Fu_106-W	Fu	106-W	W	lw140417_Fu_weff8 (F129022)	150318|eGFP-RCD1-WWE_1-265|for_Lennart	150318|eGFP-RCD1-WWE_1-265|for_Lennart	150318|eGFP-RCD1-WWE_1-265|for_Lennart	1	0.000857	58640.2	11	19	55	lw140417_Fu_weff8.9488.9488.3 File:"lw140417_Fu_weff8.raw", NativeID:"controllerType=0 controllerNumber=1 scan=9488"	SSNEHYDEATEDSCSR	R	K	0.993	41.4	26.4	0	Phospho (+80), Carbamidomethyl (+57)	1965.67	3	0.0062	3.1	486	501
160902-160128-140417_CmOxP_db-applied_Frozen	W	140417_Fu_106-W	Fu	106-W	W	lw140417_Fu_weff8 (F129022)	150318|eGFP-RCD1-WWE_1-265|for_Lennart	150318|eGFP-RCD1-WWE_1-265|for_Lennart	150318|eGFP-RCD1-WWE_1-265|for_Lennart	1	0.000857	58640.2	11	19	55	lw140417_Fu_weff8.8120.8120.2 File:"lw140417_Fu_weff8.raw", NativeID:"controllerType=0 controllerNumber=1 scan=8120"	SSNEHYDEATEDSCSR	R	K	0.993	45.4	26.4	3.09	Phospho (+80), Carbamidomethyl (+57)	1965.67	2	0.0058	2.9	486	501
160902-160128-140417_CmOxP_db-applied_Frozen	W	140417_Fu_106-W	Fu	106-W	W	lw140417_Fu_weff8 (F129022)	150318|eGFP-RCD1-WWE_1-265|for_Lennart	150318|eGFP-RCD1-WWE_1-265|for_Lennart	150318|eGFP-RCD1-WWE_1-265|for_Lennart	1	0.000857	58640.2	11	19	55	lw140417_Fu_weff8.8121.8121.2 File:"lw140417_Fu_weff8.raw", NativeID:"controllerType=0 controllerNumber=1 scan=8121"	SSNEHYDEATEDSCSR	R	K	0.993	41.2	26.4	7.11	Phospho (+80), Carbamidomethyl (+57)	1965.67	2	0.0058	2.9	486	501
160902-160128-140417_CmOxP_db-applied_Frozen	W	140417_Fu_106-W	Fu	106-W	W	lw140417_Fu_weff8 (F129022)	150318|eGFP-RCD1-WWE_1-265|for_Lennart	150318|eGFP-RCD1-WWE_1-265|for_Lennart	150318|eGFP-RCD1-WWE_1-265|for_Lennart	1	0.000857	58640.2	11	19	55	lw140417_Fu_weff8.8110.8110.3 File:"lw140417_Fu_weff8.raw", NativeID:"controllerType=0 controllerNumber=1 scan=8110"	SSNEHYDEATEDSCSR	R	K	0.995	44.5	26.5	9.76	Phospho (+80), Carbamidomethyl (+57)	1965.68	3	0.0069	3.5	486	501
160902-160128-140417_CmOxP_db-applied_Frozen	W	140417_Fu_106-W	Fu	106-W	W	lw140417_Fu_weff8 (F129022)	150318|eGFP-RCD1-WWE_1-265|for_Lennart	150318|eGFP-RCD1-WWE_1-265|for_Lennart	150318|eGFP-RCD1-WWE_1-265|for_Lennart	1	0.000857	58640.2	11	19	55	lw140417_Fu_weff8.8111.8111.3 File:"lw140417_Fu_weff8.raw", NativeID:"controllerType=0 controllerNumber=1 scan=8111"	SSNEHYDEATEDSCSR	R	K	0.997	43.9	26.5	17.5	Phospho (+80), Carbamidomethyl (+57)	1965.68	3	0.0069	3.5	486	501
160902-160128-140417_CmOxP_db-applied_Frozen	W	140417_Fu_106-W	Fu	106-W	W	lw140417_Fu_weff8 (F129022)	150318|eGFP-RCD1-WWE_1-265|for_Lennart	150318|eGFP-RCD1-WWE_1-265|for_Lennart	150318|eGFP-RCD1-WWE_1-265|for_Lennart	1	0.000857	58640.2	11	19	55	lw140417_Fu_weff8.50387.50387.2 File:"lw140417_Fu_weff8.raw", NativeID:"controllerType=0 controllerNumber=1 scan=50387"	WDETDAIVVSGA	K	-	0.955	21.1	29.3	16.6	Phospho (+80)	1341.55	2	0.0053	4	510	521
160902-160128-140417_CmOxP_db-applied_Frozen	W	140417_Fu_106-W	Fu	106-W	W	lw140417_Fu_weff4 (F129003)	150318|eGFP-RCD1-WWE_1-265|for_Lennart	150318|eGFP-RCD1-WWE_1-265|for_Lennart	150318|eGFP-RCD1-WWE_1-265|for_Lennart	1	0.000128	58640.2	4	6	8	lw140417_Fu_weff4.36956.36956.2 File:"lw140417_Fu_weff4.raw", NativeID:"controllerType=0 controllerNumber=1 scan=36956"	AASYAAYVTGVSCAK	R	L	0.99	40.2	30.9	10.4	Phospho (+80), Carbamidomethyl (+57)	1597.69	2	0.0063	4	281	295
160902-160128-140417_CmOxP_db-applied_Frozen	W	140417_Fu_106-W	Fu	106-W	W	lw140417_Fu_weff4 (F129003)	150318|eGFP-RCD1-WWE_1-265|for_Lennart	150318|eGFP-RCD1-WWE_1-265|for_Lennart	150318|eGFP-RCD1-WWE_1-265|for_Lennart	1	0.000128	58640.2	4	6	8	lw140417_Fu_weff4.36955.36955.2 File:"lw140417_Fu_weff4.raw", NativeID:"controllerType=0 controllerNumber=1 scan=36955"	AASYAAYVTGVSCAK	R	L	0.992	43.7	30.9	11.7	Phospho (+80), Carbamidomethyl (+57)	1597.69	2	0.0063	4	281	295
160902-160128-140417_CmOxP_db-applied_Frozen	W	140417_Fu_106-W	Fu	106-W	W	lw140417_Fu_weff4 (F129003)	150318|eGFP-RCD1-WWE_1-265|for_Lennart	150318|eGFP-RCD1-WWE_1-265|for_Lennart	150318|eGFP-RCD1-WWE_1-265|for_Lennart	1	0.000128	58640.2	4	6	8	lw140417_Fu_weff4.33693.33693.2 File:"lw140417_Fu_weff4.raw", NativeID:"controllerType=0 controllerNumber=1 scan=33693"	AGSAAAPFTMEAK	K	I	0.964	21.7	29.6	13.1	Phospho (+80)	1330.57	2	0.0037	2.8	248	260
160902-160128-140417_CmOxP_db-applied_Frozen	W	140417_Fu_106-W	Fu	106-W	W	lw140417_Fu_weff4 (F129003)	150318|eGFP-RCD1-WWE_1-265|for_Lennart	150318|eGFP-RCD1-WWE_1-265|for_Lennart	150318|eGFP-RCD1-WWE_1-265|for_Lennart	1	0.000128	58640.2	4	6	8	lw140417_Fu_weff4.16906.16906.2 File:"lw140417_Fu_weff4.raw", NativeID:"controllerType=0 controllerNumber=1 scan=16906"	KAGSAAAPFTMEAK	K	I	0.952	22.7	31.1	18.6	Phospho (+80), Oxidation (+16)	1474.66	2	0.0069	4.7	247	260
160902-160128-140417_CmOxP_db-applied_Frozen	W	140417_Fu_106-W	Fu	106-W	W	lw140417_Fu_weff4 (F129003)	150318|eGFP-RCD1-WWE_1-265|for_Lennart	150318|eGFP-RCD1-WWE_1-265|for_Lennart	150318|eGFP-RCD1-WWE_1-265|for_Lennart	1	0.000128	58640.2	4	6	8	lw140417_Fu_weff4.23037.23037.2 File:"lw140417_Fu_weff4.raw", NativeID:"controllerType=0 controllerNumber=1 scan=23037"	KAGSAAAPFTMEAK	K	I	0.994	30.5	31.7	21.7	Phospho (+80)	1458.66	2	0.005	3.5	247	260
160902-160128-140417_CmOxP_db-applied_Frozen	W	140417_Fu_106-W	Fu	106-W	W	lw140417_Fu_weff4 (F129003)	150318|eGFP-RCD1-WWE_1-265|for_Lennart	150318|eGFP-RCD1-WWE_1-265|for_Lennart	150318|eGFP-RCD1-WWE_1-265|for_Lennart	1	0.000128	58640.2	4	6	8	lw140417_Fu_weff4.23036.23036.2 File:"lw140417_Fu_weff4.raw", NativeID:"controllerType=0 controllerNumber=1 scan=23036"	KAGSAAAPFTMEAK	K	I	0.997	40.6	31.7	36.7	Phospho (+80)	1458.66	2	0.005	3.5	247	260
160902-160128-140417_CmOxP_db-applied_Frozen	W	140417_Fu_106-W	Fu	106-W	W	lw140417_Fu_weff4 (F129003)	150318|eGFP-RCD1-WWE_1-265|for_Lennart	150318|eGFP-RCD1-WWE_1-265|for_Lennart	150318|eGFP-RCD1-WWE_1-265|for_Lennart	1	0.000128	58640.2	4	6	8	lw140417_Fu_weff4.40349.40349.3 File:"lw140417_Fu_weff4.raw", NativeID:"controllerType=0 controllerNumber=1 scan=40349"	KLEAAVSKWDETDAIVVSGA	R	-	0.997	33.2	32	28.9	Phospho (+80)	2168.05	3	0.007	3.2	502	521
160902-160128-140417_CmOxP_db-applied_Frozen	W	140417_Fu_106-W	Fu	106-W	W	lw140417_Fu_weff4 (F129003)	150318|eGFP-RCD1-WWE_1-265|for_Lennart	150318|eGFP-RCD1-WWE_1-265|for_Lennart	150318|eGFP-RCD1-WWE_1-265|for_Lennart	1	0.000128	58640.2	4	6	8	lw140417_Fu_weff4.40254.40254.2 File:"lw140417_Fu_weff4.raw", NativeID:"controllerType=0 controllerNumber=1 scan=40254"	KLEAAVSKWDETDAIVVSGA	R	-	0.997	40.1	32.1	34.3	Phospho (+80)	2168.04	2	0.0032	1.5	502	521
160902-160128-140417_CmOxP_db-applied_Frozen	W	140417_Fu_106-W	Fu	106-W	W	lw140417_Fu_weff3_r2 (F129019)	150318|eGFP-RCD1-WWE_1-265|for_Lennart	150318|eGFP-RCD1-WWE_1-265|for_Lennart	150318|eGFP-RCD1-WWE_1-265|for_Lennart	1	0.000165	58640.2	6	7	11	lw140417_Fu_weff3_r2.30917.30917.2 File:"lw140417_Fu_weff3_r2.raw", NativeID:"controllerType=0 controllerNumber=1 scan=30917"	AGSAAAPFTMEAK	K	I	0.99	26.8	29.6	22	Phospho (+80)	1330.57	2	0.0041	3.1	248	260
160902-160128-140417_CmOxP_db-applied_Frozen	W	140417_Fu_106-W	Fu	106-W	W	lw140417_Fu_weff3_r2 (F129019)	150318|eGFP-RCD1-WWE_1-265|for_Lennart	150318|eGFP-RCD1-WWE_1-265|for_Lennart	150318|eGFP-RCD1-WWE_1-265|for_Lennart	1	0.000165	58640.2	6	7	11	lw140417_Fu_weff3_r2.30918.30918.2 File:"lw140417_Fu_weff3_r2.raw", NativeID:"controllerType=0 controllerNumber=1 scan=30918"	AGSAAAPFTMEAK	K	I	0.996	29	29.6	26.2	Phospho (+80)	1330.57	2	0.0041	3.1	248	260
160902-160128-140417_CmOxP_db-applied_Frozen	W	140417_Fu_106-W	Fu	106-W	W	lw140417_Fu_weff3_r2 (F129019)	150318|eGFP-RCD1-WWE_1-265|for_Lennart	150318|eGFP-RCD1-WWE_1-265|for_Lennart	150318|eGFP-RCD1-WWE_1-265|for_Lennart	1	0.000165	58640.2	6	7	11	lw140417_Fu_weff3_r2.21347.21347.2 File:"lw140417_Fu_weff3_r2.raw", NativeID:"controllerType=0 controllerNumber=1 scan=21347"	KAGSAAAPFTMEAK	K	I	0.968	19.3	31.6	17.4	Phospho (+80)	1458.66	2	0.0038	2.6	247	260
160902-160128-140417_CmOxP_db-applied_Frozen	W	140417_Fu_106-W	Fu	106-W	W	lw140417_Fu_weff3_r2 (F129019)	150318|eGFP-RCD1-WWE_1-265|for_Lennart	150318|eGFP-RCD1-WWE_1-265|for_Lennart	150318|eGFP-RCD1-WWE_1-265|for_Lennart	1	0.000165	58640.2	6	7	11	lw140417_Fu_weff3_r2.21348.21348.2 File:"lw140417_Fu_weff3_r2.raw", NativeID:"controllerType=0 controllerNumber=1 scan=21348"	KAGSAAAPFTMEAK	K	I	0.996	26.9	31.6	25.9	Phospho (+80)	1458.66	2	0.0038	2.6	247	260
160902-160128-140417_CmOxP_db-applied_Frozen	W	140417_Fu_106-W	Fu	106-W	W	lw140417_Fu_weff3_r2 (F129019)	150318|eGFP-RCD1-WWE_1-265|for_Lennart	150318|eGFP-RCD1-WWE_1-265|for_Lennart	150318|eGFP-RCD1-WWE_1-265|for_Lennart	1	0.000165	58640.2	6	7	11	lw140417_Fu_weff3_r2.15509.15509.2 File:"lw140417_Fu_weff3_r2.raw", NativeID:"controllerType=0 controllerNumber=1 scan=15509"	KAGSAAAPFTMEAK	K	I	0.997	33.8	31.1	29.6	Phospho (+80), Oxidation (+16)	1474.66	2	0.0046	3.1	247	260
160902-160128-140417_CmOxP_db-applied_Frozen	W	140417_Fu_106-W	Fu	106-W	W	lw140417_Fu_weff3_r2 (F129019)	150318|eGFP-RCD1-WWE_1-265|for_Lennart	150318|eGFP-RCD1-WWE_1-265|for_Lennart	150318|eGFP-RCD1-WWE_1-265|for_Lennart	1	0.000165	58640.2	6	7	11	lw140417_Fu_weff3_r2.15510.15510.2 File:"lw140417_Fu_weff3_r2.raw", NativeID:"controllerType=0 controllerNumber=1 scan=15510"	KAGSAAAPFTMEAK	K	I	0.997	47.5	31.1	35.1	Phospho (+80), Oxidation (+16)	1474.66	2	0.0046	3.1	247	260
160902-160128-140417_CmOxP_db-applied_Frozen	W	140417_Fu_106-W	Fu	106-W	W	lw140417_Fu_weff3_r2 (F129019)	150318|eGFP-RCD1-WWE_1-265|for_Lennart	150318|eGFP-RCD1-WWE_1-265|for_Lennart	150318|eGFP-RCD1-WWE_1-265|for_Lennart	1	0.000165	58640.2	6	7	11	lw140417_Fu_weff3_r2.36860.36860.3 File:"lw140417_Fu_weff3_r2.raw", NativeID:"controllerType=0 controllerNumber=1 scan=36860"	KLEAAVSKWDETDAIVVSGA	R	-	0.99	22.6	32	22.6	Phospho (+80)	2168.04	3	0.0045	2.1	502	521
160902-160128-140417_CmOxP_db-applied_Frozen	W	140417_Fu_106-W	Fu	106-W	W	lw140417_Fu_weff3_r2 (F129019)	150318|eGFP-RCD1-WWE_1-265|for_Lennart	150318|eGFP-RCD1-WWE_1-265|for_Lennart	150318|eGFP-RCD1-WWE_1-265|for_Lennart	1	0.000165	58640.2	6	7	11	lw140417_Fu_weff3_r2.29069.29069.2 File:"lw140417_Fu_weff3_r2.raw", NativeID:"controllerType=0 controllerNumber=1 scan=29069"	LEIDVNGGETPR	R	L	0.997	40.5	30.7	32	Phospho (+80)	1378.62	2	0.0024	1.8	451	462
160902-160128-140417_CmOxP_db-applied_Frozen	W	140417_Fu_106-W	Fu	106-W	W	lw140417_Fu_weff3_r2 (F129019)	150318|eGFP-RCD1-WWE_1-265|for_Lennart	150318|eGFP-RCD1-WWE_1-265|for_Lennart	150318|eGFP-RCD1-WWE_1-265|for_Lennart	1	0.000165	58640.2	6	7	11	lw140417_Fu_weff3_r2.29070.29070.2 File:"lw140417_Fu_weff3_r2.raw", NativeID:"controllerType=0 controllerNumber=1 scan=29070"	LEIDVNGGETPR	R	L	0.997	44.8	30.7	43.4	Phospho (+80)	1378.62	2	0.0024	1.8	451	462
160902-160128-140417_CmOxP_db-applied_Frozen	W	140417_Fu_106-W	Fu	106-W	W	lw140417_Fu_weff3_r2 (F129019)	150318|eGFP-RCD1-WWE_1-265|for_Lennart	150318|eGFP-RCD1-WWE_1-265|for_Lennart	150318|eGFP-RCD1-WWE_1-265|for_Lennart	1	0.000165	58640.2	6	7	11	lw140417_Fu_weff3_r2.44329.44329.3 File:"lw140417_Fu_weff3_r2.raw", NativeID:"controllerType=0 controllerNumber=1 scan=44329"	LNLEECSDESGDNMMDDVPLAQR	R	S	0.949	16.8	29.1	16.8	Carbamidomethyl (+57), Phospho (+80), Phospho (+80), Oxidation (+16), Oxidation (+16)	2829.03	3	0.009	3.2	463	485
160902-160128-140417_CmOxP_db-applied_Frozen	W	140417_Fu_106-W	Fu	106-W	W	lw140417_Fu_weff3_r2 (F129019)	150318|eGFP-RCD1-WWE_1-265|for_Lennart	150318|eGFP-RCD1-WWE_1-265|for_Lennart	150318|eGFP-RCD1-WWE_1-265|for_Lennart	1	0.000165	58640.2	6	7	11	lw140417_Fu_weff3_r2.8683.8683.2 File:"lw140417_Fu_weff3_r2.raw", NativeID:"controllerType=0 controllerNumber=1 scan=8683"	SSNEHYDEATEDSCSR	R	K	0.958	29.1	26.4	6.74	Phospho (+80), Carbamidomethyl (+57)	1965.67	2	0.0034	1.7	486	501
160902-160128-140417_CmOxP_db-applied_Frozen	W	140417_Fu_106-W	Fu	106-W	W	lw140417_Fu_weff6-7 (F129033)	150318|eGFP-RCD1-WWE_1-265|for_Lennart	150318|eGFP-RCD1-WWE_1-265|for_Lennart	150318|eGFP-RCD1-WWE_1-265|for_Lennart	1	0.000125	58640.2	3	4	7	lw140417_Fu_weff6-7.31199.31199.2 File:"lw140417_Fu_weff6-7.raw", NativeID:"controllerType=0 controllerNumber=1 scan=31199"	AGSAAAPFTMEAK	K	I	0.972	21.2	29.5	14.9	Phospho (+80)	1330.57	2	0.0032	2.4	248	260
160902-160128-140417_CmOxP_db-applied_Frozen	W	140417_Fu_106-W	Fu	106-W	W	lw140417_Fu_weff6-7 (F129033)	150318|eGFP-RCD1-WWE_1-265|for_Lennart	150318|eGFP-RCD1-WWE_1-265|for_Lennart	150318|eGFP-RCD1-WWE_1-265|for_Lennart	1	0.000125	58640.2	3	4	7	lw140417_Fu_weff6-7.21003.21003.2 File:"lw140417_Fu_weff6-7.raw", NativeID:"controllerType=0 controllerNumber=1 scan=21003"	KAGSAAAPFTMEAK	K	I	0.993	31.5	31.9	27.9	Phospho (+80)	1458.66	2	0.0069	4.7	247	260
160902-160128-140417_CmOxP_db-applied_Frozen	W	140417_Fu_106-W	Fu	106-W	W	lw140417_Fu_weff6-7 (F129033)	150318|eGFP-RCD1-WWE_1-265|for_Lennart	150318|eGFP-RCD1-WWE_1-265|for_Lennart	150318|eGFP-RCD1-WWE_1-265|for_Lennart	1	0.000125	58640.2	3	4	7	lw140417_Fu_weff6-7.21004.21004.2 File:"lw140417_Fu_weff6-7.raw", NativeID:"controllerType=0 controllerNumber=1 scan=21004"	KAGSAAAPFTMEAK	K	I	0.994	38.9	31.9	23	Phospho (+80)	1458.66	2	0.0069	4.7	247	260
160902-160128-140417_CmOxP_db-applied_Frozen	W	140417_Fu_106-W	Fu	106-W	W	lw140417_Fu_weff6-7 (F129033)	150318|eGFP-RCD1-WWE_1-265|for_Lennart	150318|eGFP-RCD1-WWE_1-265|for_Lennart	150318|eGFP-RCD1-WWE_1-265|for_Lennart	1	0.000125	58640.2	3	4	7	lw140417_Fu_weff6-7.37701.37701.2 File:"lw140417_Fu_weff6-7.raw", NativeID:"controllerType=0 controllerNumber=1 scan=37701"	KLEAAVSKWDETDAIVVSGA	R	-	0.991	21.3	32	20.8	Phospho (+80)	2168.05	2	0.0049	2.2	502	521
160902-160128-140417_CmOxP_db-applied_Frozen	W	140417_Fu_106-W	Fu	106-W	W	lw140417_Fu_weff6-7 (F129033)	150318|eGFP-RCD1-WWE_1-265|for_Lennart	150318|eGFP-RCD1-WWE_1-265|for_Lennart	150318|eGFP-RCD1-WWE_1-265|for_Lennart	1	0.000125	58640.2	3	4	7	lw140417_Fu_weff6-7.37167.37167.2 File:"lw140417_Fu_weff6-7.raw", NativeID:"controllerType=0 controllerNumber=1 scan=37167"	KLEAAVSKWDETDAIVVSGA	R	-	0.994	23	31.9	23	Phospho (+80)	2168.05	2	0.0056	2.6	502	521
160902-160128-140417_CmOxP_db-applied_Frozen	W	140417_Fu_106-W	Fu	106-W	W	lw140417_Fu_weff6-7 (F129033)	150318|eGFP-RCD1-WWE_1-265|for_Lennart	150318|eGFP-RCD1-WWE_1-265|for_Lennart	150318|eGFP-RCD1-WWE_1-265|for_Lennart	1	0.000125	58640.2	3	4	7	lw140417_Fu_weff6-7.37166.37166.2 File:"lw140417_Fu_weff6-7.raw", NativeID:"controllerType=0 controllerNumber=1 scan=37166"	KLEAAVSKWDETDAIVVSGA	R	-	0.997	32.1	31.9	30.1	Phospho (+80)	2168.05	2	0.0056	2.6	502	521
160902-160128-140417_CmOxP_db-applied_Frozen	W	140417_Fu_106-W	Fu	106-W	W	lw140417_Fu_weff6-7 (F129033)	150318|eGFP-RCD1-WWE_1-265|for_Lennart	150318|eGFP-RCD1-WWE_1-265|for_Lennart	150318|eGFP-RCD1-WWE_1-265|for_Lennart	1	0.000125	58640.2	3	4	7	lw140417_Fu_weff6-7.37241.37241.3 File:"lw140417_Fu_weff6-7.raw", NativeID:"controllerType=0 controllerNumber=1 scan=37241"	KLEAAVSKWDETDAIVVSGA	R	-	0.997	51.4	32	44.4	Phospho (+80)	2168.05	3	0.007	3.2	502	521
160902-160128-140417_CmOxP_db-applied_Frozen	W	140417_Fu_106-W	Fu	106-W	W	lw140417_Fu_weff9 (F129000)	Mannose 1 phosphate guanyltransferase (The same sequence as NICBE_227852.1 in TGAC db)	NbS00019412g0006.1_SGN	Mannose 1 phosphate guanyltransferase (The same sequence as NICBE_227852.1 in TGAC db)	1	1.56e-05	45562.1	1	1	1	lw140417_Fu_weff9.31395.31395.2 File:"lw140417_Fu_weff9.raw", NativeID:"controllerType=0 controllerNumber=1 scan=31395"	VSSFEALQPVNR	R	S	0.991	48.8	31.8	3.47	Phospho (+80)	1425.67	2	0.0056	3.9	215	226
160902-160128-140417_CmOxP_db-applied_Frozen	W	140417_Fu_106-W	Fu	106-W	W	lw140417_Fu_weff4 (F129003)	Mannose 1 phosphate guanyltransferase (The same sequence as NICBE_227852.1 in TGAC db)	NbS00019412g0006.1_SGN	Mannose 1 phosphate guanyltransferase (The same sequence as NICBE_227852.1 in TGAC db)	1	1.61e-05	45562.1	1	1	1	lw140417_Fu_weff4.28062.28062.2 File:"lw140417_Fu_weff4.raw", NativeID:"controllerType=0 controllerNumber=1 scan=28062"	RVSSFEALQPVNR	R	S	0.95	34.5	31.9	8.61	Phospho (+80)	1581.77	2	5.3e-05	0.033	214	226
160902-160128-140417_CmOxP_db-applied_Frozen	W	140417_Fu_106-W	Fu	106-W	W	lw140417_Fu_weff1-2 (F129021)	Mannose 1 phosphate guanyltransferase (The same sequence as NICBE_227852.1 in TGAC db)	NbS00019412g0006.1_SGN	Mannose 1 phosphate guanyltransferase (The same sequence as NICBE_227852.1 in TGAC db)	1	3.14e-05	45562.1	1	1	2	lw140417_Fu_weff1-2.32919.32919.2 File:"lw140417_Fu_weff1-2.raw", NativeID:"controllerType=0 controllerNumber=1 scan=32919"	VSSFEALQPVNR	R	S	0.994	47.8	31.6	3.91	Phospho (+80)	1425.67	2	0.0039	2.7	215	226
160902-160128-140417_CmOxP_db-applied_Frozen	W	140417_Fu_106-W	Fu	106-W	W	lw140417_Fu_weff1-2 (F129021)	Mannose 1 phosphate guanyltransferase (The same sequence as NICBE_227852.1 in TGAC db)	NbS00019412g0006.1_SGN	Mannose 1 phosphate guanyltransferase (The same sequence as NICBE_227852.1 in TGAC db)	1	3.14e-05	45562.1	1	1	2	lw140417_Fu_weff1-2.32920.32920.2 File:"lw140417_Fu_weff1-2.raw", NativeID:"controllerType=0 controllerNumber=1 scan=32920"	VSSFEALQPVNR	R	S	0.995	60.2	31.6	11.2	Phospho (+80)	1425.67	2	0.0039	2.7	215	226
160902-160128-140417_CmOxP_db-applied_Frozen	W	140417_Fu_106-W	Fu	106-W	W	lw140417_Fu_weff8 (F129022)	Mannose 1 phosphate guanyltransferase (The same sequence as NICBE_227852.1 in TGAC db)	NbS00019412g0006.1_SGN	Mannose 1 phosphate guanyltransferase (The same sequence as NICBE_227852.1 in TGAC db)	1	1.56e-05	45562.1	1	1	1	lw140417_Fu_weff8.32830.32830.2 File:"lw140417_Fu_weff8.raw", NativeID:"controllerType=0 controllerNumber=1 scan=32830"	VSSFEALQPVNR	R	S	0.996	60.4	31.7	11.2	Phospho (+80)	1425.67	2	0.005	3.5	215	226
160902-160128-140417_CmOxP_db-applied_Frozen	W	140417_Fu_106-W	Fu	106-W	W	lw140417_Fu_weff4 (F129003)	AT2G45380 protein Fragment	NbS00020851g0028.1_SGN	AT2G45380 protein Fragment	1	9.63e-05	40032.9	3	3	6	lw140417_Fu_weff4.28851.28851.2 File:"lw140417_Fu_weff4.raw", NativeID:"controllerType=0 controllerNumber=1 scan=28851"	GPVIEELDSDDEKEVK	R	E	0.949	20.8	31.9	17.4	Phospho (+80)	1880.84	2	0.0077	4.1	120	135
160902-160128-140417_CmOxP_db-applied_Frozen	W	140417_Fu_106-W	Fu	106-W	W	lw140417_Fu_weff4 (F129003)	AT2G45380 protein Fragment	NbS00020851g0028.1_SGN	AT2G45380 protein Fragment	1	9.63e-05	40032.9	3	3	6	lw140417_Fu_weff4.28852.28852.2 File:"lw140417_Fu_weff4.raw", NativeID:"controllerType=0 controllerNumber=1 scan=28852"	GPVIEELDSDDEKEVK	R	E	0.997	32.9	31.9	30.7	Phospho (+80)	1880.84	2	0.0077	4.1	120	135
160902-160128-140417_CmOxP_db-applied_Frozen	W	140417_Fu_106-W	Fu	106-W	W	lw140417_Fu_weff4 (F129003)	AT2G45380 protein Fragment	NbS00020851g0028.1_SGN	AT2G45380 protein Fragment	1	9.63e-05	40032.9	3	3	6	lw140417_Fu_weff4.23411.23411.3 File:"lw140417_Fu_weff4.raw", NativeID:"controllerType=0 controllerNumber=1 scan=23411"	SRGPVIEELDSDDEKEVK	R	E	0.97	20.5	32.4	15.8	Phospho (+80)	2123.97	3	0.0061	2.9	118	135
160902-160128-140417_CmOxP_db-applied_Frozen	W	140417_Fu_106-W	Fu	106-W	W	lw140417_Fu_weff4 (F129003)	AT2G45380 protein Fragment	NbS00020851g0028.1_SGN	AT2G45380 protein Fragment	1	9.63e-05	40032.9	3	3	6	lw140417_Fu_weff4.23410.23410.3 File:"lw140417_Fu_weff4.raw", NativeID:"controllerType=0 controllerNumber=1 scan=23410"	SRGPVIEELDSDDEKEVK	R	E	0.982	29	32.4	12.3	Phospho (+80)	2123.97	3	0.0061	2.9	118	135
160902-160128-140417_CmOxP_db-applied_Frozen	W	140417_Fu_106-W	Fu	106-W	W	lw140417_Fu_weff4 (F129003)	AT2G45380 protein Fragment	NbS00020851g0028.1_SGN	AT2G45380 protein Fragment	1	9.63e-05	40032.9	3	3	6	lw140417_Fu_weff4.24365.24365.2 File:"lw140417_Fu_weff4.raw", NativeID:"controllerType=0 controllerNumber=1 scan=24365"	TGSDGLTFEESKEANSATGR	R	A	0.96	27.7	31.4	2.86	Phospho (+80)	2135.91	2	0.0049	2.3	213	232
160902-160128-140417_CmOxP_db-applied_Frozen	W	140417_Fu_106-W	Fu	106-W	W	lw140417_Fu_weff4 (F129003)	AT2G45380 protein Fragment	NbS00020851g0028.1_SGN	AT2G45380 protein Fragment	1	9.63e-05	40032.9	3	3	6	lw140417_Fu_weff4.24366.24366.2 File:"lw140417_Fu_weff4.raw", NativeID:"controllerType=0 controllerNumber=1 scan=24366"	TGSDGLTFEESKEANSATGR	R	A	0.991	36.9	31.4	0.2	Phospho (+80)	2135.91	2	0.0049	2.3	213	232
160902-160128-140417_CmOxP_db-applied_Frozen	W	140417_Fu_106-W	Fu	106-W	W	lw140417_Fu_weff5 (F129011)	Dynamin 2B (The same sequence as NICBE_320416.1 in TGAC db)	NbS00031648g0011.1_SGN	Dynamin 2B (The same sequence as NICBE_320416.1 in TGAC db)	1	1.5e-05	99047.2	1	1	1	lw140417_Fu_weff5.12389.12389.2 File:"lw140417_Fu_weff5.raw", NativeID:"controllerType=0 controllerNumber=1 scan=12389"	ATSPQTGAQQGGGSLK	R	S	0.956	26.6	31.3	1.56	Phospho (+80)	1566.71	2	0.0026	1.6	530	545
160902-160128-140417_CmOxP_db-applied_Frozen	W	140417_Fu_106-W	Fu	106-W	W	lw140417_Fu_weff1-2 (F129021)	Dynamin 2B (The same sequence as NICBE_320416.1 in TGAC db)	NbS00031648g0011.1_SGN	Dynamin 2B (The same sequence as NICBE_320416.1 in TGAC db)	1	3.14e-05	99047.2	1	1	2	lw140417_Fu_weff1-2.10083.10083.2 File:"lw140417_Fu_weff1-2.raw", NativeID:"controllerType=0 controllerNumber=1 scan=10083"	ATSPQTGAQQGGGSLK	R	S	0.993	57.4	31.4	1.49	Phospho (+80)	1566.71	2	0.0027	1.7	530	545
160902-160128-140417_CmOxP_db-applied_Frozen	W	140417_Fu_106-W	Fu	106-W	W	lw140417_Fu_weff1-2 (F129021)	Dynamin 2B (The same sequence as NICBE_320416.1 in TGAC db)	NbS00031648g0011.1_SGN	Dynamin 2B (The same sequence as NICBE_320416.1 in TGAC db)	1	3.14e-05	99047.2	1	1	2	lw140417_Fu_weff1-2.10082.10082.2 File:"lw140417_Fu_weff1-2.raw", NativeID:"controllerType=0 controllerNumber=1 scan=10082"	ATSPQTGAQQGGGSLK	R	S	0.993	47.4	31.4	0.11	Phospho (+80)	1566.71	2	0.0027	1.7	530	545
160902-160128-140417_CmOxP_db-applied_Frozen	W	140417_Fu_106-W	Fu	106-W	W	lw140417_Fu_weff5 (F129011)	Importin alpha 1b subunit	NbS00038220g0008.1_SGN	Importin alpha 1b subunit	1	6e-05	58478.2	2	2	4	lw140417_Fu_weff5.45952.45952.2 File:"lw140417_Fu_weff5.raw", NativeID:"controllerType=0 controllerNumber=1 scan=45952"	EQAVWALGNVAGDSPR	R	C	0.985	24.1	31.7	18.9	Phospho (+80)	1748.79	2	0.0048	2.7	178	193
160902-160128-140417_CmOxP_db-applied_Frozen	W	140417_Fu_106-W	Fu	106-W	W	lw140417_Fu_weff5 (F129011)	Importin alpha 1b subunit	NbS00038220g0008.1_SGN	Importin alpha 1b subunit	1	6e-05	58478.2	2	2	4	lw140417_Fu_weff5.45953.45953.2 File:"lw140417_Fu_weff5.raw", NativeID:"controllerType=0 controllerNumber=1 scan=45953"	EQAVWALGNVAGDSPR	R	C	0.997	31.2	31.7	31.2	Phospho (+80)	1748.79	2	0.0048	2.7	178	193
160902-160128-140417_CmOxP_db-applied_Frozen	W	140417_Fu_106-W	Fu	106-W	W	lw140417_Fu_weff5 (F129011)	Importin alpha 1b subunit	NbS00038220g0008.1_SGN	Importin alpha 1b subunit	1	6e-05	58478.2	2	2	4	lw140417_Fu_weff5.49973.49973.3 File:"lw140417_Fu_weff5.raw", NativeID:"controllerType=0 controllerNumber=1 scan=49973"	LLGSPSDDVREQAVWALGNVAGDSPR	K	C	0.997	35.3	32.3	35.3	Phospho (+80)	2788.33	3	0.0082	2.9	168	193
160902-160128-140417_CmOxP_db-applied_Frozen	W	140417_Fu_106-W	Fu	106-W	W	lw140417_Fu_weff5 (F129011)	Importin alpha 1b subunit	NbS00038220g0008.1_SGN	Importin alpha 1b subunit	1	6e-05	58478.2	2	2	4	lw140417_Fu_weff5.49974.49974.3 File:"lw140417_Fu_weff5.raw", NativeID:"controllerType=0 controllerNumber=1 scan=49974"	LLGSPSDDVREQAVWALGNVAGDSPR	K	C	0.997	36.3	32.3	28.9	Phospho (+80)	2788.33	3	0.0082	2.9	168	193
160902-160128-140417_CmOxP_db-applied_Frozen	W	140417_Fu_106-W	Fu	106-W	W	lw140417_Fu_weff5 (F129011)	Inactive poly [ADP-ribose] polymerase RCD1 len=539 E=2e-47 (blastp), pfam_domain=RST RCD1-SRO-TAF4 (RST) plant domain E=1.1e-10 score=40.9	NICBE_210939.1_TGAC	Inactive poly [ADP-ribose] polymerase RCD1 len=539 E=2e-47 (blastp), pfam_domain=RST RCD1-SRO-TAF4 (RST) plant domain E=1.1e-10 score=40.9	1	7.5e-05	60016.8	2	3	5	lw140417_Fu_weff5.14472.14472.2 File:"lw140417_Fu_weff5.raw", NativeID:"controllerType=0 controllerNumber=1 scan=14472"	ISDDNSDKEVNNSGEELK	R	L	0.972	24.2	31.4	16.2	Phospho (+80)	2071.86	2	0.0032	1.5	208	225
160902-160128-140417_CmOxP_db-applied_Frozen	W	140417_Fu_106-W	Fu	106-W	W	lw140417_Fu_weff5 (F129011)	Inactive poly [ADP-ribose] polymerase RCD1 len=539 E=2e-47 (blastp), pfam_domain=RST RCD1-SRO-TAF4 (RST) plant domain E=1.1e-10 score=40.9	NICBE_210939.1_TGAC	Inactive poly [ADP-ribose] polymerase RCD1 len=539 E=2e-47 (blastp), pfam_domain=RST RCD1-SRO-TAF4 (RST) plant domain E=1.1e-10 score=40.9	1	7.5e-05	60016.8	2	3	5	lw140417_Fu_weff5.14471.14471.2 File:"lw140417_Fu_weff5.raw", NativeID:"controllerType=0 controllerNumber=1 scan=14471"	ISDDNSDKEVNNSGEELK	R	L	0.993	27.7	31.4	21	Phospho (+80)	2071.86	2	0.0032	1.5	208	225
160902-160128-140417_CmOxP_db-applied_Frozen	W	140417_Fu_106-W	Fu	106-W	W	lw140417_Fu_weff5 (F129011)	Inactive poly [ADP-ribose] polymerase RCD1 len=539 E=2e-47 (blastp), pfam_domain=RST RCD1-SRO-TAF4 (RST) plant domain E=1.1e-10 score=40.9	NICBE_210939.1_TGAC	Inactive poly [ADP-ribose] polymerase RCD1 len=539 E=2e-47 (blastp), pfam_domain=RST RCD1-SRO-TAF4 (RST) plant domain E=1.1e-10 score=40.9	1	7.5e-05	60016.8	2	3	5	lw140417_Fu_weff5.14524.14524.3 File:"lw140417_Fu_weff5.raw", NativeID:"controllerType=0 controllerNumber=1 scan=14524"	ISDDNSDKEVNNSGEELK	R	L	0.995	31.1	31.3	27.6	Phospho (+80)	2071.86	3	0.0013	0.61	208	225
160902-160128-140417_CmOxP_db-applied_Frozen	W	140417_Fu_106-W	Fu	106-W	W	lw140417_Fu_weff5 (F129011)	Inactive poly [ADP-ribose] polymerase RCD1 len=539 E=2e-47 (blastp), pfam_domain=RST RCD1-SRO-TAF4 (RST) plant domain E=1.1e-10 score=40.9	NICBE_210939.1_TGAC	Inactive poly [ADP-ribose] polymerase RCD1 len=539 E=2e-47 (blastp), pfam_domain=RST RCD1-SRO-TAF4 (RST) plant domain E=1.1e-10 score=40.9	1	7.5e-05	60016.8	2	3	5	lw140417_Fu_weff5.18693.18693.3 File:"lw140417_Fu_weff5.raw", NativeID:"controllerType=0 controllerNumber=1 scan=18693"	ISDDNSDKEVNNSGEELKLGK	R	R	0.951	27.1	32.9	3.78	Phospho (+80)	2370.06	3	0.0033	1.4	208	228
160902-160128-140417_CmOxP_db-applied_Frozen	W	140417_Fu_106-W	Fu	106-W	W	lw140417_Fu_weff5 (F129011)	Inactive poly [ADP-ribose] polymerase RCD1 len=539 E=2e-47 (blastp), pfam_domain=RST RCD1-SRO-TAF4 (RST) plant domain E=1.1e-10 score=40.9	NICBE_210939.1_TGAC	Inactive poly [ADP-ribose] polymerase RCD1 len=539 E=2e-47 (blastp), pfam_domain=RST RCD1-SRO-TAF4 (RST) plant domain E=1.1e-10 score=40.9	1	7.5e-05	60016.8	2	3	5	lw140417_Fu_weff5.18692.18692.3 File:"lw140417_Fu_weff5.raw", NativeID:"controllerType=0 controllerNumber=1 scan=18692"	ISDDNSDKEVNNSGEELKLGK	R	R	0.993	27.3	32.9	21.5	Phospho (+80)	2370.06	3	0.0033	1.4	208	228
160902-160128-140417_CmOxP_db-applied_Frozen	W	140417_Fu_106-W	Fu	106-W	W	lw140417_Fu_weff9 (F129000)	60S ribosomal protein L12 len=188 E=1e-83 (blastp), pfam_domain=Ribosomal_L11_N Ribosomal protein L11, N-terminal domain E=1.3e-16 score=59.6	NICBE_260395.1_TGAC	60S ribosomal protein L12 len=188 E=1e-83 (blastp), pfam_domain=Ribosomal_L11_N Ribosomal protein L11, N-terminal domain E=1.3e-16 score=59.6	1	4.67e-05	20082.6	2	2	3	lw140417_Fu_weff9.33856.33856.2 File:"lw140417_Fu_weff9.raw", NativeID:"controllerType=0 controllerNumber=1 scan=33856"	IGPLGLSPK	K	K	0.996	31.9	30.2	23.4	Phospho (+80)	960.51	2	0.0024	2.5	54	62
160902-160128-140417_CmOxP_db-applied_Frozen	W	140417_Fu_106-W	Fu	106-W	W	lw140417_Fu_weff9 (F129000)	60S ribosomal protein L12 len=188 E=1e-83 (blastp), pfam_domain=Ribosomal_L11_N Ribosomal protein L11, N-terminal domain E=1.3e-16 score=59.6	NICBE_260395.1_TGAC	60S ribosomal protein L12 len=188 E=1e-83 (blastp), pfam_domain=Ribosomal_L11_N Ribosomal protein L11, N-terminal domain E=1.3e-16 score=59.6	1	4.67e-05	20082.6	2	2	3	lw140417_Fu_weff9.33855.33855.2 File:"lw140417_Fu_weff9.raw", NativeID:"controllerType=0 controllerNumber=1 scan=33855"	IGPLGLSPK	K	K	0.997	48.1	30.2	39.5	Phospho (+80)	960.51	2	0.0024	2.5	54	62
160902-160128-140417_CmOxP_db-applied_Frozen	W	140417_Fu_106-W	Fu	106-W	W	lw140417_Fu_weff9 (F129000)	60S ribosomal protein L12 len=188 E=1e-83 (blastp), pfam_domain=Ribosomal_L11_N Ribosomal protein L11, N-terminal domain E=1.3e-16 score=59.6	NICBE_260395.1_TGAC	60S ribosomal protein L12 len=188 E=1e-83 (blastp), pfam_domain=Ribosomal_L11_N Ribosomal protein L11, N-terminal domain E=1.3e-16 score=59.6	1	4.67e-05	20082.6	2	2	3	lw140417_Fu_weff9.45257.45257.2 File:"lw140417_Fu_weff9.raw", NativeID:"controllerType=0 controllerNumber=1 scan=45257"	VSVVPSAAALVIK	K	A	0.997	32.5	28.2	27.2	Phospho (+80)	1332.75	2	0.0051	3.8	94	106
160902-160128-140417_CmOxP_db-applied_Frozen	W	140417_Fu_106-W	Fu	106-W	W	lw140417_Fu_weff5 (F129011)	60S ribosomal protein L12 len=188 E=1e-83 (blastp), pfam_domain=Ribosomal_L11_N Ribosomal protein L11, N-terminal domain E=1.3e-16 score=59.6	NICBE_260395.1_TGAC	60S ribosomal protein L12 len=188 E=1e-83 (blastp), pfam_domain=Ribosomal_L11_N Ribosomal protein L11, N-terminal domain E=1.3e-16 score=59.6	1	3e-05	20082.6	1	1	2	lw140417_Fu_weff5.38123.38123.2 File:"lw140417_Fu_weff5.raw", NativeID:"controllerType=0 controllerNumber=1 scan=38123"	IGPLGLSPK	K	K	0.976	23.7	30	19	Phospho (+80)	960.51	2	0.0012	1.2	54	62
160902-160128-140417_CmOxP_db-applied_Frozen	W	140417_Fu_106-W	Fu	106-W	W	lw140417_Fu_weff5 (F129011)	60S ribosomal protein L12 len=188 E=1e-83 (blastp), pfam_domain=Ribosomal_L11_N Ribosomal protein L11, N-terminal domain E=1.3e-16 score=59.6	NICBE_260395.1_TGAC	60S ribosomal protein L12 len=188 E=1e-83 (blastp), pfam_domain=Ribosomal_L11_N Ribosomal protein L11, N-terminal domain E=1.3e-16 score=59.6	1	3e-05	20082.6	1	1	2	lw140417_Fu_weff5.38122.38122.2 File:"lw140417_Fu_weff5.raw", NativeID:"controllerType=0 controllerNumber=1 scan=38122"	IGPLGLSPK	K	K	0.991	28.6	30	21.2	Phospho (+80)	960.51	2	0.0012	1.2	54	62
160902-160128-140417_CmOxP_db-applied_Frozen	W	140417_Fu_106-W	Fu	106-W	W	lw140417_Fu_weff1-2 (F129021)	60S ribosomal protein L12 len=188 E=1e-83 (blastp), pfam_domain=Ribosomal_L11_N Ribosomal protein L11, N-terminal domain E=1.3e-16 score=59.6	NICBE_260395.1_TGAC	60S ribosomal protein L12 len=188 E=1e-83 (blastp), pfam_domain=Ribosomal_L11_N Ribosomal protein L11, N-terminal domain E=1.3e-16 score=59.6	1	3.14e-05	20082.6	1	1	2	lw140417_Fu_weff1-2.35581.35581.2 File:"lw140417_Fu_weff1-2.raw", NativeID:"controllerType=0 controllerNumber=1 scan=35581"	IGPLGLSPK	K	K	0.995	25.2	30.2	22.2	Phospho (+80)	960.51	2	0.0024	2.5	54	62
160902-160128-140417_CmOxP_db-applied_Frozen	W	140417_Fu_106-W	Fu	106-W	W	lw140417_Fu_weff1-2 (F129021)	60S ribosomal protein L12 len=188 E=1e-83 (blastp), pfam_domain=Ribosomal_L11_N Ribosomal protein L11, N-terminal domain E=1.3e-16 score=59.6	NICBE_260395.1_TGAC	60S ribosomal protein L12 len=188 E=1e-83 (blastp), pfam_domain=Ribosomal_L11_N Ribosomal protein L11, N-terminal domain E=1.3e-16 score=59.6	1	3.14e-05	20082.6	1	1	2	lw140417_Fu_weff1-2.35580.35580.2 File:"lw140417_Fu_weff1-2.raw", NativeID:"controllerType=0 controllerNumber=1 scan=35580"	IGPLGLSPK	K	K	0.997	36	30.2	31.2	Phospho (+80)	960.51	2	0.0024	2.5	54	62
160902-160128-140417_CmOxP_db-applied_Frozen	W	140417_Fu_106-W	Fu	106-W	W	lw140417_Fu_weff8 (F129022)	60S ribosomal protein L12 len=188 E=1e-83 (blastp), pfam_domain=Ribosomal_L11_N Ribosomal protein L11, N-terminal domain E=1.3e-16 score=59.6	NICBE_260395.1_TGAC	60S ribosomal protein L12 len=188 E=1e-83 (blastp), pfam_domain=Ribosomal_L11_N Ribosomal protein L11, N-terminal domain E=1.3e-16 score=59.6	1	3.12e-05	20082.6	1	1	2	lw140417_Fu_weff8.35234.35234.2 File:"lw140417_Fu_weff8.raw", NativeID:"controllerType=0 controllerNumber=1 scan=35234"	IGPLGLSPK	K	K	0.997	33.4	30.2	27.6	Phospho (+80)	960.51	2	0.0029	3	54	62
160902-160128-140417_CmOxP_db-applied_Frozen	W	140417_Fu_106-W	Fu	106-W	W	lw140417_Fu_weff8 (F129022)	60S ribosomal protein L12 len=188 E=1e-83 (blastp), pfam_domain=Ribosomal_L11_N Ribosomal protein L11, N-terminal domain E=1.3e-16 score=59.6	NICBE_260395.1_TGAC	60S ribosomal protein L12 len=188 E=1e-83 (blastp), pfam_domain=Ribosomal_L11_N Ribosomal protein L11, N-terminal domain E=1.3e-16 score=59.6	1	3.12e-05	20082.6	1	1	2	lw140417_Fu_weff8.35233.35233.2 File:"lw140417_Fu_weff8.raw", NativeID:"controllerType=0 controllerNumber=1 scan=35233"	IGPLGLSPK	K	K	0.997	48.4	30.2	39.4	Phospho (+80)	960.51	2	0.0029	3	54	62
160902-160128-140417_CmOxP_db-applied_Frozen	W	140417_Fu_106-W	Fu	106-W	W	lw140417_Fu_weff3_r2 (F129019)	60S ribosomal protein L12 len=188 E=1e-83 (blastp), pfam_domain=Ribosomal_L11_N Ribosomal protein L11, N-terminal domain E=1.3e-16 score=59.6	NICBE_260395.1_TGAC	60S ribosomal protein L12 len=188 E=1e-83 (blastp), pfam_domain=Ribosomal_L11_N Ribosomal protein L11, N-terminal domain E=1.3e-16 score=59.6	1	3e-05	20082.6	1	1	2	lw140417_Fu_weff3_r2.35489.35489.2 File:"lw140417_Fu_weff3_r2.raw", NativeID:"controllerType=0 controllerNumber=1 scan=35489"	IGPLGLSPK	K	K	0.968	24.6	30.1	21.8	Phospho (+80)	960.51	2	0.00091	0.95	54	62
160902-160128-140417_CmOxP_db-applied_Frozen	W	140417_Fu_106-W	Fu	106-W	W	lw140417_Fu_weff3_r2 (F129019)	60S ribosomal protein L12 len=188 E=1e-83 (blastp), pfam_domain=Ribosomal_L11_N Ribosomal protein L11, N-terminal domain E=1.3e-16 score=59.6	NICBE_260395.1_TGAC	60S ribosomal protein L12 len=188 E=1e-83 (blastp), pfam_domain=Ribosomal_L11_N Ribosomal protein L11, N-terminal domain E=1.3e-16 score=59.6	1	3e-05	20082.6	1	1	2	lw140417_Fu_weff3_r2.35488.35488.2 File:"lw140417_Fu_weff3_r2.raw", NativeID:"controllerType=0 controllerNumber=1 scan=35488"	IGPLGLSPK	K	K	0.994	35.2	30.1	25.5	Phospho (+80)	960.51	2	0.00091	0.95	54	62
160902-160128-140417_CmOxP_db-applied_Frozen	W	140417_Fu_106-W	Fu	106-W	W	lw140417_Fu_weff6-7 (F129033)	60S ribosomal protein L12 len=188 E=1e-83 (blastp), pfam_domain=Ribosomal_L11_N Ribosomal protein L11, N-terminal domain E=1.3e-16 score=59.6	NICBE_260395.1_TGAC	60S ribosomal protein L12 len=188 E=1e-83 (blastp), pfam_domain=Ribosomal_L11_N Ribosomal protein L11, N-terminal domain E=1.3e-16 score=59.6	1	0.000143	20082.6	3	3	8	lw140417_Fu_weff6-7.36250.36250.2 File:"lw140417_Fu_weff6-7.raw", NativeID:"controllerType=0 controllerNumber=1 scan=36250"	IGPLGLSPK	K	K	0.976	24.5	30.2	16.2	Phospho (+80)	960.51	2	0.0016	1.6	54	62
160902-160128-140417_CmOxP_db-applied_Frozen	W	140417_Fu_106-W	Fu	106-W	W	lw140417_Fu_weff6-7 (F129033)	60S ribosomal protein L12 len=188 E=1e-83 (blastp), pfam_domain=Ribosomal_L11_N Ribosomal protein L11, N-terminal domain E=1.3e-16 score=59.6	NICBE_260395.1_TGAC	60S ribosomal protein L12 len=188 E=1e-83 (blastp), pfam_domain=Ribosomal_L11_N Ribosomal protein L11, N-terminal domain E=1.3e-16 score=59.6	1	0.000143	20082.6	3	3	8	lw140417_Fu_weff6-7.35682.35682.2 File:"lw140417_Fu_weff6-7.raw", NativeID:"controllerType=0 controllerNumber=1 scan=35682"	IGPLGLSPK	K	K	0.983	22.3	30.2	17.4	Phospho (+80)	960.51	2	0.0021	2.2	54	62
160902-160128-140417_CmOxP_db-applied_Frozen	W	140417_Fu_106-W	Fu	106-W	W	lw140417_Fu_weff6-7 (F129033)	60S ribosomal protein L12 len=188 E=1e-83 (blastp), pfam_domain=Ribosomal_L11_N Ribosomal protein L11, N-terminal domain E=1.3e-16 score=59.6	NICBE_260395.1_TGAC	60S ribosomal protein L12 len=188 E=1e-83 (blastp), pfam_domain=Ribosomal_L11_N Ribosomal protein L11, N-terminal domain E=1.3e-16 score=59.6	1	0.000143	20082.6	3	3	8	lw140417_Fu_weff6-7.35681.35681.2 File:"lw140417_Fu_weff6-7.raw", NativeID:"controllerType=0 controllerNumber=1 scan=35681"	IGPLGLSPK	K	K	0.992	27.1	30.2	18.1	Phospho (+80)	960.51	2	0.0021	2.2	54	62
160902-160128-140417_CmOxP_db-applied_Frozen	W	140417_Fu_106-W	Fu	106-W	W	lw140417_Fu_weff6-7 (F129033)	60S ribosomal protein L12 len=188 E=1e-83 (blastp), pfam_domain=Ribosomal_L11_N Ribosomal protein L11, N-terminal domain E=1.3e-16 score=59.6	NICBE_260395.1_TGAC	60S ribosomal protein L12 len=188 E=1e-83 (blastp), pfam_domain=Ribosomal_L11_N Ribosomal protein L11, N-terminal domain E=1.3e-16 score=59.6	1	0.000143	20082.6	3	3	8	lw140417_Fu_weff6-7.45035.45035.2 File:"lw140417_Fu_weff6-7.raw", NativeID:"controllerType=0 controllerNumber=1 scan=45035"	VSVVPSAAALVIK	K	A	0.948	20.1	28.2	15.1	Phospho (+80)	1332.75	2	0.0046	3.5	94	106
160902-160128-140417_CmOxP_db-applied_Frozen	W	140417_Fu_106-W	Fu	106-W	W	lw140417_Fu_weff6-7 (F129033)	60S ribosomal protein L12 len=188 E=1e-83 (blastp), pfam_domain=Ribosomal_L11_N Ribosomal protein L11, N-terminal domain E=1.3e-16 score=59.6	NICBE_260395.1_TGAC	60S ribosomal protein L12 len=188 E=1e-83 (blastp), pfam_domain=Ribosomal_L11_N Ribosomal protein L11, N-terminal domain E=1.3e-16 score=59.6	1	0.000143	20082.6	3	3	8	lw140417_Fu_weff6-7.24546.24546.2 File:"lw140417_Fu_weff6-7.raw", NativeID:"controllerType=0 controllerNumber=1 scan=24546"	VTGGEVGAASSLAPK	R	I	0.971	30.6	31.5	6.33	Phospho (+80)	1422.68	2	0.0047	3.3	39	53
160902-160128-140417_CmOxP_db-applied_Frozen	W	140417_Fu_106-W	Fu	106-W	W	lw140417_Fu_weff6-7 (F129033)	60S ribosomal protein L12 len=188 E=1e-83 (blastp), pfam_domain=Ribosomal_L11_N Ribosomal protein L11, N-terminal domain E=1.3e-16 score=59.6	NICBE_260395.1_TGAC	60S ribosomal protein L12 len=188 E=1e-83 (blastp), pfam_domain=Ribosomal_L11_N Ribosomal protein L11, N-terminal domain E=1.3e-16 score=59.6	1	0.000143	20082.6	3	3	8	lw140417_Fu_weff6-7.22669.22669.2 File:"lw140417_Fu_weff6-7.raw", NativeID:"controllerType=0 controllerNumber=1 scan=22669"	VTGGEVGAASSLAPK	R	I	0.993	37.4	31.7	7.42	Phospho (+80)	1422.68	2	0.0026	1.8	39	53
160902-160128-140417_CmOxP_db-applied_Frozen	W	140417_Fu_106-W	Fu	106-W	W	lw140417_Fu_weff6-7 (F129033)	60S ribosomal protein L12 len=188 E=1e-83 (blastp), pfam_domain=Ribosomal_L11_N Ribosomal protein L11, N-terminal domain E=1.3e-16 score=59.6	NICBE_260395.1_TGAC	60S ribosomal protein L12 len=188 E=1e-83 (blastp), pfam_domain=Ribosomal_L11_N Ribosomal protein L11, N-terminal domain E=1.3e-16 score=59.6	1	0.000143	20082.6	3	3	8	lw140417_Fu_weff6-7.24545.24545.2 File:"lw140417_Fu_weff6-7.raw", NativeID:"controllerType=0 controllerNumber=1 scan=24545"	VTGGEVGAASSLAPK	R	I	0.995	45.8	31.5	10.4	Phospho (+80)	1422.68	2	0.0047	3.3	39	53
160902-160128-140417_CmOxP_db-applied_Frozen	W	140417_Fu_106-W	Fu	106-W	W	lw140417_Fu_weff6-7 (F129033)	60S ribosomal protein L12 len=188 E=1e-83 (blastp), pfam_domain=Ribosomal_L11_N Ribosomal protein L11, N-terminal domain E=1.3e-16 score=59.6	NICBE_260395.1_TGAC	60S ribosomal protein L12 len=188 E=1e-83 (blastp), pfam_domain=Ribosomal_L11_N Ribosomal protein L11, N-terminal domain E=1.3e-16 score=59.6	1	0.000143	20082.6	3	3	8	lw140417_Fu_weff6-7.22668.22668.2 File:"lw140417_Fu_weff6-7.raw", NativeID:"controllerType=0 controllerNumber=1 scan=22668"	VTGGEVGAASSLAPK	R	I	0.995	56.7	31.7	1.65	Phospho (+80)	1422.68	2	0.0026	1.8	39	53
160902-160128-140417_CmOxP_db-applied_Frozen	W	140417_Fu_106-W	Fu	106-W	W	lw140417_Fu_weff6-7 (F129033)	60S ribosomal protein L11-1 len=181 E=7e-100 (blastp), pfam_domain=Ribosomal_L5_C ribosomal L5P family C-terminus E=5.3e-22 score=77.2	NICBE_272928.1_TGAC	60S ribosomal protein L11-1 len=181 E=7e-100 (blastp), pfam_domain=Ribosomal_L5_C ribosomal L5P family C-terminus E=5.3e-22 score=77.2	1	3.59e-05	20726.5	1	1	2	lw140417_Fu_weff6-7.35320.35320.2 File:"lw140417_Fu_weff6-7.raw", NativeID:"controllerType=0 controllerNumber=1 scan=35320"	VLEQLSGQSPVFSK	K	A	0.987	28.4	31.6	13.8	Phospho (+80)	1597.78	2	0.0037	2.3	38	51
160902-160128-140417_CmOxP_db-applied_Frozen	W	140417_Fu_106-W	Fu	106-W	W	lw140417_Fu_weff6-7 (F129033)	60S ribosomal protein L11-1 len=181 E=7e-100 (blastp), pfam_domain=Ribosomal_L5_C ribosomal L5P family C-terminus E=5.3e-22 score=77.2	NICBE_272928.1_TGAC	60S ribosomal protein L11-1 len=181 E=7e-100 (blastp), pfam_domain=Ribosomal_L5_C ribosomal L5P family C-terminus E=5.3e-22 score=77.2	1	3.59e-05	20726.5	1	1	2	lw140417_Fu_weff6-7.35945.35945.2 File:"lw140417_Fu_weff6-7.raw", NativeID:"controllerType=0 controllerNumber=1 scan=35945"	VLEQLSGQSPVFSK	K	A	0.995	36.2	31.6	21.9	Phospho (+80)	1597.78	2	0.0064	4	38	51
160902-160128-140417_CmOxP_db-applied_Frozen	W	140417_Fu_W	Fu	W	W	lw140417_Fu_w6-7 (F129036)	150318|eGFP-RCD1-WWE_1-265|for_Lennart	150318|eGFP-RCD1-WWE_1-265|for_Lennart	150318|eGFP-RCD1-WWE_1-265|for_Lennart	1	0.000101	58640.2	3	4	6	lw140417_Fu_w6-7.20795.20795.2 File:"lw140417_Fu_w6-7.raw", NativeID:"controllerType=0 controllerNumber=1 scan=20795"	KAGSAAAPFTMEAK	K	I	0.997	39.1	31.3	28	Phospho (+80)	1458.66	2	0.0015	1	247	260
160902-160128-140417_CmOxP_db-applied_Frozen	W	140417_Fu_W	Fu	W	W	lw140417_Fu_w6-7 (F129036)	150318|eGFP-RCD1-WWE_1-265|for_Lennart	150318|eGFP-RCD1-WWE_1-265|for_Lennart	150318|eGFP-RCD1-WWE_1-265|for_Lennart	1	0.000101	58640.2	3	4	6	lw140417_Fu_w6-7.20796.20796.2 File:"lw140417_Fu_w6-7.raw", NativeID:"controllerType=0 controllerNumber=1 scan=20796"	KAGSAAAPFTMEAK	K	I	0.997	54.7	31.3	40.5	Phospho (+80)	1458.66	2	0.0015	1	247	260
160902-160128-140417_CmOxP_db-applied_Frozen	W	140417_Fu_W	Fu	W	W	lw140417_Fu_w6-7 (F129036)	150318|eGFP-RCD1-WWE_1-265|for_Lennart	150318|eGFP-RCD1-WWE_1-265|for_Lennart	150318|eGFP-RCD1-WWE_1-265|for_Lennart	1	0.000101	58640.2	3	4	6	lw140417_Fu_w6-7.37318.37318.2 File:"lw140417_Fu_w6-7.raw", NativeID:"controllerType=0 controllerNumber=1 scan=37318"	KLEAAVSKWDETDAIVVSGA	R	-	0.997	36.8	32.1	34.2	Phospho (+80)	2168.04	2	0.0014	0.67	502	521
160902-160128-140417_CmOxP_db-applied_Frozen	W	140417_Fu_W	Fu	W	W	lw140417_Fu_w6-7 (F129036)	150318|eGFP-RCD1-WWE_1-265|for_Lennart	150318|eGFP-RCD1-WWE_1-265|for_Lennart	150318|eGFP-RCD1-WWE_1-265|for_Lennart	1	0.000101	58640.2	3	4	6	lw140417_Fu_w6-7.37319.37319.2 File:"lw140417_Fu_w6-7.raw", NativeID:"controllerType=0 controllerNumber=1 scan=37319"	KLEAAVSKWDETDAIVVSGA	R	-	0.997	48.3	32.1	44.3	Phospho (+80)	2168.04	2	0.0014	0.67	502	521
160902-160128-140417_CmOxP_db-applied_Frozen	W	140417_Fu_W	Fu	W	W	lw140417_Fu_w6-7 (F129036)	150318|eGFP-RCD1-WWE_1-265|for_Lennart	150318|eGFP-RCD1-WWE_1-265|for_Lennart	150318|eGFP-RCD1-WWE_1-265|for_Lennart	1	0.000101	58640.2	3	4	6	lw140417_Fu_w6-7.37397.37397.3 File:"lw140417_Fu_w6-7.raw", NativeID:"controllerType=0 controllerNumber=1 scan=37397"	KLEAAVSKWDETDAIVVSGA	R	-	0.997	51.6	32	41.7	Phospho (+80)	2168.04	3	0.0039	1.8	502	521
160902-160128-140417_CmOxP_db-applied_Frozen	W	140417_Fu_W	Fu	W	W	lw140417_Fu_w6-7 (F129036)	150318|eGFP-RCD1-WWE_1-265|for_Lennart	150318|eGFP-RCD1-WWE_1-265|for_Lennart	150318|eGFP-RCD1-WWE_1-265|for_Lennart	1	0.000101	58640.2	3	4	6	lw140417_Fu_w6-7.53146.53146.3 File:"lw140417_Fu_w6-7.raw", NativeID:"controllerType=0 controllerNumber=1 scan=53146"	LNLEECSDESGDNMMDDVPLAQR	R	S	0.979	22.9	29.2	19	Carbamidomethyl (+57), Phospho (+80), Phospho (+80)	2797.03	3	0.00097	0.35	463	485
160902-160128-140417_CmOxP_db-applied_Frozen	W	140417_Fu_W	Fu	W	W	lw140417_Fu_w8 (F129023)	150318|eGFP-RCD1-WWE_1-265|for_Lennart	150318|eGFP-RCD1-WWE_1-265|for_Lennart	150318|eGFP-RCD1-WWE_1-265|for_Lennart	1	0.00107	58640.2	12	19	69	lw140417_Fu_w8.28559.28559.2 File:"lw140417_Fu_w8.raw", NativeID:"controllerType=0 controllerNumber=1 scan=28559"	AASYAAYVTGVSCAK	R	L	0.967	26	30.7	9.1	Phospho (+80), Carbamidomethyl (+57)	1597.69	2	0.0031	1.9	281	295
160902-160128-140417_CmOxP_db-applied_Frozen	W	140417_Fu_W	Fu	W	W	lw140417_Fu_w8 (F129023)	150318|eGFP-RCD1-WWE_1-265|for_Lennart	150318|eGFP-RCD1-WWE_1-265|for_Lennart	150318|eGFP-RCD1-WWE_1-265|for_Lennart	1	0.00107	58640.2	12	19	69	lw140417_Fu_w8.31022.31022.2 File:"lw140417_Fu_w8.raw", NativeID:"controllerType=0 controllerNumber=1 scan=31022"	AASYAAYVTGVSCAK	R	L	0.972	34.7	30.6	2.68	Phospho (+80), Carbamidomethyl (+57)	1597.69	2	0.0015	0.92	281	295
160902-160128-140417_CmOxP_db-applied_Frozen	W	140417_Fu_W	Fu	W	W	lw140417_Fu_w8 (F129023)	150318|eGFP-RCD1-WWE_1-265|for_Lennart	150318|eGFP-RCD1-WWE_1-265|for_Lennart	150318|eGFP-RCD1-WWE_1-265|for_Lennart	1	0.00107	58640.2	12	19	69	lw140417_Fu_w8.31023.31023.2 File:"lw140417_Fu_w8.raw", NativeID:"controllerType=0 controllerNumber=1 scan=31023"	AASYAAYVTGVSCAK	R	L	0.979	49.7	30.6	1.77	Phospho (+80), Carbamidomethyl (+57)	1597.69	2	0.0015	0.92	281	295
160902-160128-140417_CmOxP_db-applied_Frozen	W	140417_Fu_W	Fu	W	W	lw140417_Fu_w8 (F129023)	150318|eGFP-RCD1-WWE_1-265|for_Lennart	150318|eGFP-RCD1-WWE_1-265|for_Lennart	150318|eGFP-RCD1-WWE_1-265|for_Lennart	1	0.00107	58640.2	12	19	69	lw140417_Fu_w8.28558.28558.2 File:"lw140417_Fu_w8.raw", NativeID:"controllerType=0 controllerNumber=1 scan=28558"	AASYAAYVTGVSCAK	R	L	0.997	42.6	30.7	26.7	Phospho (+80), Carbamidomethyl (+57)	1597.69	2	0.0031	1.9	281	295
160902-160128-140417_CmOxP_db-applied_Frozen	W	140417_Fu_W	Fu	W	W	lw140417_Fu_w8 (F129023)	150318|eGFP-RCD1-WWE_1-265|for_Lennart	150318|eGFP-RCD1-WWE_1-265|for_Lennart	150318|eGFP-RCD1-WWE_1-265|for_Lennart	1	0.00107	58640.2	12	19	69	lw140417_Fu_w8.28134.28134.2 File:"lw140417_Fu_w8.raw", NativeID:"controllerType=0 controllerNumber=1 scan=28134"	AGSAAAPFTMEAK	K	I	0.991	21.7	29.6	18.7	Phospho (+80)	1330.57	2	0.0034	2.5	248	260
160902-160128-140417_CmOxP_db-applied_Frozen	W	140417_Fu_W	Fu	W	W	lw140417_Fu_w8 (F129023)	150318|eGFP-RCD1-WWE_1-265|for_Lennart	150318|eGFP-RCD1-WWE_1-265|for_Lennart	150318|eGFP-RCD1-WWE_1-265|for_Lennart	1	0.00107	58640.2	12	19	69	lw140417_Fu_w8.12792.12792.2 File:"lw140417_Fu_w8.raw", NativeID:"controllerType=0 controllerNumber=1 scan=12792"	KAGSAAAPFTMEAK	K	I	0.997	34.3	31	24.9	Phospho (+80), Oxidation (+16)	1474.66	2	0.0038	2.6	247	260
160902-160128-140417_CmOxP_db-applied_Frozen	W	140417_Fu_W	Fu	W	W	lw140417_Fu_w8 (F129023)	150318|eGFP-RCD1-WWE_1-265|for_Lennart	150318|eGFP-RCD1-WWE_1-265|for_Lennart	150318|eGFP-RCD1-WWE_1-265|for_Lennart	1	0.00107	58640.2	12	19	69	lw140417_Fu_w8.18306.18306.2 File:"lw140417_Fu_w8.raw", NativeID:"controllerType=0 controllerNumber=1 scan=18306"	KAGSAAAPFTMEAK	K	I	0.997	55.1	31.7	32.6	Phospho (+80)	1458.66	2	0.0032	2.2	247	260
160902-160128-140417_CmOxP_db-applied_Frozen	W	140417_Fu_W	Fu	W	W	lw140417_Fu_w8 (F129023)	150318|eGFP-RCD1-WWE_1-265|for_Lennart	150318|eGFP-RCD1-WWE_1-265|for_Lennart	150318|eGFP-RCD1-WWE_1-265|for_Lennart	1	0.00107	58640.2	12	19	69	lw140417_Fu_w8.12793.12793.2 File:"lw140417_Fu_w8.raw", NativeID:"controllerType=0 controllerNumber=1 scan=12793"	KAGSAAAPFTMEAK	K	I	0.997	55.2	31	41	Phospho (+80), Oxidation (+16)	1474.66	2	0.0038	2.6	247	260
160902-160128-140417_CmOxP_db-applied_Frozen	W	140417_Fu_W	Fu	W	W	lw140417_Fu_w8 (F129023)	150318|eGFP-RCD1-WWE_1-265|for_Lennart	150318|eGFP-RCD1-WWE_1-265|for_Lennart	150318|eGFP-RCD1-WWE_1-265|for_Lennart	1	0.00107	58640.2	12	19	69	lw140417_Fu_w8.34996.34996.2 File:"lw140417_Fu_w8.raw", NativeID:"controllerType=0 controllerNumber=1 scan=34996"	KLEAAVSKWDETDAIVVSGA	R	-	0.992	21.7	31.9	19.4	Phospho (+80)	2168.05	2	0.0058	2.7	502	521
160902-160128-140417_CmOxP_db-applied_Frozen	W	140417_Fu_W	Fu	W	W	lw140417_Fu_w8 (F129023)	150318|eGFP-RCD1-WWE_1-265|for_Lennart	150318|eGFP-RCD1-WWE_1-265|for_Lennart	150318|eGFP-RCD1-WWE_1-265|for_Lennart	1	0.00107	58640.2	12	19	69	lw140417_Fu_w8.34312.34312.2 File:"lw140417_Fu_w8.raw", NativeID:"controllerType=0 controllerNumber=1 scan=34312"	KLEAAVSKWDETDAIVVSGA	R	-	0.997	51.2	32.1	47.8	Phospho (+80)	2168.04	2	0.0017	0.78	502	521
160902-160128-140417_CmOxP_db-applied_Frozen	W	140417_Fu_W	Fu	W	W	lw140417_Fu_w8 (F129023)	150318|eGFP-RCD1-WWE_1-265|for_Lennart	150318|eGFP-RCD1-WWE_1-265|for_Lennart	150318|eGFP-RCD1-WWE_1-265|for_Lennart	1	0.00107	58640.2	12	19	69	lw140417_Fu_w8.34311.34311.2 File:"lw140417_Fu_w8.raw", NativeID:"controllerType=0 controllerNumber=1 scan=34311"	KLEAAVSKWDETDAIVVSGA	R	-	0.997	53.3	32.1	46.4	Phospho (+80)	2168.04	2	0.0017	0.78	502	521
160902-160128-140417_CmOxP_db-applied_Frozen	W	140417_Fu_W	Fu	W	W	lw140417_Fu_w8 (F129023)	150318|eGFP-RCD1-WWE_1-265|for_Lennart	150318|eGFP-RCD1-WWE_1-265|for_Lennart	150318|eGFP-RCD1-WWE_1-265|for_Lennart	1	0.00107	58640.2	12	19	69	lw140417_Fu_w8.41678.41678.3 File:"lw140417_Fu_w8.raw", NativeID:"controllerType=0 controllerNumber=1 scan=41678"	LDMETGAKTPLAWIDNAGK	R	C	0.957	30.7	32.1	6.84	Phospho (+80)	2109.98	3	0.0013	0.63	397	415
160902-160128-140417_CmOxP_db-applied_Frozen	W	140417_Fu_W	Fu	W	W	lw140417_Fu_w8 (F129023)	150318|eGFP-RCD1-WWE_1-265|for_Lennart	150318|eGFP-RCD1-WWE_1-265|for_Lennart	150318|eGFP-RCD1-WWE_1-265|for_Lennart	1	0.00107	58640.2	12	19	69	lw140417_Fu_w8.41780.41780.2 File:"lw140417_Fu_w8.raw", NativeID:"controllerType=0 controllerNumber=1 scan=41780"	LDMETGAKTPLAWIDNAGK	R	C	0.976	28.3	32.3	10.9	Phospho (+80)	2109.98	2	0.0025	1.2	397	415
160902-160128-140417_CmOxP_db-applied_Frozen	W	140417_Fu_W	Fu	W	W	lw140417_Fu_w8 (F129023)	150318|eGFP-RCD1-WWE_1-265|for_Lennart	150318|eGFP-RCD1-WWE_1-265|for_Lennart	150318|eGFP-RCD1-WWE_1-265|for_Lennart	1	0.00107	58640.2	12	19	69	lw140417_Fu_w8.41781.41781.2 File:"lw140417_Fu_w8.raw", NativeID:"controllerType=0 controllerNumber=1 scan=41781"	LDMETGAKTPLAWIDNAGK	R	C	0.993	45.6	32.3	11.6	Phospho (+80)	2109.98	2	0.0025	1.2	397	415
160902-160128-140417_CmOxP_db-applied_Frozen	W	140417_Fu_W	Fu	W	W	lw140417_Fu_w8 (F129023)	150318|eGFP-RCD1-WWE_1-265|for_Lennart	150318|eGFP-RCD1-WWE_1-265|for_Lennart	150318|eGFP-RCD1-WWE_1-265|for_Lennart	1	0.00107	58640.2	12	19	69	lw140417_Fu_w8.26747.26747.2 File:"lw140417_Fu_w8.raw", NativeID:"controllerType=0 controllerNumber=1 scan=26747"	LEIDVNGGETPR	R	L	0.988	28.9	30.6	24.1	Phospho (+80)	1378.61	2	0.0012	0.84	451	462
160902-160128-140417_CmOxP_db-applied_Frozen	W	140417_Fu_W	Fu	W	W	lw140417_Fu_w8 (F129023)	150318|eGFP-RCD1-WWE_1-265|for_Lennart	150318|eGFP-RCD1-WWE_1-265|for_Lennart	150318|eGFP-RCD1-WWE_1-265|for_Lennart	1	0.00107	58640.2	12	19	69	lw140417_Fu_w8.26748.26748.2 File:"lw140417_Fu_w8.raw", NativeID:"controllerType=0 controllerNumber=1 scan=26748"	LEIDVNGGETPR	R	L	0.991	28.3	30.6	26.2	Phospho (+80)	1378.61	2	0.0012	0.84	451	462
160902-160128-140417_CmOxP_db-applied_Frozen	W	140417_Fu_W	Fu	W	W	lw140417_Fu_w8 (F129023)	150318|eGFP-RCD1-WWE_1-265|for_Lennart	150318|eGFP-RCD1-WWE_1-265|for_Lennart	150318|eGFP-RCD1-WWE_1-265|for_Lennart	1	0.00107	58640.2	12	19	69	lw140417_Fu_w8.26025.26025.2 File:"lw140417_Fu_w8.raw", NativeID:"controllerType=0 controllerNumber=1 scan=26025"	LEIDVNGGETPR	R	L	0.997	52.8	31	44.9	Phospho (+80)	1378.62	2	0.0031	2.3	451	462
160902-160128-140417_CmOxP_db-applied_Frozen	W	140417_Fu_W	Fu	W	W	lw140417_Fu_w8 (F129023)	150318|eGFP-RCD1-WWE_1-265|for_Lennart	150318|eGFP-RCD1-WWE_1-265|for_Lennart	150318|eGFP-RCD1-WWE_1-265|for_Lennart	1	0.00107	58640.2	12	19	69	lw140417_Fu_w8.26026.26026.2 File:"lw140417_Fu_w8.raw", NativeID:"controllerType=0 controllerNumber=1 scan=26026"	LEIDVNGGETPR	R	L	0.997	55.8	31	51.4	Phospho (+80)	1378.62	2	0.0031	2.3	451	462
160902-160128-140417_CmOxP_db-applied_Frozen	W	140417_Fu_W	Fu	W	W	lw140417_Fu_w8 (F129023)	150318|eGFP-RCD1-WWE_1-265|for_Lennart	150318|eGFP-RCD1-WWE_1-265|for_Lennart	150318|eGFP-RCD1-WWE_1-265|for_Lennart	1	0.00107	58640.2	12	19	69	lw140417_Fu_w8.37960.37960.3 File:"lw140417_Fu_w8.raw", NativeID:"controllerType=0 controllerNumber=1 scan=37960"	LNLEECSDESGDNMMDDVPLAQR	R	S	0.947	22.4	30.5	0.05	Carbamidomethyl (+57), Phospho (+80), Oxidation (+16)	2733.07	3	0.0065	2.4	463	485
160902-160128-140417_CmOxP_db-applied_Frozen	W	140417_Fu_W	Fu	W	W	lw140417_Fu_w8 (F129023)	150318|eGFP-RCD1-WWE_1-265|for_Lennart	150318|eGFP-RCD1-WWE_1-265|for_Lennart	150318|eGFP-RCD1-WWE_1-265|for_Lennart	1	0.00107	58640.2	12	19	69	lw140417_Fu_w8.45028.45028.3 File:"lw140417_Fu_w8.raw", NativeID:"controllerType=0 controllerNumber=1 scan=45028"	LNLEECSDESGDNMMDDVPLAQR	R	S	0.955	26	29.1	4.28	Carbamidomethyl (+57), Phospho (+80), Phospho (+80), Oxidation (+16)	2813.03	3	0.0078	2.8	463	485
160902-160128-140417_CmOxP_db-applied_Frozen	W	140417_Fu_W	Fu	W	W	lw140417_Fu_w8 (F129023)	150318|eGFP-RCD1-WWE_1-265|for_Lennart	150318|eGFP-RCD1-WWE_1-265|for_Lennart	150318|eGFP-RCD1-WWE_1-265|for_Lennart	1	0.00107	58640.2	12	19	69	lw140417_Fu_w8.55223.55223.2 File:"lw140417_Fu_w8.raw", NativeID:"controllerType=0 controllerNumber=1 scan=55223"	LNLEECSDESGDNMMDDVPLAQR	R	S	0.961	27.3	28.7	24.3	Carbamidomethyl (+57), Phospho (+80), Phospho (+80), Oxidation (+16), Oxidation (+16)	2829.01	2	-0.011	-3.9	463	485
160902-160128-140417_CmOxP_db-applied_Frozen	W	140417_Fu_W	Fu	W	W	lw140417_Fu_w8 (F129023)	150318|eGFP-RCD1-WWE_1-265|for_Lennart	150318|eGFP-RCD1-WWE_1-265|for_Lennart	150318|eGFP-RCD1-WWE_1-265|for_Lennart	1	0.00107	58640.2	12	19	69	lw140417_Fu_w8.41347.41347.3 File:"lw140417_Fu_w8.raw", NativeID:"controllerType=0 controllerNumber=1 scan=41347"	LNLEECSDESGDNMMDDVPLAQR	R	S	0.962	17.2	29	17.2	Carbamidomethyl (+57), Phospho (+80), Phospho (+80), Oxidation (+16), Oxidation (+16)	2829.03	3	0.0031	1.1	463	485
160902-160128-140417_CmOxP_db-applied_Frozen	W	140417_Fu_W	Fu	W	W	lw140417_Fu_w8 (F129023)	150318|eGFP-RCD1-WWE_1-265|for_Lennart	150318|eGFP-RCD1-WWE_1-265|for_Lennart	150318|eGFP-RCD1-WWE_1-265|for_Lennart	1	0.00107	58640.2	12	19	69	lw140417_Fu_w8.50613.50613.2 File:"lw140417_Fu_w8.raw", NativeID:"controllerType=0 controllerNumber=1 scan=50613"	LNLEECSDESGDNMMDDVPLAQR	R	S	0.97	25.5	29	22.5	Carbamidomethyl (+57), Phospho (+80), Phospho (+80)	2797.03	2	2.6e-05	0.0092	463	485
160902-160128-140417_CmOxP_db-applied_Frozen	W	140417_Fu_W	Fu	W	W	lw140417_Fu_w8 (F129023)	150318|eGFP-RCD1-WWE_1-265|for_Lennart	150318|eGFP-RCD1-WWE_1-265|for_Lennart	150318|eGFP-RCD1-WWE_1-265|for_Lennart	1	0.00107	58640.2	12	19	69	lw140417_Fu_w8.37854.37854.2 File:"lw140417_Fu_w8.raw", NativeID:"controllerType=0 controllerNumber=1 scan=37854"	LNLEECSDESGDNMMDDVPLAQR	R	S	0.98	60.6	30.4	0	Carbamidomethyl (+57), Phospho (+80), Oxidation (+16)	2733.06	2	0.0017	0.63	463	485
160902-160128-140417_CmOxP_db-applied_Frozen	W	140417_Fu_W	Fu	W	W	lw140417_Fu_w8 (F129023)	150318|eGFP-RCD1-WWE_1-265|for_Lennart	150318|eGFP-RCD1-WWE_1-265|for_Lennart	150318|eGFP-RCD1-WWE_1-265|for_Lennart	1	0.00107	58640.2	12	19	69	lw140417_Fu_w8.55745.55745.2 File:"lw140417_Fu_w8.raw", NativeID:"controllerType=0 controllerNumber=1 scan=55745"	LNLEECSDESGDNMMDDVPLAQR	R	S	0.981	24.4	29.7	22.1	Carbamidomethyl (+57), Phospho (+80), Phospho (+80)	2797.04	2	0.011	3.9	463	485
160902-160128-140417_CmOxP_db-applied_Frozen	W	140417_Fu_W	Fu	W	W	lw140417_Fu_w8 (F129023)	150318|eGFP-RCD1-WWE_1-265|for_Lennart	150318|eGFP-RCD1-WWE_1-265|for_Lennart	150318|eGFP-RCD1-WWE_1-265|for_Lennart	1	0.00107	58640.2	12	19	69	lw140417_Fu_w8.48186.48186.3 File:"lw140417_Fu_w8.raw", NativeID:"controllerType=0 controllerNumber=1 scan=48186"	LNLEECSDESGDNMMDDVPLAQR	R	S	0.987	39	28.9	12.2	Carbamidomethyl (+57), Phospho (+80), Phospho (+80), Oxidation (+16)	2813.03	3	0.0019	0.68	463	485
160902-160128-140417_CmOxP_db-applied_Frozen	W	140417_Fu_W	Fu	W	W	lw140417_Fu_w8 (F129023)	150318|eGFP-RCD1-WWE_1-265|for_Lennart	150318|eGFP-RCD1-WWE_1-265|for_Lennart	150318|eGFP-RCD1-WWE_1-265|for_Lennart	1	0.00107	58640.2	12	19	69	lw140417_Fu_w8.47618.47618.2 File:"lw140417_Fu_w8.raw", NativeID:"controllerType=0 controllerNumber=1 scan=47618"	LNLEECSDESGDNMMDDVPLAQR	R	S	0.988	32.8	29	7.93	Carbamidomethyl (+57), Phospho (+80), Phospho (+80), Oxidation (+16)	2813.03	2	0.0039	1.4	463	485
160902-160128-140417_CmOxP_db-applied_Frozen	W	140417_Fu_W	Fu	W	W	lw140417_Fu_w8 (F129023)	150318|eGFP-RCD1-WWE_1-265|for_Lennart	150318|eGFP-RCD1-WWE_1-265|for_Lennart	150318|eGFP-RCD1-WWE_1-265|for_Lennart	1	0.00107	58640.2	12	19	69	lw140417_Fu_w8.43043.43043.3 File:"lw140417_Fu_w8.raw", NativeID:"controllerType=0 controllerNumber=1 scan=43043"	LNLEECSDESGDNMMDDVPLAQR	R	S	0.99	20.5	29	20.5	Carbamidomethyl (+57), Phospho (+80), Phospho (+80), Oxidation (+16), Oxidation (+16)	2829.03	3	0.004	1.4	463	485
160902-160128-140417_CmOxP_db-applied_Frozen	W	140417_Fu_W	Fu	W	W	lw140417_Fu_w8 (F129023)	150318|eGFP-RCD1-WWE_1-265|for_Lennart	150318|eGFP-RCD1-WWE_1-265|for_Lennart	150318|eGFP-RCD1-WWE_1-265|for_Lennart	1	0.00107	58640.2	12	19	69	lw140417_Fu_w8.46315.46315.3 File:"lw140417_Fu_w8.raw", NativeID:"controllerType=0 controllerNumber=1 scan=46315"	LNLEECSDESGDNMMDDVPLAQR	R	S	0.992	44.6	29.1	0.82	Carbamidomethyl (+57), Phospho (+80), Phospho (+80), Oxidation (+16)	2813.04	3	0.0087	3.1	463	485
160902-160128-140417_CmOxP_db-applied_Frozen	W	140417_Fu_W	Fu	W	W	lw140417_Fu_w8 (F129023)	150318|eGFP-RCD1-WWE_1-265|for_Lennart	150318|eGFP-RCD1-WWE_1-265|for_Lennart	150318|eGFP-RCD1-WWE_1-265|for_Lennart	1	0.00107	58640.2	12	19	69	lw140417_Fu_w8.33003.33003.2 File:"lw140417_Fu_w8.raw", NativeID:"controllerType=0 controllerNumber=1 scan=33003"	LNLEECSDESGDNMMDDVPLAQR	R	S	0.992	34.9	30.6	0	Carbamidomethyl (+57), Phospho (+80), Oxidation (+16), Oxidation (+16)	2749.06	2	0.0053	1.9	463	485
160902-160128-140417_CmOxP_db-applied_Frozen	W	140417_Fu_W	Fu	W	W	lw140417_Fu_w8 (F129023)	150318|eGFP-RCD1-WWE_1-265|for_Lennart	150318|eGFP-RCD1-WWE_1-265|for_Lennart	150318|eGFP-RCD1-WWE_1-265|for_Lennart	1	0.00107	58640.2	12	19	69	lw140417_Fu_w8.46924.46924.3 File:"lw140417_Fu_w8.raw", NativeID:"controllerType=0 controllerNumber=1 scan=46924"	LNLEECSDESGDNMMDDVPLAQR	R	S	0.994	35.1	29	9.29	Carbamidomethyl (+57), Phospho (+80), Phospho (+80), Oxidation (+16)	2813.03	3	0.0052	1.9	463	485
160902-160128-140417_CmOxP_db-applied_Frozen	W	140417_Fu_W	Fu	W	W	lw140417_Fu_w8 (F129023)	150318|eGFP-RCD1-WWE_1-265|for_Lennart	150318|eGFP-RCD1-WWE_1-265|for_Lennart	150318|eGFP-RCD1-WWE_1-265|for_Lennart	1	0.00107	58640.2	12	19	69	lw140417_Fu_w8.50892.50892.3 File:"lw140417_Fu_w8.raw", NativeID:"controllerType=0 controllerNumber=1 scan=50892"	LNLEECSDESGDNMMDDVPLAQR	R	S	0.994	36.6	29	6.54	Carbamidomethyl (+57), Phospho (+80), Phospho (+80), Oxidation (+16)	2813.03	3	0.0049	1.7	463	485
160902-160128-140417_CmOxP_db-applied_Frozen	W	140417_Fu_W	Fu	W	W	lw140417_Fu_w8 (F129023)	150318|eGFP-RCD1-WWE_1-265|for_Lennart	150318|eGFP-RCD1-WWE_1-265|for_Lennart	150318|eGFP-RCD1-WWE_1-265|for_Lennart	1	0.00107	58640.2	12	19	69	lw140417_Fu_w8.48862.48862.2 File:"lw140417_Fu_w8.raw", NativeID:"controllerType=0 controllerNumber=1 scan=48862"	LNLEECSDESGDNMMDDVPLAQR	R	S	0.994	48	29	0	Carbamidomethyl (+57), Phospho (+80), Phospho (+80), Oxidation (+16)	2813.03	2	0.0051	1.8	463	485
160902-160128-140417_CmOxP_db-applied_Frozen	W	140417_Fu_W	Fu	W	W	lw140417_Fu_w8 (F129023)	150318|eGFP-RCD1-WWE_1-265|for_Lennart	150318|eGFP-RCD1-WWE_1-265|for_Lennart	150318|eGFP-RCD1-WWE_1-265|for_Lennart	1	0.00107	58640.2	12	19	69	lw140417_Fu_w8.44070.44070.3 File:"lw140417_Fu_w8.raw", NativeID:"controllerType=0 controllerNumber=1 scan=44070"	LNLEECSDESGDNMMDDVPLAQR	R	S	0.994	35.8	30.9	5.11	Carbamidomethyl (+57), Phospho (+80)	2717.07	3	0.0055	2	463	485
160902-160128-140417_CmOxP_db-applied_Frozen	W	140417_Fu_W	Fu	W	W	lw140417_Fu_w8 (F129023)	150318|eGFP-RCD1-WWE_1-265|for_Lennart	150318|eGFP-RCD1-WWE_1-265|for_Lennart	150318|eGFP-RCD1-WWE_1-265|for_Lennart	1	0.00107	58640.2	12	19	69	lw140417_Fu_w8.37959.37959.3 File:"lw140417_Fu_w8.raw", NativeID:"controllerType=0 controllerNumber=1 scan=37959"	LNLEECSDESGDNMMDDVPLAQR	R	S	0.995	38.1	30.5	5.44	Carbamidomethyl (+57), Phospho (+80), Oxidation (+16)	2733.07	3	0.0065	2.4	463	485
160902-160128-140417_CmOxP_db-applied_Frozen	W	140417_Fu_W	Fu	W	W	lw140417_Fu_w8 (F129023)	150318|eGFP-RCD1-WWE_1-265|for_Lennart	150318|eGFP-RCD1-WWE_1-265|for_Lennart	150318|eGFP-RCD1-WWE_1-265|for_Lennart	1	0.00107	58640.2	12	19	69	lw140417_Fu_w8.44300.44300.2 File:"lw140417_Fu_w8.raw", NativeID:"controllerType=0 controllerNumber=1 scan=44300"	LNLEECSDESGDNMMDDVPLAQR	R	S	0.995	83.3	30.9	14.1	Carbamidomethyl (+57), Phospho (+80)	2717.07	2	0.0044	1.6	463	485
160902-160128-140417_CmOxP_db-applied_Frozen	W	140417_Fu_W	Fu	W	W	lw140417_Fu_w8 (F129023)	150318|eGFP-RCD1-WWE_1-265|for_Lennart	150318|eGFP-RCD1-WWE_1-265|for_Lennart	150318|eGFP-RCD1-WWE_1-265|for_Lennart	1	0.00107	58640.2	12	19	69	lw140417_Fu_w8.46374.46374.2 File:"lw140417_Fu_w8.raw", NativeID:"controllerType=0 controllerNumber=1 scan=46374"	LNLEECSDESGDNMMDDVPLAQR	R	S	0.995	74.9	29.1	13.2	Carbamidomethyl (+57), Phospho (+80), Phospho (+80), Oxidation (+16)	2813.04	2	0.0085	3	463	485
160902-160128-140417_CmOxP_db-applied_Frozen	W	140417_Fu_W	Fu	W	W	lw140417_Fu_w8 (F129023)	150318|eGFP-RCD1-WWE_1-265|for_Lennart	150318|eGFP-RCD1-WWE_1-265|for_Lennart	150318|eGFP-RCD1-WWE_1-265|for_Lennart	1	0.00107	58640.2	12	19	69	lw140417_Fu_w8.42183.42183.2 File:"lw140417_Fu_w8.raw", NativeID:"controllerType=0 controllerNumber=1 scan=42183"	LNLEECSDESGDNMMDDVPLAQR	R	S	0.995	25.8	29	24.1	Carbamidomethyl (+57), Phospho (+80), Phospho (+80), Oxidation (+16), Oxidation (+16)	2829.03	2	0.0053	1.9	463	485
160902-160128-140417_CmOxP_db-applied_Frozen	W	140417_Fu_W	Fu	W	W	lw140417_Fu_w8 (F129023)	150318|eGFP-RCD1-WWE_1-265|for_Lennart	150318|eGFP-RCD1-WWE_1-265|for_Lennart	150318|eGFP-RCD1-WWE_1-265|for_Lennart	1	0.00107	58640.2	12	19	69	lw140417_Fu_w8.33054.33054.3 File:"lw140417_Fu_w8.raw", NativeID:"controllerType=0 controllerNumber=1 scan=33054"	LNLEECSDESGDNMMDDVPLAQR	R	S	0.996	48.7	30.6	11	Carbamidomethyl (+57), Phospho (+80), Oxidation (+16), Oxidation (+16)	2749.06	3	0.0053	1.9	463	485
160902-160128-140417_CmOxP_db-applied_Frozen	W	140417_Fu_W	Fu	W	W	lw140417_Fu_w8 (F129023)	150318|eGFP-RCD1-WWE_1-265|for_Lennart	150318|eGFP-RCD1-WWE_1-265|for_Lennart	150318|eGFP-RCD1-WWE_1-265|for_Lennart	1	0.00107	58640.2	12	19	69	lw140417_Fu_w8.42184.42184.2 File:"lw140417_Fu_w8.raw", NativeID:"controllerType=0 controllerNumber=1 scan=42184"	LNLEECSDESGDNMMDDVPLAQR	R	S	0.996	28.4	29	24.1	Carbamidomethyl (+57), Phospho (+80), Phospho (+80), Oxidation (+16), Oxidation (+16)	2829.03	2	0.0053	1.9	463	485
160902-160128-140417_CmOxP_db-applied_Frozen	W	140417_Fu_W	Fu	W	W	lw140417_Fu_w8 (F129023)	150318|eGFP-RCD1-WWE_1-265|for_Lennart	150318|eGFP-RCD1-WWE_1-265|for_Lennart	150318|eGFP-RCD1-WWE_1-265|for_Lennart	1	0.00107	58640.2	12	19	69	lw140417_Fu_w8.46981.46981.2 File:"lw140417_Fu_w8.raw", NativeID:"controllerType=0 controllerNumber=1 scan=46981"	LNLEECSDESGDNMMDDVPLAQR	R	S	0.997	58	29.1	11.7	Carbamidomethyl (+57), Phospho (+80), Phospho (+80), Oxidation (+16)	2813.03	2	0.0068	2.4	463	485
160902-160128-140417_CmOxP_db-applied_Frozen	W	140417_Fu_W	Fu	W	W	lw140417_Fu_w8 (F129023)	150318|eGFP-RCD1-WWE_1-265|for_Lennart	150318|eGFP-RCD1-WWE_1-265|for_Lennart	150318|eGFP-RCD1-WWE_1-265|for_Lennart	1	0.00107	58640.2	12	19	69	lw140417_Fu_w8.45834.45834.3 File:"lw140417_Fu_w8.raw", NativeID:"controllerType=0 controllerNumber=1 scan=45834"	LNLEECSDESGDNMMDDVPLAQR	R	S	0.997	32.8	29.1	30.5	Carbamidomethyl (+57), Phospho (+80), Phospho (+80), Oxidation (+16), Oxidation (+16)	2829.03	3	0.0079	2.8	463	485
160902-160128-140417_CmOxP_db-applied_Frozen	W	140417_Fu_W	Fu	W	W	lw140417_Fu_w8 (F129023)	150318|eGFP-RCD1-WWE_1-265|for_Lennart	150318|eGFP-RCD1-WWE_1-265|for_Lennart	150318|eGFP-RCD1-WWE_1-265|for_Lennart	1	0.00107	58640.2	12	19	69	lw140417_Fu_w8.46980.46980.2 File:"lw140417_Fu_w8.raw", NativeID:"controllerType=0 controllerNumber=1 scan=46980"	LNLEECSDESGDNMMDDVPLAQR	R	S	0.997	55.8	29.1	18.9	Carbamidomethyl (+57), Phospho (+80), Phospho (+80), Oxidation (+16)	2813.03	2	0.0068	2.4	463	485
160902-160128-140417_CmOxP_db-applied_Frozen	W	140417_Fu_W	Fu	W	W	lw140417_Fu_w8 (F129023)	150318|eGFP-RCD1-WWE_1-265|for_Lennart	150318|eGFP-RCD1-WWE_1-265|for_Lennart	150318|eGFP-RCD1-WWE_1-265|for_Lennart	1	0.00107	58640.2	12	19	69	lw140417_Fu_w8.54788.54788.2 File:"lw140417_Fu_w8.raw", NativeID:"controllerType=0 controllerNumber=1 scan=54788"	LNLEECSDESGDNMMDDVPLAQR	R	S	0.997	88.8	29.5	85.7	Carbamidomethyl (+57), Phospho (+80), Phospho (+80)	2797.04	2	0.0066	2.4	463	485
160902-160128-140417_CmOxP_db-applied_Frozen	W	140417_Fu_W	Fu	W	W	lw140417_Fu_w8 (F129023)	150318|eGFP-RCD1-WWE_1-265|for_Lennart	150318|eGFP-RCD1-WWE_1-265|for_Lennart	150318|eGFP-RCD1-WWE_1-265|for_Lennart	1	0.00107	58640.2	12	19	69	lw140417_Fu_w8.54163.54163.2 File:"lw140417_Fu_w8.raw", NativeID:"controllerType=0 controllerNumber=1 scan=54163"	LNLEECSDESGDNMMDDVPLAQR	R	S	0.997	40.5	29.3	30.1	Carbamidomethyl (+57), Phospho (+80), Phospho (+80)	2797.03	2	0.0025	0.91	463	485
160902-160128-140417_CmOxP_db-applied_Frozen	W	140417_Fu_W	Fu	W	W	lw140417_Fu_w8 (F129023)	150318|eGFP-RCD1-WWE_1-265|for_Lennart	150318|eGFP-RCD1-WWE_1-265|for_Lennart	150318|eGFP-RCD1-WWE_1-265|for_Lennart	1	0.00107	58640.2	12	19	69	lw140417_Fu_w8.42011.42011.3 File:"lw140417_Fu_w8.raw", NativeID:"controllerType=0 controllerNumber=1 scan=42011"	LNLEECSDESGDNMMDDVPLAQR	R	S	0.997	35.2	29.1	33.9	Carbamidomethyl (+57), Phospho (+80), Phospho (+80), Oxidation (+16), Oxidation (+16)	2829.03	3	0.0079	2.8	463	485
160902-160128-140417_CmOxP_db-applied_Frozen	W	140417_Fu_W	Fu	W	W	lw140417_Fu_w8 (F129023)	150318|eGFP-RCD1-WWE_1-265|for_Lennart	150318|eGFP-RCD1-WWE_1-265|for_Lennart	150318|eGFP-RCD1-WWE_1-265|for_Lennart	1	0.00107	58640.2	12	19	69	lw140417_Fu_w8.54902.54902.3 File:"lw140417_Fu_w8.raw", NativeID:"controllerType=0 controllerNumber=1 scan=54902"	LNLEECSDESGDNMMDDVPLAQR	R	S	0.997	38.7	29.6	32.5	Carbamidomethyl (+57), Phospho (+80), Phospho (+80)	2797.04	3	0.0086	3.1	463	485
160902-160128-140417_CmOxP_db-applied_Frozen	W	140417_Fu_W	Fu	W	W	lw140417_Fu_w8 (F129023)	150318|eGFP-RCD1-WWE_1-265|for_Lennart	150318|eGFP-RCD1-WWE_1-265|for_Lennart	150318|eGFP-RCD1-WWE_1-265|for_Lennart	1	0.00107	58640.2	12	19	69	lw140417_Fu_w8.54901.54901.3 File:"lw140417_Fu_w8.raw", NativeID:"controllerType=0 controllerNumber=1 scan=54901"	LNLEECSDESGDNMMDDVPLAQR	R	S	0.997	47.4	29.6	47.4	Carbamidomethyl (+57), Phospho (+80), Phospho (+80)	2797.04	3	0.0086	3.1	463	485
160902-160128-140417_CmOxP_db-applied_Frozen	W	140417_Fu_W	Fu	W	W	lw140417_Fu_w8 (F129023)	150318|eGFP-RCD1-WWE_1-265|for_Lennart	150318|eGFP-RCD1-WWE_1-265|for_Lennart	150318|eGFP-RCD1-WWE_1-265|for_Lennart	1	0.00107	58640.2	12	19	69	lw140417_Fu_w8.54787.54787.2 File:"lw140417_Fu_w8.raw", NativeID:"controllerType=0 controllerNumber=1 scan=54787"	LNLEECSDESGDNMMDDVPLAQR	R	S	0.997	50.6	29.5	49.8	Carbamidomethyl (+57), Phospho (+80), Phospho (+80)	2797.04	2	0.0066	2.4	463	485
160902-160128-140417_CmOxP_db-applied_Frozen	W	140417_Fu_W	Fu	W	W	lw140417_Fu_w8 (F129023)	150318|eGFP-RCD1-WWE_1-265|for_Lennart	150318|eGFP-RCD1-WWE_1-265|for_Lennart	150318|eGFP-RCD1-WWE_1-265|for_Lennart	1	0.00107	58640.2	12	19	69	lw140417_Fu_w8.54283.54283.3 File:"lw140417_Fu_w8.raw", NativeID:"controllerType=0 controllerNumber=1 scan=54283"	LNLEECSDESGDNMMDDVPLAQR	R	S	0.997	57.9	29.6	54.5	Carbamidomethyl (+57), Phospho (+80), Phospho (+80)	2797.04	3	0.0079	2.8	463	485
160902-160128-140417_CmOxP_db-applied_Frozen	W	140417_Fu_W	Fu	W	W	lw140417_Fu_w8 (F129023)	150318|eGFP-RCD1-WWE_1-265|for_Lennart	150318|eGFP-RCD1-WWE_1-265|for_Lennart	150318|eGFP-RCD1-WWE_1-265|for_Lennart	1	0.00107	58640.2	12	19	69	lw140417_Fu_w8.54164.54164.2 File:"lw140417_Fu_w8.raw", NativeID:"controllerType=0 controllerNumber=1 scan=54164"	LNLEECSDESGDNMMDDVPLAQR	R	S	0.997	58.4	29.3	55.3	Carbamidomethyl (+57), Phospho (+80), Phospho (+80)	2797.03	2	0.0025	0.91	463	485
160902-160128-140417_CmOxP_db-applied_Frozen	W	140417_Fu_W	Fu	W	W	lw140417_Fu_w8 (F129023)	150318|eGFP-RCD1-WWE_1-265|for_Lennart	150318|eGFP-RCD1-WWE_1-265|for_Lennart	150318|eGFP-RCD1-WWE_1-265|for_Lennart	1	0.00107	58640.2	12	19	69	lw140417_Fu_w8.28909.28909.3 File:"lw140417_Fu_w8.raw", NativeID:"controllerType=0 controllerNumber=1 scan=28909"	LRLEIDVNGGETPR	K	L	0.987	21.8	31.2	18.2	Phospho (+80)	1647.8	3	0.005	3	449	462
160902-160128-140417_CmOxP_db-applied_Frozen	W	140417_Fu_W	Fu	W	W	lw140417_Fu_w8 (F129023)	150318|eGFP-RCD1-WWE_1-265|for_Lennart	150318|eGFP-RCD1-WWE_1-265|for_Lennart	150318|eGFP-RCD1-WWE_1-265|for_Lennart	1	0.00107	58640.2	12	19	69	lw140417_Fu_w8.28908.28908.3 File:"lw140417_Fu_w8.raw", NativeID:"controllerType=0 controllerNumber=1 scan=28908"	LRLEIDVNGGETPR	K	L	0.99	20.3	31.2	20.3	Phospho (+80)	1647.8	3	0.005	3	449	462
160902-160128-140417_CmOxP_db-applied_Frozen	W	140417_Fu_W	Fu	W	W	lw140417_Fu_w8 (F129023)	150318|eGFP-RCD1-WWE_1-265|for_Lennart	150318|eGFP-RCD1-WWE_1-265|for_Lennart	150318|eGFP-RCD1-WWE_1-265|for_Lennart	1	0.00107	58640.2	12	19	69	lw140417_Fu_w8.29531.29531.3 File:"lw140417_Fu_w8.raw", NativeID:"controllerType=0 controllerNumber=1 scan=29531"	LRLEIDVNGGETPR	K	L	0.995	23.3	31.3	20.7	Phospho (+80)	1647.8	3	0.0034	2	449	462
160902-160128-140417_CmOxP_db-applied_Frozen	W	140417_Fu_W	Fu	W	W	lw140417_Fu_w8 (F129023)	150318|eGFP-RCD1-WWE_1-265|for_Lennart	150318|eGFP-RCD1-WWE_1-265|for_Lennart	150318|eGFP-RCD1-WWE_1-265|for_Lennart	1	0.00107	58640.2	12	19	69	lw140417_Fu_w8.29525.29525.2 File:"lw140417_Fu_w8.raw", NativeID:"controllerType=0 controllerNumber=1 scan=29525"	LRLEIDVNGGETPR	K	L	0.997	31.3	31.3	30	Phospho (+80)	1647.8	2	0.0047	2.8	449	462
160902-160128-140417_CmOxP_db-applied_Frozen	W	140417_Fu_W	Fu	W	W	lw140417_Fu_w8 (F129023)	150318|eGFP-RCD1-WWE_1-265|for_Lennart	150318|eGFP-RCD1-WWE_1-265|for_Lennart	150318|eGFP-RCD1-WWE_1-265|for_Lennart	1	0.00107	58640.2	12	19	69	lw140417_Fu_w8.29530.29530.3 File:"lw140417_Fu_w8.raw", NativeID:"controllerType=0 controllerNumber=1 scan=29530"	LRLEIDVNGGETPR	K	L	0.997	30.4	31.3	25.4	Phospho (+80)	1647.8	3	0.0034	2	449	462
160902-160128-140417_CmOxP_db-applied_Frozen	W	140417_Fu_W	Fu	W	W	lw140417_Fu_w8 (F129023)	150318|eGFP-RCD1-WWE_1-265|for_Lennart	150318|eGFP-RCD1-WWE_1-265|for_Lennart	150318|eGFP-RCD1-WWE_1-265|for_Lennart	1	0.00107	58640.2	12	19	69	lw140417_Fu_w8.28867.28867.2 File:"lw140417_Fu_w8.raw", NativeID:"controllerType=0 controllerNumber=1 scan=28867"	LRLEIDVNGGETPR	K	L	0.997	41.8	31.4	33.2	Phospho (+80)	1647.8	2	0.0041	2.5	449	462
160902-160128-140417_CmOxP_db-applied_Frozen	W	140417_Fu_W	Fu	W	W	lw140417_Fu_w8 (F129023)	150318|eGFP-RCD1-WWE_1-265|for_Lennart	150318|eGFP-RCD1-WWE_1-265|for_Lennart	150318|eGFP-RCD1-WWE_1-265|for_Lennart	1	0.00107	58640.2	12	19	69	lw140417_Fu_w8.28868.28868.2 File:"lw140417_Fu_w8.raw", NativeID:"controllerType=0 controllerNumber=1 scan=28868"	LRLEIDVNGGETPR	K	L	0.997	45.8	31.4	39.9	Phospho (+80)	1647.8	2	0.0041	2.5	449	462
160902-160128-140417_CmOxP_db-applied_Frozen	W	140417_Fu_W	Fu	W	W	lw140417_Fu_w8 (F129023)	150318|eGFP-RCD1-WWE_1-265|for_Lennart	150318|eGFP-RCD1-WWE_1-265|for_Lennart	150318|eGFP-RCD1-WWE_1-265|for_Lennart	1	0.00107	58640.2	12	19	69	lw140417_Fu_w8.23694.23694.2 File:"lw140417_Fu_w8.raw", NativeID:"controllerType=0 controllerNumber=1 scan=23694"	RAASYAAYVTGVSCAK	K	L	0.99	31.5	31.6	6.08	Phospho (+80), Carbamidomethyl (+57)	1753.79	2	0.004	2.3	280	295
160902-160128-140417_CmOxP_db-applied_Frozen	W	140417_Fu_W	Fu	W	W	lw140417_Fu_w8 (F129023)	150318|eGFP-RCD1-WWE_1-265|for_Lennart	150318|eGFP-RCD1-WWE_1-265|for_Lennart	150318|eGFP-RCD1-WWE_1-265|for_Lennart	1	0.00107	58640.2	12	19	69	lw140417_Fu_w8.23695.23695.2 File:"lw140417_Fu_w8.raw", NativeID:"controllerType=0 controllerNumber=1 scan=23695"	RAASYAAYVTGVSCAK	K	L	0.996	49.7	31.6	9.28	Phospho (+80), Carbamidomethyl (+57)	1753.79	2	0.004	2.3	280	295
160902-160128-140417_CmOxP_db-applied_Frozen	W	140417_Fu_W	Fu	W	W	lw140417_Fu_w8 (F129023)	150318|eGFP-RCD1-WWE_1-265|for_Lennart	150318|eGFP-RCD1-WWE_1-265|for_Lennart	150318|eGFP-RCD1-WWE_1-265|for_Lennart	1	0.00107	58640.2	12	19	69	lw140417_Fu_w8.13139.13139.3 File:"lw140417_Fu_w8.raw", NativeID:"controllerType=0 controllerNumber=1 scan=13139"	RLEGENKLSAYENR	R	S	0.973	30.2	32	13.5	Phospho (+80)	1757.81	3	0.0014	0.78	314	327
160902-160128-140417_CmOxP_db-applied_Frozen	W	140417_Fu_W	Fu	W	W	lw140417_Fu_w8 (F129023)	150318|eGFP-RCD1-WWE_1-265|for_Lennart	150318|eGFP-RCD1-WWE_1-265|for_Lennart	150318|eGFP-RCD1-WWE_1-265|for_Lennart	1	0.00107	58640.2	12	19	69	lw140417_Fu_w8.6303.6303.2 File:"lw140417_Fu_w8.raw", NativeID:"controllerType=0 controllerNumber=1 scan=6303"	SSNEHYDEATEDSCSR	R	K	0.988	51	26.5	2.18	Phospho (+80), Carbamidomethyl (+57)	1965.68	2	0.0069	3.5	486	501
160902-160128-140417_CmOxP_db-applied_Frozen	W	140417_Fu_W	Fu	W	W	lw140417_Fu_w8 (F129023)	150318|eGFP-RCD1-WWE_1-265|for_Lennart	150318|eGFP-RCD1-WWE_1-265|for_Lennart	150318|eGFP-RCD1-WWE_1-265|for_Lennart	1	0.00107	58640.2	12	19	69	lw140417_Fu_w8.5452.5452.2 File:"lw140417_Fu_w8.raw", NativeID:"controllerType=0 controllerNumber=1 scan=5452"	SSNEHYDEATEDSCSR	R	K	0.993	38.8	26.4	9.95	Phospho (+80), Carbamidomethyl (+57)	1965.67	2	0.003	1.5	486	501
160902-160128-140417_CmOxP_db-applied_Frozen	W	140417_Fu_W	Fu	W	W	lw140417_Fu_w8 (F129023)	150318|eGFP-RCD1-WWE_1-265|for_Lennart	150318|eGFP-RCD1-WWE_1-265|for_Lennart	150318|eGFP-RCD1-WWE_1-265|for_Lennart	1	0.00107	58640.2	12	19	69	lw140417_Fu_w8.6634.6634.3 File:"lw140417_Fu_w8.raw", NativeID:"controllerType=0 controllerNumber=1 scan=6634"	SSNEHYDEATEDSCSR	R	K	0.993	41.2	26.4	0	Phospho (+80), Carbamidomethyl (+57)	1965.67	3	0.0034	1.7	486	501
160902-160128-140417_CmOxP_db-applied_Frozen	W	140417_Fu_W	Fu	W	W	lw140417_Fu_w8 (F129023)	150318|eGFP-RCD1-WWE_1-265|for_Lennart	150318|eGFP-RCD1-WWE_1-265|for_Lennart	150318|eGFP-RCD1-WWE_1-265|for_Lennart	1	0.00107	58640.2	12	19	69	lw140417_Fu_w8.6633.6633.3 File:"lw140417_Fu_w8.raw", NativeID:"controllerType=0 controllerNumber=1 scan=6633"	SSNEHYDEATEDSCSR	R	K	0.994	46.4	26.4	0	Phospho (+80), Carbamidomethyl (+57)	1965.67	3	0.0034	1.7	486	501
160902-160128-140417_CmOxP_db-applied_Frozen	W	140417_Fu_W	Fu	W	W	lw140417_Fu_w8 (F129023)	150318|eGFP-RCD1-WWE_1-265|for_Lennart	150318|eGFP-RCD1-WWE_1-265|for_Lennart	150318|eGFP-RCD1-WWE_1-265|for_Lennart	1	0.00107	58640.2	12	19	69	lw140417_Fu_w8.5424.5424.3 File:"lw140417_Fu_w8.raw", NativeID:"controllerType=0 controllerNumber=1 scan=5424"	SSNEHYDEATEDSCSR	R	K	0.994	38.9	26.3	7.19	Phospho (+80), Carbamidomethyl (+57)	1965.67	3	0.0036	1.8	486	501
160902-160128-140417_CmOxP_db-applied_Frozen	W	140417_Fu_W	Fu	W	W	lw140417_Fu_w8 (F129023)	150318|eGFP-RCD1-WWE_1-265|for_Lennart	150318|eGFP-RCD1-WWE_1-265|for_Lennart	150318|eGFP-RCD1-WWE_1-265|for_Lennart	1	0.00107	58640.2	12	19	69	lw140417_Fu_w8.5425.5425.3 File:"lw140417_Fu_w8.raw", NativeID:"controllerType=0 controllerNumber=1 scan=5425"	SSNEHYDEATEDSCSR	R	K	0.995	39.1	26.3	10	Phospho (+80), Carbamidomethyl (+57)	1965.67	3	0.0036	1.8	486	501
160902-160128-140417_CmOxP_db-applied_Frozen	W	140417_Fu_W	Fu	W	W	lw140417_Fu_w8 (F129023)	150318|eGFP-RCD1-WWE_1-265|for_Lennart	150318|eGFP-RCD1-WWE_1-265|for_Lennart	150318|eGFP-RCD1-WWE_1-265|for_Lennart	1	0.00107	58640.2	12	19	69	lw140417_Fu_w8.6966.6966.2 File:"lw140417_Fu_w8.raw", NativeID:"controllerType=0 controllerNumber=1 scan=6966"	SSNEHYDEATEDSCSR	R	K	0.995	86.3	26.5	12.1	Phospho (+80), Carbamidomethyl (+57)	1965.67	2	0.0051	2.6	486	501
160902-160128-140417_CmOxP_db-applied_Frozen	W	140417_Fu_W	Fu	W	W	lw140417_Fu_w8 (F129023)	150318|eGFP-RCD1-WWE_1-265|for_Lennart	150318|eGFP-RCD1-WWE_1-265|for_Lennart	150318|eGFP-RCD1-WWE_1-265|for_Lennart	1	0.00107	58640.2	12	19	69	lw140417_Fu_w8.47897.47897.2 File:"lw140417_Fu_w8.raw", NativeID:"controllerType=0 controllerNumber=1 scan=47897"	WDETDAIVVSGA	K	-	0.951	19.6	29.2	14.1	Phospho (+80)	1341.55	2	0.0037	2.8	510	521
160902-160128-140417_CmOxP_db-applied_Frozen	W	140417_Fu_W	Fu	W	W	lw140417_Fu_w9 (F128989)	150318|eGFP-RCD1-WWE_1-265|for_Lennart	150318|eGFP-RCD1-WWE_1-265|for_Lennart	150318|eGFP-RCD1-WWE_1-265|for_Lennart	1	0.00101	58640.2	13	25	66	lw140417_Fu_w9.29735.29735.2 File:"lw140417_Fu_w9.raw", NativeID:"controllerType=0 controllerNumber=1 scan=29735"	AASYAAYVTGVSCAK	R	L	0.97	33.1	30.5	8.07	Phospho (+80), Carbamidomethyl (+57)	1597.68	2	0.00024	0.15	281	295
160902-160128-140417_CmOxP_db-applied_Frozen	W	140417_Fu_W	Fu	W	W	lw140417_Fu_w9 (F128989)	150318|eGFP-RCD1-WWE_1-265|for_Lennart	150318|eGFP-RCD1-WWE_1-265|for_Lennart	150318|eGFP-RCD1-WWE_1-265|for_Lennart	1	0.00101	58640.2	13	25	66	lw140417_Fu_w9.32201.32201.2 File:"lw140417_Fu_w9.raw", NativeID:"controllerType=0 controllerNumber=1 scan=32201"	AASYAAYVTGVSCAK	R	L	0.994	42.8	30.7	7.79	Phospho (+80), Carbamidomethyl (+57)	1597.69	2	0.0029	1.8	281	295
160902-160128-140417_CmOxP_db-applied_Frozen	W	140417_Fu_W	Fu	W	W	lw140417_Fu_w9 (F128989)	150318|eGFP-RCD1-WWE_1-265|for_Lennart	150318|eGFP-RCD1-WWE_1-265|for_Lennart	150318|eGFP-RCD1-WWE_1-265|for_Lennart	1	0.00101	58640.2	13	25	66	lw140417_Fu_w9.29734.29734.2 File:"lw140417_Fu_w9.raw", NativeID:"controllerType=0 controllerNumber=1 scan=29734"	AASYAAYVTGVSCAK	R	L	0.997	51.4	30.5	26.7	Phospho (+80), Carbamidomethyl (+57)	1597.68	2	0.00024	0.15	281	295
160902-160128-140417_CmOxP_db-applied_Frozen	W	140417_Fu_W	Fu	W	W	lw140417_Fu_w9 (F128989)	150318|eGFP-RCD1-WWE_1-265|for_Lennart	150318|eGFP-RCD1-WWE_1-265|for_Lennart	150318|eGFP-RCD1-WWE_1-265|for_Lennart	1	0.00101	58640.2	13	25	66	lw140417_Fu_w9.29393.29393.2 File:"lw140417_Fu_w9.raw", NativeID:"controllerType=0 controllerNumber=1 scan=29393"	AGSAAAPFTMEAK	K	I	0.997	37.8	29.5	34.8	Phospho (+80)	1330.57	2	0.0025	1.9	248	260
160902-160128-140417_CmOxP_db-applied_Frozen	W	140417_Fu_W	Fu	W	W	lw140417_Fu_w9 (F128989)	150318|eGFP-RCD1-WWE_1-265|for_Lennart	150318|eGFP-RCD1-WWE_1-265|for_Lennart	150318|eGFP-RCD1-WWE_1-265|for_Lennart	1	0.00101	58640.2	13	25	66	lw140417_Fu_w9.13855.13855.2 File:"lw140417_Fu_w9.raw", NativeID:"controllerType=0 controllerNumber=1 scan=13855"	KAGSAAAPFTMEAK	K	I	0.964	20.9	31.1	19.9	Phospho (+80), Oxidation (+16)	1474.66	2	0.0046	3.1	247	260
160902-160128-140417_CmOxP_db-applied_Frozen	W	140417_Fu_W	Fu	W	W	lw140417_Fu_w9 (F128989)	150318|eGFP-RCD1-WWE_1-265|for_Lennart	150318|eGFP-RCD1-WWE_1-265|for_Lennart	150318|eGFP-RCD1-WWE_1-265|for_Lennart	1	0.00101	58640.2	13	25	66	lw140417_Fu_w9.19568.19568.3 File:"lw140417_Fu_w9.raw", NativeID:"controllerType=0 controllerNumber=1 scan=19568"	KAGSAAAPFTMEAK	K	I	0.995	25.3	31.3	23.5	Phospho (+80)	1458.66	3	0.002	1.4	247	260
160902-160128-140417_CmOxP_db-applied_Frozen	W	140417_Fu_W	Fu	W	W	lw140417_Fu_w9 (F128989)	150318|eGFP-RCD1-WWE_1-265|for_Lennart	150318|eGFP-RCD1-WWE_1-265|for_Lennart	150318|eGFP-RCD1-WWE_1-265|for_Lennart	1	0.00101	58640.2	13	25	66	lw140417_Fu_w9.19569.19569.3 File:"lw140417_Fu_w9.raw", NativeID:"controllerType=0 controllerNumber=1 scan=19569"	KAGSAAAPFTMEAK	K	I	0.997	28.6	31.3	28.6	Phospho (+80)	1458.66	3	0.002	1.4	247	260
160902-160128-140417_CmOxP_db-applied_Frozen	W	140417_Fu_W	Fu	W	W	lw140417_Fu_w9 (F128989)	150318|eGFP-RCD1-WWE_1-265|for_Lennart	150318|eGFP-RCD1-WWE_1-265|for_Lennart	150318|eGFP-RCD1-WWE_1-265|for_Lennart	1	0.00101	58640.2	13	25	66	lw140417_Fu_w9.13856.13856.2 File:"lw140417_Fu_w9.raw", NativeID:"controllerType=0 controllerNumber=1 scan=13856"	KAGSAAAPFTMEAK	K	I	0.997	39.7	31.1	24.3	Phospho (+80), Oxidation (+16)	1474.66	2	0.0046	3.1	247	260
160902-160128-140417_CmOxP_db-applied_Frozen	W	140417_Fu_W	Fu	W	W	lw140417_Fu_w9 (F128989)	150318|eGFP-RCD1-WWE_1-265|for_Lennart	150318|eGFP-RCD1-WWE_1-265|for_Lennart	150318|eGFP-RCD1-WWE_1-265|for_Lennart	1	0.00101	58640.2	13	25	66	lw140417_Fu_w9.19501.19501.2 File:"lw140417_Fu_w9.raw", NativeID:"controllerType=0 controllerNumber=1 scan=19501"	KAGSAAAPFTMEAK	K	I	0.997	48.9	31.3	32.1	Phospho (+80)	1458.66	2	0.0026	1.8	247	260
160902-160128-140417_CmOxP_db-applied_Frozen	W	140417_Fu_W	Fu	W	W	lw140417_Fu_w9 (F128989)	150318|eGFP-RCD1-WWE_1-265|for_Lennart	150318|eGFP-RCD1-WWE_1-265|for_Lennart	150318|eGFP-RCD1-WWE_1-265|for_Lennart	1	0.00101	58640.2	13	25	66	lw140417_Fu_w9.19502.19502.2 File:"lw140417_Fu_w9.raw", NativeID:"controllerType=0 controllerNumber=1 scan=19502"	KAGSAAAPFTMEAK	K	I	0.997	55	31.3	26.4	Phospho (+80)	1458.66	2	0.0026	1.8	247	260
160902-160128-140417_CmOxP_db-applied_Frozen	W	140417_Fu_W	Fu	W	W	lw140417_Fu_w9 (F128989)	150318|eGFP-RCD1-WWE_1-265|for_Lennart	150318|eGFP-RCD1-WWE_1-265|for_Lennart	150318|eGFP-RCD1-WWE_1-265|for_Lennart	1	0.00101	58640.2	13	25	66	lw140417_Fu_w9.36458.36458.2 File:"lw140417_Fu_w9.raw", NativeID:"controllerType=0 controllerNumber=1 scan=36458"	KLEAAVSKWDETDAIVVSGA	R	-	0.961	18.1	32	18.1	Phospho (+80)	2168.05	2	0.0051	2.4	502	521
160902-160128-140417_CmOxP_db-applied_Frozen	W	140417_Fu_W	Fu	W	W	lw140417_Fu_w9 (F128989)	150318|eGFP-RCD1-WWE_1-265|for_Lennart	150318|eGFP-RCD1-WWE_1-265|for_Lennart	150318|eGFP-RCD1-WWE_1-265|for_Lennart	1	0.00101	58640.2	13	25	66	lw140417_Fu_w9.38895.38895.3 File:"lw140417_Fu_w9.raw", NativeID:"controllerType=0 controllerNumber=1 scan=38895"	KLEAAVSKWDETDAIVVSGA	R	-	0.981	27.1	32.1	12.8	Phospho (+80)	2168.04	3	0.0026	1.2	502	521
160902-160128-140417_CmOxP_db-applied_Frozen	W	140417_Fu_W	Fu	W	W	lw140417_Fu_w9 (F128989)	150318|eGFP-RCD1-WWE_1-265|for_Lennart	150318|eGFP-RCD1-WWE_1-265|for_Lennart	150318|eGFP-RCD1-WWE_1-265|for_Lennart	1	0.00101	58640.2	13	25	66	lw140417_Fu_w9.36459.36459.2 File:"lw140417_Fu_w9.raw", NativeID:"controllerType=0 controllerNumber=1 scan=36459"	KLEAAVSKWDETDAIVVSGA	R	-	0.986	23.4	32	20.3	Phospho (+80)	2168.05	2	0.0051	2.4	502	521
160902-160128-140417_CmOxP_db-applied_Frozen	W	140417_Fu_W	Fu	W	W	lw140417_Fu_w9 (F128989)	150318|eGFP-RCD1-WWE_1-265|for_Lennart	150318|eGFP-RCD1-WWE_1-265|for_Lennart	150318|eGFP-RCD1-WWE_1-265|for_Lennart	1	0.00101	58640.2	13	25	66	lw140417_Fu_w9.32552.32552.2 File:"lw140417_Fu_w9.raw", NativeID:"controllerType=0 controllerNumber=1 scan=32552"	KLEAAVSKWDETDAIVVSGA	R	-	0.997	49.9	32.2	43.9	Phospho (+80)	2168.04	2	-0.0012	-0.57	502	521
160902-160128-140417_CmOxP_db-applied_Frozen	W	140417_Fu_W	Fu	W	W	lw140417_Fu_w9 (F128989)	150318|eGFP-RCD1-WWE_1-265|for_Lennart	150318|eGFP-RCD1-WWE_1-265|for_Lennart	150318|eGFP-RCD1-WWE_1-265|for_Lennart	1	0.00101	58640.2	13	25	66	lw140417_Fu_w9.32553.32553.2 File:"lw140417_Fu_w9.raw", NativeID:"controllerType=0 controllerNumber=1 scan=32553"	KLEAAVSKWDETDAIVVSGA	R	-	0.997	64.8	32.2	53.8	Phospho (+80)	2168.04	2	-0.0012	-0.57	502	521
160902-160128-140417_CmOxP_db-applied_Frozen	W	140417_Fu_W	Fu	W	W	lw140417_Fu_w9 (F128989)	150318|eGFP-RCD1-WWE_1-265|for_Lennart	150318|eGFP-RCD1-WWE_1-265|for_Lennart	150318|eGFP-RCD1-WWE_1-265|for_Lennart	1	0.00101	58640.2	13	25	66	lw140417_Fu_w9.37635.37635.2 File:"lw140417_Fu_w9.raw", NativeID:"controllerType=0 controllerNumber=1 scan=37635"	LDMETGAKTPLAWIDNAGK	R	C	0.951	28.5	32.2	7.31	Oxidation (+16), Phospho (+80)	2125.98	2	0.0054	2.5	397	415
160902-160128-140417_CmOxP_db-applied_Frozen	W	140417_Fu_W	Fu	W	W	lw140417_Fu_w9 (F128989)	150318|eGFP-RCD1-WWE_1-265|for_Lennart	150318|eGFP-RCD1-WWE_1-265|for_Lennart	150318|eGFP-RCD1-WWE_1-265|for_Lennart	1	0.00101	58640.2	13	25	66	lw140417_Fu_w9.42717.42717.3 File:"lw140417_Fu_w9.raw", NativeID:"controllerType=0 controllerNumber=1 scan=42717"	LDMETGAKTPLAWIDNAGK	R	C	0.968	27	32.3	6.14	Phospho (+80)	2109.98	3	0.0026	1.2	397	415
160902-160128-140417_CmOxP_db-applied_Frozen	W	140417_Fu_W	Fu	W	W	lw140417_Fu_w9 (F128989)	150318|eGFP-RCD1-WWE_1-265|for_Lennart	150318|eGFP-RCD1-WWE_1-265|for_Lennart	150318|eGFP-RCD1-WWE_1-265|for_Lennart	1	0.00101	58640.2	13	25	66	lw140417_Fu_w9.42757.42757.2 File:"lw140417_Fu_w9.raw", NativeID:"controllerType=0 controllerNumber=1 scan=42757"	LDMETGAKTPLAWIDNAGK	R	C	0.99	34.7	32.3	0.19	Phospho (+80)	2109.98	2	0.0027	1.3	397	415
160902-160128-140417_CmOxP_db-applied_Frozen	W	140417_Fu_W	Fu	W	W	lw140417_Fu_w9 (F128989)	150318|eGFP-RCD1-WWE_1-265|for_Lennart	150318|eGFP-RCD1-WWE_1-265|for_Lennart	150318|eGFP-RCD1-WWE_1-265|for_Lennart	1	0.00101	58640.2	13	25	66	lw140417_Fu_w9.28060.28060.2 File:"lw140417_Fu_w9.raw", NativeID:"controllerType=0 controllerNumber=1 scan=28060"	LEIDVNGGETPR	R	L	0.995	31.2	31	23.5	Phospho (+80)	1378.62	2	0.0035	2.5	451	462
160902-160128-140417_CmOxP_db-applied_Frozen	W	140417_Fu_W	Fu	W	W	lw140417_Fu_w9 (F128989)	150318|eGFP-RCD1-WWE_1-265|for_Lennart	150318|eGFP-RCD1-WWE_1-265|for_Lennart	150318|eGFP-RCD1-WWE_1-265|for_Lennart	1	0.00101	58640.2	13	25	66	lw140417_Fu_w9.27360.27360.2 File:"lw140417_Fu_w9.raw", NativeID:"controllerType=0 controllerNumber=1 scan=27360"	LEIDVNGGETPR	R	L	0.997	33	30.7	24.2	Phospho (+80)	1378.61	2	0.0015	1.1	451	462
160902-160128-140417_CmOxP_db-applied_Frozen	W	140417_Fu_W	Fu	W	W	lw140417_Fu_w9 (F128989)	150318|eGFP-RCD1-WWE_1-265|for_Lennart	150318|eGFP-RCD1-WWE_1-265|for_Lennart	150318|eGFP-RCD1-WWE_1-265|for_Lennart	1	0.00101	58640.2	13	25	66	lw140417_Fu_w9.28061.28061.2 File:"lw140417_Fu_w9.raw", NativeID:"controllerType=0 controllerNumber=1 scan=28061"	LEIDVNGGETPR	R	L	0.997	34.8	31	33.7	Phospho (+80)	1378.62	2	0.0035	2.5	451	462
160902-160128-140417_CmOxP_db-applied_Frozen	W	140417_Fu_W	Fu	W	W	lw140417_Fu_w9 (F128989)	150318|eGFP-RCD1-WWE_1-265|for_Lennart	150318|eGFP-RCD1-WWE_1-265|for_Lennart	150318|eGFP-RCD1-WWE_1-265|for_Lennart	1	0.00101	58640.2	13	25	66	lw140417_Fu_w9.27361.27361.2 File:"lw140417_Fu_w9.raw", NativeID:"controllerType=0 controllerNumber=1 scan=27361"	LEIDVNGGETPR	R	L	0.997	54.6	30.7	47.1	Phospho (+80)	1378.61	2	0.0015	1.1	451	462
160902-160128-140417_CmOxP_db-applied_Frozen	W	140417_Fu_W	Fu	W	W	lw140417_Fu_w9 (F128989)	150318|eGFP-RCD1-WWE_1-265|for_Lennart	150318|eGFP-RCD1-WWE_1-265|for_Lennart	150318|eGFP-RCD1-WWE_1-265|for_Lennart	1	0.00101	58640.2	13	25	66	lw140417_Fu_w9.50206.50206.3 File:"lw140417_Fu_w9.raw", NativeID:"controllerType=0 controllerNumber=1 scan=50206"	LNLEECSDESGDNMMDDVPLAQR	R	S	0.946	23.4	29.4	23.4	Carbamidomethyl (+57), Phospho (+80), Phospho (+80), Oxidation (+16), Oxidation (+16)	2829.04	3	0.017	6	463	485
160902-160128-140417_CmOxP_db-applied_Frozen	W	140417_Fu_W	Fu	W	W	lw140417_Fu_w9 (F128989)	150318|eGFP-RCD1-WWE_1-265|for_Lennart	150318|eGFP-RCD1-WWE_1-265|for_Lennart	150318|eGFP-RCD1-WWE_1-265|for_Lennart	1	0.00101	58640.2	13	25	66	lw140417_Fu_w9.56501.56501.3 File:"lw140417_Fu_w9.raw", NativeID:"controllerType=0 controllerNumber=1 scan=56501"	LNLEECSDESGDNMMDDVPLAQR	R	S	0.946	24.4	28.6	22.1	Carbamidomethyl (+57), Phospho (+80), Phospho (+80), Oxidation (+16), Oxidation (+16)	2829.01	3	-0.014	-5.1	463	485
160902-160128-140417_CmOxP_db-applied_Frozen	W	140417_Fu_W	Fu	W	W	lw140417_Fu_w9 (F128989)	150318|eGFP-RCD1-WWE_1-265|for_Lennart	150318|eGFP-RCD1-WWE_1-265|for_Lennart	150318|eGFP-RCD1-WWE_1-265|for_Lennart	1	0.00101	58640.2	13	25	66	lw140417_Fu_w9.54776.54776.3 File:"lw140417_Fu_w9.raw", NativeID:"controllerType=0 controllerNumber=1 scan=54776"	LNLEECSDESGDNMMDDVPLAQR	R	S	0.951	24.2	29.1	6.9	Carbamidomethyl (+57), Phospho (+80), Phospho (+80), Oxidation (+16)	2813.03	3	0.006	2.1	463	485
160902-160128-140417_CmOxP_db-applied_Frozen	W	140417_Fu_W	Fu	W	W	lw140417_Fu_w9 (F128989)	150318|eGFP-RCD1-WWE_1-265|for_Lennart	150318|eGFP-RCD1-WWE_1-265|for_Lennart	150318|eGFP-RCD1-WWE_1-265|for_Lennart	1	0.00101	58640.2	13	25	66	lw140417_Fu_w9.51795.51795.2 File:"lw140417_Fu_w9.raw", NativeID:"controllerType=0 controllerNumber=1 scan=51795"	LNLEECSDESGDNMMDDVPLAQR	R	S	0.951	14.6	29.4	14.6	Carbamidomethyl (+57), Phospho (+80), Phospho (+80)	2797.04	2	0.0056	2	463	485
160902-160128-140417_CmOxP_db-applied_Frozen	W	140417_Fu_W	Fu	W	W	lw140417_Fu_w9 (F128989)	150318|eGFP-RCD1-WWE_1-265|for_Lennart	150318|eGFP-RCD1-WWE_1-265|for_Lennart	150318|eGFP-RCD1-WWE_1-265|for_Lennart	1	0.00101	58640.2	13	25	66	lw140417_Fu_w9.48709.48709.2 File:"lw140417_Fu_w9.raw", NativeID:"controllerType=0 controllerNumber=1 scan=48709"	LNLEECSDESGDNMMDDVPLAQR	R	S	0.955	24.4	29	4.92	Carbamidomethyl (+57), Phospho (+80), Phospho (+80), Oxidation (+16)	2813.03	2	0.0046	1.6	463	485
160902-160128-140417_CmOxP_db-applied_Frozen	W	140417_Fu_W	Fu	W	W	lw140417_Fu_w9 (F128989)	150318|eGFP-RCD1-WWE_1-265|for_Lennart	150318|eGFP-RCD1-WWE_1-265|for_Lennart	150318|eGFP-RCD1-WWE_1-265|for_Lennart	1	0.00101	58640.2	13	25	66	lw140417_Fu_w9.56714.56714.3 File:"lw140417_Fu_w9.raw", NativeID:"controllerType=0 controllerNumber=1 scan=56714"	LNLEECSDESGDNMMDDVPLAQR	R	S	0.956	19.4	29.2	18.9	Carbamidomethyl (+57), Phospho (+80), Phospho (+80)	2797.03	3	0.00093	0.33	463	485
160902-160128-140417_CmOxP_db-applied_Frozen	W	140417_Fu_W	Fu	W	W	lw140417_Fu_w9 (F128989)	150318|eGFP-RCD1-WWE_1-265|for_Lennart	150318|eGFP-RCD1-WWE_1-265|for_Lennart	150318|eGFP-RCD1-WWE_1-265|for_Lennart	1	0.00101	58640.2	13	25	66	lw140417_Fu_w9.53939.53939.3 File:"lw140417_Fu_w9.raw", NativeID:"controllerType=0 controllerNumber=1 scan=53939"	LNLEECSDESGDNMMDDVPLAQR	R	S	0.961	35.1	29.2	9.69	Carbamidomethyl (+57), Phospho (+80), Phospho (+80), Oxidation (+16)	2813.04	3	0.012	4.1	463	485
160902-160128-140417_CmOxP_db-applied_Frozen	W	140417_Fu_W	Fu	W	W	lw140417_Fu_w9 (F128989)	150318|eGFP-RCD1-WWE_1-265|for_Lennart	150318|eGFP-RCD1-WWE_1-265|for_Lennart	150318|eGFP-RCD1-WWE_1-265|for_Lennart	1	0.00101	58640.2	13	25	66	lw140417_Fu_w9.37929.37929.3 File:"lw140417_Fu_w9.raw", NativeID:"controllerType=0 controllerNumber=1 scan=37929"	LNLEECSDESGDNMMDDVPLAQR	R	S	0.964	48.7	30.6	2.88	Carbamidomethyl (+57), Phospho (+80), Oxidation (+16)	2733.07	3	0.0098	3.6	463	485
160902-160128-140417_CmOxP_db-applied_Frozen	W	140417_Fu_W	Fu	W	W	lw140417_Fu_w9 (F128989)	150318|eGFP-RCD1-WWE_1-265|for_Lennart	150318|eGFP-RCD1-WWE_1-265|for_Lennart	150318|eGFP-RCD1-WWE_1-265|for_Lennart	1	0.00101	58640.2	13	25	66	lw140417_Fu_w9.45844.45844.3 File:"lw140417_Fu_w9.raw", NativeID:"controllerType=0 controllerNumber=1 scan=45844"	LNLEECSDESGDNMMDDVPLAQR	R	S	0.968	17.6	29	17.6	Carbamidomethyl (+57), Phospho (+80), Phospho (+80), Oxidation (+16), Oxidation (+16)	2829.03	3	0.0055	1.9	463	485
160902-160128-140417_CmOxP_db-applied_Frozen	W	140417_Fu_W	Fu	W	W	lw140417_Fu_w9 (F128989)	150318|eGFP-RCD1-WWE_1-265|for_Lennart	150318|eGFP-RCD1-WWE_1-265|for_Lennart	150318|eGFP-RCD1-WWE_1-265|for_Lennart	1	0.00101	58640.2	13	25	66	lw140417_Fu_w9.50207.50207.3 File:"lw140417_Fu_w9.raw", NativeID:"controllerType=0 controllerNumber=1 scan=50207"	LNLEECSDESGDNMMDDVPLAQR	R	S	0.968	25.2	29.4	25	Carbamidomethyl (+57), Phospho (+80), Phospho (+80), Oxidation (+16), Oxidation (+16)	2829.04	3	0.017	6	463	485
160902-160128-140417_CmOxP_db-applied_Frozen	W	140417_Fu_W	Fu	W	W	lw140417_Fu_w9 (F128989)	150318|eGFP-RCD1-WWE_1-265|for_Lennart	150318|eGFP-RCD1-WWE_1-265|for_Lennart	150318|eGFP-RCD1-WWE_1-265|for_Lennart	1	0.00101	58640.2	13	25	66	lw140417_Fu_w9.47699.47699.3 File:"lw140417_Fu_w9.raw", NativeID:"controllerType=0 controllerNumber=1 scan=47699"	LNLEECSDESGDNMMDDVPLAQR	R	S	0.972	30.9	29.1	1.12	Carbamidomethyl (+57), Phospho (+80), Phospho (+80), Oxidation (+16)	2813.03	3	0.006	2.1	463	485
160902-160128-140417_CmOxP_db-applied_Frozen	W	140417_Fu_W	Fu	W	W	lw140417_Fu_w9 (F128989)	150318|eGFP-RCD1-WWE_1-265|for_Lennart	150318|eGFP-RCD1-WWE_1-265|for_Lennart	150318|eGFP-RCD1-WWE_1-265|for_Lennart	1	0.00101	58640.2	13	25	66	lw140417_Fu_w9.42530.42530.3 File:"lw140417_Fu_w9.raw", NativeID:"controllerType=0 controllerNumber=1 scan=42530"	LNLEECSDESGDNMMDDVPLAQR	R	S	0.981	21.8	29	21.8	Carbamidomethyl (+57), Phospho (+80), Phospho (+80), Oxidation (+16), Oxidation (+16)	2829.02	3	-0.00016	-0.055	463	485
160902-160128-140417_CmOxP_db-applied_Frozen	W	140417_Fu_W	Fu	W	W	lw140417_Fu_w9 (F128989)	150318|eGFP-RCD1-WWE_1-265|for_Lennart	150318|eGFP-RCD1-WWE_1-265|for_Lennart	150318|eGFP-RCD1-WWE_1-265|for_Lennart	1	0.00101	58640.2	13	25	66	lw140417_Fu_w9.48314.48314.3 File:"lw140417_Fu_w9.raw", NativeID:"controllerType=0 controllerNumber=1 scan=48314"	LNLEECSDESGDNMMDDVPLAQR	R	S	0.991	40.7	29.1	0.22	Carbamidomethyl (+57), Phospho (+80), Phospho (+80), Oxidation (+16)	2813.03	3	0.0065	2.3	463	485
160902-160128-140417_CmOxP_db-applied_Frozen	W	140417_Fu_W	Fu	W	W	lw140417_Fu_w9 (F128989)	150318|eGFP-RCD1-WWE_1-265|for_Lennart	150318|eGFP-RCD1-WWE_1-265|for_Lennart	150318|eGFP-RCD1-WWE_1-265|for_Lennart	1	0.00101	58640.2	13	25	66	lw140417_Fu_w9.48988.48988.3 File:"lw140417_Fu_w9.raw", NativeID:"controllerType=0 controllerNumber=1 scan=48988"	LNLEECSDESGDNMMDDVPLAQR	R	S	0.991	34.3	29	8.1	Carbamidomethyl (+57), Phospho (+80), Phospho (+80), Oxidation (+16)	2813.03	3	0.005	1.8	463	485
160902-160128-140417_CmOxP_db-applied_Frozen	W	140417_Fu_W	Fu	W	W	lw140417_Fu_w9 (F128989)	150318|eGFP-RCD1-WWE_1-265|for_Lennart	150318|eGFP-RCD1-WWE_1-265|for_Lennart	150318|eGFP-RCD1-WWE_1-265|for_Lennart	1	0.00101	58640.2	13	25	66	lw140417_Fu_w9.47357.47357.2 File:"lw140417_Fu_w9.raw", NativeID:"controllerType=0 controllerNumber=1 scan=47357"	LNLEECSDESGDNMMDDVPLAQR	R	S	0.994	41.2	29.1	12.1	Carbamidomethyl (+57), Phospho (+80), Phospho (+80), Oxidation (+16)	2813.03	2	0.0061	2.2	463	485
160902-160128-140417_CmOxP_db-applied_Frozen	W	140417_Fu_W	Fu	W	W	lw140417_Fu_w9 (F128989)	150318|eGFP-RCD1-WWE_1-265|for_Lennart	150318|eGFP-RCD1-WWE_1-265|for_Lennart	150318|eGFP-RCD1-WWE_1-265|for_Lennart	1	0.00101	58640.2	13	25	66	lw140417_Fu_w9.51780.51780.3 File:"lw140417_Fu_w9.raw", NativeID:"controllerType=0 controllerNumber=1 scan=51780"	LNLEECSDESGDNMMDDVPLAQR	R	S	0.996	25.7	29.5	25.7	Carbamidomethyl (+57), Phospho (+80), Phospho (+80)	2797.04	3	0.0062	2.2	463	485
160902-160128-140417_CmOxP_db-applied_Frozen	W	140417_Fu_W	Fu	W	W	lw140417_Fu_w9 (F128989)	150318|eGFP-RCD1-WWE_1-265|for_Lennart	150318|eGFP-RCD1-WWE_1-265|for_Lennart	150318|eGFP-RCD1-WWE_1-265|for_Lennart	1	0.00101	58640.2	13	25	66	lw140417_Fu_w9.57047.57047.2 File:"lw140417_Fu_w9.raw", NativeID:"controllerType=0 controllerNumber=1 scan=57047"	LNLEECSDESGDNMMDDVPLAQR	R	S	0.997	28.5	29.4	26.9	Carbamidomethyl (+57), Phospho (+80), Phospho (+80)	2797.04	2	0.0056	2	463	485
160902-160128-140417_CmOxP_db-applied_Frozen	W	140417_Fu_W	Fu	W	W	lw140417_Fu_w9 (F128989)	150318|eGFP-RCD1-WWE_1-265|for_Lennart	150318|eGFP-RCD1-WWE_1-265|for_Lennart	150318|eGFP-RCD1-WWE_1-265|for_Lennart	1	0.00101	58640.2	13	25	66	lw140417_Fu_w9.56109.56109.3 File:"lw140417_Fu_w9.raw", NativeID:"controllerType=0 controllerNumber=1 scan=56109"	LNLEECSDESGDNMMDDVPLAQR	R	S	0.997	26.8	29.4	26.8	Carbamidomethyl (+57), Phospho (+80), Phospho (+80)	2797.04	3	0.0046	1.6	463	485
160902-160128-140417_CmOxP_db-applied_Frozen	W	140417_Fu_W	Fu	W	W	lw140417_Fu_w9 (F128989)	150318|eGFP-RCD1-WWE_1-265|for_Lennart	150318|eGFP-RCD1-WWE_1-265|for_Lennart	150318|eGFP-RCD1-WWE_1-265|for_Lennart	1	0.00101	58640.2	13	25	66	lw140417_Fu_w9.51796.51796.2 File:"lw140417_Fu_w9.raw", NativeID:"controllerType=0 controllerNumber=1 scan=51796"	LNLEECSDESGDNMMDDVPLAQR	R	S	0.997	33	29.4	32.6	Carbamidomethyl (+57), Phospho (+80), Phospho (+80)	2797.04	2	0.0056	2	463	485
160902-160128-140417_CmOxP_db-applied_Frozen	W	140417_Fu_W	Fu	W	W	lw140417_Fu_w9 (F128989)	150318|eGFP-RCD1-WWE_1-265|for_Lennart	150318|eGFP-RCD1-WWE_1-265|for_Lennart	150318|eGFP-RCD1-WWE_1-265|for_Lennart	1	0.00101	58640.2	13	25	66	lw140417_Fu_w9.43168.43168.3 File:"lw140417_Fu_w9.raw", NativeID:"controllerType=0 controllerNumber=1 scan=43168"	LNLEECSDESGDNMMDDVPLAQR	R	S	0.997	32.2	29	30.4	Carbamidomethyl (+57), Phospho (+80), Phospho (+80), Oxidation (+16), Oxidation (+16)	2829.03	3	0.0051	1.8	463	485
160902-160128-140417_CmOxP_db-applied_Frozen	W	140417_Fu_W	Fu	W	W	lw140417_Fu_w9 (F128989)	150318|eGFP-RCD1-WWE_1-265|for_Lennart	150318|eGFP-RCD1-WWE_1-265|for_Lennart	150318|eGFP-RCD1-WWE_1-265|for_Lennart	1	0.00101	58640.2	13	25	66	lw140417_Fu_w9.57048.57048.2 File:"lw140417_Fu_w9.raw", NativeID:"controllerType=0 controllerNumber=1 scan=57048"	LNLEECSDESGDNMMDDVPLAQR	R	S	0.997	34.7	29.4	26.5	Carbamidomethyl (+57), Phospho (+80), Phospho (+80)	2797.04	2	0.0056	2	463	485
160902-160128-140417_CmOxP_db-applied_Frozen	W	140417_Fu_W	Fu	W	W	lw140417_Fu_w9 (F128989)	150318|eGFP-RCD1-WWE_1-265|for_Lennart	150318|eGFP-RCD1-WWE_1-265|for_Lennart	150318|eGFP-RCD1-WWE_1-265|for_Lennart	1	0.00101	58640.2	13	25	66	lw140417_Fu_w9.55622.55622.2 File:"lw140417_Fu_w9.raw", NativeID:"controllerType=0 controllerNumber=1 scan=55622"	LNLEECSDESGDNMMDDVPLAQR	R	S	0.997	81.1	29.3	76.6	Carbamidomethyl (+57), Phospho (+80), Phospho (+80)	2797.04	2	0.0034	1.2	463	485
160902-160128-140417_CmOxP_db-applied_Frozen	W	140417_Fu_W	Fu	W	W	lw140417_Fu_w9 (F128989)	150318|eGFP-RCD1-WWE_1-265|for_Lennart	150318|eGFP-RCD1-WWE_1-265|for_Lennart	150318|eGFP-RCD1-WWE_1-265|for_Lennart	1	0.00101	58640.2	13	25	66	lw140417_Fu_w9.55512.55512.3 File:"lw140417_Fu_w9.raw", NativeID:"controllerType=0 controllerNumber=1 scan=55512"	LNLEECSDESGDNMMDDVPLAQR	R	S	0.997	44.5	29.4	43.4	Carbamidomethyl (+57), Phospho (+80), Phospho (+80)	2797.04	3	0.0053	1.9	463	485
160902-160128-140417_CmOxP_db-applied_Frozen	W	140417_Fu_W	Fu	W	W	lw140417_Fu_w9 (F128989)	150318|eGFP-RCD1-WWE_1-265|for_Lennart	150318|eGFP-RCD1-WWE_1-265|for_Lennart	150318|eGFP-RCD1-WWE_1-265|for_Lennart	1	0.00101	58640.2	13	25	66	lw140417_Fu_w9.43345.43345.2 File:"lw140417_Fu_w9.raw", NativeID:"controllerType=0 controllerNumber=1 scan=43345"	LNLEECSDESGDNMMDDVPLAQR	R	S	0.997	51.3	29	49.7	Carbamidomethyl (+57), Phospho (+80), Phospho (+80), Oxidation (+16), Oxidation (+16)	2829.03	2	0.0041	1.4	463	485
160902-160128-140417_CmOxP_db-applied_Frozen	W	140417_Fu_W	Fu	W	W	lw140417_Fu_w9 (F128989)	150318|eGFP-RCD1-WWE_1-265|for_Lennart	150318|eGFP-RCD1-WWE_1-265|for_Lennart	150318|eGFP-RCD1-WWE_1-265|for_Lennart	1	0.00101	58640.2	13	25	66	lw140417_Fu_w9.30062.30062.3 File:"lw140417_Fu_w9.raw", NativeID:"controllerType=0 controllerNumber=1 scan=30062"	LRLEIDVNGGETPR	K	L	0.969	18	31.4	15.8	Phospho (+80)	1647.8	3	0.0019	1.2	449	462
160902-160128-140417_CmOxP_db-applied_Frozen	W	140417_Fu_W	Fu	W	W	lw140417_Fu_w9 (F128989)	150318|eGFP-RCD1-WWE_1-265|for_Lennart	150318|eGFP-RCD1-WWE_1-265|for_Lennart	150318|eGFP-RCD1-WWE_1-265|for_Lennart	1	0.00101	58640.2	13	25	66	lw140417_Fu_w9.30051.30051.2 File:"lw140417_Fu_w9.raw", NativeID:"controllerType=0 controllerNumber=1 scan=30051"	LRLEIDVNGGETPR	K	L	0.988	24.1	31.3	18.7	Phospho (+80)	1647.8	2	0.0032	1.9	449	462
160902-160128-140417_CmOxP_db-applied_Frozen	W	140417_Fu_W	Fu	W	W	lw140417_Fu_w9 (F128989)	150318|eGFP-RCD1-WWE_1-265|for_Lennart	150318|eGFP-RCD1-WWE_1-265|for_Lennart	150318|eGFP-RCD1-WWE_1-265|for_Lennart	1	0.00101	58640.2	13	25	66	lw140417_Fu_w9.30063.30063.3 File:"lw140417_Fu_w9.raw", NativeID:"controllerType=0 controllerNumber=1 scan=30063"	LRLEIDVNGGETPR	K	L	0.99	24.2	31.4	18.6	Phospho (+80)	1647.8	3	0.0019	1.2	449	462
160902-160128-140417_CmOxP_db-applied_Frozen	W	140417_Fu_W	Fu	W	W	lw140417_Fu_w9 (F128989)	150318|eGFP-RCD1-WWE_1-265|for_Lennart	150318|eGFP-RCD1-WWE_1-265|for_Lennart	150318|eGFP-RCD1-WWE_1-265|for_Lennart	1	0.00101	58640.2	13	25	66	lw140417_Fu_w9.30050.30050.2 File:"lw140417_Fu_w9.raw", NativeID:"controllerType=0 controllerNumber=1 scan=30050"	LRLEIDVNGGETPR	K	L	0.997	27.9	31.3	27.3	Phospho (+80)	1647.8	2	0.0032	1.9	449	462
160902-160128-140417_CmOxP_db-applied_Frozen	W	140417_Fu_W	Fu	W	W	lw140417_Fu_w9 (F128989)	150318|eGFP-RCD1-WWE_1-265|for_Lennart	150318|eGFP-RCD1-WWE_1-265|for_Lennart	150318|eGFP-RCD1-WWE_1-265|for_Lennart	1	0.00101	58640.2	13	25	66	lw140417_Fu_w9.25077.25077.3 File:"lw140417_Fu_w9.raw", NativeID:"controllerType=0 controllerNumber=1 scan=25077"	RAASYAAYVTGVSCAK	K	L	0.975	29.8	31.5	0	Phospho (+80), Carbamidomethyl (+57)	1753.79	3	0.0032	1.8	280	295
160902-160128-140417_CmOxP_db-applied_Frozen	W	140417_Fu_W	Fu	W	W	lw140417_Fu_w9 (F128989)	150318|eGFP-RCD1-WWE_1-265|for_Lennart	150318|eGFP-RCD1-WWE_1-265|for_Lennart	150318|eGFP-RCD1-WWE_1-265|for_Lennart	1	0.00101	58640.2	13	25	66	lw140417_Fu_w9.25094.25094.2 File:"lw140417_Fu_w9.raw", NativeID:"controllerType=0 controllerNumber=1 scan=25094"	RAASYAAYVTGVSCAK	K	L	0.995	38.8	31.5	8.34	Phospho (+80), Carbamidomethyl (+57)	1753.79	2	0.0028	1.6	280	295
160902-160128-140417_CmOxP_db-applied_Frozen	W	140417_Fu_W	Fu	W	W	lw140417_Fu_w9 (F128989)	150318|eGFP-RCD1-WWE_1-265|for_Lennart	150318|eGFP-RCD1-WWE_1-265|for_Lennart	150318|eGFP-RCD1-WWE_1-265|for_Lennart	1	0.00101	58640.2	13	25	66	lw140417_Fu_w9.25095.25095.2 File:"lw140417_Fu_w9.raw", NativeID:"controllerType=0 controllerNumber=1 scan=25095"	RAASYAAYVTGVSCAK	K	L	0.995	41.1	31.5	9.2	Phospho (+80), Carbamidomethyl (+57)	1753.79	2	0.0028	1.6	280	295
160902-160128-140417_CmOxP_db-applied_Frozen	W	140417_Fu_W	Fu	W	W	lw140417_Fu_w9 (F128989)	150318|eGFP-RCD1-WWE_1-265|for_Lennart	150318|eGFP-RCD1-WWE_1-265|for_Lennart	150318|eGFP-RCD1-WWE_1-265|for_Lennart	1	0.00101	58640.2	13	25	66	lw140417_Fu_w9.14280.14280.3 File:"lw140417_Fu_w9.raw", NativeID:"controllerType=0 controllerNumber=1 scan=14280"	RLEGENKLSAYENR	R	S	0.982	28.8	32	10.7	Phospho (+80)	1757.81	3	0.0032	1.8	314	327
160902-160128-140417_CmOxP_db-applied_Frozen	W	140417_Fu_W	Fu	W	W	lw140417_Fu_w9 (F128989)	150318|eGFP-RCD1-WWE_1-265|for_Lennart	150318|eGFP-RCD1-WWE_1-265|for_Lennart	150318|eGFP-RCD1-WWE_1-265|for_Lennart	1	0.00101	58640.2	13	25	66	lw140417_Fu_w9.14279.14279.3 File:"lw140417_Fu_w9.raw", NativeID:"controllerType=0 controllerNumber=1 scan=14279"	RLEGENKLSAYENR	R	S	0.993	31.3	32	14.8	Phospho (+80)	1757.81	3	0.0032	1.8	314	327
160902-160128-140417_CmOxP_db-applied_Frozen	W	140417_Fu_W	Fu	W	W	lw140417_Fu_w9 (F128989)	150318|eGFP-RCD1-WWE_1-265|for_Lennart	150318|eGFP-RCD1-WWE_1-265|for_Lennart	150318|eGFP-RCD1-WWE_1-265|for_Lennart	1	0.00101	58640.2	13	25	66	lw140417_Fu_w9.6748.6748.2 File:"lw140417_Fu_w9.raw", NativeID:"controllerType=0 controllerNumber=1 scan=6748"	SSNEHYDEATEDSCSR	R	K	0.974	31.7	26.2	0.93	Phospho (+80), Carbamidomethyl (+57)	1965.67	2	0.0019	0.96	486	501
160902-160128-140417_CmOxP_db-applied_Frozen	W	140417_Fu_W	Fu	W	W	lw140417_Fu_w9 (F128989)	150318|eGFP-RCD1-WWE_1-265|for_Lennart	150318|eGFP-RCD1-WWE_1-265|for_Lennart	150318|eGFP-RCD1-WWE_1-265|for_Lennart	1	0.00101	58640.2	13	25	66	lw140417_Fu_w9.6718.6718.3 File:"lw140417_Fu_w9.raw", NativeID:"controllerType=0 controllerNumber=1 scan=6718"	SSNEHYDEATEDSCSR	R	K	0.975	30.6	26.4	3.47	Phospho (+80), Carbamidomethyl (+57)	1965.67	3	0.0038	1.9	486	501
160902-160128-140417_CmOxP_db-applied_Frozen	W	140417_Fu_W	Fu	W	W	lw140417_Fu_w9 (F128989)	150318|eGFP-RCD1-WWE_1-265|for_Lennart	150318|eGFP-RCD1-WWE_1-265|for_Lennart	150318|eGFP-RCD1-WWE_1-265|for_Lennart	1	0.00101	58640.2	13	25	66	lw140417_Fu_w9.7961.7961.3 File:"lw140417_Fu_w9.raw", NativeID:"controllerType=0 controllerNumber=1 scan=7961"	SSNEHYDEATEDSCSR	R	K	0.988	36.8	26.3	0	Phospho (+80), Carbamidomethyl (+57)	1965.67	3	0.0014	0.71	486	501
160902-160128-140417_CmOxP_db-applied_Frozen	W	140417_Fu_W	Fu	W	W	lw140417_Fu_w9 (F128989)	150318|eGFP-RCD1-WWE_1-265|for_Lennart	150318|eGFP-RCD1-WWE_1-265|for_Lennart	150318|eGFP-RCD1-WWE_1-265|for_Lennart	1	0.00101	58640.2	13	25	66	lw140417_Fu_w9.7960.7960.3 File:"lw140417_Fu_w9.raw", NativeID:"controllerType=0 controllerNumber=1 scan=7960"	SSNEHYDEATEDSCSR	R	K	0.988	39.5	26.3	0	Phospho (+80), Carbamidomethyl (+57)	1965.67	3	0.0014	0.71	486	501
160902-160128-140417_CmOxP_db-applied_Frozen	W	140417_Fu_W	Fu	W	W	lw140417_Fu_w9 (F128989)	150318|eGFP-RCD1-WWE_1-265|for_Lennart	150318|eGFP-RCD1-WWE_1-265|for_Lennart	150318|eGFP-RCD1-WWE_1-265|for_Lennart	1	0.00101	58640.2	13	25	66	lw140417_Fu_w9.8166.8166.2 File:"lw140417_Fu_w9.raw", NativeID:"controllerType=0 controllerNumber=1 scan=8166"	SSNEHYDEATEDSCSR	R	K	0.992	77.9	26.3	0	Phospho (+80), Carbamidomethyl (+57)	1965.67	2	0.0023	1.2	486	501
160902-160128-140417_CmOxP_db-applied_Frozen	W	140417_Fu_W	Fu	W	W	lw140417_Fu_w9 (F128989)	150318|eGFP-RCD1-WWE_1-265|for_Lennart	150318|eGFP-RCD1-WWE_1-265|for_Lennart	150318|eGFP-RCD1-WWE_1-265|for_Lennart	1	0.00101	58640.2	13	25	66	lw140417_Fu_w9.6747.6747.2 File:"lw140417_Fu_w9.raw", NativeID:"controllerType=0 controllerNumber=1 scan=6747"	SSNEHYDEATEDSCSR	R	K	0.992	51.5	26.2	7.22	Phospho (+80), Carbamidomethyl (+57)	1965.67	2	0.0019	0.96	486	501
160902-160128-140417_CmOxP_db-applied_Frozen	W	140417_Fu_W	Fu	W	W	lw140417_Fu_w9 (F128989)	150318|eGFP-RCD1-WWE_1-265|for_Lennart	150318|eGFP-RCD1-WWE_1-265|for_Lennart	150318|eGFP-RCD1-WWE_1-265|for_Lennart	1	0.00101	58640.2	13	25	66	lw140417_Fu_w9.8165.8165.2 File:"lw140417_Fu_w9.raw", NativeID:"controllerType=0 controllerNumber=1 scan=8165"	SSNEHYDEATEDSCSR	R	K	0.993	58.4	26.3	3.5	Phospho (+80), Carbamidomethyl (+57)	1965.67	2	0.0023	1.2	486	501
160902-160128-140417_CmOxP_db-applied_Frozen	W	140417_Fu_W	Fu	W	W	lw140417_Fu_w9 (F128989)	150318|eGFP-RCD1-WWE_1-265|for_Lennart	150318|eGFP-RCD1-WWE_1-265|for_Lennart	150318|eGFP-RCD1-WWE_1-265|for_Lennart	1	0.00101	58640.2	13	25	66	lw140417_Fu_w9.6719.6719.3 File:"lw140417_Fu_w9.raw", NativeID:"controllerType=0 controllerNumber=1 scan=6719"	SSNEHYDEATEDSCSR	R	K	0.997	50.3	26.4	16.5	Phospho (+80), Carbamidomethyl (+57)	1965.67	3	0.0038	1.9	486	501
160902-160128-140417_CmOxP_db-applied_Frozen	W	140417_Fu_W	Fu	W	W	lw140417_Fu_w9 (F128989)	150318|eGFP-RCD1-WWE_1-265|for_Lennart	150318|eGFP-RCD1-WWE_1-265|for_Lennart	150318|eGFP-RCD1-WWE_1-265|for_Lennart	1	0.00101	58640.2	13	25	66	lw140417_Fu_w9.56343.56343.5 File:"lw140417_Fu_w9.raw", NativeID:"controllerType=0 controllerNumber=1 scan=56343"	VSKGEELFTGVVPILVELDGDVNGHK	M	F	0.957	43	31.6	9.52	Phospho (+80)	2830.41	5	-0.0063	-2.2	2	27
160902-160128-140417_CmOxP_db-applied_Frozen	W	140417_Fu_W	Fu	W	W	lw140417_Fu_w9 (F128989)	150318|eGFP-RCD1-WWE_1-265|for_Lennart	150318|eGFP-RCD1-WWE_1-265|for_Lennart	150318|eGFP-RCD1-WWE_1-265|for_Lennart	1	0.00101	58640.2	13	25	66	lw140417_Fu_w9.57052.57052.3 File:"lw140417_Fu_w9.raw", NativeID:"controllerType=0 controllerNumber=1 scan=57052"	VSKGEELFTGVVPILVELDGDVNGHK	M	F	0.982	31.5	31.4	5.3	Phospho (+80)	2830.42	3	0.0034	1.2	2	27
160902-160128-140417_CmOxP_db-applied_Frozen	W	140417_Fu_W	Fu	W	W	lw140417_Fu_w9 (F128989)	150318|eGFP-RCD1-WWE_1-265|for_Lennart	150318|eGFP-RCD1-WWE_1-265|for_Lennart	150318|eGFP-RCD1-WWE_1-265|for_Lennart	1	0.00101	58640.2	13	25	66	lw140417_Fu_w9.48991.48991.2 File:"lw140417_Fu_w9.raw", NativeID:"controllerType=0 controllerNumber=1 scan=48991"	WDETDAIVVSGA	K	-	0.997	34.9	29.3	25.7	Phospho (+80)	1341.55	2	0.0032	2.4	510	521
160902-160128-140417_CmOxP_db-applied_Frozen	W	140417_Fu_W	Fu	W	W	lw140417_Fu_w1-2 (F128999)	150318|eGFP-RCD1-WWE_1-265|for_Lennart	150318|eGFP-RCD1-WWE_1-265|for_Lennart	150318|eGFP-RCD1-WWE_1-265|for_Lennart	1	0.00055	58640.2	7	12	35	lw140417_Fu_w1-2.34115.34115.2 File:"lw140417_Fu_w1-2.raw", NativeID:"controllerType=0 controllerNumber=1 scan=34115"	AASYAAYVTGVSCAK	R	L	0.995	45.6	30.5	2.4	Phospho (+80), Carbamidomethyl (+57)	1597.69	2	0.00098	0.61	281	295
160902-160128-140417_CmOxP_db-applied_Frozen	W	140417_Fu_W	Fu	W	W	lw140417_Fu_w1-2 (F128999)	150318|eGFP-RCD1-WWE_1-265|for_Lennart	150318|eGFP-RCD1-WWE_1-265|for_Lennart	150318|eGFP-RCD1-WWE_1-265|for_Lennart	1	0.00055	58640.2	7	12	35	lw140417_Fu_w1-2.31483.31483.2 File:"lw140417_Fu_w1-2.raw", NativeID:"controllerType=0 controllerNumber=1 scan=31483"	AASYAAYVTGVSCAK	R	L	0.996	30.6	30.6	17.7	Phospho (+80), Carbamidomethyl (+57)	1597.69	2	0.0013	0.84	281	295
160902-160128-140417_CmOxP_db-applied_Frozen	W	140417_Fu_W	Fu	W	W	lw140417_Fu_w1-2 (F128999)	150318|eGFP-RCD1-WWE_1-265|for_Lennart	150318|eGFP-RCD1-WWE_1-265|for_Lennart	150318|eGFP-RCD1-WWE_1-265|for_Lennart	1	0.00055	58640.2	7	12	35	lw140417_Fu_w1-2.34114.34114.2 File:"lw140417_Fu_w1-2.raw", NativeID:"controllerType=0 controllerNumber=1 scan=34114"	AASYAAYVTGVSCAK	R	L	0.997	48.3	30.5	10.5	Phospho (+80), Carbamidomethyl (+57)	1597.69	2	0.00098	0.61	281	295
160902-160128-140417_CmOxP_db-applied_Frozen	W	140417_Fu_W	Fu	W	W	lw140417_Fu_w1-2 (F128999)	150318|eGFP-RCD1-WWE_1-265|for_Lennart	150318|eGFP-RCD1-WWE_1-265|for_Lennart	150318|eGFP-RCD1-WWE_1-265|for_Lennart	1	0.00055	58640.2	7	12	35	lw140417_Fu_w1-2.31067.31067.2 File:"lw140417_Fu_w1-2.raw", NativeID:"controllerType=0 controllerNumber=1 scan=31067"	AGSAAAPFTMEAK	K	I	0.997	29	29.5	26.3	Phospho (+80)	1330.56	2	0.0015	1.1	248	260
160902-160128-140417_CmOxP_db-applied_Frozen	W	140417_Fu_W	Fu	W	W	lw140417_Fu_w1-2 (F128999)	150318|eGFP-RCD1-WWE_1-265|for_Lennart	150318|eGFP-RCD1-WWE_1-265|for_Lennart	150318|eGFP-RCD1-WWE_1-265|for_Lennart	1	0.00055	58640.2	7	12	35	lw140417_Fu_w1-2.14503.14503.2 File:"lw140417_Fu_w1-2.raw", NativeID:"controllerType=0 controllerNumber=1 scan=14503"	KAGSAAAPFTMEAK	K	I	0.997	34.9	31	29.2	Phospho (+80), Oxidation (+16)	1474.65	2	0.00048	0.32	247	260
160902-160128-140417_CmOxP_db-applied_Frozen	W	140417_Fu_W	Fu	W	W	lw140417_Fu_w1-2 (F128999)	150318|eGFP-RCD1-WWE_1-265|for_Lennart	150318|eGFP-RCD1-WWE_1-265|for_Lennart	150318|eGFP-RCD1-WWE_1-265|for_Lennart	1	0.00055	58640.2	7	12	35	lw140417_Fu_w1-2.20552.20552.2 File:"lw140417_Fu_w1-2.raw", NativeID:"controllerType=0 controllerNumber=1 scan=20552"	KAGSAAAPFTMEAK	K	I	0.997	45.8	31.2	23.8	Phospho (+80)	1458.66	2	0.001	0.69	247	260
160902-160128-140417_CmOxP_db-applied_Frozen	W	140417_Fu_W	Fu	W	W	lw140417_Fu_w1-2 (F128999)	150318|eGFP-RCD1-WWE_1-265|for_Lennart	150318|eGFP-RCD1-WWE_1-265|for_Lennart	150318|eGFP-RCD1-WWE_1-265|for_Lennart	1	0.00055	58640.2	7	12	35	lw140417_Fu_w1-2.20551.20551.2 File:"lw140417_Fu_w1-2.raw", NativeID:"controllerType=0 controllerNumber=1 scan=20551"	KAGSAAAPFTMEAK	K	I	0.997	38	31.2	24.2	Phospho (+80)	1458.66	2	0.001	0.69	247	260
160902-160128-140417_CmOxP_db-applied_Frozen	W	140417_Fu_W	Fu	W	W	lw140417_Fu_w1-2 (F128999)	150318|eGFP-RCD1-WWE_1-265|for_Lennart	150318|eGFP-RCD1-WWE_1-265|for_Lennart	150318|eGFP-RCD1-WWE_1-265|for_Lennart	1	0.00055	58640.2	7	12	35	lw140417_Fu_w1-2.14502.14502.2 File:"lw140417_Fu_w1-2.raw", NativeID:"controllerType=0 controllerNumber=1 scan=14502"	KAGSAAAPFTMEAK	K	I	0.997	38.2	31	37	Phospho (+80), Oxidation (+16)	1474.65	2	0.00048	0.32	247	260
160902-160128-140417_CmOxP_db-applied_Frozen	W	140417_Fu_W	Fu	W	W	lw140417_Fu_w1-2 (F128999)	150318|eGFP-RCD1-WWE_1-265|for_Lennart	150318|eGFP-RCD1-WWE_1-265|for_Lennart	150318|eGFP-RCD1-WWE_1-265|for_Lennart	1	0.00055	58640.2	7	12	35	lw140417_Fu_w1-2.28927.28927.2 File:"lw140417_Fu_w1-2.raw", NativeID:"controllerType=0 controllerNumber=1 scan=28927"	LEIDVNGGETPR	R	L	0.997	51.3	30.6	49	Phospho (+80)	1378.61	2	0.00018	0.13	451	462
160902-160128-140417_CmOxP_db-applied_Frozen	W	140417_Fu_W	Fu	W	W	lw140417_Fu_w1-2 (F128999)	150318|eGFP-RCD1-WWE_1-265|for_Lennart	150318|eGFP-RCD1-WWE_1-265|for_Lennart	150318|eGFP-RCD1-WWE_1-265|for_Lennart	1	0.00055	58640.2	7	12	35	lw140417_Fu_w1-2.28926.28926.2 File:"lw140417_Fu_w1-2.raw", NativeID:"controllerType=0 controllerNumber=1 scan=28926"	LEIDVNGGETPR	R	L	0.997	56.5	30.6	48.8	Phospho (+80)	1378.61	2	0.00018	0.13	451	462
160902-160128-140417_CmOxP_db-applied_Frozen	W	140417_Fu_W	Fu	W	W	lw140417_Fu_w1-2 (F128999)	150318|eGFP-RCD1-WWE_1-265|for_Lennart	150318|eGFP-RCD1-WWE_1-265|for_Lennart	150318|eGFP-RCD1-WWE_1-265|for_Lennart	1	0.00055	58640.2	7	12	35	lw140417_Fu_w1-2.36205.36205.2 File:"lw140417_Fu_w1-2.raw", NativeID:"controllerType=0 controllerNumber=1 scan=36205"	LNLEECSDESGDNMMDDVPLAQR	R	S	0.968	43	30.4	0	Carbamidomethyl (+57), Phospho (+80), Oxidation (+16), Oxidation (+16)	2749.05	2	-0.0032	-1.2	463	485
160902-160128-140417_CmOxP_db-applied_Frozen	W	140417_Fu_W	Fu	W	W	lw140417_Fu_w1-2 (F128999)	150318|eGFP-RCD1-WWE_1-265|for_Lennart	150318|eGFP-RCD1-WWE_1-265|for_Lennart	150318|eGFP-RCD1-WWE_1-265|for_Lennart	1	0.00055	58640.2	7	12	35	lw140417_Fu_w1-2.49774.49774.3 File:"lw140417_Fu_w1-2.raw", NativeID:"controllerType=0 controllerNumber=1 scan=49774"	LNLEECSDESGDNMMDDVPLAQR	R	S	0.969	28.6	28.9	2.77	Carbamidomethyl (+57), Phospho (+80), Phospho (+80), Oxidation (+16)	2813.03	3	0.0018	0.63	463	485
160902-160128-140417_CmOxP_db-applied_Frozen	W	140417_Fu_W	Fu	W	W	lw140417_Fu_w1-2 (F128999)	150318|eGFP-RCD1-WWE_1-265|for_Lennart	150318|eGFP-RCD1-WWE_1-265|for_Lennart	150318|eGFP-RCD1-WWE_1-265|for_Lennart	1	0.00055	58640.2	7	12	35	lw140417_Fu_w1-2.50384.50384.3 File:"lw140417_Fu_w1-2.raw", NativeID:"controllerType=0 controllerNumber=1 scan=50384"	LNLEECSDESGDNMMDDVPLAQR	R	S	0.989	48.9	29.1	9.41	Carbamidomethyl (+57), Phospho (+80), Phospho (+80), Oxidation (+16)	2813.03	3	0.0067	2.4	463	485
160902-160128-140417_CmOxP_db-applied_Frozen	W	140417_Fu_W	Fu	W	W	lw140417_Fu_w1-2 (F128999)	150318|eGFP-RCD1-WWE_1-265|for_Lennart	150318|eGFP-RCD1-WWE_1-265|for_Lennart	150318|eGFP-RCD1-WWE_1-265|for_Lennart	1	0.00055	58640.2	7	12	35	lw140417_Fu_w1-2.57079.57079.2 File:"lw140417_Fu_w1-2.raw", NativeID:"controllerType=0 controllerNumber=1 scan=57079"	LNLEECSDESGDNMMDDVPLAQR	R	S	0.99	25.2	29.3	16.3	Carbamidomethyl (+57), Phospho (+80), Phospho (+80)	2797.04	2	0.0037	1.3	463	485
160902-160128-140417_CmOxP_db-applied_Frozen	W	140417_Fu_W	Fu	W	W	lw140417_Fu_w1-2 (F128999)	150318|eGFP-RCD1-WWE_1-265|for_Lennart	150318|eGFP-RCD1-WWE_1-265|for_Lennart	150318|eGFP-RCD1-WWE_1-265|for_Lennart	1	0.00055	58640.2	7	12	35	lw140417_Fu_w1-2.50337.50337.2 File:"lw140417_Fu_w1-2.raw", NativeID:"controllerType=0 controllerNumber=1 scan=50337"	LNLEECSDESGDNMMDDVPLAQR	R	S	0.993	49.1	29	8.78	Carbamidomethyl (+57), Phospho (+80), Phospho (+80), Oxidation (+16)	2813.03	2	0.0051	1.8	463	485
160902-160128-140417_CmOxP_db-applied_Frozen	W	140417_Fu_W	Fu	W	W	lw140417_Fu_w1-2 (F128999)	150318|eGFP-RCD1-WWE_1-265|for_Lennart	150318|eGFP-RCD1-WWE_1-265|for_Lennart	150318|eGFP-RCD1-WWE_1-265|for_Lennart	1	0.00055	58640.2	7	12	35	lw140417_Fu_w1-2.46024.46024.2 File:"lw140417_Fu_w1-2.raw", NativeID:"controllerType=0 controllerNumber=1 scan=46024"	LNLEECSDESGDNMMDDVPLAQR	R	S	0.993	24.8	28.9	20.6	Carbamidomethyl (+57), Phospho (+80), Phospho (+80), Oxidation (+16), Oxidation (+16)	2829.02	2	0.00067	0.24	463	485
160902-160128-140417_CmOxP_db-applied_Frozen	W	140417_Fu_W	Fu	W	W	lw140417_Fu_w1-2 (F128999)	150318|eGFP-RCD1-WWE_1-265|for_Lennart	150318|eGFP-RCD1-WWE_1-265|for_Lennart	150318|eGFP-RCD1-WWE_1-265|for_Lennart	1	0.00055	58640.2	7	12	35	lw140417_Fu_w1-2.44689.44689.2 File:"lw140417_Fu_w1-2.raw", NativeID:"controllerType=0 controllerNumber=1 scan=44689"	LNLEECSDESGDNMMDDVPLAQR	R	S	0.993	23.9	29	19.8	Carbamidomethyl (+57), Phospho (+80), Phospho (+80), Oxidation (+16), Oxidation (+16)	2829.02	2	0.0019	0.67	463	485
160902-160128-140417_CmOxP_db-applied_Frozen	W	140417_Fu_W	Fu	W	W	lw140417_Fu_w1-2 (F128999)	150318|eGFP-RCD1-WWE_1-265|for_Lennart	150318|eGFP-RCD1-WWE_1-265|for_Lennart	150318|eGFP-RCD1-WWE_1-265|for_Lennart	1	0.00055	58640.2	7	12	35	lw140417_Fu_w1-2.39443.39443.3 File:"lw140417_Fu_w1-2.raw", NativeID:"controllerType=0 controllerNumber=1 scan=39443"	LNLEECSDESGDNMMDDVPLAQR	R	S	0.994	41.5	30.5	7.6	Carbamidomethyl (+57), Phospho (+80), Oxidation (+16)	2733.06	3	0.0037	1.4	463	485
160902-160128-140417_CmOxP_db-applied_Frozen	W	140417_Fu_W	Fu	W	W	lw140417_Fu_w1-2 (F128999)	150318|eGFP-RCD1-WWE_1-265|for_Lennart	150318|eGFP-RCD1-WWE_1-265|for_Lennart	150318|eGFP-RCD1-WWE_1-265|for_Lennart	1	0.00055	58640.2	7	12	35	lw140417_Fu_w1-2.40265.40265.3 File:"lw140417_Fu_w1-2.raw", NativeID:"controllerType=0 controllerNumber=1 scan=40265"	LNLEECSDESGDNMMDDVPLAQR	R	S	0.994	42.1	30.5	2.11	Carbamidomethyl (+57), Phospho (+80), Oxidation (+16)	2733.06	3	0.0034	1.2	463	485
160902-160128-140417_CmOxP_db-applied_Frozen	W	140417_Fu_W	Fu	W	W	lw140417_Fu_w1-2 (F128999)	150318|eGFP-RCD1-WWE_1-265|for_Lennart	150318|eGFP-RCD1-WWE_1-265|for_Lennart	150318|eGFP-RCD1-WWE_1-265|for_Lennart	1	0.00055	58640.2	7	12	35	lw140417_Fu_w1-2.56592.56592.2 File:"lw140417_Fu_w1-2.raw", NativeID:"controllerType=0 controllerNumber=1 scan=56592"	LNLEECSDESGDNMMDDVPLAQR	R	S	0.995	24.5	29.3	20.2	Carbamidomethyl (+57), Phospho (+80), Phospho (+80)	2797.04	2	0.003	1.1	463	485
160902-160128-140417_CmOxP_db-applied_Frozen	W	140417_Fu_W	Fu	W	W	lw140417_Fu_w1-2 (F128999)	150318|eGFP-RCD1-WWE_1-265|for_Lennart	150318|eGFP-RCD1-WWE_1-265|for_Lennart	150318|eGFP-RCD1-WWE_1-265|for_Lennart	1	0.00055	58640.2	7	12	35	lw140417_Fu_w1-2.40266.40266.3 File:"lw140417_Fu_w1-2.raw", NativeID:"controllerType=0 controllerNumber=1 scan=40266"	LNLEECSDESGDNMMDDVPLAQR	R	S	0.995	43.5	30.5	0.47	Carbamidomethyl (+57), Phospho (+80), Oxidation (+16)	2733.06	3	0.0034	1.2	463	485
160902-160128-140417_CmOxP_db-applied_Frozen	W	140417_Fu_W	Fu	W	W	lw140417_Fu_w1-2 (F128999)	150318|eGFP-RCD1-WWE_1-265|for_Lennart	150318|eGFP-RCD1-WWE_1-265|for_Lennart	150318|eGFP-RCD1-WWE_1-265|for_Lennart	1	0.00055	58640.2	7	12	35	lw140417_Fu_w1-2.47155.47155.3 File:"lw140417_Fu_w1-2.raw", NativeID:"controllerType=0 controllerNumber=1 scan=47155"	LNLEECSDESGDNMMDDVPLAQR	R	S	0.995	42.9	30.9	3.57	Carbamidomethyl (+57), Phospho (+80)	2717.07	3	0.0029	1.1	463	485
160902-160128-140417_CmOxP_db-applied_Frozen	W	140417_Fu_W	Fu	W	W	lw140417_Fu_w1-2 (F128999)	150318|eGFP-RCD1-WWE_1-265|for_Lennart	150318|eGFP-RCD1-WWE_1-265|for_Lennart	150318|eGFP-RCD1-WWE_1-265|for_Lennart	1	0.00055	58640.2	7	12	35	lw140417_Fu_w1-2.47122.47122.2 File:"lw140417_Fu_w1-2.raw", NativeID:"controllerType=0 controllerNumber=1 scan=47122"	LNLEECSDESGDNMMDDVPLAQR	R	S	0.997	41.1	30.8	13.7	Carbamidomethyl (+57), Phospho (+80)	2717.07	2	0.004	1.5	463	485
160902-160128-140417_CmOxP_db-applied_Frozen	W	140417_Fu_W	Fu	W	W	lw140417_Fu_w1-2 (F128999)	150318|eGFP-RCD1-WWE_1-265|for_Lennart	150318|eGFP-RCD1-WWE_1-265|for_Lennart	150318|eGFP-RCD1-WWE_1-265|for_Lennart	1	0.00055	58640.2	7	12	35	lw140417_Fu_w1-2.45300.45300.2 File:"lw140417_Fu_w1-2.raw", NativeID:"controllerType=0 controllerNumber=1 scan=45300"	LNLEECSDESGDNMMDDVPLAQR	R	S	0.997	30.3	29	27.2	Carbamidomethyl (+57), Phospho (+80), Phospho (+80), Oxidation (+16), Oxidation (+16)	2829.02	2	-0.00079	-0.28	463	485
160902-160128-140417_CmOxP_db-applied_Frozen	W	140417_Fu_W	Fu	W	W	lw140417_Fu_w1-2 (F128999)	150318|eGFP-RCD1-WWE_1-265|for_Lennart	150318|eGFP-RCD1-WWE_1-265|for_Lennart	150318|eGFP-RCD1-WWE_1-265|for_Lennart	1	0.00055	58640.2	7	12	35	lw140417_Fu_w1-2.44688.44688.2 File:"lw140417_Fu_w1-2.raw", NativeID:"controllerType=0 controllerNumber=1 scan=44688"	LNLEECSDESGDNMMDDVPLAQR	R	S	0.997	26.8	29	26.8	Carbamidomethyl (+57), Phospho (+80), Phospho (+80), Oxidation (+16), Oxidation (+16)	2829.02	2	0.0019	0.67	463	485
160902-160128-140417_CmOxP_db-applied_Frozen	W	140417_Fu_W	Fu	W	W	lw140417_Fu_w1-2 (F128999)	150318|eGFP-RCD1-WWE_1-265|for_Lennart	150318|eGFP-RCD1-WWE_1-265|for_Lennart	150318|eGFP-RCD1-WWE_1-265|for_Lennart	1	0.00055	58640.2	7	12	35	lw140417_Fu_w1-2.48895.48895.3 File:"lw140417_Fu_w1-2.raw", NativeID:"controllerType=0 controllerNumber=1 scan=48895"	LNLEECSDESGDNMMDDVPLAQR	R	S	0.997	32.3	28.9	31.4	Carbamidomethyl (+57), Phospho (+80), Phospho (+80), Oxidation (+16), Oxidation (+16)	2829.02	3	0.00074	0.26	463	485
160902-160128-140417_CmOxP_db-applied_Frozen	W	140417_Fu_W	Fu	W	W	lw140417_Fu_w1-2 (F128999)	150318|eGFP-RCD1-WWE_1-265|for_Lennart	150318|eGFP-RCD1-WWE_1-265|for_Lennart	150318|eGFP-RCD1-WWE_1-265|for_Lennart	1	0.00055	58640.2	7	12	35	lw140417_Fu_w1-2.45145.45145.3 File:"lw140417_Fu_w1-2.raw", NativeID:"controllerType=0 controllerNumber=1 scan=45145"	LNLEECSDESGDNMMDDVPLAQR	R	S	0.997	45.6	29	44.3	Carbamidomethyl (+57), Phospho (+80), Phospho (+80), Oxidation (+16), Oxidation (+16)	2829.03	3	0.0051	1.8	463	485
160902-160128-140417_CmOxP_db-applied_Frozen	W	140417_Fu_W	Fu	W	W	lw140417_Fu_w1-2 (F128999)	150318|eGFP-RCD1-WWE_1-265|for_Lennart	150318|eGFP-RCD1-WWE_1-265|for_Lennart	150318|eGFP-RCD1-WWE_1-265|for_Lennart	1	0.00055	58640.2	7	12	35	lw140417_Fu_w1-2.56805.56805.3 File:"lw140417_Fu_w1-2.raw", NativeID:"controllerType=0 controllerNumber=1 scan=56805"	LNLEECSDESGDNMMDDVPLAQR	R	S	0.997	47.2	29.4	46.8	Carbamidomethyl (+57), Phospho (+80), Phospho (+80)	2797.04	3	0.0044	1.6	463	485
160902-160128-140417_CmOxP_db-applied_Frozen	W	140417_Fu_W	Fu	W	W	lw140417_Fu_w1-2 (F128999)	150318|eGFP-RCD1-WWE_1-265|for_Lennart	150318|eGFP-RCD1-WWE_1-265|for_Lennart	150318|eGFP-RCD1-WWE_1-265|for_Lennart	1	0.00055	58640.2	7	12	35	lw140417_Fu_w1-2.26523.26523.2 File:"lw140417_Fu_w1-2.raw", NativeID:"controllerType=0 controllerNumber=1 scan=26523"	RAASYAAYVTGVSCAK	K	L	0.965	26.2	31.5	6.58	Phospho (+80), Carbamidomethyl (+57)	1753.79	2	0.0011	0.61	280	295
160902-160128-140417_CmOxP_db-applied_Frozen	W	140417_Fu_W	Fu	W	W	lw140417_Fu_w1-2 (F128999)	150318|eGFP-RCD1-WWE_1-265|for_Lennart	150318|eGFP-RCD1-WWE_1-265|for_Lennart	150318|eGFP-RCD1-WWE_1-265|for_Lennart	1	0.00055	58640.2	7	12	35	lw140417_Fu_w1-2.7114.7114.3 File:"lw140417_Fu_w1-2.raw", NativeID:"controllerType=0 controllerNumber=1 scan=7114"	SSNEHYDEATEDSCSR	R	K	0.961	26.3	26.3	6.38	Phospho (+80), Carbamidomethyl (+57)	1965.67	3	0.0025	1.3	486	501
160902-160128-140417_CmOxP_db-applied_Frozen	W	140417_Fu_W	Fu	W	W	lw140417_Fu_w1-2 (F128999)	150318|eGFP-RCD1-WWE_1-265|for_Lennart	150318|eGFP-RCD1-WWE_1-265|for_Lennart	150318|eGFP-RCD1-WWE_1-265|for_Lennart	1	0.00055	58640.2	7	12	35	lw140417_Fu_w1-2.7088.7088.2 File:"lw140417_Fu_w1-2.raw", NativeID:"controllerType=0 controllerNumber=1 scan=7088"	SSNEHYDEATEDSCSR	R	K	0.981	44.1	26.1	6.81	Phospho (+80), Carbamidomethyl (+57)	1965.67	2	-0.0016	-0.84	486	501
160902-160128-140417_CmOxP_db-applied_Frozen	W	140417_Fu_W	Fu	W	W	lw140417_Fu_w1-2 (F128999)	150318|eGFP-RCD1-WWE_1-265|for_Lennart	150318|eGFP-RCD1-WWE_1-265|for_Lennart	150318|eGFP-RCD1-WWE_1-265|for_Lennart	1	0.00055	58640.2	7	12	35	lw140417_Fu_w1-2.7113.7113.3 File:"lw140417_Fu_w1-2.raw", NativeID:"controllerType=0 controllerNumber=1 scan=7113"	SSNEHYDEATEDSCSR	R	K	0.99	33.6	26.3	6.11	Phospho (+80), Carbamidomethyl (+57)	1965.67	3	0.0025	1.3	486	501
160902-160128-140417_CmOxP_db-applied_Frozen	W	140417_Fu_W	Fu	W	W	lw140417_Fu_w1-2 (F128999)	150318|eGFP-RCD1-WWE_1-265|for_Lennart	150318|eGFP-RCD1-WWE_1-265|for_Lennart	150318|eGFP-RCD1-WWE_1-265|for_Lennart	1	0.00055	58640.2	7	12	35	lw140417_Fu_w1-2.8439.8439.3 File:"lw140417_Fu_w1-2.raw", NativeID:"controllerType=0 controllerNumber=1 scan=8439"	SSNEHYDEATEDSCSR	R	K	0.993	46	26.4	0	Phospho (+80), Carbamidomethyl (+57)	1965.67	3	0.003	1.5	486	501
160902-160128-140417_CmOxP_db-applied_Frozen	W	140417_Fu_W	Fu	W	W	lw140417_Fu_w1-2 (F128999)	150318|eGFP-RCD1-WWE_1-265|for_Lennart	150318|eGFP-RCD1-WWE_1-265|for_Lennart	150318|eGFP-RCD1-WWE_1-265|for_Lennart	1	0.00055	58640.2	7	12	35	lw140417_Fu_w1-2.8440.8440.3 File:"lw140417_Fu_w1-2.raw", NativeID:"controllerType=0 controllerNumber=1 scan=8440"	SSNEHYDEATEDSCSR	R	K	0.993	51.5	26.4	0	Phospho (+80), Carbamidomethyl (+57)	1965.67	3	0.003	1.5	486	501
160902-160128-140417_CmOxP_db-applied_Frozen	W	140417_Fu_W	Fu	W	W	lw140417_Fu_w1-2 (F128999)	150318|eGFP-RCD1-WWE_1-265|for_Lennart	150318|eGFP-RCD1-WWE_1-265|for_Lennart	150318|eGFP-RCD1-WWE_1-265|for_Lennart	1	0.00055	58640.2	7	12	35	lw140417_Fu_w1-2.8352.8352.2 File:"lw140417_Fu_w1-2.raw", NativeID:"controllerType=0 controllerNumber=1 scan=8352"	SSNEHYDEATEDSCSR	R	K	0.994	72.2	26.2	0	Phospho (+80), Carbamidomethyl (+57)	1965.67	2	0.0019	0.96	486	501
160902-160128-140417_CmOxP_db-applied_Frozen	W	140417_Fu_W	Fu	W	W	lw140417_Fu_w3 (F128982)	150318|eGFP-RCD1-WWE_1-265|for_Lennart	150318|eGFP-RCD1-WWE_1-265|for_Lennart	150318|eGFP-RCD1-WWE_1-265|for_Lennart	1	6.24e-05	58640.2	1	2	4	lw140417_Fu_w3.13730.13730.2 File:"lw140417_Fu_w3.raw", NativeID:"controllerType=0 controllerNumber=1 scan=13730"	KAGSAAAPFTMEAK	K	I	0.997	39.2	31	25.2	Phospho (+80), Oxidation (+16)	1474.66	2	0.0043	2.9	247	260
160902-160128-140417_CmOxP_db-applied_Frozen	W	140417_Fu_W	Fu	W	W	lw140417_Fu_w3 (F128982)	150318|eGFP-RCD1-WWE_1-265|for_Lennart	150318|eGFP-RCD1-WWE_1-265|for_Lennart	150318|eGFP-RCD1-WWE_1-265|for_Lennart	1	6.24e-05	58640.2	1	2	4	lw140417_Fu_w3.18873.18873.2 File:"lw140417_Fu_w3.raw", NativeID:"controllerType=0 controllerNumber=1 scan=18873"	KAGSAAAPFTMEAK	K	I	0.997	40.3	31.6	27.5	Phospho (+80)	1458.66	2	0.0039	2.7	247	260
160902-160128-140417_CmOxP_db-applied_Frozen	W	140417_Fu_W	Fu	W	W	lw140417_Fu_w3 (F128982)	150318|eGFP-RCD1-WWE_1-265|for_Lennart	150318|eGFP-RCD1-WWE_1-265|for_Lennart	150318|eGFP-RCD1-WWE_1-265|for_Lennart	1	6.24e-05	58640.2	1	2	4	lw140417_Fu_w3.13731.13731.2 File:"lw140417_Fu_w3.raw", NativeID:"controllerType=0 controllerNumber=1 scan=13731"	KAGSAAAPFTMEAK	K	I	0.997	42.8	31	42	Phospho (+80), Oxidation (+16)	1474.66	2	0.0043	2.9	247	260
160902-160128-140417_CmOxP_db-applied_Frozen	W	140417_Fu_W	Fu	W	W	lw140417_Fu_w3 (F128982)	150318|eGFP-RCD1-WWE_1-265|for_Lennart	150318|eGFP-RCD1-WWE_1-265|for_Lennart	150318|eGFP-RCD1-WWE_1-265|for_Lennart	1	6.24e-05	58640.2	1	2	4	lw140417_Fu_w3.18874.18874.2 File:"lw140417_Fu_w3.raw", NativeID:"controllerType=0 controllerNumber=1 scan=18874"	KAGSAAAPFTMEAK	K	I	0.997	55.1	31.6	36.1	Phospho (+80)	1458.66	2	0.0039	2.7	247	260
160902-160128-140417_CmOxP_db-applied_Frozen	W	140417_Fu_W	Fu	W	W	lw140417_Fu_w5 (F129030)	150318|eGFP-RCD1-WWE_1-265|for_Lennart	150318|eGFP-RCD1-WWE_1-265|for_Lennart	150318|eGFP-RCD1-WWE_1-265|for_Lennart	1	0.000241	58640.2	6	8	16	lw140417_Fu_w5.34407.34407.2 File:"lw140417_Fu_w5.raw", NativeID:"controllerType=0 controllerNumber=1 scan=34407"	AASYAAYVTGVSCAK	R	L	0.99	48.5	31.1	13.3	Phospho (+80), Carbamidomethyl (+57)	1597.69	2	0.007	4.4	281	295
160902-160128-140417_CmOxP_db-applied_Frozen	W	140417_Fu_W	Fu	W	W	lw140417_Fu_w5 (F129030)	150318|eGFP-RCD1-WWE_1-265|for_Lennart	150318|eGFP-RCD1-WWE_1-265|for_Lennart	150318|eGFP-RCD1-WWE_1-265|for_Lennart	1	0.000241	58640.2	6	8	16	lw140417_Fu_w5.34408.34408.2 File:"lw140417_Fu_w5.raw", NativeID:"controllerType=0 controllerNumber=1 scan=34408"	AASYAAYVTGVSCAK	R	L	0.995	52.3	31.1	18.9	Phospho (+80), Carbamidomethyl (+57)	1597.69	2	0.007	4.4	281	295
160902-160128-140417_CmOxP_db-applied_Frozen	W	140417_Fu_W	Fu	W	W	lw140417_Fu_w5 (F129030)	150318|eGFP-RCD1-WWE_1-265|for_Lennart	150318|eGFP-RCD1-WWE_1-265|for_Lennart	150318|eGFP-RCD1-WWE_1-265|for_Lennart	1	0.000241	58640.2	6	8	16	lw140417_Fu_w5.37845.37845.2 File:"lw140417_Fu_w5.raw", NativeID:"controllerType=0 controllerNumber=1 scan=37845"	KLEAAVSKWDETDAIVVSGA	R	-	0.997	80.7	32	54.6	Phospho (+80)	2168.04	2	0.0039	1.8	502	521
160902-160128-140417_CmOxP_db-applied_Frozen	W	140417_Fu_W	Fu	W	W	lw140417_Fu_w5 (F129030)	150318|eGFP-RCD1-WWE_1-265|for_Lennart	150318|eGFP-RCD1-WWE_1-265|for_Lennart	150318|eGFP-RCD1-WWE_1-265|for_Lennart	1	0.000241	58640.2	6	8	16	lw140417_Fu_w5.37846.37846.2 File:"lw140417_Fu_w5.raw", NativeID:"controllerType=0 controllerNumber=1 scan=37846"	KLEAAVSKWDETDAIVVSGA	R	-	0.997	62	32	58	Phospho (+80)	2168.04	2	0.0039	1.8	502	521
160902-160128-140417_CmOxP_db-applied_Frozen	W	140417_Fu_W	Fu	W	W	lw140417_Fu_w5 (F129030)	150318|eGFP-RCD1-WWE_1-265|for_Lennart	150318|eGFP-RCD1-WWE_1-265|for_Lennart	150318|eGFP-RCD1-WWE_1-265|for_Lennart	1	0.000241	58640.2	6	8	16	lw140417_Fu_w5.29418.29418.2 File:"lw140417_Fu_w5.raw", NativeID:"controllerType=0 controllerNumber=1 scan=29418"	LEIDVNGGETPR	R	L	0.997	52.7	30.7	46.7	Phospho (+80)	1378.62	2	0.0025	1.8	451	462
160902-160128-140417_CmOxP_db-applied_Frozen	W	140417_Fu_W	Fu	W	W	lw140417_Fu_w5 (F129030)	150318|eGFP-RCD1-WWE_1-265|for_Lennart	150318|eGFP-RCD1-WWE_1-265|for_Lennart	150318|eGFP-RCD1-WWE_1-265|for_Lennart	1	0.000241	58640.2	6	8	16	lw140417_Fu_w5.29417.29417.2 File:"lw140417_Fu_w5.raw", NativeID:"controllerType=0 controllerNumber=1 scan=29417"	LEIDVNGGETPR	R	L	0.997	53	30.7	43.7	Phospho (+80)	1378.62	2	0.0025	1.8	451	462
160902-160128-140417_CmOxP_db-applied_Frozen	W	140417_Fu_W	Fu	W	W	lw140417_Fu_w5 (F129030)	150318|eGFP-RCD1-WWE_1-265|for_Lennart	150318|eGFP-RCD1-WWE_1-265|for_Lennart	150318|eGFP-RCD1-WWE_1-265|for_Lennart	1	0.000241	58640.2	6	8	16	lw140417_Fu_w5.45380.45380.3 File:"lw140417_Fu_w5.raw", NativeID:"controllerType=0 controllerNumber=1 scan=45380"	LNLEECSDESGDNMMDDVPLAQR	R	S	0.995	25.5	29.1	25	Carbamidomethyl (+57), Phospho (+80), Phospho (+80), Oxidation (+16), Oxidation (+16)	2829.03	3	0.0077	2.7	463	485
160902-160128-140417_CmOxP_db-applied_Frozen	W	140417_Fu_W	Fu	W	W	lw140417_Fu_w5 (F129030)	150318|eGFP-RCD1-WWE_1-265|for_Lennart	150318|eGFP-RCD1-WWE_1-265|for_Lennart	150318|eGFP-RCD1-WWE_1-265|for_Lennart	1	0.000241	58640.2	6	8	16	lw140417_Fu_w5.45066.45066.2 File:"lw140417_Fu_w5.raw", NativeID:"controllerType=0 controllerNumber=1 scan=45066"	LNLEECSDESGDNMMDDVPLAQR	R	S	0.997	74.8	29.1	69.9	Carbamidomethyl (+57), Phospho (+80), Phospho (+80), Oxidation (+16), Oxidation (+16)	2829.03	2	0.0082	2.9	463	485
160902-160128-140417_CmOxP_db-applied_Frozen	W	140417_Fu_W	Fu	W	W	lw140417_Fu_w5 (F129030)	150318|eGFP-RCD1-WWE_1-265|for_Lennart	150318|eGFP-RCD1-WWE_1-265|for_Lennart	150318|eGFP-RCD1-WWE_1-265|for_Lennart	1	0.000241	58640.2	6	8	16	lw140417_Fu_w5.7960.7960.3 File:"lw140417_Fu_w5.raw", NativeID:"controllerType=0 controllerNumber=1 scan=7960"	SSNEHYDEATEDSCSR	R	K	0.951	29.3	26.4	5.68	Phospho (+80), Carbamidomethyl (+57)	1965.67	3	0.0041	2.1	486	501
160902-160128-140417_CmOxP_db-applied_Frozen	W	140417_Fu_W	Fu	W	W	lw140417_Fu_w5 (F129030)	150318|eGFP-RCD1-WWE_1-265|for_Lennart	150318|eGFP-RCD1-WWE_1-265|for_Lennart	150318|eGFP-RCD1-WWE_1-265|for_Lennart	1	0.000241	58640.2	6	8	16	lw140417_Fu_w5.9123.9123.2 File:"lw140417_Fu_w5.raw", NativeID:"controllerType=0 controllerNumber=1 scan=9123"	SSNEHYDEATEDSCSR	R	K	0.957	28.3	26.5	0	Phospho (+80), Carbamidomethyl (+57)	1965.67	2	0.0048	2.5	486	501
160902-160128-140417_CmOxP_db-applied_Frozen	W	140417_Fu_W	Fu	W	W	lw140417_Fu_w5 (F129030)	150318|eGFP-RCD1-WWE_1-265|for_Lennart	150318|eGFP-RCD1-WWE_1-265|for_Lennart	150318|eGFP-RCD1-WWE_1-265|for_Lennart	1	0.000241	58640.2	6	8	16	lw140417_Fu_w5.7959.7959.3 File:"lw140417_Fu_w5.raw", NativeID:"controllerType=0 controllerNumber=1 scan=7959"	SSNEHYDEATEDSCSR	R	K	0.96	30.1	26.4	7.43	Phospho (+80), Carbamidomethyl (+57)	1965.67	3	0.0041	2.1	486	501
160902-160128-140417_CmOxP_db-applied_Frozen	W	140417_Fu_W	Fu	W	W	lw140417_Fu_w5 (F129030)	150318|eGFP-RCD1-WWE_1-265|for_Lennart	150318|eGFP-RCD1-WWE_1-265|for_Lennart	150318|eGFP-RCD1-WWE_1-265|for_Lennart	1	0.000241	58640.2	6	8	16	lw140417_Fu_w5.8020.8020.2 File:"lw140417_Fu_w5.raw", NativeID:"controllerType=0 controllerNumber=1 scan=8020"	SSNEHYDEATEDSCSR	R	K	0.993	41.4	26.5	1.11	Phospho (+80), Carbamidomethyl (+57)	1965.67	2	0.0049	2.5	486	501
160902-160128-140417_CmOxP_db-applied_Frozen	W	140417_Fu_W	Fu	W	W	lw140417_Fu_w5 (F129030)	150318|eGFP-RCD1-WWE_1-265|for_Lennart	150318|eGFP-RCD1-WWE_1-265|for_Lennart	150318|eGFP-RCD1-WWE_1-265|for_Lennart	1	0.000241	58640.2	6	8	16	lw140417_Fu_w5.9124.9124.2 File:"lw140417_Fu_w5.raw", NativeID:"controllerType=0 controllerNumber=1 scan=9124"	SSNEHYDEATEDSCSR	R	K	0.993	43.4	26.5	0	Phospho (+80), Carbamidomethyl (+57)	1965.67	2	0.0048	2.5	486	501
160902-160128-140417_CmOxP_db-applied_Frozen	W	140417_Fu_W	Fu	W	W	lw140417_Fu_w5 (F129030)	150318|eGFP-RCD1-WWE_1-265|for_Lennart	150318|eGFP-RCD1-WWE_1-265|for_Lennart	150318|eGFP-RCD1-WWE_1-265|for_Lennart	1	0.000241	58640.2	6	8	16	lw140417_Fu_w5.9114.9114.3 File:"lw140417_Fu_w5.raw", NativeID:"controllerType=0 controllerNumber=1 scan=9114"	SSNEHYDEATEDSCSR	R	K	0.993	41.5	26.4	0	Phospho (+80), Carbamidomethyl (+57)	1965.67	3	0.0054	2.8	486	501
160902-160128-140417_CmOxP_db-applied_Frozen	W	140417_Fu_W	Fu	W	W	lw140417_Fu_w5 (F129030)	150318|eGFP-RCD1-WWE_1-265|for_Lennart	150318|eGFP-RCD1-WWE_1-265|for_Lennart	150318|eGFP-RCD1-WWE_1-265|for_Lennart	1	0.000241	58640.2	6	8	16	lw140417_Fu_w5.8021.8021.2 File:"lw140417_Fu_w5.raw", NativeID:"controllerType=0 controllerNumber=1 scan=8021"	SSNEHYDEATEDSCSR	R	K	0.995	42.9	26.5	10.3	Phospho (+80), Carbamidomethyl (+57)	1965.67	2	0.0049	2.5	486	501
160902-160128-140417_CmOxP_db-applied_Frozen	W	140417_Fu_W	Fu	W	W	lw140417_Fu_w5 (F129030)	150318|eGFP-RCD1-WWE_1-265|for_Lennart	150318|eGFP-RCD1-WWE_1-265|for_Lennart	150318|eGFP-RCD1-WWE_1-265|for_Lennart	1	0.000241	58640.2	6	8	16	lw140417_Fu_w5.51109.51109.2 File:"lw140417_Fu_w5.raw", NativeID:"controllerType=0 controllerNumber=1 scan=51109"	WDETDAIVVSGA	K	-	0.95	18.2	29.2	13.5	Phospho (+80)	1341.55	2	0.0042	3.1	510	521
160902-160128-140417_CmOxP_db-applied_Frozen	W	140417_Fu_W	Fu	W	W	lw140417_Fu_w4 (F129041)	150318|eGFP-RCD1-WWE_1-265|for_Lennart	150318|eGFP-RCD1-WWE_1-265|for_Lennart	150318|eGFP-RCD1-WWE_1-265|for_Lennart	1	0.000171	58640.2	5	7	11	lw140417_Fu_w4.34970.34970.2 File:"lw140417_Fu_w4.raw", NativeID:"controllerType=0 controllerNumber=1 scan=34970"	AASYAAYVTGVSCAK	R	L	0.979	30.1	30.7	7.9	Phospho (+80), Carbamidomethyl (+57)	1597.69	2	0.004	2.5	281	295
160902-160128-140417_CmOxP_db-applied_Frozen	W	140417_Fu_W	Fu	W	W	lw140417_Fu_w4 (F129041)	150318|eGFP-RCD1-WWE_1-265|for_Lennart	150318|eGFP-RCD1-WWE_1-265|for_Lennart	150318|eGFP-RCD1-WWE_1-265|for_Lennart	1	0.000171	58640.2	5	7	11	lw140417_Fu_w4.34969.34969.2 File:"lw140417_Fu_w4.raw", NativeID:"controllerType=0 controllerNumber=1 scan=34969"	AASYAAYVTGVSCAK	R	L	0.981	30.7	30.7	7.88	Phospho (+80), Carbamidomethyl (+57)	1597.69	2	0.004	2.5	281	295
160902-160128-140417_CmOxP_db-applied_Frozen	W	140417_Fu_W	Fu	W	W	lw140417_Fu_w4 (F129041)	150318|eGFP-RCD1-WWE_1-265|for_Lennart	150318|eGFP-RCD1-WWE_1-265|for_Lennart	150318|eGFP-RCD1-WWE_1-265|for_Lennart	1	0.000171	58640.2	5	7	11	lw140417_Fu_w4.15625.15625.2 File:"lw140417_Fu_w4.raw", NativeID:"controllerType=0 controllerNumber=1 scan=15625"	KAGSAAAPFTMEAK	K	I	0.982	21.9	30.8	18.7	Phospho (+80), Oxidation (+16)	1474.65	2	0.0018	1.2	247	260
160902-160128-140417_CmOxP_db-applied_Frozen	W	140417_Fu_W	Fu	W	W	lw140417_Fu_w4 (F129041)	150318|eGFP-RCD1-WWE_1-265|for_Lennart	150318|eGFP-RCD1-WWE_1-265|for_Lennart	150318|eGFP-RCD1-WWE_1-265|for_Lennart	1	0.000171	58640.2	5	7	11	lw140417_Fu_w4.15626.15626.2 File:"lw140417_Fu_w4.raw", NativeID:"controllerType=0 controllerNumber=1 scan=15626"	KAGSAAAPFTMEAK	K	I	0.99	23.3	30.8	21.9	Phospho (+80), Oxidation (+16)	1474.65	2	0.0018	1.2	247	260
160902-160128-140417_CmOxP_db-applied_Frozen	W	140417_Fu_W	Fu	W	W	lw140417_Fu_w4 (F129041)	150318|eGFP-RCD1-WWE_1-265|for_Lennart	150318|eGFP-RCD1-WWE_1-265|for_Lennart	150318|eGFP-RCD1-WWE_1-265|for_Lennart	1	0.000171	58640.2	5	7	11	lw140417_Fu_w4.21472.21472.2 File:"lw140417_Fu_w4.raw", NativeID:"controllerType=0 controllerNumber=1 scan=21472"	KAGSAAAPFTMEAK	K	I	0.997	43.3	31.6	20	Phospho (+80)	1458.66	2	0.0042	2.9	247	260
160902-160128-140417_CmOxP_db-applied_Frozen	W	140417_Fu_W	Fu	W	W	lw140417_Fu_w4 (F129041)	150318|eGFP-RCD1-WWE_1-265|for_Lennart	150318|eGFP-RCD1-WWE_1-265|for_Lennart	150318|eGFP-RCD1-WWE_1-265|for_Lennart	1	0.000171	58640.2	5	7	11	lw140417_Fu_w4.21471.21471.2 File:"lw140417_Fu_w4.raw", NativeID:"controllerType=0 controllerNumber=1 scan=21471"	KAGSAAAPFTMEAK	K	I	0.997	43.8	31.6	33.2	Phospho (+80)	1458.66	2	0.0042	2.9	247	260
160902-160128-140417_CmOxP_db-applied_Frozen	W	140417_Fu_W	Fu	W	W	lw140417_Fu_w4 (F129041)	150318|eGFP-RCD1-WWE_1-265|for_Lennart	150318|eGFP-RCD1-WWE_1-265|for_Lennart	150318|eGFP-RCD1-WWE_1-265|for_Lennart	1	0.000171	58640.2	5	7	11	lw140417_Fu_w4.38450.38450.2 File:"lw140417_Fu_w4.raw", NativeID:"controllerType=0 controllerNumber=1 scan=38450"	KLEAAVSKWDETDAIVVSGA	R	-	0.997	38.5	32	36.7	Phospho (+80)	2168.04	2	0.0039	1.8	502	521
160902-160128-140417_CmOxP_db-applied_Frozen	W	140417_Fu_W	Fu	W	W	lw140417_Fu_w4 (F129041)	150318|eGFP-RCD1-WWE_1-265|for_Lennart	150318|eGFP-RCD1-WWE_1-265|for_Lennart	150318|eGFP-RCD1-WWE_1-265|for_Lennart	1	0.000171	58640.2	5	7	11	lw140417_Fu_w4.38449.38449.2 File:"lw140417_Fu_w4.raw", NativeID:"controllerType=0 controllerNumber=1 scan=38449"	KLEAAVSKWDETDAIVVSGA	R	-	0.997	45.1	32	37.5	Phospho (+80)	2168.04	2	0.0039	1.8	502	521
160902-160128-140417_CmOxP_db-applied_Frozen	W	140417_Fu_W	Fu	W	W	lw140417_Fu_w4 (F129041)	150318|eGFP-RCD1-WWE_1-265|for_Lennart	150318|eGFP-RCD1-WWE_1-265|for_Lennart	150318|eGFP-RCD1-WWE_1-265|for_Lennart	1	0.000171	58640.2	5	7	11	lw140417_Fu_w4.29877.29877.2 File:"lw140417_Fu_w4.raw", NativeID:"controllerType=0 controllerNumber=1 scan=29877"	LEIDVNGGETPR	R	L	0.993	29.5	30.7	23.8	Phospho (+80)	1378.61	2	0.0014	1	451	462
160902-160128-140417_CmOxP_db-applied_Frozen	W	140417_Fu_W	Fu	W	W	lw140417_Fu_w4 (F129041)	150318|eGFP-RCD1-WWE_1-265|for_Lennart	150318|eGFP-RCD1-WWE_1-265|for_Lennart	150318|eGFP-RCD1-WWE_1-265|for_Lennart	1	0.000171	58640.2	5	7	11	lw140417_Fu_w4.57609.57609.2 File:"lw140417_Fu_w4.raw", NativeID:"controllerType=0 controllerNumber=1 scan=57609"	LNLEECSDESGDNMMDDVPLAQR	R	S	0.953	24.8	29.6	12.2	Carbamidomethyl (+57), Phospho (+80), Phospho (+80)	2797.04	2	0.0088	3.1	463	485
160902-160128-140417_CmOxP_db-applied_Frozen	W	140417_Fu_W	Fu	W	W	lw140417_Fu_w4 (F129041)	150318|eGFP-RCD1-WWE_1-265|for_Lennart	150318|eGFP-RCD1-WWE_1-265|for_Lennart	150318|eGFP-RCD1-WWE_1-265|for_Lennart	1	0.000171	58640.2	5	7	11	lw140417_Fu_w4.57526.57526.3 File:"lw140417_Fu_w4.raw", NativeID:"controllerType=0 controllerNumber=1 scan=57526"	LNLEECSDESGDNMMDDVPLAQR	R	S	0.997	34.1	29.5	30.1	Carbamidomethyl (+57), Phospho (+80), Phospho (+80)	2797.04	3	0.0073	2.6	463	485
160902-160128-140417_CmOxP_db-applied_Frozen	W	140417_Fu_W	Fu	W	W	lw140417_Fu_w1-2 (F128999)	Mannose 1 phosphate guanyltransferase (The same sequence as NICBE_227852.1 in TGAC db)	NbS00019412g0006.1_SGN	Mannose 1 phosphate guanyltransferase (The same sequence as NICBE_227852.1 in TGAC db)	1	3.14e-05	45562.1	1	1	2	lw140417_Fu_w1-2.33125.33125.2 File:"lw140417_Fu_w1-2.raw", NativeID:"controllerType=0 controllerNumber=1 scan=33125"	VSSFEALQPVNR	R	S	0.995	49.5	31.8	2.07	Phospho (+80)	1425.67	2	0.0019	1.3	215	226
160902-160128-140417_CmOxP_db-applied_Frozen	W	140417_Fu_W	Fu	W	W	lw140417_Fu_w1-2 (F128999)	Mannose 1 phosphate guanyltransferase (The same sequence as NICBE_227852.1 in TGAC db)	NbS00019412g0006.1_SGN	Mannose 1 phosphate guanyltransferase (The same sequence as NICBE_227852.1 in TGAC db)	1	3.14e-05	45562.1	1	1	2	lw140417_Fu_w1-2.33126.33126.2 File:"lw140417_Fu_w1-2.raw", NativeID:"controllerType=0 controllerNumber=1 scan=33126"	VSSFEALQPVNR	R	S	0.997	53.3	31.8	12	Phospho (+80)	1425.67	2	0.0019	1.3	215	226
160902-160128-140417_CmOxP_db-applied_Frozen	W	140417_Fu_W	Fu	W	W	lw140417_Fu_w8 (F129023)	Mannose 1 phosphate guanyltransferase (The same sequence as NICBE_227852.1 in TGAC db)	NbS00019412g0006.1_SGN	Mannose 1 phosphate guanyltransferase (The same sequence as NICBE_227852.1 in TGAC db)	1	4.67e-05	45562.1	1	2	3	lw140417_Fu_w8.22861.22861.2 File:"lw140417_Fu_w8.raw", NativeID:"controllerType=0 controllerNumber=1 scan=22861"	RVSSFEALQPVNR	R	S	0.95	23.2	32	2.21	Phospho (+80)	1581.77	2	0.0037	2.3	214	226
160902-160128-140417_CmOxP_db-applied_Frozen	W	140417_Fu_W	Fu	W	W	lw140417_Fu_w8 (F129023)	Mannose 1 phosphate guanyltransferase (The same sequence as NICBE_227852.1 in TGAC db)	NbS00019412g0006.1_SGN	Mannose 1 phosphate guanyltransferase (The same sequence as NICBE_227852.1 in TGAC db)	1	4.67e-05	45562.1	1	2	3	lw140417_Fu_w8.22938.22938.3 File:"lw140417_Fu_w8.raw", NativeID:"controllerType=0 controllerNumber=1 scan=22938"	RVSSFEALQPVNR	R	S	0.95	23.2	31.9	0	Phospho (+80)	1581.77	3	0.0035	2.2	214	226
160902-160128-140417_CmOxP_db-applied_Frozen	W	140417_Fu_W	Fu	W	W	lw140417_Fu_w8 (F129023)	Mannose 1 phosphate guanyltransferase (The same sequence as NICBE_227852.1 in TGAC db)	NbS00019412g0006.1_SGN	Mannose 1 phosphate guanyltransferase (The same sequence as NICBE_227852.1 in TGAC db)	1	4.67e-05	45562.1	1	2	3	lw140417_Fu_w8.22860.22860.2 File:"lw140417_Fu_w8.raw", NativeID:"controllerType=0 controllerNumber=1 scan=22860"	RVSSFEALQPVNR	R	S	0.982	28.2	32	7.47	Phospho (+80)	1581.77	2	0.0037	2.3	214	226
160902-160128-140417_CmOxP_db-applied_Frozen	W	140417_Fu_W	Fu	W	W	lw140417_Fu_w5 (F129030)	Mannose 1 phosphate guanyltransferase (The same sequence as NICBE_227852.1 in TGAC db)	NbS00019412g0006.1_SGN	Mannose 1 phosphate guanyltransferase (The same sequence as NICBE_227852.1 in TGAC db)	1	3.01e-05	45562.1	1	1	2	lw140417_Fu_w5.33499.33499.2 File:"lw140417_Fu_w5.raw", NativeID:"controllerType=0 controllerNumber=1 scan=33499"	VSSFEALQPVNR	R	S	0.993	37.3	31.6	5.62	Phospho (+80)	1425.67	2	0.0039	2.7	215	226
160902-160128-140417_CmOxP_db-applied_Frozen	W	140417_Fu_W	Fu	W	W	lw140417_Fu_w5 (F129030)	Mannose 1 phosphate guanyltransferase (The same sequence as NICBE_227852.1 in TGAC db)	NbS00019412g0006.1_SGN	Mannose 1 phosphate guanyltransferase (The same sequence as NICBE_227852.1 in TGAC db)	1	3.01e-05	45562.1	1	1	2	lw140417_Fu_w5.33500.33500.2 File:"lw140417_Fu_w5.raw", NativeID:"controllerType=0 controllerNumber=1 scan=33500"	VSSFEALQPVNR	R	S	0.997	76.7	31.6	16.4	Phospho (+80)	1425.67	2	0.0039	2.7	215	226
160902-160128-140417_CmOxP_db-applied_Frozen	W	140417_Fu_W	Fu	W	W	lw140417_Fu_w4 (F129041)	Mannose 1 phosphate guanyltransferase (The same sequence as NICBE_227852.1 in TGAC db)	NbS00019412g0006.1_SGN	Mannose 1 phosphate guanyltransferase (The same sequence as NICBE_227852.1 in TGAC db)	1	6.22e-05	45562.1	2	3	4	lw140417_Fu_w4.26608.26608.3 File:"lw140417_Fu_w4.raw", NativeID:"controllerType=0 controllerNumber=1 scan=26608"	RVSSFEALQPVNR	R	S	0.963	24.9	32.1	0	Phospho (+80)	1581.77	3	0.0043	2.7	214	226
160902-160128-140417_CmOxP_db-applied_Frozen	W	140417_Fu_W	Fu	W	W	lw140417_Fu_w4 (F129041)	Mannose 1 phosphate guanyltransferase (The same sequence as NICBE_227852.1 in TGAC db)	NbS00019412g0006.1_SGN	Mannose 1 phosphate guanyltransferase (The same sequence as NICBE_227852.1 in TGAC db)	1	6.22e-05	45562.1	2	3	4	lw140417_Fu_w4.26562.26562.2 File:"lw140417_Fu_w4.raw", NativeID:"controllerType=0 controllerNumber=1 scan=26562"	RVSSFEALQPVNR	R	S	0.987	30.3	32	11.1	Phospho (+80)	1581.77	2	0.0038	2.4	214	226
160902-160128-140417_CmOxP_db-applied_Frozen	W	140417_Fu_W	Fu	W	W	lw140417_Fu_w4 (F129041)	Mannose 1 phosphate guanyltransferase (The same sequence as NICBE_227852.1 in TGAC db)	NbS00019412g0006.1_SGN	Mannose 1 phosphate guanyltransferase (The same sequence as NICBE_227852.1 in TGAC db)	1	6.22e-05	45562.1	2	3	4	lw140417_Fu_w4.33882.33882.2 File:"lw140417_Fu_w4.raw", NativeID:"controllerType=0 controllerNumber=1 scan=33882"	VSSFEALQPVNR	R	S	0.985	36.4	31.8	1.64	Phospho (+80)	1425.67	2	0.0047	3.3	215	226
160902-160128-140417_CmOxP_db-applied_Frozen	W	140417_Fu_W	Fu	W	W	lw140417_Fu_w4 (F129041)	Mannose 1 phosphate guanyltransferase (The same sequence as NICBE_227852.1 in TGAC db)	NbS00019412g0006.1_SGN	Mannose 1 phosphate guanyltransferase (The same sequence as NICBE_227852.1 in TGAC db)	1	6.22e-05	45562.1	2	3	4	lw140417_Fu_w4.33883.33883.2 File:"lw140417_Fu_w4.raw", NativeID:"controllerType=0 controllerNumber=1 scan=33883"	VSSFEALQPVNR	R	S	0.993	65	31.8	11.6	Phospho (+80)	1425.67	2	0.0047	3.3	215	226
160902-160128-140417_CmOxP_db-applied_Frozen	W	140417_Fu_W	Fu	W	W	lw140417_Fu_w9 (F128989)	Mannose 1 phosphate guanyltransferase (The same sequence as NICBE_227852.1 in TGAC db)	NbS00019412g0006.1_SGN	Mannose 1 phosphate guanyltransferase (The same sequence as NICBE_227852.1 in TGAC db)	1	3.07e-05	45562.1	1	1	2	lw140417_Fu_w9.31379.31379.2 File:"lw140417_Fu_w9.raw", NativeID:"controllerType=0 controllerNumber=1 scan=31379"	VSSFEALQPVNR	R	S	0.993	38.4	31.7	1.37	Phospho (+80)	1425.67	2	0.0024	1.7	215	226
160902-160128-140417_CmOxP_db-applied_Frozen	W	140417_Fu_W	Fu	W	W	lw140417_Fu_w9 (F128989)	Mannose 1 phosphate guanyltransferase (The same sequence as NICBE_227852.1 in TGAC db)	NbS00019412g0006.1_SGN	Mannose 1 phosphate guanyltransferase (The same sequence as NICBE_227852.1 in TGAC db)	1	3.07e-05	45562.1	1	1	2	lw140417_Fu_w9.31380.31380.2 File:"lw140417_Fu_w9.raw", NativeID:"controllerType=0 controllerNumber=1 scan=31380"	VSSFEALQPVNR	R	S	0.997	64.5	31.7	15.2	Phospho (+80)	1425.67	2	0.0024	1.7	215	226
160902-160128-140417_CmOxP_db-applied_Frozen	W	140417_Fu_W	Fu	W	W	lw140417_Fu_w4 (F129041)	AT2G45380 protein Fragment	NbS00020851g0028.1_SGN	AT2G45380 protein Fragment	1	6.22e-05	40032.9	2	2	4	lw140417_Fu_w4.27230.27230.2 File:"lw140417_Fu_w4.raw", NativeID:"controllerType=0 controllerNumber=1 scan=27230"	GPVIEELDSDDEKEVK	R	E	0.997	35.9	31.9	31.8	Phospho (+80)	1880.83	2	0.0016	0.82	120	135
160902-160128-140417_CmOxP_db-applied_Frozen	W	140417_Fu_W	Fu	W	W	lw140417_Fu_w4 (F129041)	AT2G45380 protein Fragment	NbS00020851g0028.1_SGN	AT2G45380 protein Fragment	1	6.22e-05	40032.9	2	2	4	lw140417_Fu_w4.27231.27231.2 File:"lw140417_Fu_w4.raw", NativeID:"controllerType=0 controllerNumber=1 scan=27231"	GPVIEELDSDDEKEVK	R	E	0.997	36.2	31.9	35.6	Phospho (+80)	1880.83	2	0.0016	0.82	120	135
160902-160128-140417_CmOxP_db-applied_Frozen	W	140417_Fu_W	Fu	W	W	lw140417_Fu_w4 (F129041)	AT2G45380 protein Fragment	NbS00020851g0028.1_SGN	AT2G45380 protein Fragment	1	6.22e-05	40032.9	2	2	4	lw140417_Fu_w4.21832.21832.3 File:"lw140417_Fu_w4.raw", NativeID:"controllerType=0 controllerNumber=1 scan=21832"	SRGPVIEELDSDDEKEVK	R	E	0.986	22.7	32.4	18.2	Phospho (+80)	2123.97	3	0.0063	3	118	135
160902-160128-140417_CmOxP_db-applied_Frozen	W	140417_Fu_W	Fu	W	W	lw140417_Fu_w4 (F129041)	AT2G45380 protein Fragment	NbS00020851g0028.1_SGN	AT2G45380 protein Fragment	1	6.22e-05	40032.9	2	2	4	lw140417_Fu_w4.21831.21831.3 File:"lw140417_Fu_w4.raw", NativeID:"controllerType=0 controllerNumber=1 scan=21831"	SRGPVIEELDSDDEKEVK	R	E	0.997	31.2	32.4	24.5	Phospho (+80)	2123.97	3	0.0063	3	118	135
160902-160128-140417_CmOxP_db-applied_Frozen	W	140417_Fu_W	Fu	W	W	lw140417_Fu_w1-2 (F128999)	Dynamin 2B (The same sequence as NICBE_320416.1 in TGAC db)	NbS00031648g0011.1_SGN	Dynamin 2B (The same sequence as NICBE_320416.1 in TGAC db)	1	4.71e-05	99047.2	2	2	3	lw140417_Fu_w1-2.9681.9681.2 File:"lw140417_Fu_w1-2.raw", NativeID:"controllerType=0 controllerNumber=1 scan=9681"	ATSPQTGAQQGGGSLK	R	S	0.994	69	31.3	1.31	Phospho (+80)	1566.71	2	0.0018	1.2	530	545
160902-160128-140417_CmOxP_db-applied_Frozen	W	140417_Fu_W	Fu	W	W	lw140417_Fu_w1-2 (F128999)	Dynamin 2B (The same sequence as NICBE_320416.1 in TGAC db)	NbS00031648g0011.1_SGN	Dynamin 2B (The same sequence as NICBE_320416.1 in TGAC db)	1	4.71e-05	99047.2	2	2	3	lw140417_Fu_w1-2.9680.9680.2 File:"lw140417_Fu_w1-2.raw", NativeID:"controllerType=0 controllerNumber=1 scan=9680"	ATSPQTGAQQGGGSLK	R	S	0.996	61.1	31.3	8.86	Phospho (+80)	1566.71	2	0.0018	1.2	530	545
160902-160128-140417_CmOxP_db-applied_Frozen	W	140417_Fu_W	Fu	W	W	lw140417_Fu_w1-2 (F128999)	Dynamin 2B (The same sequence as NICBE_320416.1 in TGAC db)	NbS00031648g0011.1_SGN	Dynamin 2B (The same sequence as NICBE_320416.1 in TGAC db)	1	4.71e-05	99047.2	2	2	3	lw140417_Fu_w1-2.22685.22685.2 File:"lw140417_Fu_w1-2.raw", NativeID:"controllerType=0 controllerNumber=1 scan=22685"	HSLSDGSLETMTR	R	R	0.997	39.1	30.4	13.9	Phospho (+80)	1512.63	2	0.0025	1.6	714	726
160902-160128-140417_CmOxP_db-applied_Frozen	W	140417_Fu_W	Fu	W	W	lw140417_Fu_w5 (F129030)	Importin alpha 1b subunit	NbS00038220g0008.1_SGN	Importin alpha 1b subunit	1	1.51e-05	58478.2	1	1	1	lw140417_Fu_w5.48252.48252.3 File:"lw140417_Fu_w5.raw", NativeID:"controllerType=0 controllerNumber=1 scan=48252"	LLGSPSDDVREQAVWALGNVAGDSPR	K	C	0.997	35.3	32.3	28.9	Phospho (+80)	2788.33	3	0.011	3.9	168	193
160902-160128-140417_CmOxP_db-applied_Frozen	W	140417_Fu_W	Fu	W	W	lw140417_Fu_w5 (F129030)	Inactive poly [ADP-ribose] polymerase RCD1 len=539 E=2e-47 (blastp), pfam_domain=RST RCD1-SRO-TAF4 (RST) plant domain E=1.1e-10 score=40.9	NICBE_210939.1_TGAC	Inactive poly [ADP-ribose] polymerase RCD1 len=539 E=2e-47 (blastp), pfam_domain=RST RCD1-SRO-TAF4 (RST) plant domain E=1.1e-10 score=40.9	1	4.52e-05	60016.8	2	2	3	lw140417_Fu_w5.16983.16983.3 File:"lw140417_Fu_w5.raw", NativeID:"controllerType=0 controllerNumber=1 scan=16983"	ISDDNSDKEVNNSGEELKLGK	R	R	0.983	21.9	32.9	16.9	Phospho (+80)	2370.06	3	0.0053	2.2	208	228
160902-160128-140417_CmOxP_db-applied_Frozen	W	140417_Fu_W	Fu	W	W	lw140417_Fu_w5 (F129030)	Inactive poly [ADP-ribose] polymerase RCD1 len=539 E=2e-47 (blastp), pfam_domain=RST RCD1-SRO-TAF4 (RST) plant domain E=1.1e-10 score=40.9	NICBE_210939.1_TGAC	Inactive poly [ADP-ribose] polymerase RCD1 len=539 E=2e-47 (blastp), pfam_domain=RST RCD1-SRO-TAF4 (RST) plant domain E=1.1e-10 score=40.9	1	4.52e-05	60016.8	2	2	3	lw140417_Fu_w5.7297.7297.3 File:"lw140417_Fu_w5.raw", NativeID:"controllerType=0 controllerNumber=1 scan=7297"	RGSEENEVEEKGER	K	S	0.991	25.5	31	17.9	Phospho (+80)	1726.72	3	0.0044	2.6	231	244
160902-160128-140417_CmOxP_db-applied_Frozen	W	140417_Fu_W	Fu	W	W	lw140417_Fu_w5 (F129030)	Inactive poly [ADP-ribose] polymerase RCD1 len=539 E=2e-47 (blastp), pfam_domain=RST RCD1-SRO-TAF4 (RST) plant domain E=1.1e-10 score=40.9	NICBE_210939.1_TGAC	Inactive poly [ADP-ribose] polymerase RCD1 len=539 E=2e-47 (blastp), pfam_domain=RST RCD1-SRO-TAF4 (RST) plant domain E=1.1e-10 score=40.9	1	4.52e-05	60016.8	2	2	3	lw140417_Fu_w5.7298.7298.3 File:"lw140417_Fu_w5.raw", NativeID:"controllerType=0 controllerNumber=1 scan=7298"	RGSEENEVEEKGER	K	S	0.997	42.4	31	34.9	Phospho (+80)	1726.72	3	0.0044	2.6	231	244
160902-160128-140417_CmOxP_db-applied_Frozen	W	140417_Fu_W	Fu	W	W	lw140417_Fu_w6-7 (F129036)	60S ribosomal protein L12 len=188 E=1e-83 (blastp), pfam_domain=Ribosomal_L11_N Ribosomal protein L11, N-terminal domain E=1.3e-16 score=59.6	NICBE_260395.1_TGAC	60S ribosomal protein L12 len=188 E=1e-83 (blastp), pfam_domain=Ribosomal_L11_N Ribosomal protein L11, N-terminal domain E=1.3e-16 score=59.6	1	0.000117	20082.6	3	3	7	lw140417_Fu_w6-7.35798.35798.2 File:"lw140417_Fu_w6-7.raw", NativeID:"controllerType=0 controllerNumber=1 scan=35798"	IGPLGLSPK	K	K	0.97	18	30.1	16.1	Phospho (+80)	960.51	2	0.00079	0.82	54	62
160902-160128-140417_CmOxP_db-applied_Frozen	W	140417_Fu_W	Fu	W	W	lw140417_Fu_w6-7 (F129036)	60S ribosomal protein L12 len=188 E=1e-83 (blastp), pfam_domain=Ribosomal_L11_N Ribosomal protein L11, N-terminal domain E=1.3e-16 score=59.6	NICBE_260395.1_TGAC	60S ribosomal protein L12 len=188 E=1e-83 (blastp), pfam_domain=Ribosomal_L11_N Ribosomal protein L11, N-terminal domain E=1.3e-16 score=59.6	1	0.000117	20082.6	3	3	7	lw140417_Fu_w6-7.36439.36439.2 File:"lw140417_Fu_w6-7.raw", NativeID:"controllerType=0 controllerNumber=1 scan=36439"	IGPLGLSPK	K	K	0.996	29.1	30.2	25.5	Phospho (+80)	960.51	2	0.0027	2.9	54	62
160902-160128-140417_CmOxP_db-applied_Frozen	W	140417_Fu_W	Fu	W	W	lw140417_Fu_w6-7 (F129036)	60S ribosomal protein L12 len=188 E=1e-83 (blastp), pfam_domain=Ribosomal_L11_N Ribosomal protein L11, N-terminal domain E=1.3e-16 score=59.6	NICBE_260395.1_TGAC	60S ribosomal protein L12 len=188 E=1e-83 (blastp), pfam_domain=Ribosomal_L11_N Ribosomal protein L11, N-terminal domain E=1.3e-16 score=59.6	1	0.000117	20082.6	3	3	7	lw140417_Fu_w6-7.35797.35797.2 File:"lw140417_Fu_w6-7.raw", NativeID:"controllerType=0 controllerNumber=1 scan=35797"	IGPLGLSPK	K	K	0.997	41.1	30.1	26.7	Phospho (+80)	960.51	2	0.00079	0.82	54	62
160902-160128-140417_CmOxP_db-applied_Frozen	W	140417_Fu_W	Fu	W	W	lw140417_Fu_w6-7 (F129036)	60S ribosomal protein L12 len=188 E=1e-83 (blastp), pfam_domain=Ribosomal_L11_N Ribosomal protein L11, N-terminal domain E=1.3e-16 score=59.6	NICBE_260395.1_TGAC	60S ribosomal protein L12 len=188 E=1e-83 (blastp), pfam_domain=Ribosomal_L11_N Ribosomal protein L11, N-terminal domain E=1.3e-16 score=59.6	1	0.000117	20082.6	3	3	7	lw140417_Fu_w6-7.46449.46449.2 File:"lw140417_Fu_w6-7.raw", NativeID:"controllerType=0 controllerNumber=1 scan=46449"	VSVVPSAAALVIK	K	A	0.996	35	28	19.3	Phospho (+80)	1332.74	2	0.003	2.3	94	106
160902-160128-140417_CmOxP_db-applied_Frozen	W	140417_Fu_W	Fu	W	W	lw140417_Fu_w6-7 (F129036)	60S ribosomal protein L12 len=188 E=1e-83 (blastp), pfam_domain=Ribosomal_L11_N Ribosomal protein L11, N-terminal domain E=1.3e-16 score=59.6	NICBE_260395.1_TGAC	60S ribosomal protein L12 len=188 E=1e-83 (blastp), pfam_domain=Ribosomal_L11_N Ribosomal protein L11, N-terminal domain E=1.3e-16 score=59.6	1	0.000117	20082.6	3	3	7	lw140417_Fu_w6-7.46448.46448.2 File:"lw140417_Fu_w6-7.raw", NativeID:"controllerType=0 controllerNumber=1 scan=46448"	VSVVPSAAALVIK	K	A	0.997	40.6	28	28.5	Phospho (+80)	1332.74	2	0.003	2.3	94	106
160902-160128-140417_CmOxP_db-applied_Frozen	W	140417_Fu_W	Fu	W	W	lw140417_Fu_w6-7 (F129036)	60S ribosomal protein L12 len=188 E=1e-83 (blastp), pfam_domain=Ribosomal_L11_N Ribosomal protein L11, N-terminal domain E=1.3e-16 score=59.6	NICBE_260395.1_TGAC	60S ribosomal protein L12 len=188 E=1e-83 (blastp), pfam_domain=Ribosomal_L11_N Ribosomal protein L11, N-terminal domain E=1.3e-16 score=59.6	1	0.000117	20082.6	3	3	7	lw140417_Fu_w6-7.24196.24196.2 File:"lw140417_Fu_w6-7.raw", NativeID:"controllerType=0 controllerNumber=1 scan=24196"	VTGGEVGAASSLAPK	R	I	0.988	34.1	31.5	0.23	Phospho (+80)	1422.68	2	0.0014	0.98	39	53
160902-160128-140417_CmOxP_db-applied_Frozen	W	140417_Fu_W	Fu	W	W	lw140417_Fu_w6-7 (F129036)	60S ribosomal protein L12 len=188 E=1e-83 (blastp), pfam_domain=Ribosomal_L11_N Ribosomal protein L11, N-terminal domain E=1.3e-16 score=59.6	NICBE_260395.1_TGAC	60S ribosomal protein L12 len=188 E=1e-83 (blastp), pfam_domain=Ribosomal_L11_N Ribosomal protein L11, N-terminal domain E=1.3e-16 score=59.6	1	0.000117	20082.6	3	3	7	lw140417_Fu_w6-7.24197.24197.2 File:"lw140417_Fu_w6-7.raw", NativeID:"controllerType=0 controllerNumber=1 scan=24197"	VTGGEVGAASSLAPK	R	I	0.988	33	31.5	8.69	Phospho (+80)	1422.68	2	0.0014	0.98	39	53
160902-160128-140417_CmOxP_db-applied_Frozen	W	140417_Fu_W	Fu	W	W	lw140417_Fu_w8 (F129023)	60S ribosomal protein L12 len=188 E=1e-83 (blastp), pfam_domain=Ribosomal_L11_N Ribosomal protein L11, N-terminal domain E=1.3e-16 score=59.6	NICBE_260395.1_TGAC	60S ribosomal protein L12 len=188 E=1e-83 (blastp), pfam_domain=Ribosomal_L11_N Ribosomal protein L11, N-terminal domain E=1.3e-16 score=59.6	1	3.11e-05	20082.6	1	1	2	lw140417_Fu_w8.32705.32705.2 File:"lw140417_Fu_w8.raw", NativeID:"controllerType=0 controllerNumber=1 scan=32705"	IGPLGLSPK	K	K	0.993	24.2	30.2	21.1	Phospho (+80)	960.51	2	0.0014	1.5	54	62
160902-160128-140417_CmOxP_db-applied_Frozen	W	140417_Fu_W	Fu	W	W	lw140417_Fu_w8 (F129023)	60S ribosomal protein L12 len=188 E=1e-83 (blastp), pfam_domain=Ribosomal_L11_N Ribosomal protein L11, N-terminal domain E=1.3e-16 score=59.6	NICBE_260395.1_TGAC	60S ribosomal protein L12 len=188 E=1e-83 (blastp), pfam_domain=Ribosomal_L11_N Ribosomal protein L11, N-terminal domain E=1.3e-16 score=59.6	1	3.11e-05	20082.6	1	1	2	lw140417_Fu_w8.32704.32704.2 File:"lw140417_Fu_w8.raw", NativeID:"controllerType=0 controllerNumber=1 scan=32704"	IGPLGLSPK	K	K	0.997	39.1	30.2	31.5	Phospho (+80)	960.51	2	0.0014	1.5	54	62
160902-160128-140417_CmOxP_db-applied_Frozen	W	140417_Fu_W	Fu	W	W	lw140417_Fu_w9 (F128989)	60S ribosomal protein L12 len=188 E=1e-83 (blastp), pfam_domain=Ribosomal_L11_N Ribosomal protein L11, N-terminal domain E=1.3e-16 score=59.6	NICBE_260395.1_TGAC	60S ribosomal protein L12 len=188 E=1e-83 (blastp), pfam_domain=Ribosomal_L11_N Ribosomal protein L11, N-terminal domain E=1.3e-16 score=59.6	1	7.68e-05	20082.6	2	2	5	lw140417_Fu_w9.32861.32861.2 File:"lw140417_Fu_w9.raw", NativeID:"controllerType=0 controllerNumber=1 scan=32861"	IGPLGLSPK	K	K	0.963	24	30.1	17.2	Phospho (+80)	960.51	2	0.00036	0.38	54	62
160902-160128-140417_CmOxP_db-applied_Frozen	W	140417_Fu_W	Fu	W	W	lw140417_Fu_w9 (F128989)	60S ribosomal protein L12 len=188 E=1e-83 (blastp), pfam_domain=Ribosomal_L11_N Ribosomal protein L11, N-terminal domain E=1.3e-16 score=59.6	NICBE_260395.1_TGAC	60S ribosomal protein L12 len=188 E=1e-83 (blastp), pfam_domain=Ribosomal_L11_N Ribosomal protein L11, N-terminal domain E=1.3e-16 score=59.6	1	7.68e-05	20082.6	2	2	5	lw140417_Fu_w9.32862.32862.2 File:"lw140417_Fu_w9.raw", NativeID:"controllerType=0 controllerNumber=1 scan=32862"	IGPLGLSPK	K	K	0.988	29.1	30.1	20.2	Phospho (+80)	960.51	2	0.00036	0.38	54	62
160902-160128-140417_CmOxP_db-applied_Frozen	W	140417_Fu_W	Fu	W	W	lw140417_Fu_w9 (F128989)	60S ribosomal protein L12 len=188 E=1e-83 (blastp), pfam_domain=Ribosomal_L11_N Ribosomal protein L11, N-terminal domain E=1.3e-16 score=59.6	NICBE_260395.1_TGAC	60S ribosomal protein L12 len=188 E=1e-83 (blastp), pfam_domain=Ribosomal_L11_N Ribosomal protein L11, N-terminal domain E=1.3e-16 score=59.6	1	7.68e-05	20082.6	2	2	5	lw140417_Fu_w9.33472.33472.2 File:"lw140417_Fu_w9.raw", NativeID:"controllerType=0 controllerNumber=1 scan=33472"	IGPLGLSPK	K	K	0.997	35	30.1	26.9	Phospho (+80)	960.51	2	0.0006	0.63	54	62
160902-160128-140417_CmOxP_db-applied_Frozen	W	140417_Fu_W	Fu	W	W	lw140417_Fu_w9 (F128989)	60S ribosomal protein L12 len=188 E=1e-83 (blastp), pfam_domain=Ribosomal_L11_N Ribosomal protein L11, N-terminal domain E=1.3e-16 score=59.6	NICBE_260395.1_TGAC	60S ribosomal protein L12 len=188 E=1e-83 (blastp), pfam_domain=Ribosomal_L11_N Ribosomal protein L11, N-terminal domain E=1.3e-16 score=59.6	1	7.68e-05	20082.6	2	2	5	lw140417_Fu_w9.33471.33471.2 File:"lw140417_Fu_w9.raw", NativeID:"controllerType=0 controllerNumber=1 scan=33471"	IGPLGLSPK	K	K	0.997	45.9	30.1	37.3	Phospho (+80)	960.51	2	0.0006	0.63	54	62
160902-160128-140417_CmOxP_db-applied_Frozen	W	140417_Fu_W	Fu	W	W	lw140417_Fu_w9 (F128989)	60S ribosomal protein L12 len=188 E=1e-83 (blastp), pfam_domain=Ribosomal_L11_N Ribosomal protein L11, N-terminal domain E=1.3e-16 score=59.6	NICBE_260395.1_TGAC	60S ribosomal protein L12 len=188 E=1e-83 (blastp), pfam_domain=Ribosomal_L11_N Ribosomal protein L11, N-terminal domain E=1.3e-16 score=59.6	1	7.68e-05	20082.6	2	2	5	lw140417_Fu_w9.20843.20843.2 File:"lw140417_Fu_w9.raw", NativeID:"controllerType=0 controllerNumber=1 scan=20843"	VTGGEVGAASSLAPK	R	I	0.952	30.5	31.5	7.68	Phospho (+80)	1422.68	2	0.0003	0.21	39	53
160902-160128-140417_CmOxP_db-applied_Frozen	W	140417_Fu_W	Fu	W	W	lw140417_Fu_w1-2 (F128999)	60S ribosomal protein L12 len=188 E=1e-83 (blastp), pfam_domain=Ribosomal_L11_N Ribosomal protein L11, N-terminal domain E=1.3e-16 score=59.6	NICBE_260395.1_TGAC	60S ribosomal protein L12 len=188 E=1e-83 (blastp), pfam_domain=Ribosomal_L11_N Ribosomal protein L11, N-terminal domain E=1.3e-16 score=59.6	1	3.14e-05	20082.6	1	1	2	lw140417_Fu_w1-2.35959.35959.2 File:"lw140417_Fu_w1-2.raw", NativeID:"controllerType=0 controllerNumber=1 scan=35959"	IGPLGLSPK	K	K	0.981	22.5	30.1	15.2	Phospho (+80)	960.51	2	0.00073	0.76	54	62
160902-160128-140417_CmOxP_db-applied_Frozen	W	140417_Fu_W	Fu	W	W	lw140417_Fu_w1-2 (F128999)	60S ribosomal protein L12 len=188 E=1e-83 (blastp), pfam_domain=Ribosomal_L11_N Ribosomal protein L11, N-terminal domain E=1.3e-16 score=59.6	NICBE_260395.1_TGAC	60S ribosomal protein L12 len=188 E=1e-83 (blastp), pfam_domain=Ribosomal_L11_N Ribosomal protein L11, N-terminal domain E=1.3e-16 score=59.6	1	3.14e-05	20082.6	1	1	2	lw140417_Fu_w1-2.35958.35958.2 File:"lw140417_Fu_w1-2.raw", NativeID:"controllerType=0 controllerNumber=1 scan=35958"	IGPLGLSPK	K	K	0.994	26.7	30.1	18.8	Phospho (+80)	960.51	2	0.00073	0.76	54	62
160902-160128-140417_CmOxP_db-applied_Frozen	W	140417_Fu_W	Fu	W	W	lw140417_Fu_w5 (F129030)	60S ribosomal protein L12 len=188 E=1e-83 (blastp), pfam_domain=Ribosomal_L11_N Ribosomal protein L11, N-terminal domain E=1.3e-16 score=59.6	NICBE_260395.1_TGAC	60S ribosomal protein L12 len=188 E=1e-83 (blastp), pfam_domain=Ribosomal_L11_N Ribosomal protein L11, N-terminal domain E=1.3e-16 score=59.6	1	1.51e-05	20082.6	1	1	1	lw140417_Fu_w5.36448.36448.2 File:"lw140417_Fu_w5.raw", NativeID:"controllerType=0 controllerNumber=1 scan=36448"	IGPLGLSPK	K	K	0.993	28.9	30.2	21.5	Phospho (+80)	960.51	2	0.0017	1.8	54	62
160902-160128-140417_CmOxP_db-applied_Frozen	W	140417_Fu_W	Fu	W	W	lw140417_Fu_w6-7 (F129036)	60S ribosomal protein L11-1 len=181 E=7e-100 (blastp), pfam_domain=Ribosomal_L5_C ribosomal L5P family C-terminus E=5.3e-22 score=77.2	NICBE_272928.1_TGAC	60S ribosomal protein L11-1 len=181 E=7e-100 (blastp), pfam_domain=Ribosomal_L5_C ribosomal L5P family C-terminus E=5.3e-22 score=77.2	1	3.35e-05	20726.5	2	2	2	lw140417_Fu_w6-7.35386.35386.2 File:"lw140417_Fu_w6-7.raw", NativeID:"controllerType=0 controllerNumber=1 scan=35386"	VLEQLSGQSPVFSK	K	A	0.997	44.7	31.7	15.5	Phospho (+80)	1597.78	2	0.003	1.9	38	51
160902-160128-140417_CmOxP_db-applied_Frozen	W	140417_Fu_W	Fu	W	W	lw140417_Fu_w6-7 (F129036)	60S ribosomal protein L11-1 len=181 E=7e-100 (blastp), pfam_domain=Ribosomal_L5_C ribosomal L5P family C-terminus E=5.3e-22 score=77.2	NICBE_272928.1_TGAC	60S ribosomal protein L11-1 len=181 E=7e-100 (blastp), pfam_domain=Ribosomal_L5_C ribosomal L5P family C-terminus E=5.3e-22 score=77.2	1	3.35e-05	20726.5	2	2	2	lw140417_Fu_w6-7.30118.30118.2 File:"lw140417_Fu_w6-7.raw", NativeID:"controllerType=0 controllerNumber=1 scan=30118"	YEGVILNKSSNIQ	K	-	0.96	25.1	31.5	1.38	Phospho (+80)	1543.73	2	0.0016	1	169	181
160902-160128-140417_CmOxP_db-applied_Frozen	W	140417_Fu_W	Fu	W	W	lw140417_Fu_w1-2 (F128999)	No hits found in SwissProt (blastp), pfam_domain=Tcell_CD4_Cterm T cell CD4 receptor C terminal region E=0.082 score=12.3	NICBE_373831.1_TGAC	No hits found in SwissProt (blastp), pfam_domain=Tcell_CD4_Cterm T cell CD4 receptor C terminal region E=0.082 score=12.3	0.888	1.57e-05	60588.9	1	1	1	lw140417_Fu_w1-2.61913.61913.2 File:"lw140417_Fu_w1-2.raw", NativeID:"controllerType=0 controllerNumber=1 scan=61913"	VPLGGIILMYPTSCMQIMLLARMSR	R	Q	0.946	19.2	32.6	8.4	Oxidation (+16), Phospho (+80), Phospho (+80), Carbamidomethyl (+57)	3026.41	2	0.0033	1.1	416	440
160902-160128-140417_CmOxP_db-applied_Frozen	Y	140417_Fu_Y	Fu	C	C	lw140417_Fu_y3 (F129018)	150318|eGFP-RCD1-WWE_1-265|for_Lennart	150318|eGFP-RCD1-WWE_1-265|for_Lennart	150318|eGFP-RCD1-WWE_1-265|for_Lennart	1	1.6e-05	58640.2	1	1	1	lw140417_Fu_y3.34759.34759.5 File:"lw140417_Fu_y3.raw", NativeID:"controllerType=0 controllerNumber=1 scan=34759"	IRHNIEDGSVQLADHYQQNTPIGDGPVLLPDNHYLSTQSALSK	K	D	0.997	32.1	29.8	0.04	Phospho (+80)	4820.37	5	0.047	9.8	168	210
160902-160128-140417_CmOxP_db-applied_Frozen	Y	140417_Fu_Y	Fu	C	C	lw140417_Fu_y7-9 (F128987)	150318|eGFP-RCD1-WWE_1-265|for_Lennart	150318|eGFP-RCD1-WWE_1-265|for_Lennart	150318|eGFP-RCD1-WWE_1-265|for_Lennart	1	2.01e-05	58640.2	1	1	1	lw140417_Fu_y7-9.26358.26358.2 File:"lw140417_Fu_y7-9.raw", NativeID:"controllerType=0 controllerNumber=1 scan=26358"	LEIDVNGGETPR	R	L	0.983	26.2	31	21	Phospho (+80)	1378.62	2	0.0062	4.5	451	462
160902-160128-140417_CmOxP_db-applied_Frozen	Y	140417_Fu_Y	Fu	C	C	lw140417_Fu_y4-6 (F128985)	Mannose 1 phosphate guanyltransferase (The same sequence as NICBE_227852.1 in TGAC db)	NbS00019412g0006.1_SGN	Mannose 1 phosphate guanyltransferase (The same sequence as NICBE_227852.1 in TGAC db)	1	1.73e-05	45562.1	1	1	1	lw140417_Fu_y4-6.32263.32263.2 File:"lw140417_Fu_y4-6.raw", NativeID:"controllerType=0 controllerNumber=1 scan=32263"	VSSFEALQPVNR	R	S	0.977	34.7	31.8	2.83	Phospho (+80)	1425.67	2	0.0054	3.8	215	226
160902-160128-140417_CmOxP_db-applied_Frozen	Y	140417_Fu_Y	Fu	C	C	lw140417_Fu_y7-9 (F128987)	Dynamin 2B (The same sequence as NICBE_320416.1 in TGAC db)	NbS00031648g0011.1_SGN	Dynamin 2B (The same sequence as NICBE_320416.1 in TGAC db)	1	4.03e-05	99047.2	1	1	2	lw140417_Fu_y7-9.8383.8383.2 File:"lw140417_Fu_y7-9.raw", NativeID:"controllerType=0 controllerNumber=1 scan=8383"	ATSPQTGAQQGGGSLK	R	S	0.987	38.9	31.3	4.62	Phospho (+80)	1566.71	2	0.0022	1.4	530	545
160902-160128-140417_CmOxP_db-applied_Frozen	Y	140417_Fu_Y	Fu	C	C	lw140417_Fu_y7-9 (F128987)	Dynamin 2B (The same sequence as NICBE_320416.1 in TGAC db)	NbS00031648g0011.1_SGN	Dynamin 2B (The same sequence as NICBE_320416.1 in TGAC db)	1	4.03e-05	99047.2	1	1	2	lw140417_Fu_y7-9.8382.8382.2 File:"lw140417_Fu_y7-9.raw", NativeID:"controllerType=0 controllerNumber=1 scan=8382"	ATSPQTGAQQGGGSLK	R	S	0.993	74.6	31.3	16.2	Phospho (+80)	1566.71	2	0.0022	1.4	530	545
160902-160128-140417_CmOxP_db-applied_Frozen	W	140417_XL_106-W	XL	106-W	W	lw140417_106-W8 (F129050)	150318|eGFP-RCD1-WWE_1-265|for_Lennart	150318|eGFP-RCD1-WWE_1-265|for_Lennart	150318|eGFP-RCD1-WWE_1-265|for_Lennart	1	0.00137	58640.2	4	4	8	File3172 Spectrum2512 scans: 3805	KLEAAVSKWDETDAIVVSGA	R	-	0.997	55.8	32.2	44.8	Phospho (+80)	2168.04	2	0.00095	0.44	502	521
160902-160128-140417_CmOxP_db-applied_Frozen	W	140417_XL_106-W	XL	106-W	W	lw140417_106-W8 (F129050)	150318|eGFP-RCD1-WWE_1-265|for_Lennart	150318|eGFP-RCD1-WWE_1-265|for_Lennart	150318|eGFP-RCD1-WWE_1-265|for_Lennart	1	0.00137	58640.2	4	4	8	File3172 Spectrum1774 scans: 2898	LEIDVNGGETPR	R	L	0.997	47.4	30.8	41.2	Phospho (+80)	1378.61	2	-0.00079	-0.58	451	462
160902-160128-140417_CmOxP_db-applied_Frozen	W	140417_XL_106-W	XL	106-W	W	lw140417_106-W8 (F129050)	150318|eGFP-RCD1-WWE_1-265|for_Lennart	150318|eGFP-RCD1-WWE_1-265|for_Lennart	150318|eGFP-RCD1-WWE_1-265|for_Lennart	1	0.00137	58640.2	4	4	8	File3172 Spectrum2911 scans: 4298	LNLEECSDESGDNMMDDVPLAQR	R	S	0.982	55.7	30.7	0.08	Carbamidomethyl (+57), Phospho (+80)	2717.06	2	-0.0024	-0.88	463	485
160902-160128-140417_CmOxP_db-applied_Frozen	W	140417_XL_106-W	XL	106-W	W	lw140417_106-W8 (F129050)	150318|eGFP-RCD1-WWE_1-265|for_Lennart	150318|eGFP-RCD1-WWE_1-265|for_Lennart	150318|eGFP-RCD1-WWE_1-265|for_Lennart	1	0.00137	58640.2	4	4	8	File3172 Spectrum5038 scans: 6897	LNLEECSDESGDNMMDDVPLAQR	R	S	0.99	31.8	29.7	29.8	Carbamidomethyl (+57), Phospho (+80), Phospho (+80)	2797.04	2	0.011	3.9	463	485
160902-160128-140417_CmOxP_db-applied_Frozen	W	140417_XL_106-W	XL	106-W	W	lw140417_106-W8 (F129050)	150318|eGFP-RCD1-WWE_1-265|for_Lennart	150318|eGFP-RCD1-WWE_1-265|for_Lennart	150318|eGFP-RCD1-WWE_1-265|for_Lennart	1	0.00137	58640.2	4	4	8	File3172 Spectrum5107 scans: 6986	LNLEECSDESGDNMMDDVPLAQR	R	S	0.993	35.4	29.7	32.6	Carbamidomethyl (+57), Phospho (+80), Phospho (+80)	2797.04	2	0.012	4.4	463	485
160902-160128-140417_CmOxP_db-applied_Frozen	W	140417_XL_106-W	XL	106-W	W	lw140417_106-W8 (F129050)	150318|eGFP-RCD1-WWE_1-265|for_Lennart	150318|eGFP-RCD1-WWE_1-265|for_Lennart	150318|eGFP-RCD1-WWE_1-265|for_Lennart	1	0.00137	58640.2	4	4	8	File3172 Spectrum5319 scans: 7256	LNLEECSDESGDNMMDDVPLAQR	R	S	0.995	30.2	29.6	23.9	Carbamidomethyl (+57), Phospho (+80), Phospho (+80)	2797.04	2	0.0076	2.7	463	485
160902-160128-140417_CmOxP_db-applied_Frozen	W	140417_XL_106-W	XL	106-W	W	lw140417_106-W8 (F129050)	150318|eGFP-RCD1-WWE_1-265|for_Lennart	150318|eGFP-RCD1-WWE_1-265|for_Lennart	150318|eGFP-RCD1-WWE_1-265|for_Lennart	1	0.00137	58640.2	4	4	8	File3172 Spectrum256 scans: 983	SSNEHYDEATEDSCSR	R	K	0.946	29.1	26.2	7.53	Phospho (+80), Carbamidomethyl (+57)	1965.67	2	0.00056	0.29	486	501
160902-160128-140417_CmOxP_db-applied_Frozen	W	140417_XL_106-W	XL	106-W	W	lw140417_106-W8 (F129050)	150318|eGFP-RCD1-WWE_1-265|for_Lennart	150318|eGFP-RCD1-WWE_1-265|for_Lennart	150318|eGFP-RCD1-WWE_1-265|for_Lennart	1	0.00137	58640.2	4	4	8	File3172 Spectrum345 scans: 1094	SSNEHYDEATEDSCSR	R	K	0.976	34.4	25	0.36	Phospho (+80), Phospho (+80), Carbamidomethyl (+57)	2045.64	2	0.00077	0.38	486	501
160902-160128-140417_CmOxP_db-applied_Frozen	W	140417_XL_106-W	XL	106-W	W	lw140417_106-W7 (F129053)	150318|eGFP-RCD1-WWE_1-265|for_Lennart	150318|eGFP-RCD1-WWE_1-265|for_Lennart	150318|eGFP-RCD1-WWE_1-265|for_Lennart	1	0.00275	58640.2	5	5	14	File3170 Spectrum2126 scans: 3250	AASYAAYVTGVSCAK	R	L	0.986	33.2	30.6	0	Phospho (+80), Carbamidomethyl (+57)	1597.69	2	0.0017	1.1	281	295
160902-160128-140417_CmOxP_db-applied_Frozen	W	140417_XL_106-W	XL	106-W	W	lw140417_106-W7 (F129053)	150318|eGFP-RCD1-WWE_1-265|for_Lennart	150318|eGFP-RCD1-WWE_1-265|for_Lennart	150318|eGFP-RCD1-WWE_1-265|for_Lennart	1	0.00275	58640.2	5	5	14	File3170 Spectrum1175 scans: 2061	KAGSAAAPFTMEAK	K	I	0.997	31.9	30.9	24.2	Phospho (+80), Oxidation (+16)	1474.65	2	0.0013	0.9	247	260
160902-160128-140417_CmOxP_db-applied_Frozen	W	140417_XL_106-W	XL	106-W	W	lw140417_106-W7 (F129053)	150318|eGFP-RCD1-WWE_1-265|for_Lennart	150318|eGFP-RCD1-WWE_1-265|for_Lennart	150318|eGFP-RCD1-WWE_1-265|for_Lennart	1	0.00275	58640.2	5	5	14	File3170 Spectrum2570 scans: 3786	KLEAAVSKWDETDAIVVSGA	R	-	0.997	87.4	32.1	64.9	Phospho (+80)	2168.04	2	0.0012	0.56	502	521
160902-160128-140417_CmOxP_db-applied_Frozen	W	140417_XL_106-W	XL	106-W	W	lw140417_106-W7 (F129053)	150318|eGFP-RCD1-WWE_1-265|for_Lennart	150318|eGFP-RCD1-WWE_1-265|for_Lennart	150318|eGFP-RCD1-WWE_1-265|for_Lennart	1	0.00275	58640.2	5	5	14	File3170 Spectrum4762 scans: 6744	LNLEECSDESGDNMMDDVPLAQR	R	S	0.945	13.6	29.2	13.6	Carbamidomethyl (+57), Phospho (+80), Phospho (+80)	2797.03	2	0.002	0.7	463	485
160902-160128-140417_CmOxP_db-applied_Frozen	W	140417_XL_106-W	XL	106-W	W	lw140417_106-W7 (F129053)	150318|eGFP-RCD1-WWE_1-265|for_Lennart	150318|eGFP-RCD1-WWE_1-265|for_Lennart	150318|eGFP-RCD1-WWE_1-265|for_Lennart	1	0.00275	58640.2	5	5	14	File3170 Spectrum3958 scans: 5497	LNLEECSDESGDNMMDDVPLAQR	R	S	0.964	23.1	29.6	21.5	Carbamidomethyl (+57), Phospho (+80), Phospho (+80)	2797.04	2	0.011	3.8	463	485
160902-160128-140417_CmOxP_db-applied_Frozen	W	140417_XL_106-W	XL	106-W	W	lw140417_106-W7 (F129053)	150318|eGFP-RCD1-WWE_1-265|for_Lennart	150318|eGFP-RCD1-WWE_1-265|for_Lennart	150318|eGFP-RCD1-WWE_1-265|for_Lennart	1	0.00275	58640.2	5	5	14	File3170 Spectrum4272 scans: 5919	LNLEECSDESGDNMMDDVPLAQR	R	S	0.967	21	29.6	21	Carbamidomethyl (+57), Phospho (+80), Phospho (+80)	2797.04	2	0.0093	3.3	463	485
160902-160128-140417_CmOxP_db-applied_Frozen	W	140417_XL_106-W	XL	106-W	W	lw140417_106-W7 (F129053)	150318|eGFP-RCD1-WWE_1-265|for_Lennart	150318|eGFP-RCD1-WWE_1-265|for_Lennart	150318|eGFP-RCD1-WWE_1-265|for_Lennart	1	0.00275	58640.2	5	5	14	File3170 Spectrum3919 scans: 5447	LNLEECSDESGDNMMDDVPLAQR	R	S	0.981	20.8	29	18.2	Carbamidomethyl (+57), Phospho (+80), Phospho (+80)	2797.03	2	3e-05	0.011	463	485
160902-160128-140417_CmOxP_db-applied_Frozen	W	140417_XL_106-W	XL	106-W	W	lw140417_106-W7 (F129053)	150318|eGFP-RCD1-WWE_1-265|for_Lennart	150318|eGFP-RCD1-WWE_1-265|for_Lennart	150318|eGFP-RCD1-WWE_1-265|for_Lennart	1	0.00275	58640.2	5	5	14	File3170 Spectrum3949 scans: 5484	LNLEECSDESGDNMMDDVPLAQR	R	S	0.981	25.5	29.5	18.8	Carbamidomethyl (+57), Phospho (+80), Phospho (+80)	2797.04	2	0.0064	2.3	463	485
160902-160128-140417_CmOxP_db-applied_Frozen	W	140417_XL_106-W	XL	106-W	W	lw140417_106-W7 (F129053)	150318|eGFP-RCD1-WWE_1-265|for_Lennart	150318|eGFP-RCD1-WWE_1-265|for_Lennart	150318|eGFP-RCD1-WWE_1-265|for_Lennart	1	0.00275	58640.2	5	5	14	File3170 Spectrum4198 scans: 5812	LNLEECSDESGDNMMDDVPLAQR	R	S	0.982	21.5	29.5	18.1	Carbamidomethyl (+57), Phospho (+80), Phospho (+80)	2797.04	2	0.0061	2.2	463	485
160902-160128-140417_CmOxP_db-applied_Frozen	W	140417_XL_106-W	XL	106-W	W	lw140417_106-W7 (F129053)	150318|eGFP-RCD1-WWE_1-265|for_Lennart	150318|eGFP-RCD1-WWE_1-265|for_Lennart	150318|eGFP-RCD1-WWE_1-265|for_Lennart	1	0.00275	58640.2	5	5	14	File3170 Spectrum3845 scans: 5347	LNLEECSDESGDNMMDDVPLAQR	R	S	0.988	31.2	29.6	25.6	Carbamidomethyl (+57), Phospho (+80), Phospho (+80)	2797.04	2	0.011	3.8	463	485
160902-160128-140417_CmOxP_db-applied_Frozen	W	140417_XL_106-W	XL	106-W	W	lw140417_106-W7 (F129053)	150318|eGFP-RCD1-WWE_1-265|for_Lennart	150318|eGFP-RCD1-WWE_1-265|for_Lennart	150318|eGFP-RCD1-WWE_1-265|for_Lennart	1	0.00275	58640.2	5	5	14	File3170 Spectrum4491 scans: 6245	LNLEECSDESGDNMMDDVPLAQR	R	S	0.993	26.1	29.4	25.3	Carbamidomethyl (+57), Phospho (+80), Phospho (+80)	2797.04	2	0.0042	1.5	463	485
160902-160128-140417_CmOxP_db-applied_Frozen	W	140417_XL_106-W	XL	106-W	W	lw140417_106-W7 (F129053)	150318|eGFP-RCD1-WWE_1-265|for_Lennart	150318|eGFP-RCD1-WWE_1-265|for_Lennart	150318|eGFP-RCD1-WWE_1-265|for_Lennart	1	0.00275	58640.2	5	5	14	File3170 Spectrum4626 scans: 6470	LNLEECSDESGDNMMDDVPLAQR	R	S	0.997	38.7	29.6	37	Carbamidomethyl (+57), Phospho (+80), Phospho (+80)	2797.04	2	0.011	3.8	463	485
160902-160128-140417_CmOxP_db-applied_Frozen	W	140417_XL_106-W	XL	106-W	W	lw140417_106-W7 (F129053)	150318|eGFP-RCD1-WWE_1-265|for_Lennart	150318|eGFP-RCD1-WWE_1-265|for_Lennart	150318|eGFP-RCD1-WWE_1-265|for_Lennart	1	0.00275	58640.2	5	5	14	File3170 Spectrum4583 scans: 6388	LNLEECSDESGDNMMDDVPLAQR	R	S	0.997	40.8	29	33.6	Carbamidomethyl (+57), Phospho (+80), Phospho (+80)	2797.03	2	-0.0022	-0.78	463	485
160902-160128-140417_CmOxP_db-applied_Frozen	W	140417_XL_106-W	XL	106-W	W	lw140417_106-W7 (F129053)	150318|eGFP-RCD1-WWE_1-265|for_Lennart	150318|eGFP-RCD1-WWE_1-265|for_Lennart	150318|eGFP-RCD1-WWE_1-265|for_Lennart	1	0.00275	58640.2	5	5	14	File3170 Spectrum301 scans: 974	SSNEHYDEATEDSCSR	R	K	0.991	36.8	26.2	6.66	Phospho (+80), Carbamidomethyl (+57)	1965.67	2	0.0015	0.77	486	501
160902-160128-140417_CmOxP_db-applied_Frozen	W	140417_XL_106-W	XL	106-W	W	lw140417_106-W3 (F129045)	150318|eGFP-RCD1-WWE_1-265|for_Lennart	150318|eGFP-RCD1-WWE_1-265|for_Lennart	150318|eGFP-RCD1-WWE_1-265|for_Lennart	1	0.000609	58640.2	3	3	3	File3162 Spectrum1063 scans: 2076	KAGSAAAPFTMEAK	K	I	0.995	31.1	30.9	24.3	Phospho (+80), Oxidation (+16)	1474.65	2	0.00085	0.58	247	260
160902-160128-140417_CmOxP_db-applied_Frozen	W	140417_XL_106-W	XL	106-W	W	lw140417_106-W3 (F129045)	150318|eGFP-RCD1-WWE_1-265|for_Lennart	150318|eGFP-RCD1-WWE_1-265|for_Lennart	150318|eGFP-RCD1-WWE_1-265|for_Lennart	1	0.000609	58640.2	3	3	3	File3162 Spectrum2408 scans: 3780	KLEAAVSKWDETDAIVVSGA	R	-	0.997	51.2	31.9	37.1	Phospho (+80)	2168.05	2	0.0053	2.5	502	521
160902-160128-140417_CmOxP_db-applied_Frozen	W	140417_XL_106-W	XL	106-W	W	lw140417_106-W3 (F129045)	150318|eGFP-RCD1-WWE_1-265|for_Lennart	150318|eGFP-RCD1-WWE_1-265|for_Lennart	150318|eGFP-RCD1-WWE_1-265|for_Lennart	1	0.000609	58640.2	3	3	3	File3162 Spectrum361 scans: 1158	SSNEHYDEATEDSCSR	R	K	0.982	47.4	26.5	0	Phospho (+80), Carbamidomethyl (+57)	1965.67	2	0.0046	2.3	486	501
160902-160128-140417_CmOxP_db-applied_Frozen	W	140417_XL_106-W	XL	106-W	W	lw140417_106-W6 (F129048)	150318|eGFP-RCD1-WWE_1-265|for_Lennart	150318|eGFP-RCD1-WWE_1-265|for_Lennart	150318|eGFP-RCD1-WWE_1-265|for_Lennart	1	0.00068	58640.2	3	3	3	File3168 Spectrum2633 scans: 3860	KLEAAVSKWDETDAIVVSGA	R	-	0.997	60.2	32.1	46	Phospho (+80)	2168.04	2	0.0012	0.56	502	521
160902-160128-140417_CmOxP_db-applied_Frozen	W	140417_XL_106-W	XL	106-W	W	lw140417_106-W6 (F129048)	150318|eGFP-RCD1-WWE_1-265|for_Lennart	150318|eGFP-RCD1-WWE_1-265|for_Lennart	150318|eGFP-RCD1-WWE_1-265|for_Lennart	1	0.00068	58640.2	3	3	3	File3168 Spectrum2999 scans: 4306	LNLEECSDESGDNMMDDVPLAQR	R	S	0.997	32.8	29.3	31.8	Carbamidomethyl (+57), Phospho (+80), Phospho (+80)	2797.04	2	0.0027	0.97	463	485
160902-160128-140417_CmOxP_db-applied_Frozen	W	140417_XL_106-W	XL	106-W	W	lw140417_106-W6 (F129048)	150318|eGFP-RCD1-WWE_1-265|for_Lennart	150318|eGFP-RCD1-WWE_1-265|for_Lennart	150318|eGFP-RCD1-WWE_1-265|for_Lennart	1	0.00068	58640.2	3	3	3	File3168 Spectrum276 scans: 1002	SSNEHYDEATEDSCSR	R	K	0.996	43.7	26.2	9.8	Phospho (+80), Carbamidomethyl (+57)	1965.67	2	0.0021	1.1	486	501
160902-160128-140417_CmOxP_db-applied_Frozen	W	140417_XL_106-W	XL	106-W	W	lw140417_106-W5 (F129047)	150318|eGFP-RCD1-WWE_1-265|for_Lennart	150318|eGFP-RCD1-WWE_1-265|for_Lennart	150318|eGFP-RCD1-WWE_1-265|for_Lennart	1	0.000717	58640.2	3	4	4	File3166 Spectrum2595 scans: 3874	KLEAAVSKWDETDAIVVSGA	R	-	0.997	79.8	32.2	67.6	Phospho (+80)	2168.04	2	0.00095	0.44	502	521
160902-160128-140417_CmOxP_db-applied_Frozen	W	140417_XL_106-W	XL	106-W	W	lw140417_106-W5 (F129047)	150318|eGFP-RCD1-WWE_1-265|for_Lennart	150318|eGFP-RCD1-WWE_1-265|for_Lennart	150318|eGFP-RCD1-WWE_1-265|for_Lennart	1	0.000717	58640.2	3	4	4	File3166 Spectrum2999 scans: 4364	LNLEECSDESGDNMMDDVPLAQR	R	S	0.988	37.9	30.8	8.82	Carbamidomethyl (+57), Phospho (+80)	2717.07	2	0.0003	0.11	463	485
160902-160128-140417_CmOxP_db-applied_Frozen	W	140417_XL_106-W	XL	106-W	W	lw140417_106-W5 (F129047)	150318|eGFP-RCD1-WWE_1-265|for_Lennart	150318|eGFP-RCD1-WWE_1-265|for_Lennart	150318|eGFP-RCD1-WWE_1-265|for_Lennart	1	0.000717	58640.2	3	4	4	File3166 Spectrum232 scans: 987	SSNEHYDEATEDSCSR	R	K	0.984	37.2	26.3	7.49	Phospho (+80), Carbamidomethyl (+57)	1965.67	2	0.0027	1.4	486	501
160902-160128-140417_CmOxP_db-applied_Frozen	W	140417_XL_106-W	XL	106-W	W	lw140417_106-W5 (F129047)	150318|eGFP-RCD1-WWE_1-265|for_Lennart	150318|eGFP-RCD1-WWE_1-265|for_Lennart	150318|eGFP-RCD1-WWE_1-265|for_Lennart	1	0.000717	58640.2	3	4	4	File3166 Spectrum339 scans: 1117	SSNEHYDEATEDSCSR	R	K	0.993	48.4	26.3	0	Phospho (+80), Carbamidomethyl (+57)	1965.67	3	0.00068	0.34	486	501
160902-160128-140417_CmOxP_db-applied_Frozen	W	140417_XL_106-W	XL	106-W	W	lw140417_106-W9 (F129052)	150318|eGFP-RCD1-WWE_1-265|for_Lennart	150318|eGFP-RCD1-WWE_1-265|for_Lennart	150318|eGFP-RCD1-WWE_1-265|for_Lennart	1	0.000855	58640.2	4	5	5	File3174 Spectrum1056 scans: 2024	KAGSAAAPFTMEAK	K	I	0.997	54.5	30.8	46.9	Phospho (+80), Oxidation (+16)	1474.65	2	0.0017	1.1	247	260
160902-160128-140417_CmOxP_db-applied_Frozen	W	140417_XL_106-W	XL	106-W	W	lw140417_106-W9 (F129052)	150318|eGFP-RCD1-WWE_1-265|for_Lennart	150318|eGFP-RCD1-WWE_1-265|for_Lennart	150318|eGFP-RCD1-WWE_1-265|for_Lennart	1	0.000855	58640.2	4	5	5	File3174 Spectrum2496 scans: 3832	KLEAAVSKWDETDAIVVSGA	R	-	0.997	55	32.2	47.5	Phospho (+80)	2168.04	2	0.00095	0.44	502	521
160902-160128-140417_CmOxP_db-applied_Frozen	W	140417_XL_106-W	XL	106-W	W	lw140417_106-W9 (F129052)	150318|eGFP-RCD1-WWE_1-265|for_Lennart	150318|eGFP-RCD1-WWE_1-265|for_Lennart	150318|eGFP-RCD1-WWE_1-265|for_Lennart	1	0.000855	58640.2	4	5	5	File3174 Spectrum1766 scans: 2934	LEIDVNGGETPR	R	L	0.997	47.6	30.8	33	Phospho (+80)	1378.61	2	-0.00091	-0.66	451	462
160902-160128-140417_CmOxP_db-applied_Frozen	W	140417_XL_106-W	XL	106-W	W	lw140417_106-W9 (F129052)	150318|eGFP-RCD1-WWE_1-265|for_Lennart	150318|eGFP-RCD1-WWE_1-265|for_Lennart	150318|eGFP-RCD1-WWE_1-265|for_Lennart	1	0.000855	58640.2	4	5	5	File3174 Spectrum353 scans: 1135	SSNEHYDEATEDSCSR	R	K	0.968	31	26.2	0	Phospho (+80), Carbamidomethyl (+57)	1965.67	3	0.00047	0.24	486	501
160902-160128-140417_CmOxP_db-applied_Frozen	W	140417_XL_106-W	XL	106-W	W	lw140417_106-W9 (F129052)	150318|eGFP-RCD1-WWE_1-265|for_Lennart	150318|eGFP-RCD1-WWE_1-265|for_Lennart	150318|eGFP-RCD1-WWE_1-265|for_Lennart	1	0.000855	58640.2	4	5	5	File3174 Spectrum257 scans: 1017	SSNEHYDEATEDSCSR	R	K	0.997	48.9	26.2	12.3	Phospho (+80), Carbamidomethyl (+57)	1965.67	2	0.0015	0.77	486	501
160902-160128-140417_CmOxP_db-applied_Frozen	W	140417_XL_106-W	XL	106-W	W	lw140417_106-W2 (F129046)	60S ribosomal protein L12 len=188 E=1e-83 (blastp), pfam_domain=Ribosomal_L11_N Ribosomal protein L11, N-terminal domain E=1.3e-16 score=59.6	NICBE_260395.1_TGAC	60S ribosomal protein L12 len=188 E=1e-83 (blastp), pfam_domain=Ribosomal_L11_N Ribosomal protein L11, N-terminal domain E=1.3e-16 score=59.6	1	0.000247	20082.6	1	1	1	File3160 Spectrum2548 scans: 3817	IGPLGLSPK	K	K	0.997	54.4	30.2	50.6	Phospho (+80)	960.51	2	0.0021	2.2	54	62
160902-160128-140417_CmOxP_db-applied_Frozen	W	140417_XL_106-W	XL	106-W	W	lw140417_106-W4 (F129051)	60S ribosomal protein L12 len=188 E=1e-83 (blastp), pfam_domain=Ribosomal_L11_N Ribosomal protein L11, N-terminal domain E=1.3e-16 score=59.6	NICBE_260395.1_TGAC	60S ribosomal protein L12 len=188 E=1e-83 (blastp), pfam_domain=Ribosomal_L11_N Ribosomal protein L11, N-terminal domain E=1.3e-16 score=59.6	1	0.000228	20082.6	1	1	1	File3164 Spectrum2590 scans: 3785	IGPLGLSPK	K	K	0.997	33.3	30.1	26.5	Phospho (+80)	960.51	2	0.00061	0.63	54	62
160902-160128-140417_CmOxP_db-applied_Frozen	W	140417_XL_106-W	XL	106-W	W	lw140417_106-W2 (F129046)	60S ribosomal protein L11-1 len=181 E=7e-100 (blastp), pfam_domain=Ribosomal_L5_C ribosomal L5P family C-terminus E=5.3e-22 score=77.2	NICBE_272928.1_TGAC	60S ribosomal protein L11-1 len=181 E=7e-100 (blastp), pfam_domain=Ribosomal_L5_C ribosomal L5P family C-terminus E=5.3e-22 score=77.2	1	0.000247	20726.5	1	1	1	File3160 Spectrum2310 scans: 3529	VLEQLSGQSPVFSK	K	A	0.997	42.5	31.7	18	Phospho (+80)	1597.78	2	0.0025	1.6	38	51
160902-160128-140417_CmOxP_db-applied_Frozen	W	140417_XL_W	XL	W	W	lw140417_W3 (F129062)	150318|eGFP-RCD1-WWE_1-265|for_Lennart	150318|eGFP-RCD1-WWE_1-265|for_Lennart	150318|eGFP-RCD1-WWE_1-265|for_Lennart	1	0.000354	58640.2	2	2	2	File3180 Spectrum2447 scans: 3713	KLEAAVSKWDETDAIVVSGA	R	-	0.997	32.2	32	20.5	Phospho (+80)	2168.04	2	0.0022	1	502	521
160902-160128-140417_CmOxP_db-applied_Frozen	W	140417_XL_W	XL	W	W	lw140417_W3 (F129062)	150318|eGFP-RCD1-WWE_1-265|for_Lennart	150318|eGFP-RCD1-WWE_1-265|for_Lennart	150318|eGFP-RCD1-WWE_1-265|for_Lennart	1	0.000354	58640.2	2	2	2	File3180 Spectrum360 scans: 1058	SSNEHYDEATEDSCSR	R	K	0.988	34.6	26.2	0	Phospho (+80), Carbamidomethyl (+57)	1965.67	2	0.0015	0.77	486	501
160902-160128-140417_CmOxP_db-applied_Frozen	W	140417_XL_W	XL	W	W	lw140417_W9 (F129054)	150318|eGFP-RCD1-WWE_1-265|for_Lennart	150318|eGFP-RCD1-WWE_1-265|for_Lennart	150318|eGFP-RCD1-WWE_1-265|for_Lennart	1	0.00116	58640.2	4	4	7	File3193 Spectrum1438 scans: 2480	KAGSAAAPFTMEAK	K	I	0.959	21.7	31.2	13.6	Phospho (+80)	1458.66	2	-0.00057	-0.39	247	260
160902-160128-140417_CmOxP_db-applied_Frozen	W	140417_XL_W	XL	W	W	lw140417_W9 (F129054)	150318|eGFP-RCD1-WWE_1-265|for_Lennart	150318|eGFP-RCD1-WWE_1-265|for_Lennart	150318|eGFP-RCD1-WWE_1-265|for_Lennart	1	0.00116	58640.2	4	4	7	File3193 Spectrum2504 scans: 3835	KLEAAVSKWDETDAIVVSGA	R	-	0.989	25.8	32.2	23.8	Phospho (+80)	2168.04	2	-0.0034	-1.6	502	521
160902-160128-140417_CmOxP_db-applied_Frozen	W	140417_XL_W	XL	W	W	lw140417_W9 (F129054)	150318|eGFP-RCD1-WWE_1-265|for_Lennart	150318|eGFP-RCD1-WWE_1-265|for_Lennart	150318|eGFP-RCD1-WWE_1-265|for_Lennart	1	0.00116	58640.2	4	4	7	File3193 Spectrum5850 scans: 8125	KLEAAVSKWDETDAIVVSGA	R	-	0.997	33.8	32.2	31.1	Phospho (+80)	2168.04	2	-0.0032	-1.5	502	521
160902-160128-140417_CmOxP_db-applied_Frozen	W	140417_XL_W	XL	W	W	lw140417_W9 (F129054)	150318|eGFP-RCD1-WWE_1-265|for_Lennart	150318|eGFP-RCD1-WWE_1-265|for_Lennart	150318|eGFP-RCD1-WWE_1-265|for_Lennart	1	0.00116	58640.2	4	4	7	File3193 Spectrum5844 scans: 8117	KLEAAVSKWDETDAIVVSGA	R	-	0.997	48.2	32.1	46.8	Phospho (+80)	2168.04	2	-0.00099	-0.46	502	521
160902-160128-140417_CmOxP_db-applied_Frozen	W	140417_XL_W	XL	W	W	lw140417_W9 (F129054)	150318|eGFP-RCD1-WWE_1-265|for_Lennart	150318|eGFP-RCD1-WWE_1-265|for_Lennart	150318|eGFP-RCD1-WWE_1-265|for_Lennart	1	0.00116	58640.2	4	4	7	File3193 Spectrum2429 scans: 3736	KLEAAVSKWDETDAIVVSGA	R	-	0.997	51.7	32.1	46.6	Phospho (+80)	2168.04	2	-1.3e-05	-0.0062	502	521
160902-160128-140417_CmOxP_db-applied_Frozen	W	140417_XL_W	XL	W	W	lw140417_W9 (F129054)	150318|eGFP-RCD1-WWE_1-265|for_Lennart	150318|eGFP-RCD1-WWE_1-265|for_Lennart	150318|eGFP-RCD1-WWE_1-265|for_Lennart	1	0.00116	58640.2	4	4	7	File3193 Spectrum6228 scans: 8834	LEIDVNGGETPR	R	L	0.989	23.4	30.7	23.4	Phospho (+80)	1378.61	2	0.00043	0.31	451	462
160902-160128-140417_CmOxP_db-applied_Frozen	W	140417_XL_W	XL	W	W	lw140417_W9 (F129054)	150318|eGFP-RCD1-WWE_1-265|for_Lennart	150318|eGFP-RCD1-WWE_1-265|for_Lennart	150318|eGFP-RCD1-WWE_1-265|for_Lennart	1	0.00116	58640.2	4	4	7	File3193 Spectrum199 scans: 899	SSNEHYDEATEDSCSR	R	K	0.997	56	26.2	17.8	Phospho (+80), Carbamidomethyl (+57)	1965.67	2	-0.0003	-0.15	486	501
160902-160128-140417_CmOxP_db-applied_Frozen	W	140417_XL_W	XL	W	W	lw140417_W5 (F129060)	150318|eGFP-RCD1-WWE_1-265|for_Lennart	150318|eGFP-RCD1-WWE_1-265|for_Lennart	150318|eGFP-RCD1-WWE_1-265|for_Lennart	1	0.00148	58640.2	2	3	3	File3184 Spectrum921 scans: 2327	KLEAAVSKWDETDAIVVSGA	R	-	0.997	79.8	32.2	61.2	Phospho (+80)	2168.04	2	0.00071	0.33	502	521
160902-160128-140417_CmOxP_db-applied_Frozen	W	140417_XL_W	XL	W	W	lw140417_W5 (F129060)	150318|eGFP-RCD1-WWE_1-265|for_Lennart	150318|eGFP-RCD1-WWE_1-265|for_Lennart	150318|eGFP-RCD1-WWE_1-265|for_Lennart	1	0.00148	58640.2	2	3	3	File3184 Spectrum653 scans: 1948	LNLEECSDESGDNMMDDVPLAQR	R	S	0.997	20.4	28.9	18	Carbamidomethyl (+57), Phospho (+80), Phospho (+80), Oxidation (+16), Oxidation (+16)	2829.02	3	0.0024	0.84	463	485
160902-160128-140417_CmOxP_db-applied_Frozen	W	140417_XL_W	XL	W	W	lw140417_W5 (F129060)	150318|eGFP-RCD1-WWE_1-265|for_Lennart	150318|eGFP-RCD1-WWE_1-265|for_Lennart	150318|eGFP-RCD1-WWE_1-265|for_Lennart	1	0.00148	58640.2	2	3	3	File3184 Spectrum1130 scans: 2643	LNLEECSDESGDNMMDDVPLAQR	R	S	0.997	30.4	29.2	30.4	Carbamidomethyl (+57), Phospho (+80), Phospho (+80)	2797.03	2	0.0012	0.45	463	485
160902-160128-140417_CmOxP_db-applied_Frozen	W	140417_XL_W	XL	W	W	lw140417_W1 (F129056)	150318|eGFP-RCD1-WWE_1-265|for_Lennart	150318|eGFP-RCD1-WWE_1-265|for_Lennart	150318|eGFP-RCD1-WWE_1-265|for_Lennart	1	0.00075	58640.2	1	1	1	File3176 Spectrum938 scans: 2883	LNLEECSDESGDNMMDDVPLAQR	R	S	0.997	49	29.5	47.3	Carbamidomethyl (+57), Phospho (+80), Phospho (+80)	2797.04	2	0.0064	2.3	463	485
160902-160128-140417_CmOxP_db-applied_Frozen	W	140417_XL_W	XL	W	W	lw140417_W7 (F129059)	150318|eGFP-RCD1-WWE_1-265|for_Lennart	150318|eGFP-RCD1-WWE_1-265|for_Lennart	150318|eGFP-RCD1-WWE_1-265|for_Lennart	1	0.00053	58640.2	3	3	3	File3189 Spectrum2663 scans: 3819	KLEAAVSKWDETDAIVVSGA	R	-	0.997	39.6	32.1	28.1	Phospho (+80)	2168.04	2	-0.0022	-1	502	521
160902-160128-140417_CmOxP_db-applied_Frozen	W	140417_XL_W	XL	W	W	lw140417_W7 (F129059)	150318|eGFP-RCD1-WWE_1-265|for_Lennart	150318|eGFP-RCD1-WWE_1-265|for_Lennart	150318|eGFP-RCD1-WWE_1-265|for_Lennart	1	0.00053	58640.2	3	3	3	File3189 Spectrum3057 scans: 4295	LNLEECSDESGDNMMDDVPLAQR	R	S	0.997	36.2	29	33	Carbamidomethyl (+57), Phospho (+80), Phospho (+80)	2797.03	2	-0.0014	-0.51	463	485
160902-160128-140417_CmOxP_db-applied_Frozen	W	140417_XL_W	XL	W	W	lw140417_W7 (F129059)	150318|eGFP-RCD1-WWE_1-265|for_Lennart	150318|eGFP-RCD1-WWE_1-265|for_Lennart	150318|eGFP-RCD1-WWE_1-265|for_Lennart	1	0.00053	58640.2	3	3	3	File3189 Spectrum311 scans: 960	SSNEHYDEATEDSCSR	R	K	0.993	47.4	26.1	14.7	Phospho (+80), Carbamidomethyl (+57)	1965.67	2	-0.0021	-1.1	486	501
160902-160128-140417_CmOxP_db-applied_Frozen	W	140417_XL_W	XL	W	W	lw140417_W8 (F129058)	150318|eGFP-RCD1-WWE_1-265|for_Lennart	150318|eGFP-RCD1-WWE_1-265|for_Lennart	150318|eGFP-RCD1-WWE_1-265|for_Lennart	1	0.00226	58640.2	4	4	14	File3191 Spectrum6060 scans: 8132	KLEAAVSKWDETDAIVVSGA	R	-	0.997	32.1	32.1	32	Phospho (+80)	2168.04	2	-0.00051	-0.24	502	521
160902-160128-140417_CmOxP_db-applied_Frozen	W	140417_XL_W	XL	W	W	lw140417_W8 (F129058)	150318|eGFP-RCD1-WWE_1-265|for_Lennart	150318|eGFP-RCD1-WWE_1-265|for_Lennart	150318|eGFP-RCD1-WWE_1-265|for_Lennart	1	0.00226	58640.2	4	4	14	File3191 Spectrum2592 scans: 3745	KLEAAVSKWDETDAIVVSGA	R	-	0.997	68.4	32.1	57.9	Phospho (+80)	2168.04	2	-0.00051	-0.24	502	521
160902-160128-140417_CmOxP_db-applied_Frozen	W	140417_XL_W	XL	W	W	lw140417_W8 (F129058)	150318|eGFP-RCD1-WWE_1-265|for_Lennart	150318|eGFP-RCD1-WWE_1-265|for_Lennart	150318|eGFP-RCD1-WWE_1-265|for_Lennart	1	0.00226	58640.2	4	4	14	File3191 Spectrum1867 scans: 2859	LEIDVNGGETPR	R	L	0.958	18.5	30.6	15.6	Phospho (+80)	1378.61	2	-0.0013	-0.94	451	462
160902-160128-140417_CmOxP_db-applied_Frozen	W	140417_XL_W	XL	W	W	lw140417_W8 (F129058)	150318|eGFP-RCD1-WWE_1-265|for_Lennart	150318|eGFP-RCD1-WWE_1-265|for_Lennart	150318|eGFP-RCD1-WWE_1-265|for_Lennart	1	0.00226	58640.2	4	4	14	File3191 Spectrum4728 scans: 6338	LNLEECSDESGDNMMDDVPLAQR	R	S	0.962	24.2	29.1	10.8	Carbamidomethyl (+57), Phospho (+80), Phospho (+80)	2797.03	2	0.00051	0.18	463	485
160902-160128-140417_CmOxP_db-applied_Frozen	W	140417_XL_W	XL	W	W	lw140417_W8 (F129058)	150318|eGFP-RCD1-WWE_1-265|for_Lennart	150318|eGFP-RCD1-WWE_1-265|for_Lennart	150318|eGFP-RCD1-WWE_1-265|for_Lennart	1	0.00226	58640.2	4	4	14	File3191 Spectrum3464 scans: 4807	LNLEECSDESGDNMMDDVPLAQR	R	S	0.978	18	29	17.3	Carbamidomethyl (+57), Phospho (+80), Phospho (+80)	2797.03	2	-0.0017	-0.6	463	485
160902-160128-140417_CmOxP_db-applied_Frozen	W	140417_XL_W	XL	W	W	lw140417_W8 (F129058)	150318|eGFP-RCD1-WWE_1-265|for_Lennart	150318|eGFP-RCD1-WWE_1-265|for_Lennart	150318|eGFP-RCD1-WWE_1-265|for_Lennart	1	0.00226	58640.2	4	4	14	File3191 Spectrum5409 scans: 7169	LNLEECSDESGDNMMDDVPLAQR	R	S	0.983	19.7	29.2	19	Carbamidomethyl (+57), Phospho (+80), Phospho (+80)	2797.03	2	0.0015	0.53	463	485
160902-160128-140417_CmOxP_db-applied_Frozen	W	140417_XL_W	XL	W	W	lw140417_W8 (F129058)	150318|eGFP-RCD1-WWE_1-265|for_Lennart	150318|eGFP-RCD1-WWE_1-265|for_Lennart	150318|eGFP-RCD1-WWE_1-265|for_Lennart	1	0.00226	58640.2	4	4	14	File3191 Spectrum4998 scans: 6667	LNLEECSDESGDNMMDDVPLAQR	R	S	0.988	21.2	29.2	20.3	Carbamidomethyl (+57), Phospho (+80), Phospho (+80)	2797.03	2	0.0017	0.62	463	485
160902-160128-140417_CmOxP_db-applied_Frozen	W	140417_XL_W	XL	W	W	lw140417_W8 (F129058)	150318|eGFP-RCD1-WWE_1-265|for_Lennart	150318|eGFP-RCD1-WWE_1-265|for_Lennart	150318|eGFP-RCD1-WWE_1-265|for_Lennart	1	0.00226	58640.2	4	4	14	File3191 Spectrum3721 scans: 5117	LNLEECSDESGDNMMDDVPLAQR	R	S	0.992	20.8	29	19.9	Carbamidomethyl (+57), Phospho (+80), Phospho (+80)	2797.03	2	-0.0012	-0.43	463	485
160902-160128-140417_CmOxP_db-applied_Frozen	W	140417_XL_W	XL	W	W	lw140417_W8 (F129058)	150318|eGFP-RCD1-WWE_1-265|for_Lennart	150318|eGFP-RCD1-WWE_1-265|for_Lennart	150318|eGFP-RCD1-WWE_1-265|for_Lennart	1	0.00226	58640.2	4	4	14	File3191 Spectrum4556 scans: 6130	LNLEECSDESGDNMMDDVPLAQR	R	S	0.993	24.8	29	23.3	Carbamidomethyl (+57), Phospho (+80), Phospho (+80)	2797.03	2	-0.0017	-0.6	463	485
160902-160128-140417_CmOxP_db-applied_Frozen	W	140417_XL_W	XL	W	W	lw140417_W8 (F129058)	150318|eGFP-RCD1-WWE_1-265|for_Lennart	150318|eGFP-RCD1-WWE_1-265|for_Lennart	150318|eGFP-RCD1-WWE_1-265|for_Lennart	1	0.00226	58640.2	4	4	14	File3191 Spectrum4034 scans: 5496	LNLEECSDESGDNMMDDVPLAQR	R	S	0.996	34.8	29	33.3	Carbamidomethyl (+57), Phospho (+80), Phospho (+80)	2797.03	2	-0.0027	-0.95	463	485
160902-160128-140417_CmOxP_db-applied_Frozen	W	140417_XL_W	XL	W	W	lw140417_W8 (F129058)	150318|eGFP-RCD1-WWE_1-265|for_Lennart	150318|eGFP-RCD1-WWE_1-265|for_Lennart	150318|eGFP-RCD1-WWE_1-265|for_Lennart	1	0.00226	58640.2	4	4	14	File3191 Spectrum3471 scans: 4815	LNLEECSDESGDNMMDDVPLAQR	R	S	0.997	36.3	29	32.5	Carbamidomethyl (+57), Phospho (+80), Phospho (+80)	2797.03	2	-0.00021	-0.075	463	485
160902-160128-140417_CmOxP_db-applied_Frozen	W	140417_XL_W	XL	W	W	lw140417_W8 (F129058)	150318|eGFP-RCD1-WWE_1-265|for_Lennart	150318|eGFP-RCD1-WWE_1-265|for_Lennart	150318|eGFP-RCD1-WWE_1-265|for_Lennart	1	0.00226	58640.2	4	4	14	File3191 Spectrum3845 scans: 5269	LNLEECSDESGDNMMDDVPLAQR	R	S	0.997	38.5	29	31.4	Carbamidomethyl (+57), Phospho (+80), Phospho (+80)	2797.03	2	-0.00071	-0.25	463	485
160902-160128-140417_CmOxP_db-applied_Frozen	W	140417_XL_W	XL	W	W	lw140417_W8 (F129058)	150318|eGFP-RCD1-WWE_1-265|for_Lennart	150318|eGFP-RCD1-WWE_1-265|for_Lennart	150318|eGFP-RCD1-WWE_1-265|for_Lennart	1	0.00226	58640.2	4	4	14	File3191 Spectrum3600 scans: 4971	LNLEECSDESGDNMMDDVPLAQR	R	S	0.997	46.5	29	39.8	Carbamidomethyl (+57), Phospho (+80), Phospho (+80)	2797.03	2	-0.0012	-0.43	463	485
160902-160128-140417_CmOxP_db-applied_Frozen	W	140417_XL_W	XL	W	W	lw140417_W8 (F129058)	150318|eGFP-RCD1-WWE_1-265|for_Lennart	150318|eGFP-RCD1-WWE_1-265|for_Lennart	150318|eGFP-RCD1-WWE_1-265|for_Lennart	1	0.00226	58640.2	4	4	14	File3191 Spectrum271 scans: 898	SSNEHYDEATEDSCSR	R	K	0.995	44	26.2	5.77	Phospho (+80), Carbamidomethyl (+57)	1965.67	2	-0.00042	-0.21	486	501
160902-160128-140417_CmOxP_db-applied_Frozen	W	140417_XL_W	XL	W	W	lw140417_W6 (F129055)	150318|eGFP-RCD1-WWE_1-265|for_Lennart	150318|eGFP-RCD1-WWE_1-265|for_Lennart	150318|eGFP-RCD1-WWE_1-265|for_Lennart	1	0.000777	58640.2	3	3	4	File3187 Spectrum2701 scans: 3855	KLEAAVSKWDETDAIVVSGA	R	-	0.997	68.4	32.1	53.9	Phospho (+80)	2168.04	2	0.0012	0.56	502	521
160902-160128-140417_CmOxP_db-applied_Frozen	W	140417_XL_W	XL	W	W	lw140417_W6 (F129055)	150318|eGFP-RCD1-WWE_1-265|for_Lennart	150318|eGFP-RCD1-WWE_1-265|for_Lennart	150318|eGFP-RCD1-WWE_1-265|for_Lennart	1	0.000777	58640.2	3	3	4	File3187 Spectrum3070 scans: 4299	LNLEECSDESGDNMMDDVPLAQR	R	S	0.96	15.6	29.3	13.6	Carbamidomethyl (+57), Phospho (+80), Phospho (+80)	2797.03	2	0.0025	0.88	463	485
160902-160128-140417_CmOxP_db-applied_Frozen	W	140417_XL_W	XL	W	W	lw140417_W6 (F129055)	150318|eGFP-RCD1-WWE_1-265|for_Lennart	150318|eGFP-RCD1-WWE_1-265|for_Lennart	150318|eGFP-RCD1-WWE_1-265|for_Lennart	1	0.000777	58640.2	3	3	4	File3187 Spectrum3080 scans: 4311	LNLEECSDESGDNMMDDVPLAQR	R	S	0.997	62.1	30.7	25.6	Carbamidomethyl (+57), Phospho (+80)	2717.07	2	4.1e-05	0.015	463	485
160902-160128-140417_CmOxP_db-applied_Frozen	W	140417_XL_W	XL	W	W	lw140417_W6 (F129055)	150318|eGFP-RCD1-WWE_1-265|for_Lennart	150318|eGFP-RCD1-WWE_1-265|for_Lennart	150318|eGFP-RCD1-WWE_1-265|for_Lennart	1	0.000777	58640.2	3	3	4	File3187 Spectrum291 scans: 951	SSNEHYDEATEDSCSR	R	K	0.958	27.7	26.2	7.41	Phospho (+80), Carbamidomethyl (+57)	1965.67	2	-5.9e-05	-0.03	486	501
160902-160128-140417_CmOxP_db-applied_Frozen	W	140417_XL_W	XL	W	W	lw140417_W6 (F129055)	Dynamin 2B (The same sequence as NICBE_320416.1 in TGAC db)	NbS00031648g0011.1_SGN	Dynamin 2B (The same sequence as NICBE_320416.1 in TGAC db)	1	0.000194	99047.2	1	1	1	File3187 Spectrum449 scans: 1141	ATSPQTGAQQGGGSLK	R	S	0.989	53.6	31.2	1.21	Phospho (+80)	1566.7	2	-0.00097	-0.62	530	545
160902-160128-140417_CmOxP_db-applied_Frozen	W	140417_XL_W	XL	W	W	lw140417_W2 (F129064)	60S ribosomal protein L12 len=188 E=1e-83 (blastp), pfam_domain=Ribosomal_L11_N Ribosomal protein L11, N-terminal domain E=1.3e-16 score=59.6	NICBE_260395.1_TGAC	60S ribosomal protein L12 len=188 E=1e-83 (blastp), pfam_domain=Ribosomal_L11_N Ribosomal protein L11, N-terminal domain E=1.3e-16 score=59.6	1	0.000215	20082.6	1	1	1	File3178 Spectrum2595 scans: 3840	IGPLGLSPK	K	K	0.997	55.3	30.5	46.9	Phospho (+80)	960.5	2	-0.00025	-0.26	54	62
160902-160128-140417_CmOxP_db-applied_Frozen	W	140417_XL_W	XL	W	W	lw140417_W2 (F129064)	60S ribosomal protein L11-1 len=181 E=7e-100 (blastp), pfam_domain=Ribosomal_L5_C ribosomal L5P family C-terminus E=5.3e-22 score=77.2	NICBE_272928.1_TGAC	60S ribosomal protein L11-1 len=181 E=7e-100 (blastp), pfam_domain=Ribosomal_L5_C ribosomal L5P family C-terminus E=5.3e-22 score=77.2	1	0.000215	20726.5	1	1	1	File3178 Spectrum2344 scans: 3537	VLEQLSGQSPVFSK	K	A	0.997	43.9	31.7	20.6	Phospho (+80)	1597.78	2	0.00069	0.43	38	51
160902-160128-140417_CmOxP_db-applied_Frozen	Y	140417_XL_Y	XL	C	C	lw140417_Y8 (F129071)	150318|eGFP-RCD1-WWE_1-265|for_Lennart	150318|eGFP-RCD1-WWE_1-265|for_Lennart	150318|eGFP-RCD1-WWE_1-265|for_Lennart	1	0.000423	58640.2	1	1	1	File3209 Spectrum1257 scans: 2450	LEIDVNGGETPR	R	L	0.997	41.3	30.6	33.7	Phospho (+80)	1378.61	2	-0.0014	-1	451	462
160902-160128-140417_CmOxP_db-applied_Frozen	W	160128_W	Fu	W	W	lw160128_R3-A (F129032)	150318|eGFP-RCD1-WWE_1-265|for_Lennart	150318|eGFP-RCD1-WWE_1-265|for_Lennart	150318|eGFP-RCD1-WWE_1-265|for_Lennart	1	5.04e-05	58640.2	2	2	3	lw160128_R3-A.29202.29202.2 File:"lw160128_R3-A.raw", NativeID:"controllerType=0 controllerNumber=1 scan=29202"	LEIDVNGGETPR	R	L	0.997	37.2	30.9	35	Phospho (+80)	1378.62	2	0.0053	3.8	451	462
160902-160128-140417_CmOxP_db-applied_Frozen	W	160128_W	Fu	W	W	lw160128_R3-A (F129032)	150318|eGFP-RCD1-WWE_1-265|for_Lennart	150318|eGFP-RCD1-WWE_1-265|for_Lennart	150318|eGFP-RCD1-WWE_1-265|for_Lennart	1	5.04e-05	58640.2	2	2	3	lw160128_R3-A.29201.29201.2 File:"lw160128_R3-A.raw", NativeID:"controllerType=0 controllerNumber=1 scan=29201"	LEIDVNGGETPR	R	L	0.997	45.5	30.9	39.2	Phospho (+80)	1378.62	2	0.0053	3.8	451	462
160902-160128-140417_CmOxP_db-applied_Frozen	W	160128_W	Fu	W	W	lw160128_R3-A (F129032)	150318|eGFP-RCD1-WWE_1-265|for_Lennart	150318|eGFP-RCD1-WWE_1-265|for_Lennart	150318|eGFP-RCD1-WWE_1-265|for_Lennart	1	5.04e-05	58640.2	2	2	3	lw160128_R3-A.44914.44914.3 File:"lw160128_R3-A.raw", NativeID:"controllerType=0 controllerNumber=1 scan=44914"	LNLEECSDESGDNMMDDVPLAQR	R	S	0.978	24.7	29.3	20.5	Carbamidomethyl (+57), Phospho (+80), Phospho (+80), Oxidation (+16), Oxidation (+16)	2829.04	3	0.015	5.2	463	485
160902-160128-140417_CmOxP_db-applied_Frozen	W	160128_W	Fu	W	W	lw160128_R3-B (F129039)	150318|eGFP-RCD1-WWE_1-265|for_Lennart	150318|eGFP-RCD1-WWE_1-265|for_Lennart	150318|eGFP-RCD1-WWE_1-265|for_Lennart	1	0.00014	58640.2	6	6	9	lw160128_R3-B.35043.35043.2 File:"lw160128_R3-B.raw", NativeID:"controllerType=0 controllerNumber=1 scan=35043"	AASYAAYVTGVSCAK	R	L	0.969	28.9	31	0	Phospho (+80), Carbamidomethyl (+57)	1597.69	2	0.0066	4.1	281	295
160902-160128-140417_CmOxP_db-applied_Frozen	W	160128_W	Fu	W	W	lw160128_R3-B (F129039)	150318|eGFP-RCD1-WWE_1-265|for_Lennart	150318|eGFP-RCD1-WWE_1-265|for_Lennart	150318|eGFP-RCD1-WWE_1-265|for_Lennart	1	0.00014	58640.2	6	6	9	lw160128_R3-B.35044.35044.2 File:"lw160128_R3-B.raw", NativeID:"controllerType=0 controllerNumber=1 scan=35044"	AASYAAYVTGVSCAK	R	L	0.991	37.5	31	3.19	Phospho (+80), Carbamidomethyl (+57)	1597.69	2	0.0066	4.1	281	295
160902-160128-140417_CmOxP_db-applied_Frozen	W	160128_W	Fu	W	W	lw160128_R3-B (F129039)	150318|eGFP-RCD1-WWE_1-265|for_Lennart	150318|eGFP-RCD1-WWE_1-265|for_Lennart	150318|eGFP-RCD1-WWE_1-265|for_Lennart	1	0.00014	58640.2	6	6	9	lw160128_R3-B.38694.38694.2 File:"lw160128_R3-B.raw", NativeID:"controllerType=0 controllerNumber=1 scan=38694"	KLEAAVSKWDETDAIVVSGA	R	-	0.996	27.8	32	27.8	Phospho (+80)	2168.05	2	0.01	4.6	502	521
160902-160128-140417_CmOxP_db-applied_Frozen	W	160128_W	Fu	W	W	lw160128_R3-B (F129039)	150318|eGFP-RCD1-WWE_1-265|for_Lennart	150318|eGFP-RCD1-WWE_1-265|for_Lennart	150318|eGFP-RCD1-WWE_1-265|for_Lennart	1	0.00014	58640.2	6	6	9	lw160128_R3-B.38695.38695.2 File:"lw160128_R3-B.raw", NativeID:"controllerType=0 controllerNumber=1 scan=38695"	KLEAAVSKWDETDAIVVSGA	R	-	0.997	35	32	24.3	Phospho (+80)	2168.05	2	0.01	4.6	502	521
160902-160128-140417_CmOxP_db-applied_Frozen	W	160128_W	Fu	W	W	lw160128_R3-B (F129039)	150318|eGFP-RCD1-WWE_1-265|for_Lennart	150318|eGFP-RCD1-WWE_1-265|for_Lennart	150318|eGFP-RCD1-WWE_1-265|for_Lennart	1	0.00014	58640.2	6	6	9	lw160128_R3-B.30147.30147.2 File:"lw160128_R3-B.raw", NativeID:"controllerType=0 controllerNumber=1 scan=30147"	LEIDVNGGETPR	R	L	0.997	48.7	30.9	45.6	Phospho (+80)	1378.62	2	0.0063	4.6	451	462
160902-160128-140417_CmOxP_db-applied_Frozen	W	160128_W	Fu	W	W	lw160128_R3-B (F129039)	150318|eGFP-RCD1-WWE_1-265|for_Lennart	150318|eGFP-RCD1-WWE_1-265|for_Lennart	150318|eGFP-RCD1-WWE_1-265|for_Lennart	1	0.00014	58640.2	6	6	9	lw160128_R3-B.30148.30148.2 File:"lw160128_R3-B.raw", NativeID:"controllerType=0 controllerNumber=1 scan=30148"	LEIDVNGGETPR	R	L	0.997	52	30.9	46.7	Phospho (+80)	1378.62	2	0.0063	4.6	451	462
160902-160128-140417_CmOxP_db-applied_Frozen	W	160128_W	Fu	W	W	lw160128_R3-B (F129039)	150318|eGFP-RCD1-WWE_1-265|for_Lennart	150318|eGFP-RCD1-WWE_1-265|for_Lennart	150318|eGFP-RCD1-WWE_1-265|for_Lennart	1	0.00014	58640.2	6	6	9	lw160128_R3-B.45741.45741.3 File:"lw160128_R3-B.raw", NativeID:"controllerType=0 controllerNumber=1 scan=45741"	LNLEECSDESGDNMMDDVPLAQR	R	S	0.996	30.5	29.1	29.1	Carbamidomethyl (+57), Phospho (+80), Phospho (+80), Oxidation (+16), Oxidation (+16)	2829.03	3	0.0093	3.3	463	485
160902-160128-140417_CmOxP_db-applied_Frozen	W	160128_W	Fu	W	W	lw160128_R3-B (F129039)	150318|eGFP-RCD1-WWE_1-265|for_Lennart	150318|eGFP-RCD1-WWE_1-265|for_Lennart	150318|eGFP-RCD1-WWE_1-265|for_Lennart	1	0.00014	58640.2	6	6	9	lw160128_R3-B.10133.10133.3 File:"lw160128_R3-B.raw", NativeID:"controllerType=0 controllerNumber=1 scan=10133"	SSNEHYDEATEDSCSR	R	K	0.96	26.6	26.6	0	Phospho (+80), Carbamidomethyl (+57)	1965.68	3	0.0082	4.2	486	501
160902-160128-140417_CmOxP_db-applied_Frozen	W	160128_W	Fu	W	W	lw160128_R3-B (F129039)	150318|eGFP-RCD1-WWE_1-265|for_Lennart	150318|eGFP-RCD1-WWE_1-265|for_Lennart	150318|eGFP-RCD1-WWE_1-265|for_Lennart	1	0.00014	58640.2	6	6	9	lw160128_R3-B.51822.51822.2 File:"lw160128_R3-B.raw", NativeID:"controllerType=0 controllerNumber=1 scan=51822"	WDETDAIVVSGA	K	-	0.979	28.7	29.4	13.7	Phospho (+80)	1341.56	2	0.0064	4.8	510	521
160902-160128-140417_CmOxP_db-applied_Frozen	W	160128_W	Fu	W	W	lw160128_R3-C (F129037)	150318|eGFP-RCD1-WWE_1-265|for_Lennart	150318|eGFP-RCD1-WWE_1-265|for_Lennart	150318|eGFP-RCD1-WWE_1-265|for_Lennart	1	0.000148	58640.2	6	6	10	lw160128_R3-C.15194.15194.2 File:"lw160128_R3-C.raw", NativeID:"controllerType=0 controllerNumber=1 scan=15194"	KAGSAAAPFTMEAK	K	I	0.997	43.3	30.9	28.8	Phospho (+80), Oxidation (+16)	1474.66	2	0.0057	3.9	247	260
160902-160128-140417_CmOxP_db-applied_Frozen	W	160128_W	Fu	W	W	lw160128_R3-C (F129037)	150318|eGFP-RCD1-WWE_1-265|for_Lennart	150318|eGFP-RCD1-WWE_1-265|for_Lennart	150318|eGFP-RCD1-WWE_1-265|for_Lennart	1	0.000148	58640.2	6	6	10	lw160128_R3-C.15195.15195.2 File:"lw160128_R3-C.raw", NativeID:"controllerType=0 controllerNumber=1 scan=15195"	KAGSAAAPFTMEAK	K	I	0.997	50	30.9	35.3	Phospho (+80), Oxidation (+16)	1474.66	2	0.0057	3.9	247	260
160902-160128-140417_CmOxP_db-applied_Frozen	W	160128_W	Fu	W	W	lw160128_R3-C (F129037)	150318|eGFP-RCD1-WWE_1-265|for_Lennart	150318|eGFP-RCD1-WWE_1-265|for_Lennart	150318|eGFP-RCD1-WWE_1-265|for_Lennart	1	0.000148	58640.2	6	6	10	lw160128_R3-C.37558.37558.3 File:"lw160128_R3-C.raw", NativeID:"controllerType=0 controllerNumber=1 scan=37558"	KLEAAVSKWDETDAIVVSGA	R	-	0.946	21	32	14.6	Phospho (+80)	2168.05	3	0.0078	3.6	502	521
160902-160128-140417_CmOxP_db-applied_Frozen	W	160128_W	Fu	W	W	lw160128_R3-C (F129037)	150318|eGFP-RCD1-WWE_1-265|for_Lennart	150318|eGFP-RCD1-WWE_1-265|for_Lennart	150318|eGFP-RCD1-WWE_1-265|for_Lennart	1	0.000148	58640.2	6	6	10	lw160128_R3-C.37559.37559.3 File:"lw160128_R3-C.raw", NativeID:"controllerType=0 controllerNumber=1 scan=37559"	KLEAAVSKWDETDAIVVSGA	R	-	0.995	30.3	32	25.3	Phospho (+80)	2168.05	3	0.0078	3.6	502	521
160902-160128-140417_CmOxP_db-applied_Frozen	W	160128_W	Fu	W	W	lw160128_R3-C (F129037)	150318|eGFP-RCD1-WWE_1-265|for_Lennart	150318|eGFP-RCD1-WWE_1-265|for_Lennart	150318|eGFP-RCD1-WWE_1-265|for_Lennart	1	0.000148	58640.2	6	6	10	lw160128_R3-C.28849.28849.2 File:"lw160128_R3-C.raw", NativeID:"controllerType=0 controllerNumber=1 scan=28849"	LEIDVNGGETPR	R	L	0.997	53.2	31	48.1	Phospho (+80)	1378.62	2	0.0047	3.4	451	462
160902-160128-140417_CmOxP_db-applied_Frozen	W	160128_W	Fu	W	W	lw160128_R3-C (F129037)	150318|eGFP-RCD1-WWE_1-265|for_Lennart	150318|eGFP-RCD1-WWE_1-265|for_Lennart	150318|eGFP-RCD1-WWE_1-265|for_Lennart	1	0.000148	58640.2	6	6	10	lw160128_R3-C.28850.28850.2 File:"lw160128_R3-C.raw", NativeID:"controllerType=0 controllerNumber=1 scan=28850"	LEIDVNGGETPR	R	L	0.997	65.3	31	60.3	Phospho (+80)	1378.62	2	0.0047	3.4	451	462
160902-160128-140417_CmOxP_db-applied_Frozen	W	160128_W	Fu	W	W	lw160128_R3-C (F129037)	150318|eGFP-RCD1-WWE_1-265|for_Lennart	150318|eGFP-RCD1-WWE_1-265|for_Lennart	150318|eGFP-RCD1-WWE_1-265|for_Lennart	1	0.000148	58640.2	6	6	10	lw160128_R3-C.42730.42730.3 File:"lw160128_R3-C.raw", NativeID:"controllerType=0 controllerNumber=1 scan=42730"	LNLEECSDESGDNMMDDVPLAQR	R	S	0.955	21.2	29.1	21	Carbamidomethyl (+57), Phospho (+80), Phospho (+80), Oxidation (+16), Oxidation (+16)	2829.03	3	0.0076	2.7	463	485
160902-160128-140417_CmOxP_db-applied_Frozen	W	160128_W	Fu	W	W	lw160128_R3-C (F129037)	150318|eGFP-RCD1-WWE_1-265|for_Lennart	150318|eGFP-RCD1-WWE_1-265|for_Lennart	150318|eGFP-RCD1-WWE_1-265|for_Lennart	1	0.000148	58640.2	6	6	10	lw160128_R3-C.46258.46258.3 File:"lw160128_R3-C.raw", NativeID:"controllerType=0 controllerNumber=1 scan=46258"	LNLEECSDESGDNMMDDVPLAQR	R	S	0.991	25	29.1	25	Carbamidomethyl (+57), Phospho (+80), Phospho (+80), Oxidation (+16), Oxidation (+16)	2829.03	3	0.011	3.7	463	485
160902-160128-140417_CmOxP_db-applied_Frozen	W	160128_W	Fu	W	W	lw160128_R3-C (F129037)	150318|eGFP-RCD1-WWE_1-265|for_Lennart	150318|eGFP-RCD1-WWE_1-265|for_Lennart	150318|eGFP-RCD1-WWE_1-265|for_Lennart	1	0.000148	58640.2	6	6	10	lw160128_R3-C.45042.45042.2 File:"lw160128_R3-C.raw", NativeID:"controllerType=0 controllerNumber=1 scan=45042"	TPLAWIDNAGK	K	C	0.964	30.6	30.3	28.2	Phospho (+80)	1264.58	2	-0.0053	-4.2	405	415
160902-160128-140417_CmOxP_db-applied_Frozen	W	160128_W	Fu	W	W	lw160128_R3-C (F129037)	150318|eGFP-RCD1-WWE_1-265|for_Lennart	150318|eGFP-RCD1-WWE_1-265|for_Lennart	150318|eGFP-RCD1-WWE_1-265|for_Lennart	1	0.000148	58640.2	6	6	10	lw160128_R3-C.49487.49487.2 File:"lw160128_R3-C.raw", NativeID:"controllerType=0 controllerNumber=1 scan=49487"	WDETDAIVVSGA	K	-	0.954	21.8	29.2	17.7	Phospho (+80)	1341.55	2	0.0046	3.4	510	521
160902-160128-140417_CmOxP_db-applied_Frozen	W	160128_W	Fu	W	W	lw160128_R3-D (F129040)	150318|eGFP-RCD1-WWE_1-265|for_Lennart	150318|eGFP-RCD1-WWE_1-265|for_Lennart	150318|eGFP-RCD1-WWE_1-265|for_Lennart	1	0.00027	58640.2	7	7	17	lw160128_R3-D.29806.29806.2 File:"lw160128_R3-D.raw", NativeID:"controllerType=0 controllerNumber=1 scan=29806"	AASYAAYVTGVSCAK	R	L	0.958	28.8	30.6	19.1	Phospho (+80), Carbamidomethyl (+57)	1597.69	2	0.0016	0.99	281	295
160902-160128-140417_CmOxP_db-applied_Frozen	W	160128_W	Fu	W	W	lw160128_R3-D (F129040)	150318|eGFP-RCD1-WWE_1-265|for_Lennart	150318|eGFP-RCD1-WWE_1-265|for_Lennart	150318|eGFP-RCD1-WWE_1-265|for_Lennart	1	0.00027	58640.2	7	7	17	lw160128_R3-D.32374.32374.2 File:"lw160128_R3-D.raw", NativeID:"controllerType=0 controllerNumber=1 scan=32374"	AASYAAYVTGVSCAK	R	L	0.987	33.4	31	6.98	Phospho (+80), Carbamidomethyl (+57)	1597.69	2	0.006	3.7	281	295
160902-160128-140417_CmOxP_db-applied_Frozen	W	160128_W	Fu	W	W	lw160128_R3-D (F129040)	150318|eGFP-RCD1-WWE_1-265|for_Lennart	150318|eGFP-RCD1-WWE_1-265|for_Lennart	150318|eGFP-RCD1-WWE_1-265|for_Lennart	1	0.00027	58640.2	7	7	17	lw160128_R3-D.32373.32373.2 File:"lw160128_R3-D.raw", NativeID:"controllerType=0 controllerNumber=1 scan=32373"	AASYAAYVTGVSCAK	R	L	0.995	40.5	31	8.24	Phospho (+80), Carbamidomethyl (+57)	1597.69	2	0.006	3.7	281	295
160902-160128-140417_CmOxP_db-applied_Frozen	W	160128_W	Fu	W	W	lw160128_R3-D (F129040)	150318|eGFP-RCD1-WWE_1-265|for_Lennart	150318|eGFP-RCD1-WWE_1-265|for_Lennart	150318|eGFP-RCD1-WWE_1-265|for_Lennart	1	0.00027	58640.2	7	7	17	lw160128_R3-D.12706.12706.2 File:"lw160128_R3-D.raw", NativeID:"controllerType=0 controllerNumber=1 scan=12706"	KAGSAAAPFTMEAK	K	I	0.962	19.1	31.1	19.1	Phospho (+80), Oxidation (+16)	1474.66	2	0.0069	4.7	247	260
160902-160128-140417_CmOxP_db-applied_Frozen	W	160128_W	Fu	W	W	lw160128_R3-D (F129040)	150318|eGFP-RCD1-WWE_1-265|for_Lennart	150318|eGFP-RCD1-WWE_1-265|for_Lennart	150318|eGFP-RCD1-WWE_1-265|for_Lennart	1	0.00027	58640.2	7	7	17	lw160128_R3-D.12498.12498.2 File:"lw160128_R3-D.raw", NativeID:"controllerType=0 controllerNumber=1 scan=12498"	KAGSAAAPFTMEAK	K	I	0.996	30	30.9	21.5	Phospho (+80), Oxidation (+16)	1474.66	2	0.0058	4	247	260
160902-160128-140417_CmOxP_db-applied_Frozen	W	160128_W	Fu	W	W	lw160128_R3-D (F129040)	150318|eGFP-RCD1-WWE_1-265|for_Lennart	150318|eGFP-RCD1-WWE_1-265|for_Lennart	150318|eGFP-RCD1-WWE_1-265|for_Lennart	1	0.00027	58640.2	7	7	17	lw160128_R3-D.12497.12497.2 File:"lw160128_R3-D.raw", NativeID:"controllerType=0 controllerNumber=1 scan=12497"	KAGSAAAPFTMEAK	K	I	0.997	39	30.9	27.3	Phospho (+80), Oxidation (+16)	1474.66	2	0.0058	4	247	260
160902-160128-140417_CmOxP_db-applied_Frozen	W	160128_W	Fu	W	W	lw160128_R3-D (F129040)	150318|eGFP-RCD1-WWE_1-265|for_Lennart	150318|eGFP-RCD1-WWE_1-265|for_Lennart	150318|eGFP-RCD1-WWE_1-265|for_Lennart	1	0.00027	58640.2	7	7	17	lw160128_R3-D.36036.36036.2 File:"lw160128_R3-D.raw", NativeID:"controllerType=0 controllerNumber=1 scan=36036"	KLEAAVSKWDETDAIVVSGA	R	-	0.979	21.3	32	21	Phospho (+80)	2168.05	2	0.01	4.8	502	521
160902-160128-140417_CmOxP_db-applied_Frozen	W	160128_W	Fu	W	W	lw160128_R3-D (F129040)	150318|eGFP-RCD1-WWE_1-265|for_Lennart	150318|eGFP-RCD1-WWE_1-265|for_Lennart	150318|eGFP-RCD1-WWE_1-265|for_Lennart	1	0.00027	58640.2	7	7	17	lw160128_R3-D.27116.27116.2 File:"lw160128_R3-D.raw", NativeID:"controllerType=0 controllerNumber=1 scan=27116"	LEIDVNGGETPR	R	L	0.997	42.8	30.6	33.3	Phospho (+80)	1378.61	2	0.00025	0.18	451	462
160902-160128-140417_CmOxP_db-applied_Frozen	W	160128_W	Fu	W	W	lw160128_R3-D (F129040)	150318|eGFP-RCD1-WWE_1-265|for_Lennart	150318|eGFP-RCD1-WWE_1-265|for_Lennart	150318|eGFP-RCD1-WWE_1-265|for_Lennart	1	0.00027	58640.2	7	7	17	lw160128_R3-D.27117.27117.2 File:"lw160128_R3-D.raw", NativeID:"controllerType=0 controllerNumber=1 scan=27117"	LEIDVNGGETPR	R	L	0.997	51.8	30.6	47.9	Phospho (+80)	1378.61	2	0.00025	0.18	451	462
160902-160128-140417_CmOxP_db-applied_Frozen	W	160128_W	Fu	W	W	lw160128_R3-D (F129040)	150318|eGFP-RCD1-WWE_1-265|for_Lennart	150318|eGFP-RCD1-WWE_1-265|for_Lennart	150318|eGFP-RCD1-WWE_1-265|for_Lennart	1	0.00027	58640.2	7	7	17	lw160128_R3-D.27138.27138.2 File:"lw160128_R3-D.raw", NativeID:"controllerType=0 controllerNumber=1 scan=27138"	LEIDVNGGETPR	R	L	0.997	54.6	30.9	49	Phospho (+80)	1378.62	2	0.0073	5.3	451	462
160902-160128-140417_CmOxP_db-applied_Frozen	W	160128_W	Fu	W	W	lw160128_R3-D (F129040)	150318|eGFP-RCD1-WWE_1-265|for_Lennart	150318|eGFP-RCD1-WWE_1-265|for_Lennart	150318|eGFP-RCD1-WWE_1-265|for_Lennart	1	0.00027	58640.2	7	7	17	lw160128_R3-D.27137.27137.2 File:"lw160128_R3-D.raw", NativeID:"controllerType=0 controllerNumber=1 scan=27137"	LEIDVNGGETPR	R	L	0.997	56.3	30.9	51.6	Phospho (+80)	1378.62	2	0.0073	5.3	451	462
160902-160128-140417_CmOxP_db-applied_Frozen	W	160128_W	Fu	W	W	lw160128_R3-D (F129040)	150318|eGFP-RCD1-WWE_1-265|for_Lennart	150318|eGFP-RCD1-WWE_1-265|for_Lennart	150318|eGFP-RCD1-WWE_1-265|for_Lennart	1	0.00027	58640.2	7	7	17	lw160128_R3-D.44134.44134.3 File:"lw160128_R3-D.raw", NativeID:"controllerType=0 controllerNumber=1 scan=44134"	LNLEECSDESGDNMMDDVPLAQR	R	S	0.957	21.8	29.3	17.6	Carbamidomethyl (+57), Phospho (+80), Phospho (+80), Oxidation (+16), Oxidation (+16)	2829.04	3	0.013	4.7	463	485
160902-160128-140417_CmOxP_db-applied_Frozen	W	160128_W	Fu	W	W	lw160128_R3-D (F129040)	150318|eGFP-RCD1-WWE_1-265|for_Lennart	150318|eGFP-RCD1-WWE_1-265|for_Lennart	150318|eGFP-RCD1-WWE_1-265|for_Lennart	1	0.00027	58640.2	7	7	17	lw160128_R3-D.43476.43476.3 File:"lw160128_R3-D.raw", NativeID:"controllerType=0 controllerNumber=1 scan=43476"	LNLEECSDESGDNMMDDVPLAQR	R	S	0.997	40.9	29.2	37	Carbamidomethyl (+57), Phospho (+80), Phospho (+80), Oxidation (+16), Oxidation (+16)	2829.03	3	0.011	4	463	485
160902-160128-140417_CmOxP_db-applied_Frozen	W	160128_W	Fu	W	W	lw160128_R3-D (F129040)	150318|eGFP-RCD1-WWE_1-265|for_Lennart	150318|eGFP-RCD1-WWE_1-265|for_Lennart	150318|eGFP-RCD1-WWE_1-265|for_Lennart	1	0.00027	58640.2	7	7	17	lw160128_R3-D.6562.6562.3 File:"lw160128_R3-D.raw", NativeID:"controllerType=0 controllerNumber=1 scan=6562"	SSNEHYDEATEDSCSR	R	K	0.977	31	26.5	0	Phospho (+80), Carbamidomethyl (+57)	1965.68	3	0.0073	3.7	486	501
160902-160128-140417_CmOxP_db-applied_Frozen	W	160128_W	Fu	W	W	lw160128_R3-D (F129040)	150318|eGFP-RCD1-WWE_1-265|for_Lennart	150318|eGFP-RCD1-WWE_1-265|for_Lennart	150318|eGFP-RCD1-WWE_1-265|for_Lennart	1	0.00027	58640.2	7	7	17	lw160128_R3-D.5130.5130.3 File:"lw160128_R3-D.raw", NativeID:"controllerType=0 controllerNumber=1 scan=5130"	SSNEHYDEATEDSCSR	R	K	0.977	29.1	26.5	10.5	Phospho (+80), Carbamidomethyl (+57)	1965.68	3	0.0073	3.7	486	501
160902-160128-140417_CmOxP_db-applied_Frozen	W	160128_W	Fu	W	W	lw160128_R3-D (F129040)	150318|eGFP-RCD1-WWE_1-265|for_Lennart	150318|eGFP-RCD1-WWE_1-265|for_Lennart	150318|eGFP-RCD1-WWE_1-265|for_Lennart	1	0.00027	58640.2	7	7	17	lw160128_R3-D.6561.6561.3 File:"lw160128_R3-D.raw", NativeID:"controllerType=0 controllerNumber=1 scan=6561"	SSNEHYDEATEDSCSR	R	K	0.994	41.7	26.5	0	Phospho (+80), Carbamidomethyl (+57)	1965.68	3	0.0073	3.7	486	501
160902-160128-140417_CmOxP_db-applied_Frozen	W	160128_W	Fu	W	W	lw160128_R3-D (F129040)	150318|eGFP-RCD1-WWE_1-265|for_Lennart	150318|eGFP-RCD1-WWE_1-265|for_Lennart	150318|eGFP-RCD1-WWE_1-265|for_Lennart	1	0.00027	58640.2	7	7	17	lw160128_R3-D.49393.49393.2 File:"lw160128_R3-D.raw", NativeID:"controllerType=0 controllerNumber=1 scan=49393"	WDETDAIVVSGA	K	-	0.986	25.3	29.3	17.5	Phospho (+80)	1341.55	2	0.0053	4	510	521
160902-160128-140417_CmOxP_db-applied_Frozen	W	160128_W	Fu	W	W	lw160128_R3-E (F129038)	150318|eGFP-RCD1-WWE_1-265|for_Lennart	150318|eGFP-RCD1-WWE_1-265|for_Lennart	150318|eGFP-RCD1-WWE_1-265|for_Lennart	1	0.000236	58640.2	5	8	15	lw160128_R3-E.19110.19110.2 File:"lw160128_R3-E.raw", NativeID:"controllerType=0 controllerNumber=1 scan=19110"	KAGSAAAPFTMEAK	K	I	0.973	29.4	31.8	9.36	Phospho (+80)	1458.66	2	0.0061	4.2	247	260
160902-160128-140417_CmOxP_db-applied_Frozen	W	160128_W	Fu	W	W	lw160128_R3-E (F129038)	150318|eGFP-RCD1-WWE_1-265|for_Lennart	150318|eGFP-RCD1-WWE_1-265|for_Lennart	150318|eGFP-RCD1-WWE_1-265|for_Lennart	1	0.000236	58640.2	5	8	15	lw160128_R3-E.13117.13117.2 File:"lw160128_R3-E.raw", NativeID:"controllerType=0 controllerNumber=1 scan=13117"	KAGSAAAPFTMEAK	K	I	0.995	25.6	31	23.4	Phospho (+80), Oxidation (+16)	1474.66	2	0.0051	3.5	247	260
160902-160128-140417_CmOxP_db-applied_Frozen	W	160128_W	Fu	W	W	lw160128_R3-E (F129038)	150318|eGFP-RCD1-WWE_1-265|for_Lennart	150318|eGFP-RCD1-WWE_1-265|for_Lennart	150318|eGFP-RCD1-WWE_1-265|for_Lennart	1	0.000236	58640.2	5	8	15	lw160128_R3-E.19111.19111.2 File:"lw160128_R3-E.raw", NativeID:"controllerType=0 controllerNumber=1 scan=19111"	KAGSAAAPFTMEAK	K	I	0.997	30.5	31.8	26.4	Phospho (+80)	1458.66	2	0.0061	4.2	247	260
160902-160128-140417_CmOxP_db-applied_Frozen	W	160128_W	Fu	W	W	lw160128_R3-E (F129038)	150318|eGFP-RCD1-WWE_1-265|for_Lennart	150318|eGFP-RCD1-WWE_1-265|for_Lennart	150318|eGFP-RCD1-WWE_1-265|for_Lennart	1	0.000236	58640.2	5	8	15	lw160128_R3-E.13118.13118.2 File:"lw160128_R3-E.raw", NativeID:"controllerType=0 controllerNumber=1 scan=13118"	KAGSAAAPFTMEAK	K	I	0.997	36	31	25.4	Phospho (+80), Oxidation (+16)	1474.66	2	0.0051	3.5	247	260
160902-160128-140417_CmOxP_db-applied_Frozen	W	160128_W	Fu	W	W	lw160128_R3-E (F129038)	150318|eGFP-RCD1-WWE_1-265|for_Lennart	150318|eGFP-RCD1-WWE_1-265|for_Lennart	150318|eGFP-RCD1-WWE_1-265|for_Lennart	1	0.000236	58640.2	5	8	15	lw160128_R3-E.35477.35477.2 File:"lw160128_R3-E.raw", NativeID:"controllerType=0 controllerNumber=1 scan=35477"	KLEAAVSKWDETDAIVVSGA	R	-	0.979	27.8	32	26.2	Phospho (+80)	2168.04	2	0.0041	1.9	502	521
160902-160128-140417_CmOxP_db-applied_Frozen	W	160128_W	Fu	W	W	lw160128_R3-E (F129038)	150318|eGFP-RCD1-WWE_1-265|for_Lennart	150318|eGFP-RCD1-WWE_1-265|for_Lennart	150318|eGFP-RCD1-WWE_1-265|for_Lennart	1	0.000236	58640.2	5	8	15	lw160128_R3-E.35472.35472.3 File:"lw160128_R3-E.raw", NativeID:"controllerType=0 controllerNumber=1 scan=35472"	KLEAAVSKWDETDAIVVSGA	R	-	0.989	25.9	32	20.8	Phospho (+80)	2168.05	3	0.0065	3	502	521
160902-160128-140417_CmOxP_db-applied_Frozen	W	160128_W	Fu	W	W	lw160128_R3-E (F129038)	150318|eGFP-RCD1-WWE_1-265|for_Lennart	150318|eGFP-RCD1-WWE_1-265|for_Lennart	150318|eGFP-RCD1-WWE_1-265|for_Lennart	1	0.000236	58640.2	5	8	15	lw160128_R3-E.35476.35476.2 File:"lw160128_R3-E.raw", NativeID:"controllerType=0 controllerNumber=1 scan=35476"	KLEAAVSKWDETDAIVVSGA	R	-	0.991	30.6	32	30.6	Phospho (+80)	2168.04	2	0.0041	1.9	502	521
160902-160128-140417_CmOxP_db-applied_Frozen	W	160128_W	Fu	W	W	lw160128_R3-E (F129038)	150318|eGFP-RCD1-WWE_1-265|for_Lennart	150318|eGFP-RCD1-WWE_1-265|for_Lennart	150318|eGFP-RCD1-WWE_1-265|for_Lennart	1	0.000236	58640.2	5	8	15	lw160128_R3-E.35473.35473.3 File:"lw160128_R3-E.raw", NativeID:"controllerType=0 controllerNumber=1 scan=35473"	KLEAAVSKWDETDAIVVSGA	R	-	0.996	32.2	32	22.4	Phospho (+80)	2168.05	3	0.0065	3	502	521
160902-160128-140417_CmOxP_db-applied_Frozen	W	160128_W	Fu	W	W	lw160128_R3-E (F129038)	150318|eGFP-RCD1-WWE_1-265|for_Lennart	150318|eGFP-RCD1-WWE_1-265|for_Lennart	150318|eGFP-RCD1-WWE_1-265|for_Lennart	1	0.000236	58640.2	5	8	15	lw160128_R3-E.27094.27094.2 File:"lw160128_R3-E.raw", NativeID:"controllerType=0 controllerNumber=1 scan=27094"	LEIDVNGGETPR	R	L	0.989	29.2	30.7	27.7	Phospho (+80)	1378.62	2	0.0023	1.6	451	462
160902-160128-140417_CmOxP_db-applied_Frozen	W	160128_W	Fu	W	W	lw160128_R3-E (F129038)	150318|eGFP-RCD1-WWE_1-265|for_Lennart	150318|eGFP-RCD1-WWE_1-265|for_Lennart	150318|eGFP-RCD1-WWE_1-265|for_Lennart	1	0.000236	58640.2	5	8	15	lw160128_R3-E.27093.27093.2 File:"lw160128_R3-E.raw", NativeID:"controllerType=0 controllerNumber=1 scan=27093"	LEIDVNGGETPR	R	L	0.997	37.7	30.7	26.8	Phospho (+80)	1378.62	2	0.0023	1.6	451	462
160902-160128-140417_CmOxP_db-applied_Frozen	W	160128_W	Fu	W	W	lw160128_R3-E (F129038)	150318|eGFP-RCD1-WWE_1-265|for_Lennart	150318|eGFP-RCD1-WWE_1-265|for_Lennart	150318|eGFP-RCD1-WWE_1-265|for_Lennart	1	0.000236	58640.2	5	8	15	lw160128_R3-E.41998.41998.3 File:"lw160128_R3-E.raw", NativeID:"controllerType=0 controllerNumber=1 scan=41998"	LNLEECSDESGDNMMDDVPLAQR	R	S	0.997	32.8	29.3	29.5	Carbamidomethyl (+57), Phospho (+80), Phospho (+80), Oxidation (+16), Oxidation (+16)	2829.04	3	0.014	4.8	463	485
160902-160128-140417_CmOxP_db-applied_Frozen	W	160128_W	Fu	W	W	lw160128_R3-E (F129038)	150318|eGFP-RCD1-WWE_1-265|for_Lennart	150318|eGFP-RCD1-WWE_1-265|for_Lennart	150318|eGFP-RCD1-WWE_1-265|for_Lennart	1	0.000236	58640.2	5	8	15	lw160128_R3-E.41997.41997.3 File:"lw160128_R3-E.raw", NativeID:"controllerType=0 controllerNumber=1 scan=41997"	LNLEECSDESGDNMMDDVPLAQR	R	S	0.997	33.1	29.3	32.2	Carbamidomethyl (+57), Phospho (+80), Phospho (+80), Oxidation (+16), Oxidation (+16)	2829.04	3	0.014	4.8	463	485
160902-160128-140417_CmOxP_db-applied_Frozen	W	160128_W	Fu	W	W	lw160128_R3-E (F129038)	150318|eGFP-RCD1-WWE_1-265|for_Lennart	150318|eGFP-RCD1-WWE_1-265|for_Lennart	150318|eGFP-RCD1-WWE_1-265|for_Lennart	1	0.000236	58640.2	5	8	15	lw160128_R3-E.42033.42033.2 File:"lw160128_R3-E.raw", NativeID:"controllerType=0 controllerNumber=1 scan=42033"	LNLEECSDESGDNMMDDVPLAQR	R	S	0.997	38.8	29.1	32.9	Carbamidomethyl (+57), Phospho (+80), Phospho (+80), Oxidation (+16), Oxidation (+16)	2829.03	2	0.009	3.2	463	485
160902-160128-140417_CmOxP_db-applied_Frozen	W	160128_W	Fu	W	W	lw160128_R3-E (F129038)	150318|eGFP-RCD1-WWE_1-265|for_Lennart	150318|eGFP-RCD1-WWE_1-265|for_Lennart	150318|eGFP-RCD1-WWE_1-265|for_Lennart	1	0.000236	58640.2	5	8	15	lw160128_R3-E.7224.7224.3 File:"lw160128_R3-E.raw", NativeID:"controllerType=0 controllerNumber=1 scan=7224"	SSNEHYDEATEDSCSR	R	K	0.992	37.5	26.6	0	Phospho (+80), Carbamidomethyl (+57)	1965.68	3	0.0078	4	486	501
160902-160128-140417_CmOxP_db-applied_Frozen	W	160128_W	Fu	W	W	lw160128_R3-E (F129038)	150318|eGFP-RCD1-WWE_1-265|for_Lennart	150318|eGFP-RCD1-WWE_1-265|for_Lennart	150318|eGFP-RCD1-WWE_1-265|for_Lennart	1	0.000236	58640.2	5	8	15	lw160128_R3-E.7225.7225.3 File:"lw160128_R3-E.raw", NativeID:"controllerType=0 controllerNumber=1 scan=7225"	SSNEHYDEATEDSCSR	R	K	0.993	39	26.6	1.17	Phospho (+80), Carbamidomethyl (+57)	1965.68	3	0.0078	4	486	501
160902-160128-140417_CmOxP_db-applied_Frozen	W	160128_W	Fu	W	W	lw160128_R3-D (F129040)	Mannose 1 phosphate guanyltransferase (The same sequence as NICBE_227852.1 in TGAC db)	NbS00019412g0006.1_SGN	Mannose 1 phosphate guanyltransferase (The same sequence as NICBE_227852.1 in TGAC db)	1	3.17e-05	45562.1	1	1	2	lw160128_R3-D.31396.31396.2 File:"lw160128_R3-D.raw", NativeID:"controllerType=0 controllerNumber=1 scan=31396"	VSSFEALQPVNR	R	S	0.947	34.8	31.7	4.05	Phospho (+80)	1425.67	2	0.0076	5.4	215	226
160902-160128-140417_CmOxP_db-applied_Frozen	W	160128_W	Fu	W	W	lw160128_R3-D (F129040)	Mannose 1 phosphate guanyltransferase (The same sequence as NICBE_227852.1 in TGAC db)	NbS00019412g0006.1_SGN	Mannose 1 phosphate guanyltransferase (The same sequence as NICBE_227852.1 in TGAC db)	1	3.17e-05	45562.1	1	1	2	lw160128_R3-D.31397.31397.2 File:"lw160128_R3-D.raw", NativeID:"controllerType=0 controllerNumber=1 scan=31397"	VSSFEALQPVNR	R	S	0.976	50	31.7	0.84	Phospho (+80)	1425.67	2	0.0076	5.4	215	226
160902-160128-140417_CmOxP_db-applied_Frozen	W	160128_W	Fu	W	W	lw160128_R3-D (F129040)	60S ribosomal protein L12 len=188 E=1e-83 (blastp), pfam_domain=Ribosomal_L11_N Ribosomal protein L11, N-terminal domain E=1.3e-16 score=59.6	NICBE_260395.1_TGAC	60S ribosomal protein L12 len=188 E=1e-83 (blastp), pfam_domain=Ribosomal_L11_N Ribosomal protein L11, N-terminal domain E=1.3e-16 score=59.6	1	3.17e-05	20082.6	1	1	2	lw160128_R3-D.34584.34584.2 File:"lw160128_R3-D.raw", NativeID:"controllerType=0 controllerNumber=1 scan=34584"	IGPLGLSPK	K	K	0.949	18.5	30.2	15.5	Phospho (+80)	960.51	2	0.0023	2.4	54	62
160902-160128-140417_CmOxP_db-applied_Frozen	W	160128_W	Fu	W	W	lw160128_R3-D (F129040)	60S ribosomal protein L12 len=188 E=1e-83 (blastp), pfam_domain=Ribosomal_L11_N Ribosomal protein L11, N-terminal domain E=1.3e-16 score=59.6	NICBE_260395.1_TGAC	60S ribosomal protein L12 len=188 E=1e-83 (blastp), pfam_domain=Ribosomal_L11_N Ribosomal protein L11, N-terminal domain E=1.3e-16 score=59.6	1	3.17e-05	20082.6	1	1	2	lw160128_R3-D.34583.34583.2 File:"lw160128_R3-D.raw", NativeID:"controllerType=0 controllerNumber=1 scan=34583"	IGPLGLSPK	K	K	0.997	34.9	30.2	27.3	Phospho (+80)	960.51	2	0.0023	2.4	54	62
160902-160128-140417_CmOxP_db-applied_Frozen	W	160128_W	Fu	W	W	lw160128_R3-E (F129038)	60S ribosomal protein L12 len=188 E=1e-83 (blastp), pfam_domain=Ribosomal_L11_N Ribosomal protein L11, N-terminal domain E=1.3e-16 score=59.6	NICBE_260395.1_TGAC	60S ribosomal protein L12 len=188 E=1e-83 (blastp), pfam_domain=Ribosomal_L11_N Ribosomal protein L11, N-terminal domain E=1.3e-16 score=59.6	1	3.15e-05	20082.6	2	2	2	lw160128_R3-E.34122.34122.2 File:"lw160128_R3-E.raw", NativeID:"controllerType=0 controllerNumber=1 scan=34122"	IGPLGLSPK	K	K	0.997	31.8	31	24.3	Phospho (+80)	960.51	2	0.0032	3.4	54	62
160902-160128-140417_CmOxP_db-applied_Frozen	W	160128_W	Fu	W	W	lw160128_R3-E (F129038)	60S ribosomal protein L12 len=188 E=1e-83 (blastp), pfam_domain=Ribosomal_L11_N Ribosomal protein L11, N-terminal domain E=1.3e-16 score=59.6	NICBE_260395.1_TGAC	60S ribosomal protein L12 len=188 E=1e-83 (blastp), pfam_domain=Ribosomal_L11_N Ribosomal protein L11, N-terminal domain E=1.3e-16 score=59.6	1	3.15e-05	20082.6	2	2	2	lw160128_R3-E.20641.20641.2 File:"lw160128_R3-E.raw", NativeID:"controllerType=0 controllerNumber=1 scan=20641"	VTGGEVGAASSLAPK	R	I	0.985	52.8	31.7	2.55	Phospho (+80)	1422.68	2	0.0038	2.7	39	53
160902-160128-140417_CmOxP_db-applied_Frozen	Y	160128_Y	Fu	C	C	lw160128_Y-E (F129002)	150318|eGFP-RCD1-WWE_1-265|for_Lennart	150318|eGFP-RCD1-WWE_1-265|for_Lennart	150318|eGFP-RCD1-WWE_1-265|for_Lennart	1	4.7e-05	58640.2	2	3	3	lw160128_Y-E.22330.22330.2 File:"lw160128_Y-E.raw", NativeID:"controllerType=0 controllerNumber=1 scan=22330"	LEYNYNSHNVYIMADK	K	Q	0.96	62.8	31.4	13.4	Phospho (+80), Oxidation (+16)	2068.86	2	-0.0014	-0.66	142	157
160902-160128-140417_CmOxP_db-applied_Frozen	Y	160128_Y	Fu	C	C	lw160128_Y-E (F129002)	150318|eGFP-RCD1-WWE_1-265|for_Lennart	150318|eGFP-RCD1-WWE_1-265|for_Lennart	150318|eGFP-RCD1-WWE_1-265|for_Lennart	1	4.7e-05	58640.2	2	3	3	lw160128_Y-E.22515.22515.3 File:"lw160128_Y-E.raw", NativeID:"controllerType=0 controllerNumber=1 scan=22515"	LEYNYNSHNVYIMADK	K	Q	0.962	44.1	31.3	14.7	Phospho (+80), Oxidation (+16)	2068.86	3	-0.0015	-0.7	142	157
160902-160128-140417_CmOxP_db-applied_Frozen	Y	160128_Y	Fu	C	C	lw160128_Y-E (F129002)	150318|eGFP-RCD1-WWE_1-265|for_Lennart	150318|eGFP-RCD1-WWE_1-265|for_Lennart	150318|eGFP-RCD1-WWE_1-265|for_Lennart	1	4.7e-05	58640.2	2	3	3	lw160128_Y-E.50436.50436.3 File:"lw160128_Y-E.raw", NativeID:"controllerType=0 controllerNumber=1 scan=50436"	MVSKGEELFTGVVPILVELDGDVNGHK	-	F	0.975	34.9	32.3	3.47	Oxidation (+16), Phospho (+80)	2977.46	3	0.0081	2.7	1	27
160902-160128-140417_CmOxP_db-applied_Frozen	Y	160128_Y	Fu	C	C	lw160128_Y-A (F128988)	Survival motor neuron containing protein	NbS00002333g0002.1_SGN	Survival motor neuron containing protein	1	4.01e-05	59114.4	2	2	2	lw160128_Y-A.19666.19666.2 File:"lw160128_Y-A.raw", NativeID:"controllerType=0 controllerNumber=1 scan=19666"	KRITAVQSMTTLSR	R	D	0.997	0.47	32	-1.72	Oxidation (+16), Phospho (+80), Phospho (+80)	1766.83	2	0.014	8.1	451	464
160902-160128-140417_CmOxP_db-applied_Frozen	Y	160128_Y	Fu	C	C	lw160128_Y-A (F128988)	Survival motor neuron containing protein	NbS00002333g0002.1_SGN	Survival motor neuron containing protein	1	4.01e-05	59114.4	2	2	2	lw160128_Y-A.35560.35560.3 File:"lw160128_Y-A.raw", NativeID:"controllerType=0 controllerNumber=1 scan=35560"	SSLTEKFVNGPTVSVILQMDAVAR	K	V	0.997	0.33	32.3	0	Phospho (+80), Oxidation (+16)	2657.29	3	-0.023	-8.5	422	445
[truncated: 599 more rows]

## Sheet: samples
Biological replicates	MS instrument	Sample groups			Abbreviation	Detail
140417_XL_106-W	XL	WWE
[truncated: 9 more rows]

## Sheet: phosphoproteins
150318|eGFP-RCD1-WWE_1-265|for_Lennart	150318|eGFP-RCD1-WWE_1-265|for_Lennart
[truncated: 240 more rows]
